# Supplementary material for: Benzoxaborole-modified azithromycins inhibit translation without inducing ermC expression
Source: Antimicrob Agents Chemother. 2026 Mar 24;70(5):e01539-25. doi: 10.1128/aac.01539-25 (PMC13148051; doi:10.1128/aac.01539-25)
Supplement: Tables S11 to S15 — Toe-seq analysis of ribosome stall sites and frequencies of stall motifs. [file aac.01539-25-s0002.xlsx]

## Sheet: Distribution of stall sites
Table S11. Distribution of ribosome stalling sites along the coding region of mRNAs.
AZI-1						AZI-2						AZI-BB2-1						AZI-BB2-2
ORF position	Number of stops	%	%, MaxStopProbability adjusted	%, Likelihood adjusted		ORF position	Number of stops	%	%, MaxStopProbability adjusted	%, Likelihood adjusted		ORF position	Number of stops	%	%, MaxStopProbability adjusted	%, Likelihood adjusted		ORF position	Number of stops	%	%, MaxStopProbability adjusted	%, Likelihood adjusted
1	2510	17.538	15.813	15.696		1	4152	27.173	30.319	31.154		1	3509	24.825	23.311	22.551		1	4877	31.784	37.061	37.558
2	2146	14.994	14.396	13.97		2	3190	20.877	21.252	20.519		2	2977	21.061	21.696	21.203		2	3401	22.165	24.21	23.878
3	2223	15.532	17.812	17.861		3	2750	17.997	20.629	20.463		3	3319	23.481	26.739	26.852		3	2858	18.626	19.474	19.588
4	1917	13.394	14.251	14.237		4	1714	11.217	10.951	11.112		4	2051	14.51	15.729	16.512		4	1410	9.189	8.021	8.271
5	1719	12.011	12.405	13.117		5	1103	7.219	6.375	6.727		5	1107	7.832	6.753	7.322		5	723	4.712	3.171	3.203
6	1542	10.774	10.131	10.347		6	891	5.831	4.334	4.365		6	534	3.778	2.675	2.581		6	596	3.884	2.29	2.173
7	1216	8.496	8.4	8.417		7	584	3.822	2.888	2.609		7	338	2.391	1.911	1.792		7	565	3.682	2.647	2.448
8	331	2.313	2.7	2.389		8	120	0.785	0.643	0.632		8	37	0.262	0.19	0.182		8	55	0.358	0.25	0.237
9	213	1.488	1.77	1.679		9	78	0.51	0.401	0.422		9	30	0.212	0.298	0.35		9	64	0.417	0.37	0.37
10	144	1.006	0.917	0.832		10	131	0.857	0.484	0.445		10	55	0.389	0.162	0.152		10	127	0.828	0.439	0.414
11	135	0.943	0.62	0.678		11	101	0.661	0.335	0.291		11	60	0.424	0.169	0.175		11	121	0.789	0.379	0.338
12	123	0.859	0.427	0.446		12	155	1.014	0.489	0.447		12	73	0.516	0.231	0.214		12	168	1.095	0.583	0.518
13	29	0.203	0.112	0.101		13	89	0.582	0.258	0.228		13	21	0.149	0.073	0.058		13	100	0.652	0.323	0.272
14	20	0.14	0.085	0.089		14	59	0.386	0.167	0.156		14	7	0.05	0.019	0.016		14	65	0.424	0.181	0.159
15	28	0.196	0.106	0.094		15	90	0.589	0.247	0.236		15	6	0.042	0.016	0.014		15	106	0.691	0.306	0.289
16	6	0.042	0.021	0.018		16	33	0.216	0.107	0.092		16	4	0.028	0.008	0.009		16	59	0.385	0.147	0.151
17	10	0.07	0.033	0.029		17	40	0.262	0.122	0.103		17	7	0.05	0.02	0.016		17	49	0.319	0.148	0.132

## Sheet: Enrichment of codons
Table S12. Enrichment of codons occupying the E, P, and A sites of ribosomes stalled in the presence of AZI or AZI-BB2.
Amino acid enrichment in E, P, and A sites of stalled ribosomes. Only codon positions 3-10 of the ORF are considered.
E site of the ribosome
AZI-1						AZI-2						AZI-BB2-1						AZI-BB2-2
Amino acid	Number of stops	%	%, MaxStopProbability adjusted	%, Likelihood adjusted		Amino acid	Number of stops	%	%, MaxStopProbability adjusted	%, Likelihood adjusted		Amino acid	Number of stops	%	%, MaxStopProbability adjusted	%, Likelihood adjusted		Amino acid	Number of stops	%	%, MaxStopProbability adjusted	%, Likelihood adjusted
W	134	1.44	1.315	1.419		W	95	1.289	0.913	0.981		W	93	1.245	1.161	1.093		W	94	1.469	1.243	1.215
Y	108	1.161	1.343	1.475		Y	128	1.737	1.843	2.246		Y	191	2.557	3.163	3.796		Y	139	2.173	2.879	3.452
F	214	2.3	2.308	2.339		F	170	2.306	2.087	2.302		F	141	1.887	1.703	1.751		F	125	1.954	1.859	1.844
I	253	2.719	3.145	3.326		I	249	3.378	4.313	4.366		I	243	3.253	3.737	3.878		I	175	2.735	3.42	3.464
L	580	6.233	5.834	5.734		L	469	6.363	5.679	5.437		L	420	5.622	5.134	4.895		L	406	6.346	5.723	5.818
V	608	6.534	6.811	6.75		V	424	5.752	5.324	5.308		V	482	6.452	5.93	6.016		V	368	5.752	5.24	5.29
M	79	0.849	1.014	0.949		M	68	0.923	0.89	1.126		M	82	1.098	1.271	1.183		M	65	1.016	1.345	1.319
A	941	10.113	9.555	9.049		A	815	11.057	9.845	9.314		A	922	12.341	12.194	11.96		A	749	11.707	11.553	11.687
T	560	6.018	6.288	6.39		T	410	5.562	5.553	5.257		T	462	6.184	6.796	6.661		T	371	5.799	5.875	5.793
S	742	7.974	6.89	6.964		S	624	8.466	7.956	7.786		S	573	7.67	6.953	6.679		S	540	8.44	7.714	7.401
G	768	8.254	6.615	6.806		G	683	9.266	8.245	7.907		G	820	10.976	10.497	10.565		G	776	12.129	13.156	12.727
P	1356	14.573	13.401	12.983		P	922	12.508	10.733	10.378		P	1124	15.045	15.528	15.375		P	1066	16.661	17.163	17.325
Q	232	2.493	2.424	2.198		Q	183	2.483	2.676	2.395		Q	155	2.075	2.235	2.178		Q	136	2.126	2.024	2.034
N	179	1.924	2.041	1.944		N	138	1.872	1.731	1.717		N	101	1.352	1.381	1.571		N	92	1.438	1.301	1.114
H	293	3.149	3.336	3.294		H	224	3.039	2.794	2.707		H	234	3.132	2.963	3.001		H	160	2.501	2.062	2.068
C	218	2.343	2.024	1.929		C	188	2.551	2.052	1.972		C	148	1.981	1.774	1.609		C	161	2.516	2.19	2.225
K	192	2.063	3.357	3.266		K	180	2.442	4.486	5.149		K	116	1.553	2.284	2.099		K	75	1.172	1.687	1.913
R	1359	14.605	16.956	17.581		R	1060	14.381	18.219	18.762		R	827	11.069	10.561	10.68		R	647	10.113	9.154	9.005
E	205	2.203	2.147	2.034		E	135	1.832	1.52	1.573		E	148	1.981	2.227	2.203		E	85	1.329	1.451	1.28
D	284	3.052	3.198	3.572		D	206	2.795	3.143	3.317		D	189	2.53	2.508	2.805		D	168	2.626	2.961	3.026
*	0	0	0	0		*	0	0	0	0		*	0	0	0	0		*	0	0	0	0
P site of the ribosome
Amino acid	Number of stops	%	%, MaxStopProbability adjusted	%, Likelihood adjusted		Amino acid	Number of stops	%	%, MaxStopProbability adjusted	%, Likelihood adjusted		Amino acid	Number of stops	%	%, MaxStopProbability adjusted	%, Likelihood adjusted		Amino acid	Number of stops	%	%, MaxStopProbability adjusted	%, Likelihood adjusted
W	168	1.805	1.754	1.976		W	112	1.519	1.41	1.565		W	143	1.914	2.243	2.723		W	123	1.922	1.911	2.251
Y	153	1.644	1.994	1.998		Y	125	1.696	2.299	2.258		Y	127	1.7	1.971	2.128		Y	118	1.844	2.414	2.357
F	213	2.289	2.409	2.528		F	144	1.954	2.045	2.258		F	214	2.864	3.326	3.321		F	185	2.892	3.26	3.344
I	265	2.848	3.693	3.942		I	222	3.012	4.2	4.389		I	192	2.57	3.582	3.549		I	166	2.595	3.285	3.318
L	689	7.405	7.605	7.87		L	532	7.217	7.677	7.573		L	556	7.442	8.173	8.386		L	485	7.58	8.541	8.316
V	485	5.212	4.505	4.688		V	390	5.291	4.995	4.941		V	439	5.876	5.558	5.695		V	369	5.767	6.067	5.932
M	60	0.645	0.856	0.874		M	85	1.153	1.293	1.278		M	73	0.977	1.369	1.596		M	76	1.188	1.492	1.254
A	889	9.554	7.754	7.544		A	681	9.239	7.578	7.238		A	725	9.704	7.899	8.096		A	694	10.847	9.061	9.023
T	453	4.868	5.398	5.319		T	393	5.332	5.851	5.676		T	283	3.788	3.71	3.574		T	273	4.267	4.176	4.094
S	728	7.824	7.281	6.857		S	579	7.855	7.328	7.234		S	466	6.237	5.578	5.228		S	412	6.44	5.477	5.801
G	902	9.694	7.958	7.993		G	738	10.012	8.509	8.588		G	940	12.582	10.875	11.328		G	712	11.128	10.713	11.018
P	1717	18.452	20.593	20.521		P	1206	16.361	16.365	16.561		P	1271	17.012	18.415	17.712		P	1014	15.849	16.681	16.725
Q	223	2.397	2.625	2.507		Q	186	2.523	3.343	3.095		Q	152	2.035	2.229	2.183		Q	122	1.907	2.188	1.968
N	169	1.816	2.142	2.114		N	156	2.116	2.108	2.096		N	153	2.048	2.63	2.36		N	117	1.829	2.234	2.043
H	224	2.407	2.299	2.447		H	194	2.632	2.755	2.735		H	185	2.476	2.32	2.19		H	178	2.782	2.479	2.407
C	251	2.697	2.579	2.409		C	204	2.768	2.763	2.736		C	205	2.744	3.061	3.008		C	196	3.063	2.922	3.234
K	131	1.408	1.99	1.723		K	136	1.845	2.661	2.515		K	101	1.352	1.758	1.466		K	89	1.391	1.698	1.359
R	1209	12.993	12.206	12.506		R	963	13.065	12.09	12.4		R	937	12.542	11.413	11.66		R	786	12.285	11.411	11.503
E	155	1.666	1.726	1.569		E	140	1.899	1.92	2.097		E	118	1.579	1.416	1.317		E	119	1.86	1.547	1.601
D	221	2.375	2.633	2.615		D	185	2.51	2.808	2.765		D	191	2.557	2.473	2.48		D	164	2.563	2.442	2.455
*	0	0	0	0		*	0	0	0	0		*	0	0	0	0		*	0	0	0	0
A site of the ribosome
Amino acid	Number of stops	%	%, MaxStopProbability adjusted	%, Likelihood adjusted		Amino acid	Number of stops	%	%, MaxStopProbability adjusted	%, Likelihood adjusted		Amino acid	Number of stops	%	%, MaxStopProbability adjusted	%, Likelihood adjusted		Amino acid	Number of stops	%	%, MaxStopProbability adjusted	%, Likelihood adjusted
W	221	2.375	2.781	3.065		W	172	2.333	2.579	2.954		W	195	2.61	3.218	3.704		W	166	2.595	2.758	2.974
Y	112	1.204	1.111	1.054		Y	102	1.384	1.378	1.301		Y	88	1.178	1.346	1.224		Y	73	1.141	1.161	1.257
F	157	1.687	1.189	1.277		F	126	1.709	1.191	1.25		F	155	2.075	2.119	2.135		F	115	1.797	1.618	1.706
I	179	1.924	1.76	1.717		I	151	2.049	2.171	1.847		I	204	2.731	3.161	2.989		I	154	2.407	2.666	2.731
L	711	7.641	7.738	7.409		L	488	6.621	6.234	5.897		L	552	7.389	7.049	7.151		L	435	6.799	6.267	6.323
V	346	3.718	3.484	3.24		V	326	4.423	3.647	3.432		V	475	6.358	6.351	6.24		V	374	5.846	6.061	6.237
M	53	0.57	0.395	0.449		M	46	0.624	0.558	0.488		M	45	0.602	0.696	0.572		M	46	0.719	0.685	0.582
A	771	8.286	6.497	6.497		A	649	8.805	6.492	6.291		A	626	8.379	6.249	6.2		A	565	8.831	7.168	6.883
T	480	5.159	4.782	4.551		T	393	5.332	4.888	4.804		T	367	4.912	4.98	4.606		T	324	5.064	4.881	4.574
S	767	8.243	7.681	7.398		S	640	8.683	7.892	7.703		S	683	9.142	8.666	8.59		S	538	8.409	7.76	7.851
G	781	8.393	6.59	6.807		G	577	7.828	6.452	6.312		G	627	8.392	6.634	6.883		G	557	8.706	7.549	7.121
P	1142	12.273	11.451	11.035		P	852	11.559	10.186	9.722		P	817	10.936	9.81	9.437		P	736	11.504	10.337	10.173
Q	231	2.483	2.334	2.345		Q	201	2.727	2.607	2.49		Q	176	2.356	2.419	2.345		Q	143	2.235	2.164	2.037
N	205	2.203	2.856	2.696		N	177	2.401	3.137	2.818		N	161	2.155	2.674	2.665		N	106	1.657	2.186	2.161
H	256	2.751	2.608	2.44		H	207	2.808	2.427	2.31		H	214	2.864	2.741	2.509		H	186	2.907	2.561	2.359
C	210	2.257	2.095	2.016		C	172	2.333	2.047	2.007		C	149	1.994	2.047	1.965		C	155	2.423	2.631	2.389
K	233	2.504	3.804	3.697		K	213	2.89	5.155	5.251		K	184	2.463	4.033	3.766		K	133	2.079	3.278	3.252
R	1270	13.649	15.426	15.837		R	1012	13.729	17.605	18.395		R	905	12.114	11.892	11.847		R	794	12.41	12.231	12.228
E	200	2.149	2.156	2.102		E	186	2.523	2.516	2.298		E	185	2.476	2.61	2.876		E	176	2.751	3.219	3.167
D	245	2.633	2.766	2.575		D	161	2.184	1.91	1.902		D	257	3.44	3.734	3.915		D	223	3.485	4.146	4.305
*	735	7.899	10.495	11.793		*	520	7.055	8.93	10.528		*	406	5.434	7.573	8.381		*	399	6.236	8.673	9.689
Amino acid enrichment in the A site of the ribosomes stalled at the start codon
A site of the ribosome
Amino acid	Number of stops	%	%, MaxStopProbability adjusted	%, Likelihood adjusted		Amino acid	Number of stops	%	%, MaxStopProbability adjusted	%, Likelihood adjusted		Amino acid	Number of stops	%	%, MaxStopProbability adjusted	%, Likelihood adjusted		Amino acid	Number of stops	%	%, MaxStopProbability adjusted	%, Likelihood adjusted
W	36	1.434	1.178	1.164		W	67	1.614	1.351	1.405		W	64	1.824	1.45	1.624		W	97	1.989	1.873	1.774
Y	32	1.275	0.892	1.202		Y	58	1.397	1.156	1.098		Y	34	0.969	0.699	0.768		Y	48	0.984	0.914	0.841
F	54	2.151	2.183	2.353		F	69	1.662	1.016	1.18		F	73	2.08	1.777	1.884		F	69	1.415	0.995	1.024
I	106	4.223	5.375	4.87		I	163	3.926	4.069	3.916		I	158	4.503	6.314	5.718		I	168	3.445	3.739	3.696
L	227	9.044	10.193	10.332		L	311	7.49	6.722	7.018		L	297	8.464	8.526	8.667		L	326	6.684	6.1	5.862
V	131	5.219	5.119	5.175		V	203	4.889	4.245	4.113		V	169	4.816	4.604	4.644		V	237	4.86	4.141	4.084
M	12	0.478	0.779	0.58		M	24	0.578	0.526	0.468		M	22	0.627	0.54	0.513		M	26	0.533	0.594	0.506
A	159	6.335	5.497	5.264		A	263	6.334	5.66	4.77		A	232	6.612	5.708	5.599		A	297	6.09	4.944	4.24
T	96	3.825	4.398	4.143		T	197	4.745	5.76	4.8		T	161	4.588	5.701	5.567		T	225	4.613	5.57	4.818
S	215	8.566	9.412	9.221		S	370	8.911	9.487	8.481		S	373	10.63	10.542	10.772		S	482	9.883	9.978	9.11
G	216	8.606	6.972	7.292		G	300	7.225	5.929	5.486		G	254	7.239	5.643	5.474		G	341	6.992	5.15	4.895
P	278	11.076	9.682	9.48		P	484	11.657	8.956	8.599		P	333	9.49	7.786	7.596		P	449	9.206	7.096	6.556
Q	39	1.554	0.986	1.448		Q	81	1.951	1.869	2.056		Q	81	2.308	2.313	2.377		Q	123	2.522	2.272	2.43
N	63	2.51	2.625	2.761		N	104	2.505	3.001	2.678		N	113	3.22	3.763	4.077		N	127	2.604	2.986	2.901
H	61	2.43	1.842	2.021		H	123	2.962	2.762	2.593		H	102	2.907	2.703	2.65		H	156	3.199	2.671	2.644
C	59	2.351	2.008	2.137		C	83	1.999	1.809	1.63		C	86	2.451	2.239	2.111		C	116	2.379	1.952	1.912
K	80	3.187	3.895	4.062		K	102	2.457	3.135	3.085		K	109	3.106	4.167	4.405		K	168	3.445	5.261	5.064
R	310	12.351	12.529	11.918		R	505	12.163	13.051	12.119		R	463	13.195	13.126	13.321		R	638	13.082	13.775	13.066
E	46	1.833	1.417	1.637		E	107	2.577	2.328	2.441		E	112	3.192	3.642	4.039		E	161	3.301	3.539	3.694
D	79	3.147	3.591	3.378		D	97	2.336	2.606	2.511		D	103	2.935	3.111	3.016		D	154	3.158	3.301	3.378
*	211	8.406	9.427	9.563		*	441	10.621	14.562	19.553		*	170	4.845	5.644	5.178		*	469	9.617	13.15	17.507
Amino acid enrichment in the P and A sites of the ribosomes stalled at the second codon
P site of the ribosome
Amino acid	Number of stops	%	%, MaxStopProbability adjusted	%, Likelihood adjusted		Amino acid	Number of stops	%	%, MaxStopProbability adjusted	%, Likelihood adjusted		Amino acid	Number of stops	%	%, MaxStopProbability adjusted	%, Likelihood adjusted		Amino acid	Number of stops	%	%, MaxStopProbability adjusted	%, Likelihood adjusted
W	36	1.678	1.599	1.633		W	46	1.442	1.401	1.467		W	54	1.814	1.96	1.89		W	76	2.235	2.25	2.316
Y	30	1.398	0.968	1.608		Y	51	1.599	1.248	1.827		Y	46	1.545	1.28	1.645		Y	54	1.588	1.285	1.72
F	63	2.936	2.459	2.44		F	80	2.508	2.036	2.107		F	78	2.62	2.21	2.173		F	66	1.941	1.578	1.568
I	94	4.38	5.253	4.74		I	140	4.389	5.269	4.771		I	125	4.199	5.191	4.661		I	166	4.881	6.472	5.662
L	148	6.897	5.681	6.286		L	251	7.868	7.065	7.621		L	234	7.86	7.539	8.108		L	287	8.439	7.569	8.507
V	107	4.986	4.989	5.529		V	170	5.329	5.527	5.638		V	178	5.979	6.033	6.271		V	206	6.057	6.306	6.244
M	24	1.118	1.377	1.087		M	34	1.066	1.104	1.121		M	32	1.075	1.247	1.159		M	35	1.029	1.298	1.112
A	207	9.646	8.651	8.219		A	287	8.997	8.148	7.953		A	236	7.927	7.671	7.013		A	277	8.145	7.52	7.169
T	121	5.638	6.504	6.186		T	178	5.58	6.963	7.004		T	180	6.046	7.26	6.72		T	235	6.91	8.486	8.282
S	195	9.087	10.366	9.79		S	298	9.342	9.774	9.511		S	278	9.338	8.684	8.563		S	289	8.498	7.293	7.461
G	178	8.295	6.931	7.522		G	267	8.37	7.12	7.095		G	193	6.483	5.233	5.312		G	195	5.734	4.366	4.427
P	261	12.162	12.408	10.999		P	405	12.696	11.84	10.75		P	357	11.992	11.846	11.015		P	424	12.467	11.787	10.923
Q	60	2.796	2.593	2.982		Q	81	2.539	2.508	2.691		Q	77	2.586	2.636	3.171		Q	85	2.499	2.354	2.779
N	47	2.19	2.14	2.299		N	70	2.194	2.278	2.634		N	63	2.116	2.646	2.831		N	74	2.176	2.579	2.559
H	62	2.889	2.551	3.018		H	68	2.132	1.67	1.795		H	73	2.452	2.069	2.276		H	83	2.44	1.604	1.842
C	68	3.169	3.573	3.807		C	89	2.79	2.63	3.061		C	83	2.788	2.559	3.126		C	104	3.058	2.659	2.886
K	51	2.377	3.182	2.946		K	84	2.633	3.358	3.244		K	71	2.385	3.138	3.052		K	89	2.617	3.584	3.901
R	284	13.234	13.244	13.437		R	439	13.762	15.452	14.874		R	502	16.863	16.586	16.828		R	547	16.084	17.716	17.628
E	52	2.423	2.463	2.262		E	60	1.881	1.849	1.736		E	40	1.344	1.696	1.477		E	35	1.029	1.012	0.933
D	58	2.703	3.07	3.208		D	92	2.884	2.758	3.1		D	77	2.586	2.515	2.708		D	74	2.176	2.284	2.079
*	0	0	0	0		*	0	0	0	0		*	0	0	0	0		*	0	0	0	0
A site of the ribosome
Amino acid	Number of stops	%	%, MaxStopProbability adjusted	%, Likelihood adjusted		Amino acid	Number of stops	%	%, MaxStopProbability adjusted	%, Likelihood adjusted		Amino acid	Number of stops	%	%, MaxStopProbability adjusted	%, Likelihood adjusted		Amino acid	Number of stops	%	%, MaxStopProbability adjusted	%, Likelihood adjusted
W	46	2.144	1.878	2.021		W	55	1.724	1.773	1.878		W	65	2.183	1.776	1.926		W	57	1.676	1.694	1.762
Y	42	1.957	2.398	2.581		Y	77	2.414	2.447	2.525		Y	63	2.116	2.313	2.29		Y	73	2.146	2.387	2.39
F	27	1.258	1.109	0.976		F	41	1.285	0.794	0.953		F	29	0.974	1.001	0.857		F	39	1.147	0.805	0.876
I	48	2.237	2.845	2.912		I	92	2.884	3.19	3.595		I	67	2.251	2.784	2.976		I	90	2.646	3.085	3.151
L	165	7.689	8.089	7.195		L	229	7.179	7.173	7.145		L	235	7.894	7.855	7.65		L	243	7.145	6.361	6.299
V	93	4.334	3.93	4.53		V	122	3.824	2.962	3.276		V	129	4.333	3.411	3.681		V	160	4.704	3.845	3.827
M	17	0.792	0.75	0.661		M	21	0.658	0.827	0.929		M	17	0.571	0.428	0.502		M	24	0.706	0.669	0.703
A	153	7.13	5.665	5.494		A	246	7.712	6.232	5.99		A	192	6.449	5.258	5.185		A	256	7.527	5.605	5.588
T	125	5.825	6.619	7.133		T	170	5.329	5.817	5.728		T	166	5.576	6.536	6.435		T	164	4.822	4.353	4.309
S	173	8.062	8.009	7.383		S	237	7.429	7.008	7.395		S	214	7.188	6.766	6.804		S	244	7.174	6.062	6.032
G	135	6.291	4.717	4.992		G	205	6.426	5.179	5.135		G	186	6.248	4.449	4.682		G	189	5.557	4.094	3.872
P	244	11.37	9.376	9.659		P	335	10.502	8.407	8.011		P	283	9.506	7.959	8.083		P	330	9.703	7.593	7.517
Q	54	2.516	2.612	2.471		Q	91	2.853	3.523	3.046		Q	92	3.09	3.321	2.693		Q	106	3.117	3.936	3.24
N	84	3.914	5.291	5.169		N	113	3.542	4.303	4.497		N	103	3.46	4.442	4.578		N	114	3.352	4.224	4.441
H	69	3.215	2.586	2.63		H	95	2.978	2.937	2.59		H	115	3.863	3.549	3.516		H	101	2.97	2.851	2.624
C	43	2.004	1.332	1.684		C	63	1.975	1.732	1.85		C	51	1.713	1.584	1.704		C	54	1.588	1.259	1.213
K	51	2.377	3.961	3.2		K	112	3.511	5.502	5.574		K	107	3.594	5.702	5.169		K	128	3.764	5.55	5.317
R	282	13.141	14.509	14.777		R	410	12.853	13.815	14.053		R	401	13.47	14.454	14.979		R	416	12.232	12.654	12.896
E	53	2.47	2.555	2.421		E	79	2.476	2.589	2.345		E	84	2.822	3.054	2.875		E	119	3.499	3.604	3.68
D	59	2.749	2.717	2.734		D	99	3.103	3.313	2.79		D	110	3.695	3.558	3.712		D	110	3.234	3.468	3.164
*	183	8.527	9.054	9.379		*	298	9.342	10.477	10.694		*	268	9.002	9.798	9.702		*	384	11.291	15.901	17.101
Amino acid enrichment in E, P, and A sites of the stalled ribosomes. Only codon positions 1-10 of the ORF are considered.
E site of the ribosome
Amino acid	Number of stops	%	%, MaxStopProbability adjusted	%, Likelihood adjusted		Amino acid	Number of stops	%	%, MaxStopProbability adjusted	%, Likelihood adjusted		Amino acid	Number of stops	%	%, MaxStopProbability adjusted	%, Likelihood adjusted		Amino acid	Number of stops	%	%, MaxStopProbability adjusted	%, Likelihood adjusted
W	134	1.44	1.315	1.419		W	95	1.289	0.913	0.981		W	93	1.245	1.161	1.093		W	94	1.469	1.243	1.215
Y	108	1.161	1.343	1.475		Y	128	1.737	1.843	2.246		Y	191	2.557	3.163	3.796		Y	139	2.173	2.879	3.452
F	214	2.3	2.308	2.339		F	170	2.306	2.087	2.302		F	141	1.887	1.703	1.751		F	125	1.954	1.859	1.844
I	253	2.719	3.145	3.326		I	249	3.378	4.313	4.366		I	243	3.253	3.737	3.878		I	175	2.735	3.42	3.464
L	580	6.233	5.834	5.734		L	469	6.363	5.679	5.437		L	420	5.622	5.134	4.895		L	406	6.346	5.723	5.818
V	608	6.534	6.811	6.75		V	424	5.752	5.324	5.308		V	482	6.452	5.93	6.016		V	368	5.752	5.24	5.29
M	79	0.849	1.014	0.949		M	68	0.923	0.89	1.126		M	82	1.098	1.271	1.183		M	65	1.016	1.345	1.319
A	941	10.113	9.555	9.049		A	815	11.057	9.845	9.314		A	922	12.341	12.194	11.96		A	749	11.707	11.553	11.687
T	560	6.018	6.288	6.39		T	410	5.562	5.553	5.257		T	462	6.184	6.796	6.661		T	371	5.799	5.875	5.793
S	742	7.974	6.89	6.964		S	624	8.466	7.956	7.786		S	573	7.67	6.953	6.679		S	540	8.44	7.714	7.401
G	768	8.254	6.615	6.806		G	683	9.266	8.245	7.907		G	820	10.976	10.497	10.565		G	776	12.129	13.156	12.727
P	1356	14.573	13.401	12.983		P	922	12.508	10.733	10.378		P	1124	15.045	15.528	15.375		P	1066	16.661	17.163	17.325
Q	232	2.493	2.424	2.198		Q	183	2.483	2.676	2.395		Q	155	2.075	2.235	2.178		Q	136	2.126	2.024	2.034
N	179	1.924	2.041	1.944		N	138	1.872	1.731	1.717		N	101	1.352	1.381	1.571		N	92	1.438	1.301	1.114
H	293	3.149	3.336	3.294		H	224	3.039	2.794	2.707		H	234	3.132	2.963	3.001		H	160	2.501	2.062	2.068
C	218	2.343	2.024	1.929		C	188	2.551	2.052	1.972		C	148	1.981	1.774	1.609		C	161	2.516	2.19	2.225
K	192	2.063	3.357	3.266		K	180	2.442	4.486	5.149		K	116	1.553	2.284	2.099		K	75	1.172	1.687	1.913
R	1359	14.605	16.956	17.581		R	1060	14.381	18.219	18.762		R	827	11.069	10.561	10.68		R	647	10.113	9.154	9.005
E	205	2.203	2.147	2.034		E	135	1.832	1.52	1.573		E	148	1.981	2.227	2.203		E	85	1.329	1.451	1.28
D	284	3.052	3.198	3.572		D	206	2.795	3.143	3.317		D	189	2.53	2.508	2.805		D	168	2.626	2.961	3.026
*	0	0	0	0		*	0	0	0	0		*	0	0	0	0		*	0	0	0	0
P site of the ribosome
Amino acid	Number of stops	%	%, MaxStopProbability adjusted	%, Likelihood adjusted		Amino acid	Number of stops	%	%, MaxStopProbability adjusted	%, Likelihood adjusted		Amino acid	Number of stops	%	%, MaxStopProbability adjusted	%, Likelihood adjusted		Amino acid	Number of stops	%	%, MaxStopProbability adjusted	%, Likelihood adjusted
W	204	1.782	1.727	1.918		W	158	1.496	1.407	1.535		W	197	1.886	2.163	2.494		W	199	2.031	2.046	2.277
Y	183	1.598	1.816	1.932		Y	176	1.667	1.97	2.127		Y	173	1.656	1.774	1.995		Y	172	1.755	1.965	2.106
F	276	2.41	2.417	2.513		F	224	2.121	2.042	2.212		F	292	2.795	3.008	3.005		F	251	2.561	2.591	2.644
I	359	3.135	3.964	4.077		I	362	3.428	4.534	4.505		I	317	3.034	4.041	3.856		I	332	3.388	4.552	4.242
L	837	7.309	7.27	7.603		L	783	7.414	7.486	7.588		L	790	7.561	7.993	8.31		L	772	7.878	8.154	8.391
V	592	5.17	4.589	4.83		V	560	5.303	5.161	5.154		V	617	5.905	5.693	5.853		V	575	5.868	6.162	6.055
M	84	0.734	0.946	0.91		M	119	1.127	1.234	1.23		M	105	1.005	1.334	1.475		M	111	1.133	1.415	1.198
A	1096	9.571	7.91	7.658		A	968	9.166	7.756	7.456		A	961	9.198	7.834	7.798		A	971	9.909	8.448	8.293
T	574	5.013	5.59	5.465		T	571	5.407	6.199	6.081		T	463	4.431	4.722	4.441		T	508	5.184	5.89	5.745
S	923	8.06	7.818	7.352		S	877	8.304	8.093	7.929		S	744	7.121	6.463	6.147		S	701	7.154	6.199	6.455
G	1080	9.431	7.78	7.914		G	1005	9.516	8.075	8.133		G	1133	10.844	9.268	9.67		G	907	9.256	8.189	8.42
P	1978	17.274	19.17	18.915		P	1611	15.254	14.95	14.789		P	1628	15.582	16.543	15.867		P	1438	14.675	14.735	14.438
Q	283	2.471	2.62	2.587		Q	267	2.528	3.082	2.972		Q	229	2.192	2.345	2.455		Q	207	2.112	2.254	2.288
N	216	1.886	2.142	2.145		N	226	2.14	2.162	2.26		N	216	2.067	2.634	2.49		N	191	1.949	2.371	2.246
H	286	2.498	2.343	2.543		H	262	2.481	2.416	2.448		H	258	2.469	2.249	2.214		H	261	2.664	2.131	2.185
C	319	2.786	2.752	2.645		C	293	2.774	2.722	2.835		C	288	2.757	2.918	3.04		C	300	3.062	2.817	3.097
K	182	1.589	2.197	1.929		K	220	2.083	2.879	2.737		K	172	1.646	2.151	1.903		K	178	1.817	2.448	2.361
R	1493	13.038	12.386	12.663		R	1402	13.275	13.142	13.154		R	1439	13.773	12.887	13.084		R	1333	13.603	13.919	13.917
E	207	1.808	1.854	1.686		E	200	1.894	1.898	1.987		E	158	1.512	1.496	1.362		E	154	1.572	1.334	1.338
D	279	2.436	2.709	2.715		D	277	2.623	2.792	2.867		D	268	2.565	2.485	2.543		D	238	2.429	2.379	2.307
*	0	0	0	0		*	0	0	0	0		*	0	0	0	0		*	0	0	0	0
A site of the ribosome
Amino acid	Number of stops	%	%, MaxStopProbability adjusted	%, Likelihood adjusted		Amino acid	Number of stops	%	%, MaxStopProbability adjusted	%, Likelihood adjusted		Amino acid	Number of stops	%	%, MaxStopProbability adjusted	%, Likelihood adjusted		Amino acid	Number of stops	%	%, MaxStopProbability adjusted	%, Likelihood adjusted
W	303	2.17	2.392	2.614		W	294	1.998	2.026	2.24		W	324	2.321	2.489	2.853		W	320	2.18	2.16	2.22
Y	186	1.332	1.264	1.294		Y	237	1.611	1.541	1.492		Y	185	1.325	1.405	1.348		Y	194	1.322	1.371	1.373
F	238	1.705	1.337	1.406		F	236	1.604	1.051	1.166		F	257	1.841	1.795	1.806		F	223	1.519	1.181	1.243
I	333	2.385	2.498	2.389		I	406	2.759	2.977	2.866		I	429	3.074	3.818	3.605		I	412	2.807	3.176	3.203
L	1103	7.901	8.183	7.844		L	1028	6.987	6.588	6.512		L	1084	7.767	7.571	7.601		L	1004	6.841	6.227	6.141
V	570	4.083	3.811	3.731		V	651	4.425	3.683	3.615		V	773	5.538	5.3	5.333		V	771	5.253	4.787	4.827
M	82	0.587	0.509	0.5		M	91	0.619	0.606	0.573		M	84	0.602	0.601	0.543		M	96	0.654	0.647	0.582
A	1083	7.757	6.215	6.159		A	1158	7.871	6.179	5.747		A	1050	7.523	5.906	5.848		A	1118	7.618	5.94	5.557
T	701	5.021	4.989	4.852		T	760	5.165	5.358	4.995		T	694	4.972	5.488	5.213		T	713	4.858	5.011	4.603
S	1155	8.273	8.007	7.686		S	1247	8.475	8.193	7.885		S	1270	9.099	8.691	8.704		S	1264	8.613	8.179	7.89
G	1132	8.108	6.378	6.627		G	1082	7.354	6.015	5.805		G	1067	7.645	5.925	6.095		G	1087	7.407	5.787	5.479
P	1664	11.919	10.864	10.592		P	1671	11.357	9.422	9.01		P	1433	10.267	8.932	8.731		P	1515	10.323	8.432	8.143
Q	324	2.321	2.158	2.22		Q	373	2.535	2.577	2.469		Q	349	2.501	2.591	2.426		Q	372	2.535	2.643	2.48
N	352	2.521	3.175	3.057		N	394	2.678	3.347	3.124		N	377	2.701	3.315	3.393		N	347	2.364	2.993	2.999
H	386	2.765	2.482	2.4		H	425	2.889	2.64	2.458		H	431	3.088	2.908	2.756		H	443	3.019	2.674	2.533
C	312	2.235	1.97	1.988		C	318	2.161	1.905	1.855		C	286	2.049	1.991	1.943		C	325	2.214	2.035	1.92
K	364	2.607	3.841	3.685		K	427	2.902	4.607	4.633		K	400	2.866	4.428	4.21		K	429	2.923	4.59	4.448
R	1862	13.337	14.828	15.062		R	1927	13.097	15.38	15.504		R	1769	12.675	12.74	12.848		R	1848	12.592	12.92	12.711
E	299	2.142	2.096	2.073		E	372	2.528	2.474	2.353		E	381	2.73	2.949	3.139		E	456	3.107	3.435	3.493
D	383	2.743	2.891	2.725		D	357	2.426	2.428	2.28		D	470	3.367	3.55	3.668		D	487	3.318	3.659	3.672
*	1129	8.087	10.113	11.095		*	1259	8.557	11.002	13.418		*	844	6.047	7.606	7.936		*	1252	8.531	12.154	14.484

## Sheet: Frequencies of 3-AA motifs
Table S13. Frequencies of 3-aa motifs associated with ribosome stalling induced by treatment with AZI or AZI-BB2.
AZI-1. Only motifs corresponding to ribosome stalling at the 3rd-10th codons of the ORF, are considered.				AZI-1. Only motifs corresponding to ribosome stalling at the 1st codon, are considered. StopPosition = 1 (start codon).				AZI-1. Only motifs corresponding to ribosome stalling at the 2nd codon, are considered. StopPosition = 2 (second codon).					AZI-2. Only motifs corresponding to ribosome stalling at the 3rd-10th codons of the ORF, are considered.				AZI-2. Only motifs corresponding to ribosome stalling at the 1st codon, are considered. StopPosition = 1 (start codon).				AZI-2. Only motifs corresponding to ribosome stalling at the 2nd codon, are considered. StopPosition = 2 (second codon).						AZI-BB2-1. Only motifs corresponding to ribosome stalling at the 3rd-10th codons of the ORF, are considered.				AZI-BB2-1. Only motifs corresponding to ribosome stalling at the 1st codon, are considered. StopPosition = 1 (start codon).				AZI-BB2-1. Only motifs corresponding to ribosome stalling at the 2nd codon, are considered. StopPosition = 2 (second codon).					AZI-BB2-2. Only motifs corresponding to ribosome stalling at the 3rd-10th codons of the ORF, are considered.				Azi-BB2-2. Only motifs corresponding to ribosome stalling at the 1st codon, are considered. StopPosition = 1 (start codon).				AZI-BB2-2. Only motifs corresponding to ribosome stalling at the 2nd codon, are considered. StopPosition = 2 (second codon).
Motif	Number of motifs	%	%, MaxStopProbability adjusted	Motif	Number of motifs	%	%, MaxStopProbability adjusted	Motif	Number of motifs	%	%, MaxStopProbability adjusted		Motif	Number of motifs	%	%, MaxStopProbability adjusted	Motif	Number of motifs	%	%, MaxStopProbability adjusted	Motif	Number of motifs	%	%, MaxStopProbability adjusted			Motif	Number of motifs	%	%, MaxStopProbability adjusted	Motif	Number of motifs	%	%, MaxStopProbability adjusted	Motif	Number of motifs	%	%, MaxStopProbability adjusted		Motif	Number of motifs	%	%, MaxStopProbability adjusted	Motif	Number of motifs	%	%, MaxStopProbability adjusted	Motif	Number of motifs
RRR	52	0.559	0.724	-MR	310	12.351	12.529	MPR	53	2.47	2.416		RRR	34	0.461	1.011	-M*	441	10.621	14.562	MRR	51	1.599	2.3			APP	42	0.562	1.037	-MR	463	13.195	13.126	MRR	75	2.519	2.565		APP	37	0.578	0.856	-MR	638	13.082	13.775	MPR	86
RLR	31	0.333	0.688	-ML	227	9.044	10.193	MPP	46	2.144	2.18		RLR	19	0.258	0.92	-MR	505	12.163	13.051	MRP	78	2.445	2.295			PGS	25	0.335	0.492	-MS	373	10.63	10.542	MPR	70	2.351	2.463		PGS	24	0.375	0.664	-M*	469	9.617	13.15	MT*	36
RIR	15	0.161	0.5	-MP	278	11.076	9.682	MRR	41	1.911	2.11		RIR	14	0.19	0.893	-MS	370	8.911	9.487	MPR	62	1.944	1.755			APS	21	0.281	0.383	-ML	297	8.464	8.526	MLR	43	1.444	1.753		PGA	26	0.406	0.498	-MS	482	9.883	9.978	MRR	63
APP	34	0.365	0.465	-M*	211	8.406	9.427	MSR	32	1.491	1.93		SPP	32	0.434	0.647	-MP	484	11.657	8.956	MP*	34	1.066	1.562			GPR	21	0.281	0.369	-MP	333	9.49	7.786	MRP	66	2.217	1.69		GPP	18	0.281	0.422	-MP	449	9.206	7.096	MRP	77
RTR	24	0.258	0.452	-MS	215	8.566	9.412	MRP	36	1.678	1.426		GPP	26	0.353	0.615	-ML	311	7.49	6.722	MRL	35	1.097	1.546			PGR	21	0.281	0.347	-MI	158	4.503	6.314	MPP	56	1.881	1.679		GRR	17	0.266	0.413	-ML	326	6.684	6.1	MR*	48
SPP	29	0.312	0.45	-MG	216	8.606	6.972	MAP	29	1.351	1.367		RTR	18	0.244	0.61	-MG	300	7.225	5.929	MAR	50	1.567	1.467			PGA	23	0.308	0.342	-MA	232	6.612	5.708	MRT	35	1.176	1.571		PGP	23	0.359	0.398	-MT	225	4.613	5.57	MP*	42
VPL	21	0.226	0.417	-MA	159	6.335	5.497	MRT	23	1.072	1.339		RQR	11	0.149	0.53	-MT	197	4.745	5.76	MPP	56	1.755	1.393			PPS	16	0.214	0.313	-MT	161	4.588	5.701	MRS	38	1.276	1.352		APS	19	0.297	0.348	-MK	168	3.445	5.261	MPP	61
PPS	34	0.365	0.409	-MI	106	4.223	5.375	MRL	18	0.839	1.247		RSR	19	0.258	0.446	-MA	263	6.334	5.66	MT*	24	0.752	1.329			GLR	14	0.187	0.311	-M*	170	4.845	5.644	MRL	42	1.411	1.256		GLR	12	0.188	0.341	-MG	341	6.992	5.15	MA*	29
RPR	31	0.333	0.366	-MV	131	5.219	5.119	MTR	21	0.979	1.222		RGR	17	0.231	0.435	-MV	203	4.889	4.245	MTR	29	0.909	1.306			PGP	27	0.361	0.297	-MG	254	7.239	5.643	MSR	35	1.176	1.169		SPP	15	0.234	0.319	-MA	297	6.09	4.944	MRL	44
RPP	26	0.279	0.349	-MT	96	3.825	4.398	MAR	24	1.118	1.141		APP	28	0.38	0.419	-MI	163	3.926	4.069	MRS	35	1.097	1.283			RPS	17	0.228	0.295	-MV	169	4.816	4.604	MR*	35	1.176	1.132		APG	15	0.234	0.311	-MV	237	4.86	4.141	MAR	43
PPL	27	0.29	0.348	-MK	80	3.187	3.895	MSL	16	0.746	1.05		KQR	6	0.081	0.356	-MK	102	2.457	3.135	MLR	37	1.16	1.278			ARR	23	0.308	0.287	-MK	109	3.106	4.167	MTR	24	0.806	1.04		PPP	15	0.234	0.3	-MI	168	3.445	3.739	MI*	26
RP*	19	0.204	0.344	-MD	79	3.147	3.591	MRS	23	1.072	1.044		RLK	4	0.054	0.35	-MN	104	2.505	3.001	MSR	42	1.317	1.256			GAR	15	0.201	0.271	-MN	113	3.22	3.763	MAL	25	0.84	0.997		GPR	19	0.297	0.295	-ME	161	3.301	3.539	MS*	36
GPP	23	0.247	0.328	-MN	63	2.51	2.625	MR*	24	1.118	1.025		PPP	24	0.326	0.293	-MH	123	2.962	2.762	MR*	42	1.317	1.23			PPL	15	0.201	0.271	-ME	112	3.192	3.642	MAR	31	1.041	0.995		PPL	10	0.156	0.282	-MD	154	3.158	3.301	MRS	46
RPW	17	0.183	0.321	-MF	54	2.151	2.183	MPL	22	1.025	1.011		RPP	21	0.285	0.284	-MD	97	2.336	2.606	MPA	46	1.442	1.125			APA	21	0.281	0.259	-MD	103	2.935	3.111	MAP	23	0.773	0.959		PLV	9	0.141	0.279	-MN	127	2.604	2.986	MTR	32
RSR	22	0.236	0.303	-MC	59	2.351	2.008	MPS	17	0.792	0.947		RCR	10	0.136	0.284	-ME	107	2.577	2.328	MRA	45	1.411	0.981			AGP	18	0.241	0.257	-MH	102	2.907	2.703	MGR	29	0.974	0.907		APR	22	0.344	0.275	-MH	156	3.199	2.671	MLR	36
RAR	17	0.183	0.28	-MH	61	2.43	1.842	MGS	16	0.746	0.935		PPL	17	0.231	0.282	-MQ	81	1.951	1.869	MPS	37	1.16	0.962			GRR	22	0.294	0.255	-MQ	81	2.308	2.313	ML*	27	0.907	0.893		PRP	21	0.328	0.274	-MQ	123	2.522	2.272	MRA	45
RGR	28	0.301	0.28	-ME	46	1.833	1.417	MI*	15	0.699	0.913		RAR	18	0.244	0.274	-MC	83	1.999	1.809	MS*	30	0.94	0.937			APG	20	0.268	0.245	-MC	86	2.451	2.239	MT*	16	0.537	0.883		GP*	8	0.125	0.268	-MC	116	2.379	1.952	MV*	22
TPL	15	0.161	0.269	-MW	36	1.434	1.178	MRA	24	1.118	0.913		PPR	21	0.285	0.272	-MW	67	1.614	1.351	MAP	33	1.034	0.933			SPP	15	0.201	0.245	-MF	73	2.08	1.777	MRG	34	1.142	0.864		ARL	13	0.203	0.266	-MW	97	1.989	1.873	MRK	15
RGP	25	0.269	0.254	-MQ	39	1.554	0.986	MS*	20	0.932	0.895		RPR	22	0.298	0.264	-MY	58	1.397	1.156	MG*	27	0.846	0.866			PLL	13	0.174	0.242	-MW	64	1.824	1.45	MRA	33	1.108	0.86		RPG	20	0.313	0.262	-MF	69	1.415	0.995	MIK	16
RFR	9	0.097	0.25	-MY	32	1.275	0.892	MTS	12	0.559	0.884		ARS	9	0.122	0.257	-MF	69	1.662	1.016	MRG	25	0.784	0.864			PRS	17	0.228	0.238	-MY	34	0.969	0.699	MV*	18	0.605	0.847		PGR	19	0.297	0.261	-MY	48	0.984	0.914	MW*	14
PPP	23	0.247	0.239	-MM	12	0.478	0.779	MC*	10	0.466	0.864		PPA	19	0.258	0.236	-MM	24	0.578	0.526	MRT	21	0.658	0.837			PVP	17	0.228	0.235	-MM	22	0.627	0.54	MI*	27	0.907	0.846		GAR	11	0.172	0.259	-MM	26	0.533	0.594	MVR	24
VPR	18	0.193	0.236					MKK	10	0.466	0.847		PPS	23	0.312	0.235					MSA	26	0.815	0.771			II*	5	0.067	0.234					MSL	21	0.705	0.846		RP*	9	0.141	0.245					MRT	27
APG	25	0.269	0.235					MPA	20	0.932	0.821		PG*	8	0.109	0.226					MA*	23	0.721	0.76			PPA	16	0.214	0.233					MPA	23	0.773	0.821		PG*	6	0.094	0.244					MKK	12
PRS	17	0.183	0.235					MSS	16	0.746	0.81		SP*	6	0.081	0.222					MV*	17	0.533	0.758			SPS	17	0.228	0.219					MTL	17	0.571	0.763		PLR	14	0.219	0.241					MPS	31
RRP	22	0.236	0.23					MLR	19	0.885	0.808		RKR	7	0.095	0.21					MSS	18	0.564	0.705			PLR	17	0.228	0.219					MPS	22	0.739	0.761		PGT	9	0.141	0.234					MRG	28
PPA	24	0.258	0.229					MGR	17	0.792	0.786		KKK	4	0.054	0.202					MAG	24	0.752	0.695			RPH	9	0.12	0.216					MRV	27	0.907	0.7		PPR	17	0.266	0.232					MPA	37
PGP	24	0.258	0.227					MG*	19	0.885	0.767		IKK	8	0.109	0.202					MPG	27	0.846	0.69			APT	15	0.201	0.214					MRD	21	0.705	0.693		PAP	16	0.25	0.23					MRV	26
PRP	25	0.269	0.227					MAA	15	0.699	0.758		RHK	6	0.081	0.199					MVR	17	0.533	0.653			VPL	10	0.134	0.204					MPL	25	0.84	0.685		GFR	4	0.063	0.227					MSR	32
RPD	15	0.161	0.225					MSQ	9	0.419	0.753		IL*	6	0.081	0.198					MIN	11	0.345	0.653			RGP	20	0.268	0.202					MVR	18	0.605	0.68		GL*	5	0.078	0.227					MPD	20
APR	20	0.215	0.22					MIN	8	0.373	0.747		RP*	10	0.136	0.198					MIK	10	0.313	0.65			PCR	9	0.12	0.2					MGS	17	0.571	0.676		GA*	7	0.109	0.226					MLL	29
PRR	27	0.29	0.219					MV*	14	0.652	0.721		DPP	6	0.081	0.195					MLK	11	0.345	0.629			PSR	10	0.134	0.199					MP*	21	0.705	0.655		TGC	5	0.078	0.223					MRQ	16
PPV	19	0.204	0.215					MGA	19	0.885	0.707		HPG	6	0.081	0.19					MSG	23	0.721	0.628			RPL	15	0.201	0.198					MPE	13	0.437	0.644		PAS	16	0.25	0.222					MPL	25
RPA	28	0.301	0.214					MGP	22	1.025	0.706		GLR	15	0.204	0.19					MGS	25	0.784	0.619			RLL	12	0.161	0.197					MTT	16	0.537	0.629		PPT	9	0.141	0.22					MTT	18
TP*	13	0.14	0.214					MRV	17	0.792	0.698		PAP	18	0.244	0.188					MRK	12	0.376	0.611			RLK	5	0.067	0.194					MSS	19	0.638	0.621		AGP	14	0.219	0.216					MIR	15
SPG	27	0.29	0.211					MPT	14	0.652	0.68		APR	15	0.204	0.187					MPT	20	0.627	0.606			RIR	5	0.067	0.193					MSP	18	0.605	0.6		PAR	16	0.25	0.205					ML*	23
RPV	18	0.193	0.208					MP*	12	0.559	0.661		PGS	14	0.19	0.186					MSQ	13	0.408	0.576			GPP	13	0.174	0.189					MSQ	16	0.537	0.594		PRR	21	0.328	0.203					MRD	17
PPG	22	0.236	0.207					MGV	14	0.652	0.637		SPG	13	0.176	0.186					MIR	11	0.345	0.573			VPR	11	0.147	0.186					MPD	18	0.605	0.593		RLG	11	0.172	0.202					MSA	28
PLP	14	0.15	0.205					MLL	12	0.559	0.63		AP*	9	0.122	0.186					MVS	14	0.439	0.572			APR	19	0.254	0.18					MST	15	0.504	0.591		PSP	13	0.203	0.201					MQ*	16
PGG	24	0.258	0.2					MPG	14	0.652	0.628		RLG	12	0.163	0.183					MAA	22	0.69	0.566			SPT	13	0.174	0.179					MRH	18	0.605	0.59		PVR	11	0.172	0.2					MN*	11
RPH	13	0.14	0.199					MSG	17	0.792	0.624		GRA	14	0.19	0.183					MTK	11	0.345	0.545			APD	10	0.134	0.178					MRI	9	0.302	0.583		RPP	17	0.266	0.198					MSP	24
RVR	13	0.14	0.197					MSP	16	0.746	0.623		ARL	15	0.204	0.18					MLT	16	0.502	0.542			PGT	11	0.147	0.177					MS*	17	0.571	0.574		GR*	9	0.141	0.197					MRH	19
KTR	9	0.097	0.195					MTL	7	0.326	0.592		RPS	16	0.217	0.178					MRD	13	0.408	0.538			IL*	3	0.04	0.169					MTS	14	0.47	0.573		ALS	9	0.141	0.197					MRW	13
LP*	7	0.075	0.195					ML*	17	0.792	0.59		RFR	5	0.068	0.177					MPL	22	0.69	0.536			PLV	8	0.107	0.167					MVA	14	0.47	0.569		GRP	13	0.203	0.195					MLN	16
RRL	13	0.14	0.193					MGL	15	0.699	0.585		DPG	10	0.136	0.176					MSP	20	0.627	0.536			RRL	12	0.161	0.166					MKK	9	0.302	0.569		PIA	5	0.078	0.193					MK*	13
ARR	15	0.161	0.191					MAL	19	0.885	0.577		RTK	4	0.054	0.175					MGR	27	0.846	0.534			PRR	21	0.281	0.166					MNK	10	0.336	0.565		GPL	10	0.156	0.189					MSL	27
GPG	23	0.247	0.19					MST	8	0.373	0.566		KPK	5	0.068	0.174					MI*	16	0.502	0.528			ARP	15	0.201	0.163					MRE	11	0.369	0.564		GPD	5	0.078	0.188					MAP	26
ARL	15	0.161	0.189					MKT	6	0.28	0.565		RYR	3	0.041	0.173					MPV	21	0.658	0.524			APV	11	0.147	0.163					MPH	15	0.504	0.539		PLE	3	0.047	0.186					MC*	19
RQR	8	0.086	0.189					MAG	20	0.932	0.555		RVR	9	0.122	0.17					MGD	19	0.596	0.523			PAP	19	0.254	0.161					MLL	16	0.537	0.537		RGR	5	0.078	0.182					MTK	13
APS	14	0.15	0.188					MSN	9	0.419	0.552		TGR	10	0.136	0.169					MSL	18	0.564	0.522			GRK	5	0.067	0.16					MAV	18	0.605	0.503		PGG	12	0.188	0.182					MVA	20
PLG	17	0.183	0.187					MDN	5	0.233	0.549		KSR	5	0.068	0.168					MTL	16	0.502	0.515			GRP	14	0.187	0.16					MPV	16	0.537	0.502		APL	12	0.188	0.18					MPE	13
SP*	8	0.086	0.184					MPE	9	0.419	0.548		GPG	17	0.231	0.163					MAL	17	0.533	0.5			PRT	12	0.161	0.16					MIN	10	0.336	0.502		PGD	7	0.109	0.18					MGL	17
HPP	16	0.172	0.183					MRG	18	0.839	0.522		GP*	7	0.095	0.163					ML*	22	0.69	0.496			GFR	8	0.107	0.159					MPG	21	0.705	0.496		GGP	11	0.172	0.178					MRI	11
DPL	10	0.107	0.182					MTN	7	0.326	0.518		APG	14	0.19	0.162					MKK	9	0.282	0.481			SRL	7	0.094	0.159					MLP	19	0.638	0.489		IPN	3	0.047	0.177					MPG	22
ALP	17	0.183	0.181					MLS	17	0.792	0.514		RIK	4	0.054	0.162					MVL	13	0.408	0.478			GVR	14	0.187	0.157					MAS	18	0.605	0.487		ARS	11	0.172	0.177					MLK	11
PPR	23	0.247	0.18					MTP	12	0.559	0.512		DPS	7	0.095	0.16					MSH	9	0.282	0.473			QPW	3	0.04	0.157					MIK	11	0.369	0.486		PLS	13	0.203	0.176					MRY	14
RLP	15	0.161	0.18					MAS	14	0.652	0.501		RPL	14	0.19	0.159					MRQ	11	0.345	0.47			AGS	13	0.174	0.157					MSN	13	0.437	0.485		RPD	7	0.109	0.176					MGR	20
TPS	12	0.129	0.178					MVL	11	0.513	0.5		PRP	24	0.326	0.159					MAT	16	0.502	0.468			AAR	19	0.254	0.157					MLA	18	0.605	0.483		SPR	15	0.234	0.173					MRN	13
RAP	25	0.269	0.174					MAV	13	0.606	0.493		RRK	6	0.081	0.157					MPI	12	0.376	0.465			GGP	10	0.134	0.157					MLS	19	0.638	0.479		PAA	15	0.234	0.168					MIS	14
VPS	12	0.129	0.174					MPN	7	0.326	0.486		PPT	11	0.149	0.155					MGP	26	0.815	0.465			RPR	19	0.254	0.157					MIT	8	0.269	0.477		GSR	6	0.094	0.163					MIL	15
AAS	15	0.161	0.173					MTT	9	0.419	0.478		PPQ	7	0.095	0.154					MK*	14	0.439	0.463			ARA	10	0.134	0.156					MIL	10	0.336	0.476		TGR	4	0.063	0.163					MAS	24
PLR	16	0.172	0.173					MCR	7	0.326	0.463		ST*	7	0.095	0.153					MCT	8	0.251	0.46			VPG	9	0.12	0.156					MTI	9	0.302	0.466		ARP	14	0.219	0.161					MTS	16
APC	10	0.107	0.172					MRI	8	0.373	0.455		SSS	8	0.109	0.151					MLL	15	0.47	0.46			APC	6	0.08	0.156					MRQ	14	0.47	0.462		GRS	11	0.172	0.16					MLS	17
PGR	19	0.204	0.172					MIR	6	0.28	0.451		APT	11	0.149	0.151					MGG	23	0.721	0.46			GLP	11	0.147	0.155					MRY	8	0.269	0.462		RPR	14	0.219	0.159					MAV	21
ARA	14	0.15	0.172					MVA	9	0.419	0.441		FD*	2	0.027	0.151					MRI	10	0.313	0.454			GSR	10	0.134	0.155					ME*	8	0.269	0.461		RIR	6	0.094	0.159					MKN	9
TPR	12	0.129	0.17					MAD	9	0.419	0.437		RPG	16	0.217	0.148					MLP	24	0.752	0.454			EPP	7	0.094	0.155					MKT	9	0.302	0.454		GRA	13	0.203	0.159					MPV	13
RLK	4	0.043	0.169					MSV	6	0.28	0.429		RR*	12	0.163	0.147					MVT	13	0.408	0.449			SRP	12	0.161	0.154					MRK	6	0.202	0.449		PCR	5	0.078	0.158					MLE	10
LPP	15	0.161	0.168					MGG	15	0.699	0.428		KRR	7	0.095	0.144					MTT	13	0.408	0.442			PV*	5	0.067	0.153					MLN	11	0.369	0.443		VPC	5	0.078	0.157					MVG	18
TRS	9	0.097	0.165					MCP	10	0.466	0.424		KTR	3	0.041	0.144					MGT	12	0.376	0.439			GNR	6	0.08	0.153					MGP	19	0.638	0.436		RRR	12	0.188	0.156					MLP	22
PGA	19	0.204	0.164					MLN	9	0.419	0.422		AGS	8	0.109	0.142					MGI	11	0.345	0.433			GPL	11	0.147	0.15					MWR	9	0.302	0.434		GLS	7	0.109	0.156					MTG	15
RGK	6	0.064	0.16					MPH	12	0.559	0.419		PGR	17	0.231	0.142					MLS	19	0.596	0.43			PRK	5	0.067	0.149					MPW	13	0.437	0.433		IL*	2	0.031	0.155					MTP	15
APL	10	0.107	0.16					MDR	8	0.373	0.415		AAL	9	0.122	0.142					MSV	11	0.345	0.427			VLV	7	0.094	0.149					MW*	7	0.235	0.433		RRA	10	0.156	0.153					MSS	21
GRP	19	0.204	0.16					MIT	5	0.233	0.413		RPA	15	0.204	0.141					MSW	12	0.376	0.417			PGL	14	0.187	0.148					MTK	9	0.302	0.425		PAV	9	0.141	0.153					MSQ	7
PPW	12	0.129	0.159					MVS	8	0.373	0.412		RSP	9	0.122	0.141					MHR	12	0.376	0.413			RPV	14	0.187	0.147					MSA	19	0.638	0.424		ASP	10	0.156	0.152					MVL	12
VLR	9	0.097	0.158					MNS	7	0.326	0.411		LRS	9	0.122	0.14					MFA	9	0.282	0.412			AAG	10	0.134	0.146					MLK	7	0.235	0.423		ARR	17	0.266	0.152					MAA	20
RYK	4	0.043	0.154					MDG	4	0.186	0.41		GRR	12	0.163	0.14					MSK	9	0.282	0.408			GL*	6	0.08	0.143					MAA	22	0.739	0.422		PAG	14	0.219	0.152					MTN	8
VRR	15	0.161	0.152					MRD	8	0.373	0.407		RSG	10	0.136	0.137					MSE	9	0.282	0.407			PPG	18	0.241	0.142					MQ*	11	0.369	0.419		GRL	7	0.109	0.151					MAG	18
LGL	12	0.129	0.151					MHR	7	0.326	0.406		RMR	6	0.081	0.136					MAS	16	0.502	0.407			GRS	12	0.161	0.142					MVV	13	0.437	0.418		GAP	16	0.25	0.151					MGA	15
RHR	6	0.064	0.149					MRY	7	0.326	0.402		PAR	15	0.204	0.136					MPD	11	0.345	0.407			RPE	8	0.107	0.142					MPT	14	0.47	0.417		SPA	8	0.125	0.15					MPT	20
RCR	9	0.097	0.149					MLP	15	0.699	0.401		ARR	14	0.19	0.135					MNN	9	0.282	0.399			SPL	10	0.134	0.142					MIQ	6	0.202	0.415		SPS	7	0.109	0.149					MVS	15
RTK	4	0.043	0.148					MA*	8	0.373	0.395		PRR	12	0.163	0.134					MTS	12	0.376	0.393			EPV	6	0.08	0.142					MGL	15	0.504	0.402		SGL	7	0.109	0.148					MIQ	9
ARP	20	0.215	0.148					MID	5	0.233	0.391		RHR	4	0.054	0.134					MLD	9	0.282	0.385			SGP	12	0.161	0.139					MGT	12	0.403	0.396		LVN	2	0.031	0.146					MVP	14
RPT	13	0.14	0.147					MT*	11	0.513	0.388		RAL	10	0.136	0.134					MQR	13	0.408	0.384			RAV	11	0.147	0.139					MA*	11	0.369	0.396		RPA	12	0.188	0.146					MAT	16
RRA	13	0.14	0.146					MPC	8	0.373	0.387		RRS	11	0.149	0.133					MTG	14	0.439	0.383			RPN	7	0.094	0.138					MNR	8	0.269	0.395		GPA	10	0.156	0.146					MG*	17
RL*	8	0.086	0.146					MHT	8	0.373	0.382		AVP	9	0.122	0.133					MSD	9	0.282	0.382			ARL	12	0.161	0.138					MTH	10	0.336	0.394		PPA	11	0.172	0.145					MRE	12
KQR	4	0.043	0.146					MER	7	0.326	0.379		RPW	7	0.095	0.133					MAQ	11	0.345	0.38			AR*	6	0.08	0.137					MVG	17	0.571	0.39		SPD	6	0.094	0.145					MPQ	11
SRA	10	0.107	0.145					MYR	7	0.326	0.377		PGP	13	0.176	0.133					MGL	17	0.533	0.376			AL*	5	0.067	0.137					MN*	7	0.235	0.387		ATR	2	0.031	0.145					MLQ	10
HPG	7	0.075	0.145					MAT	9	0.419	0.376		GAR	7	0.095	0.133					MAH	13	0.408	0.374			RLR	8	0.107	0.137					MTP	12	0.403	0.385		GLT	5	0.078	0.145					MLT	16
VPV	9	0.097	0.144					MFS	10	0.466	0.362		VRV	6	0.081	0.132					MLG	19	0.596	0.368			HPG	5	0.067	0.136					MSG	19	0.638	0.382		AA*	7	0.109	0.144					MTE	9
VAR	14	0.15	0.142					MVR	8	0.373	0.362		RRP	13	0.176	0.132					MGV	15	0.47	0.365			RPG	14	0.187	0.136					MC*	13	0.437	0.377		PPG	8	0.125	0.144					MVY	4
RRK	7	0.075	0.142					MSE	7	0.326	0.358		KYK	2	0.027	0.131					MAV	16	0.502	0.36			AGR	12	0.161	0.136					MAK	4	0.134	0.376		PV*	6	0.094	0.144					MSD	9
DPG	12	0.129	0.141					MAK	4	0.186	0.358		RPV	12	0.163	0.131					MGA	11	0.345	0.359			PPT	8	0.107	0.133					MSH	13	0.437	0.375		PRT	8	0.125	0.142					MLA	21
PGS	19	0.204	0.141					MCL	4	0.186	0.354		PPG	17	0.231	0.131					MVI	9	0.282	0.348			RPA	14	0.187	0.133					MFS	12	0.403	0.373		AAC	4	0.063	0.14					MPI	7
SGR	18	0.193	0.14					MVK	5	0.233	0.35		ASP	10	0.136	0.131					MRH	9	0.282	0.346			PGD	5	0.067	0.132					MCL	9	0.302	0.362		VPG	6	0.094	0.139					MTA	15
APD	10	0.107	0.14					MIL	7	0.326	0.349		SRS	9	0.122	0.13					MGH	10	0.313	0.345			PMR	2	0.027	0.132					MVI	6	0.202	0.362		SLR	9	0.141	0.139					MCR	13
SPS	14	0.15	0.14					MHN	7	0.326	0.345		VRL	8	0.109	0.13					MTN	6	0.188	0.344			ALL	4	0.054	0.132					MVY	7	0.235	0.358		ALL	6	0.094	0.135					MSK	8
VPP	16	0.172	0.138					MPV	7	0.326	0.345		SPS	12	0.163	0.13					MRY	9	0.282	0.341			SPW	6	0.08	0.131					MKN	6	0.202	0.356		PIE	1	0.016	0.135					MLI	8
AP*	8	0.086	0.137					ME*	4	0.186	0.339		ASR	12	0.163	0.13					MIY	9	0.282	0.34			TPL	11	0.147	0.131					MG*	13	0.437	0.354		SGS	8	0.125	0.134					MAN	7
LPS	9	0.097	0.137					MVP	9	0.419	0.333		RPF	11	0.149	0.13					MPE	8	0.251	0.34			TPS	7	0.094	0.131					MPK	8	0.269	0.351		PSV	8	0.125	0.134					MDG	7
PRA	19	0.204	0.136					MTI	5	0.233	0.33		KQK	2	0.027	0.129					MTQ	7	0.219	0.34			GPD	6	0.08	0.13					MK*	11	0.369	0.348		GVP	8	0.125	0.133					MGS	16
DPS	8	0.086	0.135					MQR	7	0.326	0.329		PPC	8	0.109	0.129					MLA	19	0.596	0.337			APW	5	0.067	0.129					MLG	21	0.705	0.345		PFV	4	0.063	0.132					MIT	8
RKR	5	0.054	0.135					MAN	5	0.233	0.326		VRR	11	0.149	0.128					MD*	10	0.313	0.333			AGA	14	0.187	0.129					MAG	15	0.504	0.34		AR*	6	0.094	0.132					MTQ	11
AAL	13	0.14	0.134					MTA	8	0.373	0.326		RDR	3	0.041	0.127					MRN	9	0.282	0.332			PRP	15	0.201	0.129					MHH	10	0.336	0.329		PGL	9	0.141	0.132					MLG	19
PTL	8	0.086	0.133					MIS	7	0.326	0.322		SAS	13	0.176	0.127					MIQ	6	0.188	0.322			PLP	13	0.174	0.129					MSK	10	0.336	0.329		SPG	7	0.109	0.132					MDP	11
APT	10	0.107	0.131					MW*	5	0.233	0.322		RDK	3	0.041	0.126					MIT	7	0.219	0.322			PR*	4	0.054	0.128					MSD	15	0.504	0.328		PLP	10	0.156	0.131					MSG	19
RPL	14	0.15	0.13					MLG	9	0.419	0.322		VIG	3	0.041	0.125					MIL	11	0.345	0.316			GKR	3	0.04	0.127					MGV	14	0.47	0.322		GYP	2	0.031	0.129					MSV	15
LAR	13	0.14	0.129					MWR	7	0.326	0.32		GF*	3	0.041	0.125					MKN	8	0.251	0.311			PRG	13	0.174	0.126					MIS	9	0.302	0.311		RAP	10	0.156	0.129					MKR	6
KYR	4	0.043	0.129					MSA	9	0.419	0.316		ASG	10	0.136	0.125					MKR	5	0.157	0.309			ALA	7	0.094	0.126					MGD	8	0.269	0.309		RR*	6	0.094	0.127					MVV	12
LRR	16	0.172	0.129					MIK	3	0.14	0.306		VPP	9	0.122	0.125					MDK	6	0.188	0.302			VRP	10	0.134	0.126					MAH	13	0.437	0.308		AGT	9	0.141	0.127					MD*	8
PSP	14	0.15	0.128					MVT	5	0.233	0.306		PGG	7	0.095	0.125					MQA	9	0.282	0.302			SAC	5	0.067	0.126					MTA	11	0.369	0.304		RPL	8	0.125	0.127					MGK	8
RYR	5	0.054	0.127					MLT	6	0.28	0.304		VLR	6	0.081	0.125					MIP	10	0.313	0.302			PAD	7	0.094	0.125					MVP	12	0.403	0.3		DSR	3	0.047	0.126					MAQ	8
PL*	10	0.107	0.126					MKR	3	0.14	0.301		GRP	10	0.136	0.123					MPC	5	0.157	0.297			TRR	8	0.107	0.124					MMN	4	0.134	0.297		VL*	6	0.094	0.126					MAL	14
PPC	9	0.097	0.126					MRK	4	0.186	0.292		ARA	14	0.19	0.122					MYR	9	0.282	0.295			ASP	6	0.08	0.124					MVL	14	0.47	0.297		SAS	8	0.125	0.124					MAI	10
PTR	11	0.118	0.126					MSW	5	0.233	0.285		DIP	3	0.041	0.122					MHL	9	0.282	0.291			GPH	9	0.12	0.124					MTQ	8	0.269	0.296		GNR	1	0.016	0.124					MWV	8
PPN	7	0.075	0.125					MRW	7	0.326	0.284		RSK	2	0.027	0.121					MDL	9	0.282	0.29			RLG	11	0.147	0.124					MWL	7	0.235	0.294		SRT	6	0.094	0.124					MLD	9
RVP	9	0.097	0.123					MKL	6	0.28	0.284		RGP	12	0.163	0.121					MKS	7	0.219	0.289			SSC	3	0.04	0.124					MAI	7	0.235	0.294		PLG	7	0.109	0.123					MDQ	4
TRP	9	0.097	0.123					MRC	7	0.326	0.282		GRS	8	0.109	0.12					MLN	10	0.313	0.288			SPA	15	0.201	0.123					MIR	6	0.202	0.293		PLT	3	0.047	0.123					MQR	10
PDR	6	0.064	0.121					MQP	8	0.373	0.279		AAS	12	0.163	0.119					MVG	13	0.408	0.286			PIR	5	0.067	0.123					MEG	7	0.235	0.291		PRS	14	0.219	0.123					MVW	8
SR*	9	0.097	0.121					MIH	5	0.233	0.279		VRP	8	0.109	0.118					MQL	7	0.219	0.284			VRV	4	0.054	0.123					MLY	9	0.302	0.288		AAP	11	0.172	0.121					MNN	6
RPS	14	0.15	0.121					MVN	6	0.28	0.275		AAG	6	0.081	0.118					MKQ	6	0.188	0.282			PPC	6	0.08	0.122					MAQ	9	0.302	0.287		GF*	4	0.063	0.121					MAD	9
ADR	7	0.075	0.12					MAY	3	0.14	0.275		KPR	3	0.041	0.118					MNL	6	0.188	0.277			SPR	10	0.134	0.122					MQA	8	0.269	0.286		RLF	4	0.063	0.121					MCP	12
LGS	7	0.075	0.119					MIP	7	0.326	0.273		PA*	6	0.081	0.118					MNK	7	0.219	0.276			LR*	4	0.054	0.121					MRN	7	0.235	0.281		YYK	1	0.016	0.121					MIE	8
ARG	13	0.14	0.119					MDV	3	0.14	0.269		LRP	10	0.136	0.117					MDR	12	0.376	0.275			AP*	6	0.08	0.121					MKE	3	0.101	0.28		YRS	3	0.047	0.12					MNE	7
LS*	7	0.075	0.118					MFD	2	0.093	0.262		SAR	7	0.095	0.117					MST	10	0.313	0.273			TP*	6	0.08	0.121					MRC	10	0.336	0.28		GAS	8	0.125	0.12					MFR	7
RLS	10	0.107	0.118					MCA	10	0.466	0.261		SPL	10	0.136	0.117					MDA	10	0.313	0.271			RAP	15	0.201	0.121					MNT	6	0.202	0.28		SRR	6	0.094	0.119					MPN	5
GI*	4	0.043	0.118					MLI	6	0.28	0.26		KKR	2	0.027	0.117					MRW	6	0.188	0.268			TPP	12	0.161	0.12					MPQ	8	0.269	0.28		PRK	3	0.047	0.119					MTD	7
PRG	16	0.172	0.117					MD*	4	0.186	0.254		RRA	12	0.163	0.117					MRE	7	0.219	0.267			PSP	14	0.187	0.12					MMK	5	0.168	0.279		ALR	6	0.094	0.119					MMT	6
PDD	4	0.043	0.117					MMI	4	0.186	0.252		VPV	6	0.081	0.117					MCR	7	0.219	0.266			PVG	8	0.107	0.119					MAT	8	0.269	0.277		PGC	6	0.094	0.117					MVH	8
PAP	13	0.14	0.117					MPF	5	0.233	0.248		ADR	4	0.054	0.117					MAN	7	0.219	0.265			PRA	12	0.161	0.119					MQR	11	0.369	0.277		LRL	8	0.125	0.117					MYN	7
RPG	17	0.183	0.116					MLH	6	0.28	0.246		AAA	10	0.136	0.116					MIM	4	0.125	0.265			PAR	15	0.201	0.118					MDG	5	0.168	0.275		TLK	4	0.063	0.116					MGP	17
RMR	7	0.075	0.115					MLA	9	0.419	0.243		LGV	7	0.095	0.116					MGN	7	0.219	0.264			PRL	11	0.147	0.118					MAD	9	0.302	0.274		LL*	2	0.031	0.116					MPW	7
PR*	9	0.097	0.114					MVG	7	0.326	0.241		STL	3	0.041	0.116					MRV	11	0.345	0.259			SPQ	3	0.04	0.116					MGA	14	0.47	0.27		IV*	2	0.031	0.116					MGC	10
RPE	9	0.097	0.114					MTY	3	0.14	0.24		PR*	7	0.095	0.115					MPH	10	0.313	0.258			SRR	11	0.147	0.116					MAN	6	0.202	0.268		PRI	4	0.063	0.116					MNK	8
GPV	10	0.107	0.114					MSY	4	0.186	0.24		ALG	8	0.109	0.115					MLC	9	0.282	0.255			PGE	8	0.107	0.116					MD*	9	0.302	0.265		DVG	4	0.063	0.116					MIY	7
PRT	13	0.14	0.114					MGE	4	0.186	0.24		RVW	5	0.068	0.114					MAY	7	0.219	0.255			LFV	3	0.04	0.115					MIP	7	0.235	0.264		RRY	2	0.031	0.115					MHP	9
AAP	16	0.172	0.114					MNK	3	0.14	0.238		RRT	7	0.095	0.113					MN*	8	0.251	0.246			VPV	5	0.067	0.114					MDK	3	0.101	0.263		PRA	15	0.234	0.114					MIN	6
DIP	6	0.064	0.113					MSK	5	0.233	0.235		PRS	12	0.163	0.113					MTE	7	0.219	0.244			HPP	7	0.094	0.114					MQP	7	0.235	0.262		TPN	2	0.031	0.114					MLY	7
ARS	15	0.161	0.113					MDA	7	0.326	0.231		SFR	5	0.068	0.113					MFS	7	0.219	0.244			PGN	4	0.054	0.113					MDR	9	0.302	0.261		GGR	12	0.188	0.113					MGT	9
PAA	14	0.15	0.112					MFR	6	0.28	0.23		PPN	7	0.095	0.112					MPN	7	0.219	0.244			PFG	6	0.08	0.113					MQN	5	0.168	0.26		DLV	2	0.031	0.113					MHR	11
RSP	14	0.15	0.112					MHP	9	0.419	0.227		APS	14	0.19	0.112					MCL	10	0.313	0.238			TGR	5	0.067	0.113					MNN	4	0.134	0.254		RGL	9	0.141	0.113					MY*	7
AL*	7	0.075	0.111					MSF	3	0.14	0.226		GSR	9	0.122	0.112					MSY	10	0.313	0.237			GRG	10	0.134	0.112					MTD	7	0.235	0.254		LGP	8	0.125	0.113					MTL	8
PAL	16	0.172	0.111					MQN	4	0.186	0.223		HRP	9	0.122	0.11					MLY	7	0.219	0.237			TIK	3	0.04	0.112					MLT	7	0.235	0.252		PVP	7	0.109	0.112					MII	7
TPP	14	0.15	0.11					MNT	5	0.233	0.223		VPL	5	0.068	0.11					MIH	7	0.219	0.237			AFV	3	0.04	0.112					MF*	8	0.269	0.248		VGA	9	0.141	0.111					MSY	9
RER	5	0.054	0.11					MK*	5	0.233	0.222		PRC	6	0.081	0.11					MSN	8	0.251	0.234			PSG	9	0.12	0.111					MVC	7	0.235	0.247		PGH	6	0.094	0.111					MGE	8
GLR	14	0.15	0.11					MM*	3	0.14	0.219		RPH	10	0.136	0.11					MER	9	0.282	0.234			EPA	5	0.067	0.111					MLI	6	0.202	0.244		PVS	4	0.063	0.111					MIG	6
IPR	4	0.043	0.11					MRQ	4	0.186	0.218		AAP	11	0.149	0.109					MGK	5	0.157	0.232			ASS	6	0.08	0.11					MHR	6	0.202	0.244		YVG	5	0.078	0.11					MSN	9
LLR	9	0.097	0.11					MEQ	4	0.186	0.216		RNR	7	0.095	0.108					MTP	9	0.282	0.23			RAS	9	0.12	0.11					MFL	8	0.269	0.237		SAC	4	0.063	0.11					MPH	10
LSL	7	0.075	0.109					MGK	3	0.14	0.214		SVR	9	0.122	0.108					MDT	6	0.188	0.228			VPC	4	0.054	0.11					MSV	10	0.336	0.236		ST*	4	0.063	0.109					MVK	7
RSV	7	0.075	0.108					MAQ	4	0.186	0.213		PDR	5	0.068	0.107					MDP	7	0.219	0.225			RCP	5	0.067	0.109					MVS	10	0.336	0.236		DPS	4	0.063	0.109					MLH	11
SPR	15	0.161	0.108					MHK	1	0.047	0.211		PPI	5	0.068	0.107					MVP	14	0.439	0.224			QPR	4	0.054	0.108					MDA	5	0.168	0.234		PPV	9	0.141	0.109					MYR	5
TRR	12	0.129	0.107					MLK	3	0.14	0.211		GGR	7	0.095	0.106					MKT	5	0.157	0.223			PGV	8	0.107	0.108					MCP	9	0.302	0.234		PTR	6	0.094	0.109					MIA	6
TRA	9	0.097	0.105					MEK	2	0.093	0.209		RRL	10	0.136	0.106					MEP	6	0.188	0.221			GPG	13	0.174	0.108					MCT	5	0.168	0.226		APT	7	0.109	0.109					MVN	8
PLA	12	0.129	0.104					MGD	7	0.326	0.207		HAP	7	0.095	0.105					MVA	8	0.251	0.22			PSS	7	0.094	0.108					MKL	6	0.202	0.223		KIQ	1	0.016	0.108					MCK	7
RGS	12	0.129	0.104					MQY	4	0.186	0.206		KYR	3	0.041	0.104					MAK	5	0.157	0.219			TPR	7	0.094	0.108					MQL	5	0.168	0.223		KN*	3	0.047	0.108					MKT	4
LRL	7	0.075	0.104					MSH	6	0.28	0.205		PGV	4	0.054	0.104					MDG	5	0.157	0.218			LPL	8	0.107	0.107					MFR	6	0.202	0.221		VPI	5	0.078	0.108					MCH	4
KRR	5	0.054	0.104					MFA	7	0.326	0.202		PSR	6	0.081	0.103					MGE	9	0.282	0.217			PFV	2	0.027	0.106					MYR	6	0.202	0.22		GSP	10	0.156	0.107					MSH	8
PRL	12	0.129	0.103					MCD	4	0.186	0.202		RAS	7	0.095	0.103					MWK	3	0.094	0.215			YRR	3	0.04	0.106					MVK	5	0.168	0.218		TPP	8	0.125	0.107					MCA	9
GRT	7	0.075	0.103					MAH	7	0.326	0.201		RGL	11	0.149	0.101					MEQ	5	0.157	0.215			GF*	5	0.067	0.105					MHT	7	0.235	0.218		LVD	2	0.031	0.105					MGG	12
PGV	8	0.086	0.103					MWV	5	0.233	0.199		PPE	4	0.054	0.101					MQN	5	0.157	0.214			PAL	13	0.174	0.104					MAE	8	0.269	0.217		RFV	2	0.031	0.105					MKY	5
VAL	9	0.097	0.103					MFG	6	0.28	0.199		KNR	5	0.068	0.101					MC*	5	0.157	0.214			RAL	9	0.12	0.104					MID	3	0.101	0.215		LPG	5	0.078	0.105					MF*	7
PIP	9	0.097	0.103					MRH	4	0.186	0.195		QPL	3	0.041	0.1					MVV	8	0.251	0.213			SRA	12	0.161	0.104					MGF	4	0.134	0.213		ADR	3	0.047	0.104					MRC	5
HSV	5	0.054	0.103					MGN	2	0.093	0.195		PV*	5	0.068	0.1					MPF	9	0.282	0.213			SRS	9	0.12	0.104					MSE	11	0.369	0.212		IPE	2	0.031	0.104					MSM	6
SAR	11	0.118	0.102					MDL	7	0.326	0.192		ARP	15	0.204	0.099					MWR	6	0.188	0.212			RGR	8	0.107	0.103					MCR	9	0.302	0.21		AGL	9	0.141	0.104					MMI	4
RAS	13	0.14	0.102					MVY	3	0.14	0.186		KFK	1	0.014	0.098					MIA	10	0.313	0.211			SAP	10	0.134	0.103					MVQ	6	0.202	0.203		ALA	8	0.125	0.104					MME	4
CPG	7	0.075	0.102					MEG	2	0.093	0.186		HGR	6	0.081	0.098					MTC	3	0.094	0.21			DVP	3	0.04	0.102					MEK	3	0.101	0.201		AGS	6	0.094	0.104					MDL	8
GP*	7	0.075	0.101					MCV	5	0.233	0.185		LIP	5	0.068	0.098					MES	7	0.219	0.208			AAL	9	0.12	0.102					MYK	4	0.134	0.2		RLR	7	0.109	0.104					MAE	9
RAW	7	0.075	0.1					MF*	4	0.186	0.185		AI*	4	0.054	0.098					MLE	7	0.219	0.206			RLS	4	0.054	0.101					MTG	6	0.202	0.197		RAR	9	0.141	0.103					MAH	7
TSS	8	0.086	0.1					MAW	7	0.326	0.183		TRR	7	0.095	0.098					MVQ	6	0.188	0.206			PPV	8	0.107	0.101					MVN	4	0.134	0.196		AAG	9	0.141	0.102					MFS	5
GPR	14	0.15	0.099					MQL	4	0.186	0.179		KIR	3	0.041	0.098					MTA	8	0.251	0.201			PHV	3	0.04	0.1					MKS	6	0.202	0.194		SAP	7	0.109	0.102					MWL	7
SGP	9	0.097	0.099					MIY	4	0.186	0.179		TPP	10	0.136	0.097					MF*	6	0.188	0.2			ADP	5	0.067	0.1					MQT	4	0.134	0.193		STG	3	0.047	0.102					MTF	6
RWR	5	0.054	0.099					MLW	3	0.14	0.177		ACS	5	0.068	0.097					MCA	9	0.282	0.198			RGS	7	0.094	0.1					MPC	4	0.134	0.186		AIQ	2	0.031	0.101					MTI	6
RLA	11	0.118	0.099					MHW	2	0.093	0.177		FT*	2	0.027	0.097					MQH	4	0.125	0.197			HPS	4	0.054	0.1					MHQ	4	0.134	0.184		RVW	4	0.063	0.101					MGN	6
LPR	15	0.161	0.098					MCW	4	0.186	0.176		PAS	5	0.068	0.096					MW*	5	0.157	0.197			ARI	6	0.08	0.099					MGC	8	0.269	0.177		QYR	2	0.031	0.101					MGH	8
ITK	6	0.064	0.097					MQS	3	0.14	0.173		ALL	4	0.054	0.096					MVY	4	0.125	0.197			GKK	2	0.027	0.099					MSW	6	0.202	0.176		APA	10	0.156	0.101					MNA	5
GSR	13	0.14	0.097					MLQ	4	0.186	0.173		SLR	7	0.095	0.095					MVN	7	0.219	0.197			GCR	4	0.054	0.098					MSC	4	0.134	0.171		SRL	6	0.094	0.101					MTV	5
SAP	13	0.14	0.097					MVI	2	0.093	0.171		MP*	2	0.027	0.095					MKL	6	0.188	0.196			RVP	5	0.067	0.098					MSY	7	0.235	0.17		VRP	6	0.094	0.101					MNR	4
HPN	3	0.032	0.096					MGH	5	0.233	0.17		SSA	9	0.122	0.095					MPY	7	0.219	0.195			ARV	6	0.08	0.098					MLW	7	0.235	0.17		PHV	2	0.031	0.101					MDV	7
RRG	14	0.15	0.096					MDI	1	0.047	0.17		KMW	1	0.014	0.095					MQP	7	0.219	0.195			PWG	4	0.054	0.098					MHK	3	0.101	0.169		GSE	6	0.094	0.101					MSI	7
RRW	7	0.075	0.096					MCS	3	0.14	0.168		GGP	8	0.109	0.094					MMI	5	0.157	0.186			HGA	6	0.08	0.097					MEN	4	0.134	0.167		HPG	3	0.047	0.1					MVI	5
SSR	9	0.097	0.096					MRE	4	0.186	0.166		REA	5	0.068	0.094					MSI	3	0.094	0.185			KFW	1	0.013	0.097					MYN	2	0.067	0.167		SSC	1	0.016	0.1					MVE	5
PGQ	8	0.086	0.096					MQD	4	0.186	0.166		PRG	7	0.095	0.094					MNP	8	0.251	0.184			TRT	5	0.067	0.097					MVW	4	0.134	0.166		PVH	4	0.063	0.1					MQH	3
KIR	3	0.032	0.095					MWG	5	0.233	0.163		ASL	7	0.095	0.094					MSC	7	0.219	0.183			SS*	4	0.054	0.096					MY*	6	0.202	0.163		TAR	6	0.094	0.1					MWS	6
VRP	10	0.107	0.095					MEH	2	0.093	0.163		PAQ	7	0.095	0.093					MGQ	3	0.094	0.181			VGV	5	0.067	0.096					MLD	4	0.134	0.162		RQP	1	0.016	0.099					MVQ	6
ASS	9	0.097	0.095					MAI	4	0.186	0.163		LRL	8	0.109	0.092					MAD	8	0.251	0.173			GGH	6	0.08	0.096					MTV	4	0.134	0.162		GKK	1	0.016	0.099					MCS	6
AR*	5	0.054	0.095					MPD	5	0.233	0.162		RMK	3	0.041	0.092					MFP	6	0.188	0.171			TLK	3	0.04	0.095					MTE	3	0.101	0.161		PPS	14	0.219	0.098					MNP	8
LF*	3	0.032	0.095					MHI	1	0.047	0.161		RRG	8	0.109	0.091					MKP	7	0.219	0.165			PLT	4	0.054	0.094					MCK	3	0.101	0.158		APV	5	0.078	0.098					MQS	5
RPN	4	0.043	0.095					MTH	6	0.28	0.16		LS*	3	0.041	0.091					MGC	7	0.219	0.164			PPP	10	0.134	0.094					MSI	5	0.168	0.158		VPS	8	0.125	0.098					MMK	4
VPE	3	0.032	0.095					MFP	4	0.186	0.159		TPV	5	0.068	0.091					MKI	5	0.157	0.16			GAP	8	0.107	0.094					MQD	3	0.101	0.157		TPR	10	0.156	0.097					MQP	5
ASP	8	0.086	0.094					MTK	3	0.14	0.158		PAA	10	0.136	0.091					MNR	4	0.125	0.159			GVD	8	0.107	0.094					MTN	5	0.168	0.156		YVT	2	0.031	0.096					MCV	6
PLL	8	0.086	0.094					MQT	3	0.14	0.158		VPS	9	0.122	0.09					MNS	4	0.125	0.158			PAG	14	0.187	0.094					MSM	3	0.101	0.156		RA*	7	0.109	0.096					MGQ	5
YL*	4	0.043	0.094					MEE	2	0.093	0.157		PLR	8	0.109	0.09					MME	4	0.125	0.154			ALR	9	0.12	0.093					MCA	6	0.202	0.153		GTR	6	0.094	0.096					MKL	6
IL*	5	0.054	0.094					MKE	4	0.186	0.157		PSP	7	0.095	0.09					MQK	2	0.063	0.151			SVR	6	0.08	0.093					MVT	6	0.202	0.153		LPV	6	0.094	0.095					MSE	7
PSS	9	0.097	0.094					MVV	5	0.233	0.156		IPN	4	0.054	0.09					MCK	6	0.188	0.148			PSK	5	0.067	0.093					MFT	6	0.202	0.152		ARG	8	0.125	0.095					MQA	7
PAR	15	0.161	0.093					MLY	4	0.186	0.156		GGA	8	0.109	0.089					MLW	4	0.125	0.143			GGV	8	0.107	0.093					MKR	2	0.067	0.15		PAD	5	0.078	0.095					MVT	6
GA*	6	0.064	0.093					MKY	2	0.093	0.155		HPP	8	0.109	0.089					MGY	5	0.157	0.143			AAP	11	0.147	0.093					MLQ	4	0.134	0.15		GGS	7	0.109	0.095					MPK	4
SRP	14	0.15	0.093					MIM	4	0.186	0.154		ALR	7	0.095	0.089					MII	4	0.125	0.142			LAS	6	0.08	0.093					MHN	5	0.168	0.146		GGA	10	0.156	0.094					MLV	8
AA*	8	0.086	0.093					MFI	3	0.14	0.154		GTR	8	0.109	0.089					MQS	5	0.157	0.141			RTK	4	0.054	0.092					MNS	5	0.168	0.145		SGA	5	0.078	0.094					MDD	4
KSR	2	0.021	0.093					MNN	3	0.14	0.152		PLP	8	0.109	0.089					MYD	2	0.063	0.141			GQ*	2	0.027	0.092					MWV	6	0.202	0.143		ALD	3	0.047	0.094					MAK	2
RPY	5	0.054	0.093					MKI	2	0.093	0.152		SGR	8	0.109	0.088					MNQ	4	0.125	0.141			GLS	7	0.094	0.092					MHS	9	0.302	0.143		PIG	7	0.109	0.094					MVC	4
VAS	6	0.064	0.092					MPM	2	0.093	0.152		RA*	7	0.095	0.088					MLI	5	0.157	0.139			VPS	7	0.094	0.092					MRW	7	0.235	0.142		RSV	3	0.047	0.093					MQN	3
AH*	7	0.075	0.091					MKN	2	0.093	0.15		RKN	2	0.027	0.088					MYY	5	0.157	0.136			VRR	11	0.147	0.092					MIG	4	0.134	0.141		GLA	7	0.109	0.093					MHL	6
TPN	5	0.054	0.091					MFL	5	0.233	0.149		MR*	3	0.041	0.087					MHP	7	0.219	0.135			PLE	4	0.054	0.092					MPN	5	0.168	0.139		GFK	1	0.016	0.093					MER	3
RNR	5	0.054	0.091					MNP	5	0.233	0.148		PAI	4	0.054	0.087					MKW	1	0.031	0.134			WGA	3	0.04	0.091					MQK	4	0.134	0.139		VAA	8	0.125	0.093					MIH	4
AGR	10	0.107	0.091					MWA	3	0.14	0.145		QRR	5	0.068	0.087					MVM	3	0.094	0.13			GPV	8	0.107	0.091					MFF	6	0.202	0.139		PSS	8	0.125	0.093					MAY	6
PIA	6	0.064	0.091					MCT	3	0.14	0.145		IPR	4	0.054	0.087					MCP	8	0.251	0.13			RRA	12	0.161	0.091					MGE	9	0.302	0.138		PTL	4	0.063	0.092					MHD	4
DPA	3	0.032	0.091					MNH	4	0.186	0.143		PPM	2	0.027	0.087					MHT	7	0.219	0.13			YSR	5	0.067	0.09					MFH	3	0.101	0.138		ARN	2	0.031	0.092					MSW	5
PG*	9	0.097	0.091					MCI	1	0.047	0.139		RPN	4	0.054	0.086					MKA	4	0.125	0.127			PIE	2	0.027	0.09					MFY	4	0.134	0.135		ARA	8	0.125	0.091					MNQ	4
TPG	10	0.107	0.091					MQG	4	0.186	0.136		RGH	6	0.081	0.086					MVW	3	0.094	0.127			LGQ	4	0.054	0.09					MDC	4	0.134	0.133		MAE	1	0.016	0.091					MKQ	3
AS*	5	0.054	0.09					MET	4	0.186	0.133		AV*	3	0.041	0.086					MED	2	0.063	0.125			PAS	9	0.12	0.09					MDT	4	0.134	0.133		RSR	7	0.109	0.091					MTH	6
GRS	14	0.15	0.09					MWN	2	0.093	0.13		PGA	11	0.149	0.086					MMK	3	0.094	0.125			GGG	8	0.107	0.09					MEY	3	0.101	0.13		KP*	2	0.031	0.091					MKS	3
QPR	7	0.075	0.09					MAE	4	0.186	0.13		LCT	3	0.041	0.086					MYN	4	0.125	0.125			AIR	5	0.067	0.09					MNP	4	0.134	0.129		PSG	8	0.125	0.09					MIP	6
LSA	11	0.118	0.09					MIQ	3	0.14	0.13		VVP	3	0.041	0.085					MLV	3	0.094	0.123			AGT	7	0.094	0.089					MIA	5	0.168	0.128		GS*	2	0.031	0.09					MNV	4
QPL	4	0.043	0.089					MVE	3	0.14	0.128		DP*	2	0.027	0.085					MYS	6	0.188	0.119			GQR	4	0.054	0.089					MCD	3	0.101	0.127		RGT	8	0.125	0.09					MFI	2
RDR	6	0.064	0.089					MRM	2	0.093	0.128		LTG	3	0.041	0.085					MCH	5	0.157	0.119			PVV	7	0.094	0.089					MPI	3	0.101	0.127		DGL	3	0.047	0.09					MRM	5
IPN	2	0.021	0.089					MTQ	3	0.14	0.125		AGP	9	0.122	0.085					MAE	5	0.157	0.119			GR*	5	0.067	0.089					MMR	3	0.101	0.127		RRG	5	0.078	0.089					MKE	5
RPK	6	0.064	0.089					MFT	4	0.186	0.124		PAG	9	0.122	0.085					MLQ	6	0.188	0.118			SPG	11	0.147	0.088					MLH	4	0.134	0.124		ASV	4	0.063	0.089					MDI	4
PPT	7	0.075	0.088					MTE	2	0.093	0.124		GSS	8	0.109	0.085					MTD	4	0.125	0.117			AI*	3	0.04	0.088					MFN	4	0.134	0.123		RLK	2	0.031	0.089					MGD	6
IWR	2	0.021	0.087					MQQ	2	0.093	0.122		KTQ	3	0.041	0.084					MHK	2	0.063	0.117			TRA	6	0.08	0.088					MKQ	4	0.134	0.122		PRL	7	0.109	0.089					MH*	4
GPC	7	0.075	0.087					MFY	2	0.093	0.122		GHS	5	0.068	0.084					MML	2	0.063	0.117			RPW	5	0.067	0.088					MWS	4	0.134	0.122		SRP	7	0.109	0.089					MMD	3
SS*	6	0.064	0.087					MQE	2	0.093	0.119		APA	10	0.136	0.083					MQ*	6	0.188	0.117			ALS	6	0.08	0.088					MCV	5	0.168	0.122		SYR	2	0.031	0.089					MDA	6
PPI	4	0.043	0.086					MMM	1	0.047	0.117		GG*	6	0.081	0.083					MSM	3	0.094	0.115			SPC	5	0.067	0.088					MHP	7	0.235	0.122		LRD	4	0.063	0.089					MDT	4
PGL	9	0.097	0.086					MES	5	0.233	0.116		HI*	1	0.014	0.083					MFG	6	0.188	0.115			PGQ	7	0.094	0.087					MGH	6	0.202	0.121		TTP	5	0.078	0.089					MM*	3
ARV	6	0.064	0.086					MN*	3	0.14	0.115		TVL	4	0.054	0.083					MFR	6	0.188	0.114			LPG	5	0.067	0.087					MDE	3	0.101	0.12		SSP	5	0.078	0.089					MFY	4
FQ*	3	0.032	0.086					MDT	5	0.233	0.115		SRL	6	0.081	0.083					MWP	4	0.125	0.114			TVV	3	0.04	0.087					MFG	5	0.168	0.116		FRT	4	0.063	0.089					MPF	4
ISR	5	0.054	0.086					MMT	1	0.047	0.112		ALS	6	0.081	0.083					MTI	5	0.157	0.113			AVS	5	0.067	0.087					MEE	2	0.067	0.115		PAE	6	0.094	0.089					MDN	1
LPL	7	0.075	0.084					MTG	3	0.14	0.111		GVS	3	0.041	0.083					MVD	4	0.125	0.112			RP*	9	0.12	0.086					MVD	6	0.202	0.115		SAR	7	0.109	0.089					MHA	8
LT*	4	0.043	0.084					MVF	2	0.093	0.111		SLA	6	0.081	0.082					MEN	3	0.094	0.111			YRL	3	0.04	0.086					MMH	3	0.101	0.114		RPS	7	0.109	0.088					MGV	8
HAP	7	0.075	0.084					MPQ	3	0.14	0.109		APD	6	0.081	0.082					MIS	8	0.251	0.111			RLP	4	0.054	0.086					MFP	5	0.168	0.114		LFC	2	0.031	0.088					MES	5
PPK	4	0.043	0.083					MKF	2	0.093	0.108		GAP	11	0.149	0.082					MYK	3	0.094	0.11			RER	3	0.04	0.086					MIY	3	0.101	0.111		ARV	6	0.094	0.088					MGI	4
GD*	3	0.032	0.083					MNQ	2	0.093	0.107		SGC	4	0.054	0.082					MFT	5	0.157	0.11			RFF	2	0.027	0.086					MCY	3	0.101	0.109		SRS	7	0.109	0.088					MHT	7
SPT	8	0.086	0.083					MDQ	2	0.093	0.107		GVP	6	0.081	0.082					MRC	6	0.188	0.108			SI*	3	0.04	0.085					MIE	4	0.134	0.107		GRG	9	0.141	0.088					MKV	5
AW*	3	0.032	0.083					MMQ	2	0.093	0.106		PYR	2	0.027	0.082					MCW	2	0.063	0.108			PAT	9	0.12	0.085					MHW	2	0.067	0.104		PGV	9	0.141	0.088					MAC	3
PVP	11	0.118	0.083					MYI	2	0.093	0.106		CPN	3	0.041	0.082					MCD	3	0.094	0.106			VAR	4	0.054	0.085					MGG	8	0.269	0.101		PCP	5	0.078	0.088					MFL	4
KGK	3	0.032	0.083					MVQ	3	0.14	0.103		IYR	2	0.027	0.081					MMS	3	0.094	0.105			VLR	4	0.054	0.085					MIF	1	0.034	0.099		PMG	2	0.031	0.088					MPY	3
KRL	4	0.043	0.082					MQV	2	0.093	0.102		RLW	3	0.041	0.081					MCC	4	0.125	0.105			LPP	7	0.094	0.085					MKY	4	0.134	0.099		AGV	7	0.109	0.087					MTC	5
PSR	9	0.097	0.082					MNL	3	0.14	0.102		VPI	3	0.041	0.081					MCI	3	0.094	0.103			GVG	12	0.161	0.085					MCG	4	0.134	0.097		EI*	2	0.031	0.087					MIM	2
II*	3	0.032	0.082					MMS	1	0.047	0.101		SIP	4	0.054	0.08					MYG	7	0.219	0.102			PWP	3	0.04	0.084					MGQ	5	0.168	0.097		TRS	4	0.063	0.087					MFD	3
DPH	4	0.043	0.082					MHL	2	0.093	0.101		STR	5	0.068	0.08					MSF	8	0.251	0.101			PAA	11	0.147	0.084					MVH	5	0.168	0.097		DRV	3	0.047	0.087					MFA	2
VPA	7	0.075	0.082					MWL	3	0.14	0.1		IPK	3	0.041	0.08					MQE	3	0.094	0.1			LAR	8	0.107	0.084					MIW	3	0.101	0.096		LGG	6	0.094	0.087					MEV	3
HS*	3	0.032	0.082					MPK	1	0.047	0.1		ARV	4	0.054	0.079					ME*	3	0.094	0.1			GRT	8	0.107	0.083					MCS	2	0.067	0.095		PRG	8	0.125	0.086					MQV	4
NP*	3	0.032	0.081					MEY	1	0.047	0.098		ASS	7	0.095	0.079					MDV	4	0.125	0.098			PCN	1	0.013	0.083					MAW	4	0.134	0.095		IPS	2	0.031	0.085					MWP	6
GPA	9	0.097	0.081					MEN	1	0.047	0.096		SRA	7	0.095	0.079					MNE	2	0.063	0.098			DPS	4	0.054	0.083					MGW	4	0.134	0.094		VCG	4	0.063	0.085					MKP	5
AAG	12	0.129	0.081					MGC	4	0.186	0.096		LSR	8	0.109	0.078					MWV	5	0.157	0.097			GAS	9	0.12	0.083					MDN	4	0.134	0.094		GPG	8	0.125	0.085					MMH	2
FSP	6	0.064	0.081					MQF	2	0.093	0.095		PGH	6	0.081	0.078					MQT	3	0.094	0.096			PPW	3	0.04	0.083					MND	3	0.101	0.094		PGM	3	0.047	0.085					MSC	5
SPC	2	0.021	0.08					MH*	2	0.093	0.094		AVG	5	0.068	0.078					MAI	5	0.157	0.093			TAS	6	0.08	0.083					MDQ	3	0.101	0.093		GRK	2	0.031	0.085					MCW	2
LRP	8	0.086	0.08					MGW	4	0.186	0.093		TRA	6	0.081	0.078					MWL	5	0.157	0.093			SPD	5	0.067	0.083					MDL	5	0.168	0.093		GVA	5	0.078	0.085					MKM	1
GR*	11	0.118	0.08					MPW	2	0.093	0.093		RQW	2	0.027	0.078					MDS	5	0.157	0.092			RSP	7	0.094	0.082					MDF	2	0.067	0.093		ALV	5	0.078	0.085					MWA	4
VI*	3	0.032	0.08					MWS	3	0.14	0.091		PCP	4	0.054	0.078					MQC	5	0.157	0.092			GRE	4	0.054	0.082					MIM	2	0.067	0.093		FG*	1	0.016	0.085					MEQ	3
RLL	10	0.107	0.08					MAC	5	0.233	0.091		GLS	7	0.095	0.077					MRF	3	0.094	0.091			PSV	8	0.107	0.082					MHL	4	0.134	0.091		QPG	6	0.094	0.085					MST	5
VRL	6	0.064	0.08					MSI	2	0.093	0.089		RLA	12	0.163	0.077					MIW	2	0.063	0.091			GRA	12	0.161	0.081					MNY	4	0.134	0.09		GPH	7	0.109	0.084					MQC	4
FL*	2	0.021	0.079					MTW	2	0.093	0.089		SLS	6	0.081	0.077					MET	4	0.125	0.089			TGC	5	0.067	0.081					MYG	4	0.134	0.09		KND	2	0.031	0.084					MFG	6
KEK	2	0.021	0.079					MKH	1	0.047	0.088		TGA	5	0.068	0.077					MPW	5	0.157	0.089			PLI	3	0.04	0.081					MLC	3	0.101	0.09		ATP	7	0.109	0.084					MQE	4
RPQ	6	0.064	0.079					MWT	1	0.047	0.087		ILP	4	0.054	0.077					MAW	6	0.188	0.088			RMK	2	0.027	0.081					MSF	2	0.067	0.088		KNN	2	0.031	0.083					MEH	1
VVT	4	0.043	0.078					MKP	4	0.186	0.086		RHW	2	0.027	0.077					MCG	5	0.157	0.088			RRD	6	0.08	0.081					MYP	5	0.168	0.087		VLR	3	0.047	0.083					MNT	2
SRG	12	0.129	0.078					MLE	3	0.14	0.085		GGT	7	0.095	0.077					MFE	4	0.125	0.086			AGV	5	0.067	0.08					MNG	3	0.101	0.087		PVV	5	0.078	0.083					MWQ	2
AVR	7	0.075	0.078					MIW	2	0.093	0.083		AL*	8	0.109	0.077					MEK	2	0.063	0.086			RSV	8	0.107	0.08					MWP	5	0.168	0.086		GRQ	2	0.031	0.083					MHI	2
VPG	8	0.086	0.078					MHD	3	0.14	0.082		TPS	7	0.095	0.077					MLH	4	0.125	0.085			PPR	7	0.094	0.08					MLE	2	0.067	0.084		ETR	1	0.016	0.083					MCI	2
ASR	10	0.107	0.078					MNY	2	0.093	0.081		ERI	3	0.041	0.077					MFN	3	0.094	0.084			CPP	7	0.094	0.08					MDI	4	0.134	0.084		ALT	3	0.047	0.083					MKH	3
GRG	8	0.086	0.078					MDS	1	0.047	0.081		RLS	4	0.054	0.077					MGW	4	0.125	0.083			LPS	6	0.08	0.08					MKV	1	0.034	0.082		GHL	3	0.047	0.083					MMC	3
GAP	11	0.118	0.077					MRN	4	0.186	0.08		LRA	8	0.109	0.077					MKE	3	0.094	0.083			PVL	5	0.067	0.08					MME	1	0.034	0.082		SHP	4	0.063	0.082					MQL	6
PSA	11	0.118	0.077					MYC	1	0.047	0.08		PGC	6	0.081	0.077					MY*	3	0.094	0.081			GAA	8	0.107	0.08					MQS	4	0.134	0.081		AM*	2	0.031	0.082					MCL	5
LV*	7	0.075	0.077					MHA	4	0.186	0.08		KGK	2	0.027	0.076					MDQ	3	0.094	0.081			GGT	7	0.094	0.08					MGI	2	0.067	0.081		LPR	6	0.094	0.081					MWG	8
REK	2	0.021	0.077					MND	2	0.093	0.077		GIR	5	0.068	0.076					MHE	3	0.094	0.081			LPR	8	0.107	0.079					MVE	2	0.067	0.078		STL	3	0.047	0.081					MHW	5
SAS	8	0.086	0.077					MMK	1	0.047	0.077		PRT	7	0.095	0.076					MDI	4	0.125	0.08			KTQ	2	0.027	0.079					MMI	3	0.101	0.077		TL*	4	0.063	0.081					MLC	5
NPS	2	0.021	0.077					MSD	2	0.093	0.075		LVS	4	0.054	0.076					MVE	4	0.125	0.08			GSN	3	0.04	0.079					MIH	2	0.067	0.077		PAT	7	0.109	0.081					MIV	4
VTL	6	0.064	0.077					MFK	1	0.047	0.074		AAR	8	0.109	0.076					MNH	3	0.094	0.08			FIT	2	0.027	0.079					MWW	1	0.034	0.076		SSA	7	0.109	0.081					MMR	1
LAT	7	0.075	0.077					MAM	2	0.093	0.073		YH*	2	0.027	0.076					MVK	2	0.063	0.08			AGG	11	0.147	0.079					MVF	2	0.067	0.076		GV*	4	0.063	0.08					MEL	2
TTS	6	0.064	0.077					MFV	1	0.047	0.072		VP*	6	0.081	0.076					MVH	5	0.157	0.078			ART	6	0.08	0.079					MEH	2	0.067	0.075		PP*	5	0.078	0.08					MLW	5
RIP	3	0.032	0.076					MNE	1	0.047	0.071		RAW	4	0.054	0.076					MEH	3	0.094	0.078			IPL	3	0.04	0.079					MHA	4	0.134	0.075		SP*	1	0.016	0.08					MEE	2
PPD	6	0.064	0.076					MQ*	2	0.093	0.07		AGR	9	0.122	0.075					MWG	3	0.094	0.076			ASR	7	0.094	0.079					MTY	3	0.101	0.075		RTV	4	0.063	0.08					MID	2
AT*	4	0.043	0.076					MVW	2	0.093	0.07		SGV	6	0.081	0.075					MCN	2	0.063	0.076			GGR	10	0.134	0.078					MAY	1	0.034	0.074		SVW	2	0.031	0.08					MYS	4
KNR	4	0.043	0.076					MYP	3	0.14	0.069		TAY	2	0.027	0.075					MNF	2	0.063	0.072			KRL	2	0.027	0.078					MDY	3	0.101	0.073		PGE	5	0.078	0.08					MCQ	2
IS*	5	0.054	0.076					MHG	3	0.14	0.069		GY*	2	0.027	0.075					MFL	4	0.125	0.071			NGG	3	0.04	0.078					MNC	1	0.034	0.069		CFR	2	0.031	0.08					MKI	4
RHW	2	0.021	0.076					MMH	1	0.047	0.068		PRA	13	0.176	0.075					MHV	3	0.094	0.071			SAS	4	0.054	0.078					MDH	3	0.101	0.069		YNT	2	0.031	0.08					MYY	3
VGP	6	0.064	0.075					MIA	4	0.186	0.068		QSS	5	0.068	0.075					MTY	2	0.063	0.071			VCG	3	0.04	0.078					MM*	2	0.067	0.069		PA*	5	0.078	0.079					MNH	1
TTN	3	0.032	0.075					MYS	5	0.233	0.068		QSR	2	0.027	0.075					MPM	1	0.031	0.07			TTT	4	0.054	0.077					MAF	2	0.067	0.068		ART	6	0.094	0.079					MWF	3
VPN	4	0.043	0.075					MEA	1	0.047	0.068		IRR	3	0.041	0.074					MWI	1	0.031	0.07			ARS	9	0.12	0.077					MFE	3	0.101	0.068		PTV	4	0.063	0.079					MWR	4
LRS	10	0.107	0.075					MTV	2	0.093	0.066		GFR	2	0.027	0.074					MDH	3	0.094	0.07			LGL	7	0.094	0.077					MHG	4	0.134	0.066		RGS	6	0.094	0.078					MND	3
QTR	3	0.032	0.075					MTD	1	0.047	0.066		PC*	4	0.054	0.074					MKY	2	0.063	0.069			EGQ	1	0.013	0.077					MWE	2	0.067	0.066		GPQ	5	0.078	0.078					MHK	3
AV*	7	0.075	0.075					MDE	1	0.047	0.064		GS*	6	0.081	0.074					MHD	3	0.094	0.069			QRR	4	0.054	0.077					MGN	3	0.101	0.065		VPF	4	0.063	0.078					MIW	2
LKK	2	0.021	0.075					MNI	1	0.047	0.062		QR*	3	0.041	0.074					MCQ	2	0.063	0.067			AAT	5	0.067	0.077					MQG	3	0.101	0.065		GIR	2	0.031	0.078					MFT	5
GLG	10	0.107	0.074					MHS	4	0.186	0.061		TRP	7	0.095	0.074					MIE	3	0.094	0.066			IPN	3	0.04	0.077					MQQ	2	0.067	0.064		GSG	6	0.094	0.077					MWN	3
LCR	6	0.064	0.074					MGT	5	0.233	0.061		AA*	7	0.095	0.074					MDY	2	0.063	0.066			PVS	5	0.067	0.076					MYI	2	0.067	0.063		PLL	5	0.078	0.077					MQT	4
GRW	6	0.064	0.074					MHV	2	0.093	0.061		RVP	6	0.081	0.073					MEV	4	0.125	0.065			PAW	6	0.08	0.076					MCC	3	0.101	0.063		TCP	5	0.078	0.077					MTY	2
TAL	5	0.054	0.073					MTF	2	0.093	0.061		SR*	4	0.054	0.073					MWC	1	0.031	0.065			HI*	2	0.027	0.076					MKG	2	0.067	0.062		VLV	7	0.109	0.077					MYV	3
FRS	7	0.075	0.073					MSM	2	0.093	0.061		KVR	1	0.014	0.073					MHS	5	0.157	0.065			SP*	3	0.04	0.076					MFA	3	0.101	0.062		DPD	4	0.063	0.077					MQK	4
AGP	10	0.107	0.073					MQH	3	0.14	0.061		PRQ	4	0.054	0.072					MPK	2	0.063	0.065			PVR	6	0.08	0.076					MCW	2	0.067	0.061		GVR	4	0.063	0.077					MYT	3
SRS	9	0.097	0.073					MMV	2	0.093	0.06		PVL	4	0.054	0.071					MQW	2	0.063	0.064			RGL	11	0.147	0.076					MDV	2	0.067	0.061		IYK	2	0.031	0.077					MWE	3
PVR	8	0.086	0.073					MEW	3	0.14	0.06		RLP	6	0.081	0.071					MHN	2	0.063	0.062			FPN	1	0.013	0.075					MLF	2	0.067	0.059		GSS	5	0.078	0.077					MDF	1
PHP	5	0.054	0.073					MDH	1	0.047	0.059		DPA	4	0.054	0.071					MEY	1	0.031	0.062			PGG	6	0.08	0.075					MWD	3	0.101	0.058		PMR	2	0.031	0.077					MQD	2
PGC	5	0.054	0.072					MVC	2	0.093	0.059		PHR	5	0.068	0.071					MVC	4	0.125	0.062			RNF	2	0.027	0.075					MEI	2	0.067	0.058		SGV	5	0.078	0.077					MYD	2
AGT	8	0.086	0.072					MVH	2	0.093	0.058		IR*	4	0.054	0.071					MNI	3	0.094	0.061			LL*	1	0.013	0.075					MES	2	0.067	0.058		QPW	2	0.031	0.077					MCD	3
VAA	7	0.075	0.072					MMR	1	0.047	0.057		PLL	4	0.054	0.07					MEG	3	0.094	0.06			TPV	4	0.054	0.075					MFI	2	0.067	0.057		AAL	3	0.047	0.077					MQQ	2
AGG	9	0.097	0.072					MLF	1	0.047	0.057		TVS	3	0.041	0.07					MTH	3	0.094	0.059			YPP	4	0.054	0.074					MYT	1	0.034	0.057		HLK	1	0.016	0.076					MNL	3
PRE	4	0.043	0.071					MGQ	5	0.233	0.057		VR*	4	0.054	0.07					MLF	4	0.125	0.059			PPF	4	0.054	0.074					MCI	2	0.067	0.054		GPS	9	0.141	0.076					MCG	4
PVS	9	0.097	0.071					MEI	2	0.093	0.056		LRR	7	0.095	0.07					MEA	2	0.063	0.059			APL	10	0.134	0.074					MWK	1	0.034	0.053		PPI	4	0.063	0.076					MEN	2
MR*	2	0.021	0.071					MNC	1	0.047	0.055		TRL	6	0.081	0.07					MCS	2	0.063	0.059			PGW	5	0.067	0.074					MTC	2	0.067	0.053		TS*	3	0.047	0.076					MCY	3
GL*	6	0.064	0.07					MME	1	0.047	0.055		LLK	5	0.068	0.07					MVF	2	0.063	0.058			LGS	7	0.094	0.074					MLV	4	0.134	0.052		VPR	7	0.109	0.075					MDE	2
VT*	3	0.032	0.07					MTC	2	0.093	0.054		INT	4	0.054	0.07					MMV	5	0.157	0.057			PLS	6	0.08	0.074					MDW	2	0.067	0.052		RN*	2	0.031	0.075					MQI	3
IPP	8	0.086	0.07					MFF	2	0.093	0.053		LYQ	3	0.041	0.07					MMD	1	0.031	0.056			QYK	1	0.013	0.074					MKA	2	0.067	0.051		PFG	4	0.063	0.075					MYL	4
ALS	6	0.064	0.07					MED	2	0.093	0.052		VK*	2	0.027	0.069					MWA	4	0.125	0.056			RVR	5	0.067	0.073					MER	1	0.034	0.05		GVS	4	0.063	0.075					MHS	6
LGR	7	0.075	0.07					MMD	1	0.047	0.052		ALP	8	0.109	0.069					MEI	2	0.063	0.055			ALI	3	0.04	0.073					MGK	2	0.067	0.05		GAG	5	0.078	0.075					MGY	2
TQP	5	0.054	0.069					MCH	1	0.047	0.052		VRA	6	0.081	0.069					MDD	1	0.031	0.055			TGP	9	0.12	0.073					MQV	1	0.034	0.05		DGR	7	0.109	0.074					ME*	3
PVL	6	0.064	0.069					MYT	1	0.047	0.052		GSG	8	0.109	0.069					MWQ	1	0.031	0.054			PLG	7	0.094	0.073					MII	3	0.101	0.05		HPV	5	0.078	0.074					MDY	2
VPW	4	0.043	0.069					MEC	4	0.186	0.05		SPC	4	0.054	0.069					MCF	2	0.063	0.054			TFD	2	0.027	0.073					MWH	2	0.067	0.05		RER	4	0.063	0.074					MEP	3
RS*	5	0.054	0.069					MIF	2	0.093	0.05		HDE	2	0.027	0.069					MTV	1	0.031	0.051			TER	3	0.04	0.073					MNA	1	0.034	0.049		MFR	1	0.016	0.074					MGF	5
GPL	8	0.086	0.069					MLV	3	0.14	0.05		TPN	3	0.041	0.069					MQV	3	0.094	0.051			VAS	5	0.067	0.073					MRM	4	0.134	0.048		AGA	5	0.078	0.074					MKA	2
VHP	5	0.054	0.069					MNV	1	0.047	0.05		SSP	7	0.095	0.068					MFK	2	0.063	0.051			VPF	4	0.054	0.072					MH*	1	0.034	0.048		RLV	3	0.047	0.074					MEA	3
PV*	6	0.064	0.069					MQI	1	0.047	0.049		SGP	10	0.136	0.068					MFM	2	0.063	0.049			TQK	2	0.027	0.072					MYA	2	0.067	0.048		TRV	3	0.047	0.074					MVD	3
PDK	2	0.021	0.069					MHQ	3	0.14	0.049		PF*	3	0.041	0.068					MFV	3	0.094	0.049			GNE	1	0.013	0.072					MCH	2	0.067	0.047		GQ*	2	0.031	0.074					MNW	2
PAS	12	0.129	0.069					MIE	2	0.093	0.049		ISL	3	0.041	0.068					MCY	3	0.094	0.049			PGI	4	0.054	0.072					MDD	1	0.034	0.045		NPD	2	0.031	0.074					MNI	1
VV*	4	0.043	0.068					MEP	2	0.093	0.048		ARY	3	0.041	0.068					MFW	1	0.031	0.048			LSR	4	0.054	0.072					MDP	5	0.168	0.045		IW*	2	0.031	0.074					MFF	3
PFT	4	0.043	0.068					MCE	1	0.047	0.047		DPT	2	0.027	0.068					MMH	1	0.031	0.047			AGL	8	0.107	0.072					MTW	4	0.134	0.044		GCW	2	0.031	0.074					MIF	3
PP*	6	0.064	0.068					MYG	2	0.093	0.047		IRN	1	0.014	0.068					MYL	5	0.157	0.047			FRW	1	0.013	0.072					MWY	1	0.034	0.042		LAT	5	0.078	0.074					MHH	2
PSK	3	0.032	0.068					MQK	1	0.047	0.047		ATG	7	0.095	0.068					MMT	1	0.031	0.046			RRF	4	0.054	0.071					MMD	2	0.067	0.041		PQP	4	0.063	0.074					MRF	3
RQW	2	0.021	0.068					MNW	1	0.047	0.044		QYR	2	0.027	0.068					MPQ	3	0.094	0.046			TSG	4	0.054	0.071					MWN	1	0.034	0.041		RAL	9	0.141	0.073					MLM	3
PAI	5	0.054	0.067					MIG	3	0.14	0.044		AIQ	2	0.027	0.068					MMC	2	0.063	0.045			AY*	4	0.054	0.071					MKH	1	0.034	0.041		PPQ	3	0.047	0.073					MFV	4
AAA	9	0.097	0.067					MYL	2	0.093	0.043		TTT	2	0.027	0.068					MKV	1	0.031	0.045			RRY	3	0.04	0.071					MRF	2	0.067	0.041		IPL	3	0.047	0.073					MHE	4
CPP	7	0.075	0.067					MII	1	0.047	0.042		AT*	3	0.041	0.068					MFI	3	0.094	0.045			IYR	3	0.04	0.071					MHD	1	0.034	0.04		LRA	7	0.109	0.073					MFE	3
SLG	9	0.097	0.067					MSC	1	0.047	0.042		PPV	9	0.122	0.068					MWS	2	0.063	0.044			RRP	8	0.107	0.071					MMC	1	0.034	0.039		PLD	3	0.047	0.073					MKD	2
RDK	4	0.043	0.067					MDP	3	0.14	0.042		EPP	7	0.095	0.067					MND	3	0.094	0.044			AA*	6	0.08	0.071					MPY	1	0.034	0.039		YLG	2	0.031	0.073					MWT	2
GLS	5	0.054	0.067					MQC	2	0.093	0.041		ILK	2	0.027	0.067					MCV	3	0.094	0.043			TV*	6	0.08	0.07					MHV	3	0.101	0.038		HPP	7	0.109	0.073					MYH	2
KQK	2	0.021	0.067					MWP	2	0.093	0.041		GGS	7	0.095	0.067					MHI	1	0.031	0.043			GLD	6	0.08	0.07					MQY	1	0.034	0.037		RAV	5	0.078	0.073					MYA	3
VR*	4	0.043	0.067					MFW	1	0.047	0.04		PP*	6	0.081	0.067					MFF	3	0.094	0.043			KPS	2	0.027	0.07					MYF	2	0.067	0.037		TYA	2	0.031	0.072					MAW	3
TPD	2	0.021	0.067					MAF	2	0.093	0.04		SVS	6	0.081	0.067					MIV	3	0.094	0.042			RLV	5	0.067	0.07					MHE	2	0.067	0.037		YSR	4	0.063	0.072					MEY	1
GQP	5	0.054	0.066					MDM	2	0.093	0.04		SLG	8	0.109	0.067					MMN	1	0.031	0.042			AYW	2	0.027	0.07					MKP	2	0.067	0.037		RAQ	2	0.031	0.072					MFK	1
HRP	5	0.054	0.066					MDD	2	0.093	0.037		QQN	2	0.027	0.067					MMG	1	0.031	0.041			VCP	5	0.067	0.07					MAC	2	0.067	0.035		PPF	3	0.047	0.072					MNG	1
VWV	2	0.021	0.066					MQA	2	0.093	0.036		DPD	4	0.054	0.067					MIG	3	0.094	0.041			IQK	2	0.027	0.07					MPM	1	0.034	0.034		PKV	1	0.016	0.071					MQF	2
PQR	4	0.043	0.066					MHE	2	0.093	0.036		RSE	3	0.041	0.066					MHH	2	0.063	0.041			SFR	2	0.027	0.07					MNQ	1	0.034	0.033		QRT	1	0.016	0.071					MNS	2
RIW	3	0.032	0.066					MCK	1	0.047	0.035		VSS	7	0.095	0.066					MDN	3	0.094	0.04			RAQ	3	0.04	0.07					MYC	1	0.034	0.033		IKK	2	0.031	0.071					MCC	3
SSA	11	0.118	0.066					MKD	1	0.047	0.034		ALT	4	0.054	0.066					MWE	1	0.031	0.04			PCP	4	0.054	0.07					MYS	3	0.101	0.033		QPR	3	0.047	0.071					MHN	1
GRR	10	0.107	0.066					MLC	2	0.093	0.032		VAR	6	0.081	0.066					MFY	3	0.094	0.04			AAS	12	0.161	0.07					MCF	1	0.034	0.033		GGV	5	0.078	0.071					MYE	2
QPV	4	0.043	0.066					MMP	2	0.093	0.032		SAH	4	0.054	0.066					MHM	1	0.031	0.039			VGP	4	0.054	0.07					MQW	2	0.067	0.032		VVL	3	0.047	0.071					MVF	2
GGT	8	0.086	0.066					MYY	1	0.047	0.03		RST	7	0.095	0.066					MEW	1	0.031	0.037			TVL	4	0.054	0.069					MKD	1	0.034	0.032		ASR	6	0.094	0.071					MPM	1
RGG	8	0.086	0.065					MNA	1	0.047	0.029		SHP	6	0.081	0.066					MFC	1	0.031	0.037			GPE	5	0.067	0.069					MMG	3	0.101	0.031		DWV	1	0.016	0.071					MCE	2
HRK	3	0.032	0.065					MYV	1	0.047	0.028		SC*	2	0.027	0.066					MFQ	3	0.094	0.036			HRF	1	0.013	0.069					MQH	1	0.034	0.031		YVR	2	0.031	0.071					MEK	2
RIQ	1	0.011	0.065					MML	1	0.047	0.028		QAA	3	0.041	0.066					MMR	1	0.031	0.033			DPG	5	0.067	0.069					MVM	2	0.067	0.028		DQV	1	0.016	0.071					MHQ	2
GF*	4	0.043	0.065					MFC	1	0.047	0.026		HTW	2	0.027	0.065					MNT	2	0.063	0.032			ERK	1	0.013	0.069					MDS	1	0.034	0.028		GPT	6	0.094	0.07					MYC	1
APV	9	0.097	0.065					MCC	2	0.093	0.026		DLL	2	0.027	0.065					MM*	2	0.063	0.032			PPK	2	0.027	0.069					MKF	1	0.034	0.026		GLP	7	0.109	0.07					MWK	1
TPW	3	0.032	0.065					MYM	2	0.093	0.025		YYS	2	0.027	0.065					MRM	1	0.031	0.031			GPT	5	0.067	0.069					MNL	2	0.067	0.025		PTK	2	0.031	0.07					MCT	1
LL*	4	0.043	0.065					MDW	1	0.047	0.025		PAL	6	0.081	0.065					MQG	1	0.031	0.031			VW*	1	0.013	0.069					MYE	1	0.034	0.025		SRA	5	0.078	0.07					MLF	1
RAG	9	0.097	0.065					MYQ	1	0.047	0.025		KAR	3	0.041	0.065					MLM	1	0.031	0.031			MHK	1	0.013	0.069					MMT	1	0.034	0.024		FVR	2	0.031	0.069					MHV	3
FG*	4	0.043	0.064					MGI	1	0.047	0.025		FG*	3	0.041	0.065					MH*	1	0.031	0.029			AQ*	2	0.027	0.069					MEP	1	0.034	0.024		TP*	2	0.031	0.069					MGM	1
CRS	5	0.054	0.064					MMN	1	0.047	0.024		SSL	6	0.081	0.065					MTW	2	0.063	0.028			MRL	1	0.013	0.068					MEL	1	0.034	0.023		GDI	1	0.016	0.069					MDS	2
SGT	6	0.064	0.064					MNF	1	0.047	0.023		VAL	4	0.054	0.065					MID	2	0.063	0.028			SGR	5	0.067	0.068					MGY	1	0.034	0.022		GRE	4	0.063	0.069					MFN	2
PLV	3	0.032	0.064					MCY	1	0.047	0.022		AH*	2	0.027	0.065					MGM	1	0.031	0.027			VPA	5	0.067	0.068					MQE	2	0.067	0.021		AAA	7	0.109	0.069					MFP	4
RHK	3	0.032	0.064					MGF	1	0.047	0.021		GPT	5	0.068	0.065					MQD	2	0.063	0.027			KT*	2	0.027	0.068					MNE	1	0.034	0.021		AVG	5	0.078	0.069					MHF	1
SRR	9	0.097	0.064					MFE	1	0.047	0.02		IRK	3	0.041	0.064					MDW	1	0.031	0.027			SGL	5	0.067	0.068					MMQ	1	0.034	0.02		NAV	2	0.031	0.069					MYP	4
PCP	4	0.043	0.064					MKA	1	0.047	0.02		PTR	8	0.109	0.064					MAC	3	0.094	0.027			LCR	4	0.054	0.068					MEW	2	0.067	0.02		DGG	4	0.063	0.069					MPC	2
PAT	10	0.107	0.064					MEV	3	0.14	0.02		VGP	7	0.095	0.064					MYC	1	0.031	0.025			VGG	4	0.054	0.068					MNH	1	0.034	0.02		LAL	7	0.109	0.069					MVM	3
AGL	13	0.14	0.063					MFN	2	0.093	0.019		ILR	2	0.027	0.064					MQM	1	0.031	0.025			PSA	8	0.107	0.068					MLM	1	0.034	0.019		ITT	3	0.047	0.069					MKF	1
ADP	3	0.032	0.063					MEL	1	0.047	0.017		SLN	3	0.041	0.064					MEF	1	0.031	0.024			PTS	4	0.054	0.068					MFQ	1	0.034	0.019		TGP	4	0.063	0.069					MCN	1
QAR	4	0.043	0.063					MMG	1	0.047	0.015		TH*	3	0.041	0.064					MYT	1	0.031	0.024			AAD	5	0.067	0.068					MYM	2	0.067	0.019		LRR	4	0.063	0.069					MTW	2
GAA	9	0.097	0.063					MY*	1	0.047	0.013		PSG	6	0.081	0.064					MGF	3	0.094	0.024			VY*	2	0.027	0.067					MET	1	0.034	0.019		LR*	2	0.031	0.069					MWD	2
APW	4	0.043	0.063					MCG	1	0.047	0.012		RVT	4	0.054	0.064					MTM	1	0.031	0.024			TRG	4	0.054	0.067					MMP	1	0.034	0.019		TPA	5	0.078	0.068					MMP	1
PA*	4	0.043	0.063					MDC	1	0.047	0.012		SGL	6	0.081	0.064					MWH	1	0.031	0.022			EAV	2	0.027	0.067					MWA	2	0.067	0.018		LA*	4	0.063	0.068					MYI	1
GGS	10	0.107	0.063					MRF	1	0.047	0.01		GPL	8	0.109	0.064					MNC	1	0.031	0.022			PLA	9	0.12	0.067					MQM	1	0.034	0.017		AW*	2	0.031	0.068					MHM	1
VLA	5	0.054	0.063					MHH	2	0.093	0.01		DSR	4	0.054	0.064					MHA	3	0.094	0.022			IAG	4	0.054	0.067					MWT	1	0.034	0.016		LSR	10	0.156	0.068					MEI	1
NPG	6	0.064	0.063					MIV	1	0.047	0.009		RPT	6	0.081	0.063					MNV	2	0.063	0.021			RGG	7	0.094	0.067					MML	1	0.034	0.015		HGP	7	0.109	0.068					MWI	1
AI*	1	0.011	0.063					MPI	1	0.047	0.009		HLK	1	0.014	0.063					MKG	1	0.031	0.021			VLS	6	0.08	0.066					MHF	1	0.034	0.015		GHP	4	0.063	0.068					MNC	1
LPD	6	0.064	0.062					MFH	1	0.047	0.008		ITR	1	0.014	0.063					MEL	2	0.063	0.021			YQK	1	0.013	0.066					MCM	1	0.034	0.015		APC	3	0.047	0.068					MYK	2
KER	2	0.021	0.062					MVD	1	0.047	0.007		ARG	9	0.122	0.063					MHW	2	0.063	0.019			ETR	1	0.013	0.066					MWF	1	0.034	0.015		VPV	3	0.047	0.068					MHG	3
SA*	7	0.075	0.062					MKS	1	0.047	0.007		PRE	5	0.068	0.063					MIF	1	0.031	0.019			SAT	4	0.054	0.066					MYD	1	0.034	0.014		LC*	3	0.047	0.068					MFH	1
WSP	4	0.043	0.062					MYF	1	0.047	0.007		IVR	4	0.054	0.063					MYP	3	0.094	0.019			PAV	8	0.107	0.066					MCE	1	0.034	0.014		VWR	2	0.031	0.068					MMN	1
VLP	8	0.086	0.062					MPY	1	0.047	0.007		AGA	9	0.122	0.063					MFH	2	0.063	0.018			AVR	4	0.054	0.066					MQI	1	0.034	0.014		GAC	4	0.063	0.068					MSF	2
RAV	5	0.054	0.062					MKG	1	0.047	0.006		THN	2	0.027	0.062					MTF	1	0.031	0.018			RRS	9	0.12	0.066					MWG	1	0.034	0.012		AY*	3	0.047	0.068					MNM	1
SG*	7	0.075	0.062					MNR	1	0.047	0.005		GAV	4	0.054	0.062					MWN	1	0.031	0.017			VRA	8	0.107	0.066					MMW	1	0.034	0.012		SRH	4	0.063	0.068					MML	1
SSL	5	0.054	0.062										GAW	3	0.041	0.062					MHC	1	0.031	0.017			RRC	3	0.04	0.065					MKI	1	0.034	0.012		AAR	9	0.141	0.068					MFW	2
LAS	8	0.086	0.062										RAG	8	0.109	0.062					MMP	2	0.063	0.016			ACG	4	0.054	0.065					MYH	1	0.034	0.01		GEG	6	0.094	0.067					MGW	1
VRV	3	0.032	0.062										PST	4	0.054	0.062					MQF	1	0.031	0.014			AH*	2	0.027	0.065					MYL	2	0.067	0.008		SGP	6	0.094	0.067					MFQ	1
VGA	9	0.097	0.061										RGG	5	0.068	0.061					MYA	1	0.031	0.014			VTN	3	0.04	0.065					MQC	1	0.034	0.008		ASG	5	0.078	0.067					MAF	2
SPL	10	0.107	0.061										STG	2	0.027	0.061					MWM	1	0.031	0.014			SAR	8	0.107	0.065					MFD	1	0.034	0.007		NPP	4	0.063	0.067					MWY	1
CTR	3	0.032	0.061										ALH	4	0.054	0.061					MQI	1	0.031	0.014			EPG	3	0.04	0.065					MYV	1	0.034	0.005		SIT	4	0.063	0.067					MWC	1
DPT	4	0.043	0.061										LGL	5	0.068	0.061					MWD	2	0.063	0.014			GP*	3	0.04	0.065					MIV	1	0.034	0.005		GSA	4	0.063	0.067					MDR	1
LGP	9	0.097	0.061										YIK	1	0.014	0.061					MHG	2	0.063	0.012			SAV	4	0.054	0.065					MEV	1	0.034	0.004		APE	2	0.031	0.067					MHC	1
KLS	4	0.043	0.061										GN*	2	0.027	0.061					MFD	1	0.031	0.012			GHL	5	0.067	0.065					MFV	1	0.034	0.003		TRD	3	0.047	0.067					MQG	1
PTP	7	0.075	0.061										QP*	3	0.041	0.061					MIC	2	0.063	0.011			PRV	8	0.107	0.065					MNV	1	0.034	0.002		PCG	1	0.016	0.066					MMV	1
TH*	3	0.032	0.061										RAP	10	0.136	0.061					MYH	1	0.031	0.01			RPF	4	0.054	0.064					MNW	1	0.034	0.002		PPN	4	0.063	0.066					MYG	1
AVS	3	0.032	0.061										RVS	7	0.095	0.061					MHY	1	0.031	0.01			TVK	2	0.027	0.064										YAE	3	0.047	0.066					MDC	1
VRW	5	0.054	0.061										VGR	7	0.095	0.06					MQQ	1	0.031	0.009			PCG	5	0.067	0.064										AYL	2	0.031	0.066					MMG	1
RSS	8	0.086	0.061										GGG	7	0.095	0.06					MDC	1	0.031	0.007			GYT	2	0.027	0.064										SLI	1	0.016	0.066					MET	1
TSE	3	0.032	0.061										PRV	6	0.081	0.06					MNM	1	0.031	0.006			AAC	4	0.054	0.064										TPV	3	0.047	0.065					MDH	1
DVR	5	0.054	0.061										VPA	8	0.109	0.06					MHF	1	0.031	0.005			VGL	5	0.067	0.064										PHW	3	0.047	0.065
RF*	4	0.043	0.061										GPR	9	0.122	0.06					MNW	1	0.031	0.002			SWR	1	0.013	0.064										PRV	8	0.125	0.065
RLV	7	0.075	0.06										VPR	5	0.068	0.06											TPN	2	0.027	0.064										RPV	5	0.078	0.065
VA*	3	0.032	0.06										LF*	2	0.027	0.06											SSP	7	0.094	0.064										TVP	2	0.031	0.065
FSR	5	0.054	0.06										RYK	1	0.014	0.06											TTN	3	0.04	0.063										VGG	4	0.063	0.064
ASA	7	0.075	0.06										TPH	4	0.054	0.06											RTT	2	0.027	0.063										MYK	1	0.016	0.064
SV*	6	0.064	0.06										ART	5	0.068	0.059											PPH	4	0.054	0.063										TAV	6	0.094	0.064
YRL	4	0.043	0.06										PRW	4	0.054	0.059											TAV	6	0.08	0.063										CPL	3	0.047	0.064
TGR	7	0.075	0.059										LRI	3	0.041	0.059											TPK	3	0.04	0.063										YRP	1	0.016	0.064
RVH	4	0.043	0.059										LGP	5	0.068	0.059											ARH	7	0.094	0.063										SDL	4	0.063	0.064
PSG	10	0.107	0.059										GLA	7	0.095	0.059											APH	6	0.08	0.063										CVP	4	0.063	0.063
RLT	4	0.043	0.059										VPT	3	0.041	0.059											HGP	6	0.08	0.063										AHR	3	0.047	0.063
TLR	8	0.086	0.059										SPR	7	0.095	0.059											RPP	11	0.147	0.063										TTL	1	0.016	0.063
SLL	4	0.043	0.059										APV	6	0.081	0.059											RLF	3	0.04	0.063										RAA	8	0.125	0.063
WPG	5	0.054	0.059										VRY	2	0.027	0.059											KIR	3	0.04	0.063										LPP	6	0.094	0.062
VPC	4	0.043	0.059										CRA	7	0.095	0.059											PPI	3	0.04	0.063										RS*	5	0.078	0.062
NPW	2	0.021	0.059										VLT	4	0.054	0.059											ATA	6	0.08	0.063										TNK	3	0.047	0.062
VRT	4	0.043	0.059										GRG	7	0.095	0.059											TLS	3	0.04	0.062										LTP	6	0.094	0.062
ACP	5	0.054	0.059										LTT	5	0.068	0.059											RLA	5	0.067	0.062										APD	5	0.078	0.062
AGS	7	0.075	0.059										FRT	5	0.068	0.059											VSR	5	0.067	0.062										AVD	3	0.047	0.062
TVP	4	0.043	0.059										KCR	1	0.014	0.059											LPI	3	0.04	0.062										AS*	2	0.031	0.062
GGH	6	0.064	0.059										IKN	1	0.014	0.059											QPS	4	0.054	0.062										GGL	5	0.078	0.062
TLK	3	0.032	0.058										TDK	1	0.014	0.058											LMW	2	0.027	0.062										SPQ	3	0.047	0.062
RI*	4	0.043	0.058										TTS	3	0.041	0.058											ASV	6	0.08	0.062										ALG	3	0.047	0.061
WPL	4	0.043	0.058										LPL	6	0.081	0.058											PHH	3	0.04	0.062										EIV	1	0.016	0.061
VSR	7	0.075	0.058										SGG	7	0.095	0.058											TTL	1	0.013	0.062										SVP	6	0.094	0.061
LR*	3	0.032	0.058										PPF	5	0.068	0.058											ALG	8	0.107	0.062										LTG	2	0.031	0.061
RPI	4	0.043	0.058										APW	4	0.054	0.058											TKK	2	0.027	0.062										CRA	4	0.063	0.061
VTE	3	0.032	0.058										FLR	4	0.054	0.058											RWR	4	0.054	0.061										PPW	5	0.078	0.061
CGR	4	0.043	0.058										ASA	9	0.122	0.058											NW*	1	0.013	0.061										TCS	2	0.031	0.061
GSA	8	0.086	0.058										KLR	2	0.027	0.058											GPA	10	0.134	0.061										SVT	4	0.063	0.061
CPS	4	0.043	0.058										SAV	4	0.054	0.058											LRR	7	0.094	0.061										VGS	5	0.078	0.061
RGW	5	0.054	0.057										RTP	4	0.054	0.058											GAD	4	0.054	0.061										LAV	5	0.078	0.061
RR*	9	0.097	0.057										ANL	1	0.014	0.058											LND	1	0.013	0.061										YYS	1	0.016	0.061
RCP	6	0.064	0.057										PPD	2	0.027	0.058											PSI	2	0.027	0.061										LIE	2	0.031	0.061
APA	9	0.097	0.057										GLG	6	0.081	0.057											ARD	6	0.08	0.061										TRK	2	0.031	0.061
GRA	14	0.15	0.057										LGS	6	0.081	0.057											RRI	4	0.054	0.061										RTL	4	0.063	0.061
TDR	4	0.043	0.057										GGL	7	0.095	0.057											GPW	5	0.067	0.06										PRE	4	0.063	0.06
DLD	1	0.011	0.057										REK	1	0.014	0.057											PIL	3	0.04	0.06										LHV	3	0.047	0.06
PPH	7	0.075	0.057										RWR	2	0.027	0.057											PVA	5	0.067	0.06										AHV	2	0.031	0.06
GS*	3	0.032	0.057										PTA	6	0.081	0.057											DSV	2	0.027	0.06										RRT	4	0.063	0.06
KVR	2	0.021	0.057										TPR	8	0.109	0.057											PDA	5	0.067	0.06										SFV	4	0.063	0.06
HGS	5	0.054	0.056										VAA	5	0.068	0.057											VAL	6	0.08	0.06										AT*	3	0.047	0.06
RPF	4	0.043	0.056										AG*	5	0.068	0.057											RVH	3	0.04	0.06										GLE	2	0.031	0.06
ACA	6	0.064	0.056										TAA	6	0.081	0.057											HPV	6	0.08	0.06										PSR	5	0.078	0.059
LAP	5	0.054	0.056										RAV	6	0.081	0.057											ATP	3	0.04	0.06										YRN	2	0.031	0.059
PT*	3	0.032	0.056										PRL	7	0.095	0.057											IV*	1	0.013	0.06										CGR	6	0.094	0.059
AC*	3	0.032	0.056										IPD	2	0.027	0.057											SAA	5	0.067	0.06										VPL	3	0.047	0.059
TAR	9	0.097	0.056										YG*	2	0.027	0.057											SA*	3	0.04	0.06										PHA	5	0.078	0.059
AN*	3	0.032	0.056										ALC	4	0.054	0.057											PTR	4	0.054	0.06										SLC	2	0.031	0.059
RLH	4	0.043	0.055										GQ*	3	0.041	0.057											LAV	9	0.12	0.06										CGP	2	0.031	0.059
TI*	4	0.043	0.055										LTA	6	0.081	0.056											RRW	6	0.08	0.06										PVQ	2	0.031	0.059
YM*	2	0.021	0.055										TLF	3	0.041	0.056											LSA	7	0.094	0.06										GYS	2	0.031	0.059
HTS	2	0.021	0.055										PL*	4	0.054	0.056											TAI	1	0.013	0.059										PTG	4	0.063	0.059
ATL	5	0.054	0.055										GAD	5	0.068	0.056											HRK	2	0.027	0.059										VCR	2	0.031	0.059
DRR	6	0.064	0.055										KPE	2	0.027	0.056											AVA	5	0.067	0.059										IRD	1	0.016	0.059
PAK	3	0.032	0.055										PSA	5	0.068	0.056											QL*	1	0.013	0.059										PCK	1	0.016	0.058
RSL	5	0.054	0.055										NVR	3	0.041	0.056											GLL	8	0.107	0.059										RRW	3	0.047	0.058
GRL	5	0.054	0.055										GHT	2	0.027	0.056											SC*	4	0.054	0.059										YAR	4	0.063	0.058
PST	5	0.054	0.055										AVA	4	0.054	0.056											AAA	9	0.12	0.059										YCA	3	0.047	0.058
RT*	6	0.064	0.055										QST	2	0.027	0.056											AGI	4	0.054	0.058										LGA	5	0.078	0.058
FPS	4	0.043	0.055										SRR	6	0.081	0.056											TIL	4	0.054	0.058										PGW	4	0.063	0.058
RRT	7	0.075	0.055										LT*	5	0.068	0.056											MPN	2	0.027	0.058										TLW	3	0.047	0.058
GGG	9	0.097	0.055										SGT	3	0.041	0.056											PWV	1	0.013	0.058										MLQ	1	0.016	0.058
VS*	3	0.032	0.054										TRQ	3	0.041	0.056											RTG	5	0.067	0.058										ILW	2	0.031	0.058
LQT	3	0.032	0.054										QGP	4	0.054	0.056											PGH	6	0.08	0.058										ALP	4	0.063	0.058
LAA	7	0.075	0.054										TPI	1	0.014	0.056											DW*	1	0.013	0.058										LRS	5	0.078	0.058
NRP	4	0.043	0.054										ASC	3	0.041	0.056											GMI	1	0.013	0.058										RGP	5	0.078	0.058
ST*	5	0.054	0.054										GRT	4	0.054	0.055											PTL	5	0.067	0.058										PGN	2	0.031	0.057
HGR	5	0.054	0.054										CTT	2	0.027	0.055											TQ*	2	0.027	0.058										GPV	4	0.063	0.057
WAT	3	0.032	0.054										GVR	5	0.068	0.055											TTR	4	0.054	0.058										GVG	5	0.078	0.057
VGR	6	0.064	0.054										GPH	5	0.068	0.055											VH*	2	0.027	0.058										LYE	2	0.031	0.057
HPW	2	0.021	0.054										TP*	6	0.081	0.055											AQP	5	0.067	0.058										RGH	4	0.063	0.057
YRP	2	0.021	0.054										LIE	1	0.014	0.055											ASL	6	0.08	0.058										RPH	4	0.063	0.057
PDG	5	0.054	0.054										DGG	3	0.041	0.055											SGA	6	0.08	0.058										SVS	3	0.047	0.057
RGA	7	0.075	0.054										TVP	7	0.095	0.055											HSS	7	0.094	0.058										GWG	4	0.063	0.057
TTP	3	0.032	0.053										LYE	2	0.027	0.055											KPY	1	0.013	0.058										TWG	1	0.016	0.057
EKA	2	0.021	0.053										LFY	1	0.014	0.055											DSP	3	0.04	0.057										DRR	4	0.063	0.057
RAL	8	0.086	0.053										FRR	4	0.054	0.055											DLV	3	0.04	0.057										LVQ	1	0.016	0.057
KGL	4	0.043	0.053										NRT	2	0.027	0.055											GVP	7	0.094	0.057										RTP	3	0.047	0.057
TRG	4	0.043	0.053										LGR	5	0.068	0.054											VLP	6	0.08	0.057										TPH	5	0.078	0.057
PLS	8	0.086	0.053										RER	4	0.054	0.054											RIK	1	0.013	0.057										CPA	3	0.047	0.057
SGL	6	0.064	0.053										LAS	6	0.081	0.054											RGT	4	0.054	0.057										SAL	6	0.094	0.057
PGN	2	0.021	0.053										VT*	5	0.068	0.054											GGS	7	0.094	0.057										IGA	2	0.031	0.057
VIG	3	0.032	0.053										QPT	2	0.027	0.054											TAG	4	0.054	0.057										GDL	3	0.047	0.057
STG	4	0.043	0.053										CGT	3	0.041	0.054											RM*	2	0.027	0.056										NIR	1	0.016	0.057
GLL	4	0.043	0.053										VLS	3	0.041	0.054											VM*	1	0.013	0.056										TNA	2	0.031	0.057
QA*	1	0.011	0.053										LAL	4	0.054	0.054											GIG	2	0.027	0.056										LSV	3	0.047	0.057
ART	5	0.054	0.053										RSS	7	0.095	0.054											RLE	3	0.04	0.056										SPC	4	0.063	0.056
YYK	2	0.021	0.053										AR*	6	0.081	0.054											RTR	6	0.08	0.056										RIL	3	0.047	0.056
NKW	1	0.011	0.052										II*	2	0.027	0.054											TGT	3	0.04	0.056										LPL	6	0.094	0.056
PRW	5	0.054	0.052										RGQ	5	0.068	0.054											LFT	1	0.013	0.056										VRR	8	0.125	0.056
FD*	2	0.021	0.052										STA	5	0.068	0.053											RCL	2	0.027	0.056										APW	3	0.047	0.056
PLD	5	0.054	0.052										PM*	2	0.027	0.053											YVT	1	0.013	0.056										YQK	1	0.016	0.056
STL	3	0.032	0.052										AHR	4	0.054	0.053											SRT	3	0.04	0.056										GCY	2	0.031	0.056
VPI	5	0.054	0.052										PGQ	6	0.081	0.053											LC*	3	0.04	0.055										WIT	2	0.031	0.056
FPG	3	0.032	0.052										QVS	3	0.041	0.053											PNI	1	0.013	0.055										ETD	1	0.016	0.056
KYK	1	0.011	0.052										RFN	3	0.041	0.053											PST	5	0.067	0.055										LAA	4	0.063	0.056
KF*	3	0.032	0.052										CRL	4	0.054	0.053											YSM	1	0.013	0.055										VRA	4	0.063	0.056
DGP	4	0.043	0.052										QTP	4	0.054	0.053											LGG	5	0.067	0.055										MMR	1	0.016	0.056
TR*	3	0.032	0.052										GTS	2	0.027	0.053											SGV	6	0.08	0.055										GNK	1	0.016	0.056
PAG	7	0.075	0.052										GRV	5	0.068	0.053											GLT	3	0.04	0.055										PWV	2	0.031	0.056
SPA	8	0.086	0.052										SAG	4	0.054	0.053											IYY	2	0.027	0.055										GTG	4	0.063	0.056
TY*	2	0.021	0.051										PTS	5	0.068	0.053											GFD	2	0.027	0.055										FMR	2	0.031	0.056
SFR	3	0.032	0.051										RPI	4	0.054	0.053											AS*	1	0.013	0.054										CYI	2	0.031	0.056
SPH	7	0.075	0.051										RS*	5	0.068	0.053											FRS	2	0.027	0.054										GYE	1	0.016	0.056
YQ*	1	0.011	0.051										HPL	5	0.068	0.052											PRE	2	0.027	0.054										VPP	5	0.078	0.055
LSR	4	0.043	0.051										RSL	3	0.041	0.052											ATL	3	0.04	0.054										YM*	1	0.016	0.055
KMR	1	0.011	0.051										HTS	3	0.041	0.052											SVS	4	0.054	0.054										LSW	3	0.047	0.055
GTA	3	0.032	0.051										KIQ	1	0.014	0.052											QKN	2	0.027	0.054										DLL	2	0.031	0.055
TSP	4	0.043	0.051										YC*	2	0.027	0.052											HPL	4	0.054	0.054										SPH	3	0.047	0.055
EPP	5	0.054	0.051										APC	3	0.041	0.052											LAP	6	0.08	0.054										YLR	1	0.016	0.055
GAL	4	0.043	0.05										TNR	2	0.027	0.052											PDD	2	0.027	0.054										SVR	4	0.063	0.055
IQ*	1	0.011	0.05										TIA	4	0.054	0.052											YFG	2	0.027	0.054										HPS	4	0.063	0.055
LG*	6	0.064	0.05										LPG	6	0.081	0.052											DLS	2	0.027	0.054										PIR	3	0.047	0.055
GIC	5	0.054	0.05										LSP	7	0.095	0.052											AV*	6	0.08	0.054										RAC	5	0.078	0.055
LGA	7	0.075	0.05										INR	2	0.027	0.051											ACP	2	0.027	0.053										SLG	6	0.094	0.055
LPY	1	0.011	0.05										VAP	4	0.054	0.051											VSL	3	0.04	0.053										AYR	3	0.047	0.054
PQP	5	0.054	0.05										LSL	4	0.054	0.051											RQR	1	0.013	0.053										PPC	3	0.047	0.054
YLL	2	0.021	0.05										GQR	4	0.054	0.051											GTR	5	0.067	0.053										LAI	1	0.016	0.054
RFG	5	0.054	0.049										ATP	3	0.041	0.051											NPD	1	0.013	0.053										VWD	3	0.047	0.054
HRA	7	0.075	0.049										GTW	3	0.041	0.051											LPD	3	0.04	0.053										AFT	2	0.031	0.054
SVR	4	0.043	0.049										QKN	2	0.027	0.051											YRK	2	0.027	0.053										GPE	5	0.078	0.054
MLS	2	0.021	0.049										VGL	2	0.027	0.051											TVP	2	0.027	0.053										PRC	5	0.078	0.054
RTP	1	0.011	0.049										VCR	3	0.041	0.051											DRR	4	0.054	0.053										YE*	2	0.031	0.054
HSP	7	0.075	0.049										TGS	5	0.068	0.051											YAR	3	0.04	0.053										PRW	3	0.047	0.054
EN*	1	0.011	0.049										VSG	3	0.041	0.051											GFK	2	0.027	0.053										AVT	1	0.016	0.054
LTP	6	0.064	0.049										FRS	3	0.041	0.05											AAW	2	0.027	0.053										LFV	2	0.031	0.054
RKG	3	0.032	0.049										SPT	3	0.041	0.05											QQS	2	0.027	0.052										VTR	3	0.047	0.053
LAL	7	0.075	0.049										DAT	5	0.068	0.05											RQW	2	0.027	0.052										AKD	2	0.031	0.053
CSA	2	0.021	0.049										GFN	2	0.027	0.05											IAL	3	0.04	0.052										RKR	3	0.047	0.053
KCR	1	0.011	0.049										RIL	2	0.027	0.05											PRQ	5	0.067	0.052										AIM	1	0.016	0.053
PCR	4	0.043	0.049										PAW	4	0.054	0.05											RLI	2	0.027	0.052										KPD	1	0.016	0.053
ATA	7	0.075	0.049										LNR	2	0.027	0.05											PSL	5	0.067	0.052										VI*	1	0.016	0.053
TRK	4	0.043	0.049										GPA	6	0.081	0.05											RPI	3	0.04	0.052										CRI	1	0.016	0.053
RGH	3	0.032	0.049										IA*	2	0.027	0.05											PTQ	3	0.04	0.052										AFW	1	0.016	0.053
SVC	3	0.032	0.049										TSS	1	0.014	0.05											DNT	1	0.013	0.052										RLS	5	0.078	0.053
PHR	6	0.064	0.049										HPS	5	0.068	0.05											RAA	9	0.12	0.052										QGP	4	0.063	0.053
IKN	2	0.021	0.048										AVR	5	0.068	0.05											RRQ	6	0.08	0.052										TKK	1	0.016	0.053
RRF	6	0.064	0.048										DLP	4	0.054	0.05											GRC	2	0.027	0.052										QPA	4	0.063	0.052
IPT	3	0.032	0.048										LAR	7	0.095	0.05											YPA	5	0.067	0.052										DD*	2	0.031	0.052
RSA	7	0.075	0.048										RCP	2	0.027	0.05											TSS	4	0.054	0.051										GYL	2	0.031	0.052
YGR	3	0.032	0.048										YV*	2	0.027	0.05											VRS	6	0.08	0.051										DR*	2	0.031	0.052
AVE	4	0.043	0.048										RQP	2	0.027	0.05											SIV	3	0.04	0.051										LNR	1	0.016	0.052
TLW	3	0.032	0.048										RTV	1	0.014	0.05											FQL	3	0.04	0.051										HAA	4	0.063	0.052
TAG	7	0.075	0.048										PAE	4	0.054	0.05											VPT	5	0.067	0.051										TPS	3	0.047	0.052
HPS	3	0.032	0.048										ERK	1	0.014	0.049											QPG	4	0.054	0.051										GPW	2	0.031	0.052
IR*	5	0.054	0.048										IGS	2	0.027	0.049											TGS	7	0.094	0.051										TR*	2	0.031	0.052
TER	2	0.021	0.048										DPR	4	0.054	0.049											IPW	2	0.027	0.051										ASA	7	0.109	0.052
SAT	5	0.054	0.048										PWG	1	0.014	0.049											DGS	5	0.067	0.051										IIR	1	0.016	0.052
ARE	2	0.021	0.047										SPA	6	0.081	0.049											VGA	6	0.08	0.051										HFF	1	0.016	0.052
PDA	5	0.054	0.047										AVQ	3	0.041	0.049											SLV	4	0.054	0.051										DVP	1	0.016	0.052
TQL	3	0.032	0.047										TPG	5	0.068	0.049											QYR	2	0.027	0.051										VVP	2	0.031	0.052
VDS	4	0.043	0.047										VRN	3	0.041	0.049											NDQ	3	0.04	0.051										RLA	5	0.078	0.052
IRR	4	0.043	0.047										GAQ	4	0.054	0.049											FIW	3	0.04	0.051										TQ*	2	0.031	0.051
TCN	2	0.021	0.047										VPC	3	0.041	0.049											PWQ	2	0.027	0.051										GSL	6	0.094	0.051
PVG	7	0.075	0.047										GDP	3	0.041	0.049											YNK	1	0.013	0.051										GLD	3	0.047	0.051
AKN	1	0.011	0.047										ARI	3	0.041	0.049											QM*	1	0.013	0.051										REA	4	0.063	0.051
ESP	2	0.021	0.047										ILH	2	0.027	0.049											PVF	2	0.027	0.051										RF*	1	0.016	0.051
KAR	4	0.043	0.047										RTS	5	0.068	0.049											VCD	1	0.013	0.051										APK	1	0.016	0.051
RLW	1	0.011	0.047										LQE	2	0.027	0.048											LPY	2	0.027	0.051										AV*	3	0.047	0.051
ALA	5	0.054	0.047										PVR	4	0.054	0.048											VPH	4	0.054	0.051										AIG	2	0.031	0.051
WKP	1	0.011	0.046										PLS	7	0.095	0.048											TI*	1	0.013	0.051										FRR	2	0.031	0.051
GGR	8	0.086	0.046										HGS	3	0.041	0.048											GD*	3	0.04	0.05										GRT	4	0.063	0.051
SPY	2	0.021	0.046										AGV	7	0.095	0.048											LQT	2	0.027	0.05										SFR	3	0.047	0.051
GGP	6	0.064	0.046										EPV	4	0.054	0.048											AM*	2	0.027	0.05										PLN	2	0.031	0.051
TPH	4	0.043	0.046										SGA	5	0.068	0.048											GLN	2	0.027	0.05										ADS	2	0.031	0.051
IAL	6	0.064	0.046										RLD	2	0.027	0.048											RAF	3	0.04	0.05										ILK	1	0.016	0.051
VTR	5	0.054	0.046										KIK	2	0.027	0.048											VPI	3	0.04	0.05										SSF	2	0.031	0.051
AQP	4	0.043	0.046										AS*	2	0.027	0.048											ILL	2	0.027	0.05										QHE	2	0.031	0.051
KPR	4	0.043	0.046										GAS	5	0.068	0.048											CGT	3	0.04	0.05										IPR	5	0.078	0.051
SGG	8	0.086	0.046										YL*	1	0.014	0.047											SSA	6	0.08	0.05										GGT	6	0.094	0.051
VWI	2	0.021	0.046										NTR	2	0.027	0.047											SVV	6	0.08	0.05										FE*	2	0.031	0.051
AWG	5	0.054	0.046										SDL	3	0.041	0.047											RVW	2	0.027	0.05										IGY	1	0.016	0.05
VSP	4	0.043	0.046										TMN	1	0.014	0.047											GAG	9	0.12	0.05										FHP	2	0.031	0.05
GPT	7	0.075	0.045										TSR	3	0.041	0.047											TGI	4	0.054	0.05										TLI	3	0.047	0.05
ER*	3	0.032	0.045										EGQ	2	0.027	0.047											KEK	2	0.027	0.05										PNT	1	0.016	0.05
VSV	3	0.032	0.045										QPW	1	0.014	0.047											GGE	3	0.04	0.05										GRD	5	0.078	0.05
GSL	5	0.054	0.045										LAV	3	0.041	0.047											APN	5	0.067	0.05										SPI	3	0.047	0.05
FA*	5	0.054	0.045										GNE	2	0.027	0.047											KQK	1	0.013	0.05										RAD	3	0.047	0.05
VL*	3	0.032	0.045										LEA	3	0.041	0.047											SVA	5	0.067	0.05										VSG	3	0.047	0.05
GPI	5	0.054	0.045										TSP	4	0.054	0.047											LV*	3	0.04	0.049										TGL	4	0.063	0.05
HSA	3	0.032	0.045										AQR	5	0.068	0.047											HFL	4	0.054	0.049										AP*	1	0.016	0.05
PIR	3	0.032	0.045										TRV	2	0.027	0.047											TAR	4	0.054	0.049										IRT	2	0.031	0.05
DAG	4	0.043	0.045										ALN	1	0.014	0.047											GDI	1	0.013	0.049										SPL	2	0.031	0.049
VAP	7	0.075	0.045										ARN	2	0.027	0.047											TLR	4	0.054	0.049										LYK	1	0.016	0.049
FNS	2	0.021	0.045										YAP	1	0.014	0.047											CF*	1	0.013	0.049										VDD	2	0.031	0.049
TLS	3	0.032	0.045										LPS	4	0.054	0.047											TTE	2	0.027	0.049										RG*	3	0.047	0.049
PVA	12	0.129	0.045										IPP	5	0.068	0.047											TTW	3	0.04	0.049										ALC	4	0.063	0.049
SAK	2	0.021	0.045										GPC	4	0.054	0.047											YII	1	0.013	0.049										VRG	7	0.109	0.049
IAR	5	0.054	0.045										PMR	4	0.054	0.047											SV*	3	0.04	0.049										PDL	2	0.031	0.049
QFP	2	0.021	0.045										LAT	6	0.081	0.047											RKL	1	0.013	0.049										LRK	1	0.016	0.049
RDS	4	0.043	0.044										YTN	1	0.014	0.047											TDR	3	0.04	0.049										NMD	1	0.016	0.049
SQ*	3	0.032	0.044										RAT	6	0.081	0.047											LLY	2	0.027	0.049										RI*	4	0.063	0.049
HAQ	2	0.021	0.044										ALI	1	0.014	0.047											AWI	3	0.04	0.049										AAW	2	0.031	0.049
IGP	3	0.032	0.044										SGS	5	0.068	0.047											PRI	4	0.054	0.049										ATK	1	0.016	0.049
APQ	5	0.054	0.044										TGP	5	0.068	0.047											ILN	2	0.027	0.049										YVK	1	0.016	0.049
GQR	3	0.032	0.044										KRT	4	0.054	0.047											SG*	2	0.027	0.049										TRR	5	0.078	0.049
RIA	3	0.032	0.044										RPQ	4	0.054	0.046											RSS	5	0.067	0.049										PCT	1	0.016	0.048
QS*	3	0.032	0.044										STW	2	0.027	0.046											ICQ	1	0.013	0.048										VLW	1	0.016	0.048
PC*	4	0.043	0.044										RGA	6	0.081	0.046											AHA	2	0.027	0.048										PLH	3	0.047	0.048
STS	5	0.054	0.044										QSP	2	0.027	0.046											ARG	8	0.107	0.048										LPA	3	0.047	0.048
PTA	3	0.032	0.044										RRV	4	0.054	0.046											LLP	4	0.054	0.048										LYS	1	0.016	0.048
TLA	2	0.021	0.044										RPK	3	0.041	0.046											IQR	3	0.04	0.048										LIV	2	0.031	0.048
VSA	5	0.054	0.044										LRM	2	0.027	0.046											HNK	1	0.013	0.048										DPR	5	0.078	0.048
PDQ	2	0.021	0.044										KRQ	3	0.041	0.046											HSR	1	0.013	0.048										ECR	1	0.016	0.048
RAA	5	0.054	0.044										TSA	4	0.054	0.046											ADS	2	0.027	0.048										SAA	6	0.094	0.048
SPQ	4	0.043	0.044										PIT	2	0.027	0.046											TRC	3	0.04	0.048										FAA	2	0.031	0.048
SW*	1	0.011	0.044										KHK	1	0.014	0.046											YAE	3	0.04	0.048										FCQ	1	0.016	0.048
VRE	2	0.021	0.044										CPS	7	0.095	0.046											RRR	6	0.08	0.048										SPW	2	0.031	0.048
AAT	3	0.032	0.044										KDS	1	0.014	0.046											NGC	2	0.027	0.047										GIG	2	0.031	0.048
YMS	1	0.011	0.044										CSD	2	0.027	0.046											RGV	5	0.067	0.047										CVS	5	0.078	0.048
EPV	4	0.043	0.044										TTV	4	0.054	0.046											GPY	3	0.04	0.047										DW*	1	0.016	0.048
IA*	3	0.032	0.044										DW*	1	0.014	0.046											DVV	2	0.027	0.047										RDS	2	0.031	0.048
PWP	4	0.043	0.044										QPP	3	0.041	0.046											LPV	3	0.04	0.047										EPD	1	0.016	0.048
GNE	2	0.021	0.044										RTT	2	0.027	0.045											RGI	3	0.04	0.047										PAK	2	0.031	0.047
RGT	6	0.064	0.044										RDS	1	0.014	0.045											PTG	7	0.094	0.047										SRW	3	0.047	0.047
PPQ	5	0.054	0.044										VRT	3	0.041	0.045											AIN	1	0.013	0.047										RRH	2	0.031	0.047
AAV	3	0.032	0.044										PNT	2	0.027	0.045											LYT	1	0.013	0.047										DPG	4	0.063	0.047
MLQ	1	0.011	0.044										RY*	1	0.014	0.045											PII	1	0.013	0.047										QPT	1	0.016	0.047
CPE	2	0.021	0.044										SKT	2	0.027	0.045											LRA	4	0.054	0.047										VPA	5	0.078	0.047
FDR	3	0.032	0.043										RRQ	4	0.054	0.045											RAR	5	0.067	0.047										MVA	1	0.016	0.047
QTP	5	0.054	0.043										TPW	2	0.027	0.045											KIK	2	0.027	0.047										PGK	2	0.031	0.047
LPG	6	0.064	0.043										TS*	3	0.041	0.045											WPT	1	0.013	0.047										AQR	2	0.031	0.047
VGL	5	0.054	0.043										LWR	2	0.027	0.045											TH*	3	0.04	0.047										PAC	2	0.031	0.047
GLA	9	0.097	0.043										FYC	1	0.014	0.044											RAY	2	0.027	0.047										GFP	4	0.063	0.047
RSK	2	0.021	0.043										TPE	3	0.041	0.044											YVG	1	0.013	0.047										RSP	6	0.094	0.047
NRA	4	0.043	0.043										GCK	1	0.014	0.044											YWM	1	0.013	0.047										LII	3	0.047	0.047
PRH	3	0.032	0.043										GPD	3	0.041	0.044											NRT	3	0.04	0.046										PDH	2	0.031	0.047
RAT	5	0.054	0.043										SRT	5	0.068	0.044											PLD	2	0.027	0.046										CPH	1	0.016	0.047
DRP	4	0.043	0.043										VRS	3	0.041	0.044											SM*	2	0.027	0.046										PQT	2	0.031	0.046
GY*	3	0.032	0.043										IRA	4	0.054	0.044											TKH	2	0.027	0.046										VFP	4	0.063	0.046
WAS	4	0.043	0.042										RRH	5	0.068	0.044											RF*	2	0.027	0.046										IGG	2	0.031	0.046
IRK	2	0.021	0.042										PAC	5	0.068	0.044											PAE	2	0.027	0.046										ARD	3	0.047	0.046
TGN	2	0.021	0.042										TV*	4	0.054	0.044											GIR	3	0.04	0.046										RRL	4	0.063	0.046
EVW	1	0.011	0.042										KKH	1	0.014	0.044											VPE	2	0.027	0.046										TTR	2	0.031	0.046
SSS	6	0.064	0.042										DTR	2	0.027	0.044											EPS	2	0.027	0.046										GGD	3	0.047	0.046
MTP	3	0.032	0.042										TL*	1	0.014	0.044											TAK	3	0.04	0.046										GRF	3	0.047	0.046
GVP	6	0.064	0.042										EPA	3	0.041	0.044											PCS	2	0.027	0.046										GCP	4	0.063	0.046
CT*	2	0.021	0.042										HRK	2	0.027	0.044											CFN	1	0.013	0.046										VSL	3	0.047	0.046
GIR	3	0.032	0.042										KTS	2	0.027	0.044											TNS	1	0.013	0.046										LPS	5	0.078	0.046
QRS	5	0.054	0.042										SRD	4	0.054	0.043											KPF	1	0.013	0.046										LAP	5	0.078	0.046
GRD	5	0.054	0.042										PVG	3	0.041	0.043											TKV	2	0.027	0.046										II*	2	0.031	0.045
SPV	4	0.043	0.042										TLG	4	0.054	0.043											PVH	3	0.04	0.046										SCS	5	0.078	0.045
NRT	3	0.032	0.042										LRT	3	0.041	0.043											YNT	2	0.027	0.045										IKV	1	0.016	0.045
PVH	2	0.021	0.042										KRG	2	0.027	0.043											GSP	4	0.054	0.045										FYA	1	0.016	0.045
EPW	2	0.021	0.042										GL*	5	0.068	0.043											GS*	1	0.013	0.045										YR*	2	0.031	0.045
AFD	2	0.021	0.042										TGH	3	0.041	0.043											HRV	2	0.027	0.045										AHG	2	0.031	0.045
AIP	3	0.032	0.042										TVC	4	0.054	0.043											PSC	4	0.054	0.045										NKN	2	0.031	0.045
QPG	5	0.054	0.042										VLP	4	0.054	0.043											PCK	2	0.027	0.045										GRV	2	0.031	0.045
HYG	1	0.011	0.042										IAP	3	0.041	0.043											YLG	3	0.04	0.045										LET	2	0.031	0.045
DRG	5	0.054	0.042										FIR	4	0.054	0.043											HTS	2	0.027	0.045										GPY	2	0.031	0.045
HG*	2	0.021	0.042										PSS	5	0.068	0.043											AIA	1	0.013	0.045										GYT	2	0.031	0.045
GLE	2	0.021	0.041										QER	1	0.014	0.043											WTS	2	0.027	0.045										SVG	3	0.047	0.045
GV*	3	0.032	0.041										AIG	3	0.041	0.043											PHP	2	0.027	0.045										PER	3	0.047	0.045
PLC	3	0.032	0.041										RRD	5	0.068	0.043											TPA	6	0.08	0.045										YAP	1	0.016	0.045
FIT	1	0.011	0.041										RV*	4	0.054	0.043											ISR	2	0.027	0.045										HPW	2	0.031	0.045
RGL	5	0.054	0.041										MSE	1	0.014	0.043											GGA	5	0.067	0.045										DRG	2	0.031	0.045
VC*	3	0.032	0.041										SGI	3	0.041	0.043											ALQ	2	0.027	0.045										TAA	3	0.047	0.045
ES*	2	0.021	0.041										VKW	2	0.027	0.043											NMR	1	0.013	0.045										RCL	2	0.031	0.045
RCW	2	0.021	0.041										IWL	1	0.014	0.043											CPV	2	0.027	0.045										CRE	2	0.031	0.044
DVH	1	0.011	0.041										VC*	2	0.027	0.043											DRT	3	0.04	0.045										GII	2	0.031	0.044
IPL	3	0.032	0.041										LLT	4	0.054	0.043											GST	3	0.04	0.045										GG*	2	0.031	0.044
HR*	3	0.032	0.041										YGP	3	0.041	0.043											SKP	2	0.027	0.045										PSD	2	0.031	0.044
KT*	2	0.021	0.041										AST	5	0.068	0.043											TPG	4	0.054	0.045										TT*	2	0.031	0.044
LAG	4	0.043	0.041										LGA	5	0.068	0.043											GWA	3	0.04	0.044										VAG	4	0.063	0.044
LFP	4	0.043	0.041										RLT	3	0.041	0.043											GQP	3	0.04	0.044										SPT	5	0.078	0.044
KKK	2	0.021	0.041										PHA	6	0.081	0.043											SAH	3	0.04	0.044										VIR	1	0.016	0.044
LLL	6	0.064	0.041										WRT	2	0.027	0.043											YRS	2	0.027	0.044										RSA	2	0.031	0.044
CPL	4	0.043	0.041										TLN	1	0.014	0.043											TLG	4	0.054	0.044										CGE	1	0.016	0.044
LNS	2	0.021	0.041										IPA	1	0.014	0.043											TTP	4	0.054	0.044										TQK	1	0.016	0.044
APE	4	0.043	0.04										HTI	1	0.014	0.043											YRP	2	0.027	0.044										VPQ	2	0.031	0.044
LRT	3	0.032	0.04										RGS	7	0.095	0.043											NPK	2	0.027	0.044										TK*	2	0.031	0.044
PNG	2	0.021	0.04										GLT	4	0.054	0.043											TAL	3	0.04	0.044										FAE	1	0.016	0.044
TPI	2	0.021	0.04										CPV	3	0.041	0.043											KND	1	0.013	0.044										GLI	1	0.016	0.044
SVV	5	0.054	0.04										LCP	3	0.041	0.042											TAP	3	0.04	0.044										YSM	1	0.016	0.044
EVP	4	0.043	0.04										PPW	4	0.054	0.042											EAR	1	0.013	0.044										RAG	5	0.078	0.044
LVG	7	0.075	0.04										GLP	3	0.041	0.042											GGD	3	0.04	0.044										DPA	4	0.063	0.044
CPY	1	0.011	0.039										IHT	1	0.014	0.042											RTV	3	0.04	0.044										HRR	4	0.063	0.044
KPL	4	0.043	0.039										TA*	3	0.041	0.042											YIN	1	0.013	0.044										FDS	2	0.031	0.044
KH*	1	0.011	0.039										RAH	3	0.041	0.042											PTV	3	0.04	0.044										IPA	1	0.016	0.044
PIL	3	0.032	0.039										CVN	1	0.014	0.042											SSS	9	0.12	0.044										STA	4	0.063	0.044
AVG	5	0.054	0.039										TFP	3	0.041	0.042											IRD	1	0.013	0.044										VAR	3	0.047	0.044
VAW	3	0.032	0.039										LGY	3	0.041	0.042											YH*	3	0.04	0.044										GID	2	0.031	0.044
NRE	2	0.021	0.039										WPP	2	0.027	0.042											GPS	9	0.12	0.044										VHL	2	0.031	0.043
ARI	3	0.032	0.039										AAN	1	0.014	0.042											GRH	3	0.04	0.044										GVE	2	0.031	0.043
RVA	7	0.075	0.039										TMP	1	0.014	0.042											PSQ	1	0.013	0.043										KPW	1	0.016	0.043
FRW	2	0.021	0.039										RDT	3	0.041	0.042											GGL	3	0.04	0.043										GRN	2	0.031	0.043
KRS	3	0.032	0.039										SAC	3	0.041	0.042											VSS	3	0.04	0.043										YCS	2	0.031	0.043
KA*	1	0.011	0.039										RLF	5	0.068	0.042											GII	3	0.04	0.043										LVS	1	0.016	0.043
ASM	1	0.011	0.039										QSK	3	0.041	0.042											LNN	2	0.027	0.043										AAS	3	0.047	0.043
SRL	7	0.075	0.039										SSC	2	0.027	0.042											IDQ	2	0.027	0.043										GCG	4	0.063	0.043
PAD	4	0.043	0.039										TK*	1	0.014	0.042											RAD	2	0.027	0.043										YPS	1	0.016	0.043
KDH	1	0.011	0.039										LAA	3	0.041	0.042											AVG	4	0.054	0.043										QRR	2	0.031	0.043
LWP	3	0.032	0.039										RTI	2	0.027	0.041											HRA	4	0.054	0.043										KW*	1	0.016	0.043
YS*	3	0.032	0.039										LEF	2	0.027	0.041											WP*	1	0.013	0.043										SN*	3	0.047	0.043
TIR	3	0.032	0.039										AIR	1	0.014	0.041											GES	3	0.04	0.043										AVA	3	0.047	0.043
PD*	3	0.032	0.039										IMT	1	0.014	0.041											HPT	4	0.054	0.043										SPV	3	0.047	0.043
AES	3	0.032	0.039										NLK	2	0.027	0.041											PHT	4	0.054	0.043										PW*	2	0.031	0.043
NRR	4	0.043	0.039										DQN	2	0.027	0.041											GSK	2	0.027	0.043										TPL	3	0.047	0.043
MPD	2	0.021	0.039										TVA	4	0.054	0.041											CPS	2	0.027	0.043										GLG	4	0.063	0.043
SAH	4	0.043	0.039										CS*	1	0.014	0.041											LLL	3	0.04	0.043										TNE	2	0.031	0.043
GTP	5	0.054	0.039										VAS	3	0.041	0.041											TY*	2	0.027	0.043										LK*	1	0.016	0.043
KHR	2	0.021	0.038										PVD	2	0.027	0.041											VPP	4	0.054	0.043										VCA	3	0.047	0.043
PNE	2	0.021	0.038										HW*	1	0.014	0.041											GYL	1	0.013	0.043										CRR	5	0.078	0.043
RRD	4	0.043	0.038										SRG	6	0.081	0.041											QPL	3	0.04	0.043										DAN	1	0.016	0.042
TGD	3	0.032	0.038										IPI	2	0.027	0.041											IWS	3	0.04	0.043										SYC	2	0.031	0.042
VGG	4	0.043	0.038										SVA	2	0.027	0.041											PFA	2	0.027	0.043										KQG	1	0.016	0.042
SIS	3	0.032	0.038										QT*	2	0.027	0.041											HR*	1	0.013	0.043										PML	1	0.016	0.042
NPK	3	0.032	0.038										LFV	3	0.041	0.041											CRR	4	0.054	0.043										STP	4	0.063	0.042
FR*	2	0.021	0.038										TR*	3	0.041	0.041											AIQ	1	0.013	0.043										PEH	1	0.016	0.042
TEP	3	0.032	0.038										KIW	1	0.014	0.041											LRP	5	0.067	0.043										GVD	2	0.031	0.042
TRH	4	0.043	0.038										FAG	5	0.068	0.041											KPE	3	0.04	0.043										PVT	4	0.063	0.042
PRC	5	0.054	0.038										AGL	6	0.081	0.041											EEH	2	0.027	0.042										FLQ	3	0.047	0.042
NRK	3	0.032	0.038										AQA	4	0.054	0.04											RFG	5	0.067	0.042										PSM	2	0.031	0.042
LSS	4	0.043	0.038										PCR	5	0.068	0.04											IPR	4	0.054	0.042										LRY	2	0.031	0.042
GEQ	1	0.011	0.038										LSS	5	0.068	0.04											CVS	1	0.013	0.042										RVY	1	0.016	0.042
FRG	4	0.043	0.038										NEE	1	0.014	0.04											GSH	3	0.04	0.042										CSD	2	0.031	0.042
RGV	5	0.054	0.038										VCT	2	0.027	0.04											VVG	5	0.067	0.042										DPF	1	0.016	0.042
DMN	1	0.011	0.038										CP*	1	0.014	0.04											KPR	2	0.027	0.042										PLI	2	0.031	0.042
TRL	6	0.064	0.038										GAT	4	0.054	0.04											GLE	1	0.013	0.042										PRY	1	0.016	0.042
GAS	6	0.064	0.038										PDA	2	0.027	0.04											PGM	2	0.027	0.042										GT*	1	0.016	0.042
HL*	1	0.011	0.038										AGT	4	0.054	0.04											RIA	3	0.04	0.042										LGR	4	0.063	0.042
RVS	5	0.054	0.038										ISY	1	0.014	0.04											EVW	3	0.04	0.042										WHG	1	0.016	0.042
RRS	5	0.054	0.038										EGT	1	0.014	0.04											IPP	3	0.04	0.042										YRK	1	0.016	0.042
PFP	3	0.032	0.038										GTP	3	0.041	0.04											SLG	5	0.067	0.042										RGV	3	0.047	0.042
GVR	5	0.054	0.038										IRD	2	0.027	0.04											NI*	3	0.04	0.042										NVP	2	0.031	0.042
LLS	5	0.054	0.038										RLE	1	0.014	0.04											GRD	7	0.094	0.042										GFA	2	0.031	0.042
VPT	4	0.043	0.038										APL	4	0.054	0.04											SEP	3	0.04	0.042										QTR	3	0.047	0.042
SC*	2	0.021	0.037										IVN	1	0.014	0.04											YYK	1	0.013	0.042										VRE	4	0.063	0.042
RRY	3	0.032	0.037										RSF	3	0.041	0.04											GCK	2	0.027	0.042										VCL	3	0.047	0.041
QP*	2	0.021	0.037										GTE	2	0.027	0.04											VLF	1	0.013	0.042										RPW	3	0.047	0.041
KNT	2	0.021	0.037										TT*	2	0.027	0.04											LPT	2	0.027	0.042										GK*	2	0.031	0.041
YI*	1	0.011	0.037										CPG	4	0.054	0.04											MPL	1	0.013	0.042										LRC	3	0.047	0.041
HQI	3	0.032	0.037										AEL	3	0.041	0.04											IGS	2	0.027	0.042										RVR	4	0.063	0.041
KLR	2	0.021	0.037										TN*	1	0.014	0.04											GC*	1	0.013	0.042										YQ*	1	0.016	0.041
DKH	1	0.011	0.037										GGH	3	0.041	0.04											SCS	4	0.054	0.042										HD*	1	0.016	0.041
PTE	2	0.021	0.037										QRG	2	0.027	0.04											RDF	2	0.027	0.042										GRY	3	0.047	0.041
GTE	3	0.032	0.037										SSD	2	0.027	0.04											ACV	3	0.04	0.042										RPM	4	0.063	0.041
KEP	2	0.021	0.037										PVA	5	0.068	0.04											VDD	2	0.027	0.042										AWV	2	0.031	0.041
ERA	2	0.021	0.037										IM*	2	0.027	0.039											DRA	3	0.04	0.042										TE*	2	0.031	0.041
HQP	2	0.021	0.037										KPW	1	0.014	0.039											RWW	1	0.013	0.042										NN*	1	0.016	0.041
STA	3	0.032	0.037										RAA	5	0.068	0.039											QDT	1	0.013	0.042										NHD	2	0.031	0.041
RFF	3	0.032	0.037										KS*	1	0.014	0.039											PDK	1	0.013	0.042										PR*	2	0.031	0.041
TTL	4	0.043	0.037										CPL	3	0.041	0.039											GY*	2	0.027	0.042										TRN	4	0.063	0.041
PRY	4	0.043	0.037										CES	2	0.027	0.039											GNV	1	0.013	0.042										GAW	2	0.031	0.041
GLT	3	0.032	0.036										DSL	2	0.027	0.039											DI*	2	0.027	0.041										DAP	1	0.016	0.041
LSN	3	0.032	0.036										DGR	5	0.068	0.039											RVG	4	0.054	0.041										RLD	2	0.031	0.041
HLG	2	0.021	0.036										GTA	5	0.068	0.039											GYS	2	0.027	0.041										VKW	1	0.016	0.041
QRT	4	0.043	0.036										LLL	2	0.027	0.039											CCG	3	0.04	0.041										CSP	2	0.031	0.041
TT*	2	0.021	0.036										DWG	3	0.041	0.039											QPP	5	0.067	0.041										IMD	1	0.016	0.041
AAR	7	0.075	0.036										SEA	2	0.027	0.039											FRV	3	0.04	0.041										PHR	6	0.094	0.041
LWR	1	0.011	0.036										PGK	3	0.041	0.039											FVR	3	0.04	0.041										RTR	5	0.078	0.041
MNL	1	0.011	0.036										YAE	3	0.041	0.039											RHV	2	0.027	0.041										CPS	4	0.063	0.041
ASF	3	0.032	0.036										SKR	2	0.027	0.039											PIG	3	0.04	0.041										AQ*	1	0.016	0.041
PIY	2	0.021	0.036										RCS	3	0.041	0.039											LAW	2	0.027	0.041										RGG	5	0.078	0.041
ATP	5	0.054	0.036										NKW	1	0.014	0.039											HL*	1	0.013	0.041										PIP	2	0.031	0.041
HPR	5	0.054	0.036										GSA	5	0.068	0.039											TDS	2	0.027	0.041										WVH	1	0.016	0.04
ASQ	3	0.032	0.036										TAV	4	0.054	0.039											RDG	3	0.04	0.041										AF*	1	0.016	0.04
YP*	1	0.011	0.036										DKV	3	0.041	0.039											IPH	4	0.054	0.041										CGW	3	0.047	0.04
SVI	2	0.021	0.036										QVT	1	0.014	0.039											GTT	4	0.054	0.041										PTA	3	0.047	0.04
GAT	3	0.032	0.036										SIT	2	0.027	0.039											TGH	2	0.027	0.041										QQG	1	0.016	0.04
VST	3	0.032	0.036										TGV	2	0.027	0.039											LNG	3	0.04	0.041										SAH	3	0.047	0.04
SH*	4	0.043	0.036										TSD	2	0.027	0.039											GEQ	1	0.013	0.041										PAQ	3	0.047	0.04
PFG	2	0.021	0.036										QQS	1	0.014	0.039											GTH	3	0.04	0.041										KNQ	1	0.016	0.04
CR*	3	0.032	0.036										IYK	1	0.014	0.039											PFN	2	0.027	0.041										SGR	8	0.125	0.04
QPK	2	0.021	0.036										SKF	1	0.014	0.039											HGG	5	0.067	0.041										TLR	4	0.063	0.04
PCT	2	0.021	0.036										QRS	4	0.054	0.039											RL*	2	0.027	0.041										RQI	2	0.031	0.04
HHY	2	0.021	0.036										GPV	4	0.054	0.039											YRW	2	0.027	0.041										PGI	2	0.031	0.04
TPA	5	0.054	0.036										RWW	2	0.027	0.039											TK*	1	0.013	0.041										VAL	2	0.031	0.04
PSL	4	0.043	0.036										PIP	3	0.041	0.039											QQ*	1	0.013	0.041										RVS	3	0.047	0.04
RND	4	0.043	0.036										GVA	3	0.041	0.039											YYE	1	0.013	0.041										GAT	4	0.063	0.04
VMG	2	0.021	0.036										SAM	1	0.014	0.039											HVP	3	0.04	0.04										ADW	1	0.016	0.04
PRD	2	0.021	0.036										GYS	2	0.027	0.039											RFR	4	0.054	0.04										ADA	4	0.063	0.04
QSR	4	0.043	0.036										SVE	1	0.014	0.039											EGA	4	0.054	0.04										TGM	1	0.016	0.04
HPI	3	0.032	0.036										HAL	3	0.041	0.038											DIV	1	0.013	0.04										TY*	1	0.016	0.04
GTT	4	0.043	0.036										RVH	2	0.027	0.038											IRC	2	0.027	0.04										TAD	2	0.031	0.04
QVS	2	0.021	0.036										EVD	2	0.027	0.038											GFS	3	0.04	0.04										MRD	2	0.031	0.04
SLT	3	0.032	0.036										SWG	3	0.041	0.038											ANR	3	0.04	0.04										GAH	3	0.047	0.04
TGV	1	0.011	0.036										AGG	4	0.054	0.038											TVR	3	0.04	0.04										MVE	2	0.031	0.04
QSA	3	0.032	0.036										SCI	2	0.027	0.038											LAA	5	0.067	0.04										PDR	4	0.063	0.04
TE*	3	0.032	0.036										RTL	4	0.054	0.038											PKG	1	0.013	0.04										WPA	5	0.078	0.04
VRS	8	0.086	0.036										GQA	1	0.014	0.038											TGL	5	0.067	0.04										RFG	3	0.047	0.04
MDG	2	0.021	0.035										LVW	1	0.014	0.038											GCS	2	0.027	0.04										LAW	3	0.047	0.04
VVN	2	0.021	0.035										RKK	1	0.014	0.038											VLI	3	0.04	0.04										RHV	3	0.047	0.04
ILT	3	0.032	0.035										SGH	4	0.054	0.038											MTP	1	0.013	0.04										RRQ	1	0.016	0.04
CLL	2	0.021	0.035										FE*	1	0.014	0.038											YC*	1	0.013	0.04										GSQ	2	0.031	0.04
RYD	2	0.021	0.035										NVT	2	0.027	0.038											QRI	2	0.027	0.04										RTW	2	0.031	0.039
ISL	2	0.021	0.035										WHG	1	0.014	0.038											KKK	1	0.013	0.04										SGT	4	0.063	0.039
GCG	4	0.043	0.035										VPG	4	0.054	0.038											QGP	1	0.013	0.04										CPI	2	0.031	0.039
CTC	1	0.011	0.035										YGT	2	0.027	0.038											YPQ	1	0.013	0.04										LDR	2	0.031	0.039
GFD	1	0.011	0.035										PGW	4	0.054	0.038											LCW	1	0.013	0.04										GAI	2	0.031	0.039
CRL	2	0.021	0.035										RVA	2	0.027	0.038											PAQ	3	0.04	0.04										ISY	1	0.016	0.039
PKQ	2	0.021	0.035										DKT	1	0.014	0.038											KRS	1	0.013	0.04										VAP	3	0.047	0.039
TRV	2	0.021	0.035										SAP	6	0.081	0.038											YGW	2	0.027	0.04										PYP	2	0.031	0.039
GSG	4	0.043	0.035										MGA	2	0.027	0.038											PGK	4	0.054	0.04										PCY	1	0.016	0.039
KP*	1	0.011	0.035										RLH	3	0.041	0.038											IAY	1	0.013	0.04										NFT	1	0.016	0.039
AQR	4	0.043	0.035										DQV	1	0.014	0.038											IRN	2	0.027	0.04										VDL	2	0.031	0.039
GVT	2	0.021	0.035										HSC	3	0.041	0.038											VRG	4	0.054	0.04										QKN	2	0.031	0.039
DW*	1	0.011	0.035										PLH	1	0.014	0.037											TNK	2	0.027	0.04										EAR	2	0.031	0.039
IG*	3	0.032	0.035										TQN	1	0.014	0.037											MGR	6	0.08	0.039										TRW	2	0.031	0.039
DNL	1	0.011	0.035										LET	2	0.027	0.037											GLV	6	0.08	0.039										CES	1	0.016	0.039
SAG	5	0.054	0.035										VRK	2	0.027	0.037											TLW	2	0.027	0.039										FSV	2	0.031	0.039
TKK	1	0.011	0.035										NGH	2	0.027	0.037											RGA	6	0.08	0.039										HTA	2	0.031	0.039
IRA	4	0.043	0.035										VGS	3	0.041	0.037											CDD	1	0.013	0.039										GQP	1	0.016	0.039
RML	2	0.021	0.035										VTR	4	0.054	0.037											LKQ	1	0.013	0.039										DTG	2	0.031	0.039
AAQ	2	0.021	0.035										SF*	2	0.027	0.037											PRH	1	0.013	0.039										TTK	1	0.016	0.039
NQ*	2	0.021	0.035										PEL	2	0.027	0.037											ALP	4	0.054	0.039										CWK	1	0.016	0.039
DAT	3	0.032	0.035										PWA	3	0.041	0.037											RHF	1	0.013	0.039										LPD	3	0.047	0.039
RFN	2	0.021	0.034										SPH	4	0.054	0.037											SSR	3	0.04	0.039										ILL	2	0.031	0.039
NAL	3	0.032	0.034										YRP	2	0.027	0.037											RRV	5	0.067	0.039										IFG	2	0.031	0.039
PPE	3	0.032	0.034										KF*	1	0.014	0.037											HAA	2	0.027	0.039										QL*	2	0.031	0.039
LPA	4	0.043	0.034										PLG	4	0.054	0.037											AGE	4	0.054	0.039										AAD	3	0.047	0.039
EYN	2	0.021	0.034										KGR	2	0.027	0.037											AVP	6	0.08	0.039										GWV	2	0.031	0.039
WRD	1	0.011	0.034										VTP	1	0.014	0.037											RYY	1	0.013	0.039										CF*	1	0.016	0.039
GQ*	2	0.021	0.034										ISN	2	0.027	0.037											PML	2	0.027	0.039										SRC	3	0.047	0.039
AET	1	0.011	0.034										PQR	4	0.054	0.037											IM*	2	0.027	0.039										PEA	2	0.031	0.039
VPD	2	0.021	0.034										RF*	1	0.014	0.037											TVT	2	0.027	0.039										LKE	1	0.016	0.039
KPH	3	0.032	0.034										VTE	2	0.027	0.037											IHF	1	0.013	0.039										KGN	1	0.016	0.039
RVD	3	0.032	0.034										TRG	3	0.041	0.037											DDV	2	0.027	0.039										PWS	3	0.047	0.038
TAS	3	0.032	0.034										DEK	1	0.014	0.037											HRP	3	0.04	0.039										QTT	2	0.031	0.038
SPN	3	0.032	0.034										LSW	2	0.027	0.037											KNT	2	0.027	0.039										RCR	5	0.078	0.038
FKL	1	0.011	0.034										DAC	3	0.041	0.037											PQA	4	0.054	0.039										TNI	1	0.016	0.038
FQL	2	0.021	0.034										VWS	2	0.027	0.037											YPR	4	0.054	0.039										AVS	3	0.047	0.038
DCG	3	0.032	0.034										HKA	1	0.014	0.036											TSV	3	0.04	0.039										PFR	3	0.047	0.038
PQA	2	0.021	0.034										GRK	2	0.027	0.036											HN*	2	0.027	0.038										WRG	2	0.031	0.038
IEN	2	0.021	0.034										RGY	3	0.041	0.036											IGR	6	0.08	0.038										SD*	2	0.031	0.038
PGH	4	0.043	0.034										RTE	1	0.014	0.036											IHL	2	0.027	0.038										SGG	4	0.063	0.038
YRD	1	0.011	0.034										IQR	3	0.041	0.036											RSG	5	0.067	0.038										HSS	1	0.016	0.038
VCR	3	0.032	0.034										IIA	3	0.041	0.036											RDL	2	0.027	0.038										TVV	1	0.016	0.038
MGS	2	0.021	0.034										GQT	2	0.027	0.036											RIL	4	0.054	0.038										AFA	3	0.047	0.038
TCS	3	0.032	0.034										DRA	3	0.041	0.036											LLR	3	0.04	0.038										CSA	4	0.063	0.038
EPG	3	0.032	0.034										MY*	1	0.014	0.036											LRK	1	0.013	0.038										FAN	2	0.031	0.038
LSG	6	0.064	0.034										RRW	4	0.054	0.036											VCR	1	0.013	0.038										PAL	4	0.063	0.038
DP*	3	0.032	0.034										LSH	2	0.027	0.036											YGP	3	0.04	0.038										VLA	2	0.031	0.038
RRQ	5	0.054	0.034										TQK	1	0.014	0.036											ILV	1	0.013	0.038										GRC	3	0.047	0.038
APH	5	0.054	0.034										GYI	2	0.027	0.036											SPH	4	0.054	0.038										YV*	1	0.016	0.038
RTW	2	0.021	0.034										TKT	2	0.027	0.036											RPY	3	0.04	0.038										WCR	1	0.016	0.038
VYT	1	0.011	0.034										FNE	1	0.014	0.036											LI*	2	0.027	0.038										SHR	2	0.031	0.038
AVA	6	0.064	0.034										PER	2	0.027	0.036											MSL	3	0.04	0.038										PQA	2	0.031	0.038
RVL	4	0.043	0.034										AMQ	1	0.014	0.036											PCF	1	0.013	0.038										PFC	2	0.031	0.038
GEA	3	0.032	0.034										HWS	1	0.014	0.036											HAT	2	0.027	0.038										TGH	3	0.047	0.038
EE*	3	0.032	0.034										SLT	4	0.054	0.036											PGF	3	0.04	0.038										MHE	1	0.016	0.038
SSE	3	0.032	0.034										RSN	1	0.014	0.036											LRS	5	0.067	0.038										ERC	1	0.016	0.038
TSC	2	0.021	0.034										ALA	4	0.054	0.036											RFW	2	0.027	0.038										VRV	3	0.047	0.038
TKN	2	0.021	0.034										AHH	1	0.014	0.035											IAT	2	0.027	0.038										MSC	1	0.016	0.038
MTR	2	0.021	0.034										IPV	1	0.014	0.035											TNT	2	0.027	0.038										SLS	3	0.047	0.038
ACL	2	0.021	0.033										SVT	3	0.041	0.035											DAT	2	0.027	0.038										TET	2	0.031	0.038
QVV	2	0.021	0.033										ER*	3	0.041	0.035											HTP	1	0.013	0.038										VNG	1	0.016	0.038
NI*	3	0.032	0.033										TQP	2	0.027	0.035											APM	2	0.027	0.038										EAV	2	0.031	0.038
KKR	1	0.011	0.033										PMA	2	0.027	0.035											ALV	2	0.027	0.038										PAH	5	0.078	0.038
VSC	5	0.054	0.033										ARD	3	0.041	0.035											RRE	1	0.013	0.038										HPL	3	0.047	0.037
GGA	6	0.064	0.033										NVN	1	0.014	0.035											VRW	2	0.027	0.038										VVG	4	0.063	0.037
AFS	3	0.032	0.033										RGF	5	0.068	0.035											VGW	4	0.054	0.038										LRP	7	0.109	0.037
WP*	2	0.021	0.033										RCE	1	0.014	0.035											KAA	1	0.013	0.038										AYA	2	0.031	0.037
NPR	2	0.021	0.033										PLV	2	0.027	0.035											TSP	3	0.04	0.037										GES	3	0.047	0.037
EPT	1	0.011	0.033										LTR	4	0.054	0.035											PPE	3	0.04	0.037										PQS	4	0.063	0.037
PCN	1	0.011	0.033										KEK	1	0.014	0.035											ML*	2	0.027	0.037										AMT	2	0.031	0.037
TSK	3	0.032	0.033										RL*	1	0.014	0.035											ITR	1	0.013	0.037										QP*	2	0.031	0.037
GSE	4	0.043	0.033										DSP	3	0.041	0.035											VNG	4	0.054	0.037										AQD	2	0.031	0.037
AWL	3	0.032	0.033										LPR	7	0.095	0.035											IE*	3	0.04	0.037										CIR	2	0.031	0.037
RKK	2	0.021	0.033										ECG	2	0.027	0.035											PIT	2	0.027	0.037										TRA	3	0.047	0.037
TNK	1	0.011	0.033										CLK	1	0.014	0.035											TGK	2	0.027	0.037										ICQ	1	0.016	0.037
SHT	4	0.043	0.033										ND*	1	0.014	0.035											FRG	4	0.054	0.037										GQR	2	0.031	0.037
KQE	1	0.011	0.033										PRY	3	0.041	0.035											PVQ	2	0.027	0.037										VHV	1	0.016	0.037
PVV	5	0.054	0.033										PVV	4	0.054	0.035											HSK	1	0.013	0.037										ECW	1	0.016	0.037
DSG	4	0.043	0.033										RSV	5	0.068	0.035											AVT	2	0.027	0.037										GHG	3	0.047	0.037
RGE	5	0.054	0.033										KRE	2	0.027	0.035											APE	4	0.054	0.037										MQH	1	0.016	0.037
QRA	5	0.054	0.033										PRI	4	0.054	0.035											AWV	1	0.013	0.037										RRV	2	0.031	0.037
LWL	2	0.021	0.033										SST	2	0.027	0.035											MTW	2	0.027	0.037										VAS	2	0.031	0.037
SSV	3	0.032	0.033										RIP	2	0.027	0.035											PA*	1	0.013	0.037										KIH	1	0.016	0.037
GQN	2	0.021	0.033										CRS	3	0.041	0.035											DGA	4	0.054	0.037										VC*	2	0.031	0.037
VYR	2	0.021	0.033										IRS	2	0.027	0.035											QRA	4	0.054	0.037										RGF	3	0.047	0.036
NSS	3	0.032	0.033										KPL	1	0.014	0.035											VSD	2	0.027	0.037										IY*	3	0.047	0.036
NT*	2	0.021	0.033										YRL	4	0.054	0.034											GA*	3	0.04	0.037										LI*	1	0.016	0.036
NST	4	0.043	0.033										RDW	1	0.014	0.034											YWD	1	0.013	0.037										ALN	2	0.031	0.036
VIQ	1	0.011	0.033										GSP	4	0.054	0.034											SNN	2	0.027	0.037										APH	3	0.047	0.036
ITH	1	0.011	0.033										PCA	3	0.041	0.034											FA*	2	0.027	0.037										PST	5	0.078	0.036
VTA	3	0.032	0.033										RAD	3	0.041	0.034											IGG	3	0.04	0.036										GTE	3	0.047	0.036
TPK	4	0.043	0.033										IHP	1	0.014	0.034											DPP	2	0.027	0.036										LPI	1	0.016	0.036
PSC	4	0.043	0.033										RCY	1	0.014	0.034											RI*	3	0.04	0.036										GTQ	3	0.047	0.036
VSS	4	0.043	0.033										LLG	3	0.041	0.034											LK*	1	0.013	0.036										VGL	2	0.031	0.036
ECL	2	0.021	0.033										VM*	2	0.027	0.034											GLA	8	0.107	0.036										ESL	1	0.016	0.036
SAA	3	0.032	0.033										AVC	2	0.027	0.034											RA*	1	0.013	0.036										SL*	2	0.031	0.036
ETV	2	0.021	0.033										RHG	3	0.041	0.034											PQV	2	0.027	0.036										VGI	2	0.031	0.036
ENQ	2	0.021	0.033										NW*	1	0.014	0.034											TKI	1	0.013	0.036										DM*	1	0.016	0.036
GAR	5	0.054	0.033										CRT	1	0.014	0.034											YFV	1	0.013	0.036										LVV	2	0.031	0.036
SLR	4	0.043	0.032										TGC	2	0.027	0.034											PYG	2	0.027	0.036										MKF	1	0.016	0.036
EPA	3	0.032	0.032										CA*	1	0.014	0.034											TSA	5	0.067	0.036										SHN	2	0.031	0.036
ASK	2	0.021	0.032										GHA	3	0.041	0.034											AER	3	0.04	0.036										EPW	2	0.031	0.036
ATD	3	0.032	0.032										AIN	2	0.027	0.034											VAY	2	0.027	0.036										PLW	2	0.031	0.036
WRG	4	0.043	0.032										APH	4	0.054	0.034											VNH	1	0.013	0.036										LTA	2	0.031	0.036
PDL	3	0.032	0.032										LAG	2	0.027	0.034											KAI	1	0.013	0.036										GSD	2	0.031	0.035
QKR	1	0.011	0.032										RIN	2	0.027	0.034											DPL	1	0.013	0.036										PAM	2	0.031	0.035
RIN	1	0.011	0.032										HGP	3	0.041	0.034											GHH	2	0.027	0.036										WL*	1	0.016	0.035
SQS	3	0.032	0.032										PAV	6	0.081	0.034											PQS	2	0.027	0.036										SH*	2	0.031	0.035
HIA	2	0.021	0.032										SCS	4	0.054	0.034											GHP	3	0.04	0.036										KQK	1	0.016	0.035
FTL	2	0.021	0.032										FPN	1	0.014	0.034											HPA	5	0.067	0.036										LFD	2	0.031	0.035
SVL	4	0.043	0.032										GAC	3	0.041	0.034											YGL	2	0.027	0.036										PM*	2	0.031	0.035
VAI	2	0.021	0.032										GAG	4	0.054	0.034											WKP	1	0.013	0.036										VFR	2	0.031	0.035
PFV	3	0.032	0.032										TRN	1	0.014	0.034											EPD	1	0.013	0.036										GHR	3	0.047	0.035
QGR	2	0.021	0.032										RVG	4	0.054	0.033											LVA	6	0.08	0.036										TLS	2	0.031	0.035
EPS	5	0.054	0.032										SEC	2	0.027	0.033											LIV	3	0.04	0.036										HHN	1	0.016	0.035
DGC	1	0.011	0.032										RRC	5	0.068	0.033											GSV	4	0.054	0.036										GIP	3	0.047	0.035
GLP	6	0.064	0.032										AIP	4	0.054	0.033											CRL	2	0.027	0.036										GYH	1	0.016	0.035
GCR	2	0.021	0.032										HSE	1	0.014	0.033											WPA	4	0.054	0.036										RVF	2	0.031	0.035
GPQ	3	0.032	0.032										IHL	1	0.014	0.033											SGE	4	0.054	0.036										RRP	6	0.094	0.035
IVP	2	0.021	0.032										VLI	2	0.027	0.033											QPT	1	0.013	0.036										MKQ	2	0.031	0.035
CIS	2	0.021	0.032										YS*	1	0.014	0.033											LCD	3	0.04	0.036										IAL	3	0.047	0.035
LK*	1	0.011	0.032										RGD	3	0.041	0.033											AFT	2	0.027	0.036										ILP	2	0.031	0.035
EKD	1	0.011	0.032										RFW	1	0.014	0.033											LGM	1	0.013	0.036										LAR	5	0.078	0.035
SLP	4	0.043	0.032										IAS	1	0.014	0.033											RKW	1	0.013	0.036										WP*	1	0.016	0.035
PAF	3	0.032	0.032										HRR	4	0.054	0.033											RAW	2	0.027	0.036										PNR	2	0.031	0.035
ELS	4	0.043	0.032										CFA	3	0.041	0.033											ST*	3	0.04	0.036										WVP	3	0.047	0.035
PRQ	2	0.021	0.031										IGN	1	0.014	0.033											AWP	2	0.027	0.036										LLG	2	0.031	0.035
HFL	3	0.032	0.031										LNQ	1	0.014	0.033											RPD	6	0.08	0.036										TSA	1	0.016	0.035
DSD	3	0.032	0.031										QPS	4	0.054	0.033											SSL	2	0.027	0.035										FPG	1	0.016	0.035
GIK	1	0.011	0.031										HS*	3	0.041	0.033											DRY	2	0.027	0.035										DPP	2	0.031	0.035
TC*	3	0.032	0.031										NT*	2	0.027	0.033											AG*	3	0.04	0.035										GE*	2	0.031	0.035
KPN	1	0.011	0.031										GES	2	0.027	0.033											EFD	1	0.013	0.035										GWS	2	0.031	0.035
FHS	1	0.011	0.031										GSE	3	0.041	0.033											RPT	7	0.094	0.035										SSG	5	0.078	0.035
GKA	1	0.011	0.031										IDS	1	0.014	0.033											PLC	3	0.04	0.035										YTE	1	0.016	0.035
QCN	1	0.011	0.031										RTH	2	0.027	0.033											IRS	4	0.054	0.035										PTP	5	0.078	0.035
KDP	2	0.021	0.031										NP*	2	0.027	0.033											SGS	4	0.054	0.035										FGI	1	0.016	0.035
PTG	5	0.054	0.031										GRL	4	0.054	0.033											GSE	2	0.027	0.035										IQH	1	0.016	0.034
VLS	2	0.021	0.031										RN*	1	0.014	0.033											STM	1	0.013	0.035										ATS	3	0.047	0.034
STR	5	0.054	0.031										VGA	5	0.068	0.033											ETW	1	0.013	0.035										LGK	2	0.031	0.034
TRN	2	0.021	0.031										ATH	1	0.014	0.033											PFR	4	0.054	0.035										SAG	4	0.063	0.034
LFL	4	0.043	0.031										VLA	2	0.027	0.033											SLK	2	0.027	0.035										MSE	1	0.016	0.034
ARY	4	0.043	0.031										IHE	1	0.014	0.033											WIK	1	0.013	0.035										DV*	1	0.016	0.034
IPE	2	0.021	0.031										GTV	2	0.027	0.033											TGQ	1	0.013	0.035										PSC	2	0.031	0.034
IYR	2	0.021	0.031										HVP	4	0.054	0.033											AHS	2	0.027	0.035										RKE	2	0.031	0.034
WV*	3	0.032	0.031										SV*	4	0.054	0.033											DGD	2	0.027	0.035										EGA	2	0.031	0.034
WSR	2	0.021	0.031										SPY	1	0.014	0.033											KPG	1	0.013	0.035										TF*	1	0.016	0.034
SYP	3	0.032	0.031										LAP	4	0.054	0.032											GTG	3	0.04	0.035										TDH	1	0.016	0.034
MD*	1	0.011	0.031										AEI	1	0.014	0.032											APQ	5	0.067	0.035										VVD	2	0.031	0.034
RST	4	0.043	0.031										DVA	1	0.014	0.032											RYF	1	0.013	0.035										IMR	1	0.016	0.034
AE*	3	0.032	0.031										EAP	3	0.041	0.032											FLP	3	0.04	0.035										GYD	1	0.016	0.034
TGS	4	0.043	0.031										RDP	3	0.041	0.032											KIW	1	0.013	0.035										QET	2	0.031	0.034
TCH	1	0.011	0.031										CWN	1	0.014	0.032											AWA	1	0.013	0.034										VWL	1	0.016	0.034
RRI	2	0.021	0.031										GHH	3	0.041	0.032											YR*	4	0.054	0.034										VLL	3	0.047	0.034
WLL	2	0.021	0.031										GVG	2	0.027	0.032											PI*	1	0.013	0.034										PSK	3	0.047	0.034
ERW	1	0.011	0.031										FIE	1	0.014	0.032											DD*	2	0.027	0.034										GGG	4	0.063	0.034
TPT	3	0.032	0.03										TDR	3	0.041	0.032											EI*	1	0.013	0.034										AAH	5	0.078	0.034
DGA	2	0.021	0.03										NPS	3	0.041	0.032											RLT	2	0.027	0.034										ICI	1	0.016	0.034
GIG	5	0.054	0.03										RLN	3	0.041	0.032											KRQ	1	0.013	0.034										GTV	3	0.047	0.034
SHR	3	0.032	0.03										LY*	1	0.014	0.032											GNK	1	0.013	0.034										AGG	6	0.094	0.034
DKK	1	0.011	0.03										LFR	1	0.014	0.032											MKQ	1	0.013	0.034										AFR	3	0.047	0.034
AGV	2	0.021	0.03										PDP	3	0.041	0.032											ING	1	0.013	0.034										RPY	3	0.047	0.034
PNP	4	0.043	0.03										RRI	3	0.041	0.032											CFL	1	0.013	0.034										IRV	2	0.031	0.034
KNK	1	0.011	0.03										VGG	4	0.054	0.032											SSM	1	0.013	0.034										DLE	1	0.016	0.034
RFT	3	0.032	0.03										LGF	3	0.041	0.032											LVR	5	0.067	0.034										KVV	1	0.016	0.034
IPI	2	0.021	0.03										AHP	2	0.027	0.032											EPC	2	0.027	0.034										GLL	3	0.047	0.033
GLV	3	0.032	0.03										VVR	2	0.027	0.032											IPQ	3	0.04	0.034										THA	2	0.031	0.033
VMR	2	0.021	0.03										PSL	2	0.027	0.032											LEF	1	0.013	0.034										RPF	3	0.047	0.033
AGA	4	0.043	0.03										TLL	4	0.054	0.032											VLG	5	0.067	0.034										PMP	2	0.031	0.033
PSQ	2	0.021	0.03										GPW	5	0.068	0.032											LFP	2	0.027	0.034										SVA	4	0.063	0.033
QDA	2	0.021	0.03										KK*	1	0.014	0.032											CVM	1	0.013	0.034										VYG	1	0.016	0.033
IAT	3	0.032	0.03										QNS	1	0.014	0.032											LSG	3	0.04	0.034										ACP	3	0.047	0.033
HN*	2	0.021	0.03										DR*	1	0.014	0.032											TWY	1	0.013	0.034										GCT	2	0.031	0.033
ED*	1	0.011	0.03										IPG	1	0.014	0.032											MYK	1	0.013	0.034										VWS	2	0.031	0.033
QGP	3	0.032	0.03										NTV	2	0.027	0.032											TDV	2	0.027	0.034										TGA	5	0.078	0.033
LIP	3	0.032	0.03										CRV	3	0.041	0.032											LWW	1	0.013	0.034										YLV	2	0.031	0.033
IHA	2	0.021	0.03										PGT	3	0.041	0.032											QVW	1	0.013	0.034										AVR	4	0.063	0.033
TGG	3	0.032	0.03										TWA	2	0.027	0.032											SH*	5	0.067	0.034										GCE	1	0.016	0.033
PAW	6	0.064	0.03										RWK	2	0.027	0.031											TSD	3	0.04	0.034										LPQ	2	0.031	0.033
RTT	3	0.032	0.03										RGW	2	0.027	0.031											RTA	4	0.054	0.034										FGL	3	0.047	0.033
TAT	2	0.021	0.03										LRY	2	0.027	0.031											RFS	3	0.04	0.034										YPV	2	0.031	0.033
VYL	2	0.021	0.03										APF	3	0.041	0.031											GYA	1	0.013	0.034										TDS	3	0.047	0.033
TVS	2	0.021	0.03										SPD	2	0.027	0.031											HVG	2	0.027	0.034										GMR	2	0.031	0.033
LI*	2	0.021	0.03										GCS	2	0.027	0.031											PNH	1	0.013	0.034										FRA	2	0.031	0.033
RSF	2	0.021	0.03										HAA	1	0.014	0.031											LVD	2	0.027	0.034										YFN	1	0.016	0.033
WVS	2	0.021	0.03										RFV	2	0.027	0.031											GVA	4	0.054	0.034										EPV	2	0.031	0.033
TFR	2	0.021	0.029										TPL	4	0.054	0.031											RGK	4	0.054	0.034										QVS	1	0.016	0.033
VRA	6	0.064	0.029										RQ*	3	0.041	0.031											SE*	2	0.027	0.034										VGT	3	0.047	0.033
RTD	3	0.032	0.029										KFL	2	0.027	0.031											TVS	1	0.013	0.034										VDI	1	0.016	0.033
KTN	1	0.011	0.029										RCL	2	0.027	0.031											IQV	1	0.013	0.033										DQP	1	0.016	0.033
QNH	1	0.011	0.029										ADL	2	0.027	0.031											GDP	3	0.04	0.033										GLW	1	0.016	0.033
AFQ	1	0.011	0.029										QSL	2	0.027	0.031											LVV	3	0.04	0.033										KPV	1	0.016	0.033
GNR	3	0.032	0.029										AW*	3	0.041	0.031											ELV	2	0.027	0.033										YQH	1	0.016	0.033
PGI	3	0.032	0.029										RKD	1	0.014	0.031											PQT	1	0.013	0.033										GHS	2	0.031	0.033
HCG	1	0.011	0.029										LSN	2	0.027	0.031											RSN	1	0.013	0.033										GGE	1	0.016	0.033
RSN	1	0.011	0.029										AAE	2	0.027	0.031											PTA	3	0.04	0.033										LAD	1	0.016	0.033
MPH	3	0.032	0.029										DPN	2	0.027	0.031											VL*	2	0.027	0.033										SYP	4	0.063	0.033
PDY	2	0.021	0.029										PDS	1	0.014	0.031											WV*	3	0.04	0.033										EGI	1	0.016	0.033
ARC	4	0.043	0.029										PHI	3	0.041	0.031											GYR	2	0.027	0.033										YG*	1	0.016	0.033
DPC	2	0.021	0.029										AFL	2	0.027	0.031											LTP	2	0.027	0.033										SEC	2	0.031	0.033
TEG	3	0.032	0.029										TTE	1	0.014	0.031											CPG	3	0.04	0.033										AKR	1	0.016	0.033
SLN	2	0.021	0.029										DV*	2	0.027	0.031											SSG	3	0.04	0.033										VV*	2	0.031	0.033
VSL	4	0.043	0.029										TVW	1	0.014	0.031											GKP	3	0.04	0.033										QTK	1	0.016	0.033
VSG	2	0.021	0.029										EDP	3	0.041	0.031											PAI	3	0.04	0.033										LVR	5	0.078	0.033
LYT	2	0.021	0.029										TIP	2	0.027	0.031											PWM	1	0.013	0.033										VRC	4	0.063	0.032
IN*	1	0.011	0.029										SLL	3	0.041	0.03											TLY	1	0.013	0.033										VKD	1	0.016	0.032
DKT	1	0.011	0.029										VGE	3	0.041	0.03											IEN	2	0.027	0.033										LVG	3	0.047	0.032
SST	3	0.032	0.029										KTH	1	0.014	0.03											LRD	3	0.04	0.033										SC*	2	0.031	0.032
SVG	5	0.054	0.029										SEG	2	0.027	0.03											VHI	2	0.027	0.033										LSA	3	0.047	0.032
RGQ	4	0.043	0.029										GRM	2	0.027	0.03											RHK	1	0.013	0.033										RAY	1	0.016	0.032
SQT	1	0.011	0.029										HK*	1	0.014	0.03											RAG	5	0.067	0.033										LVP	2	0.031	0.032
ILR	2	0.021	0.029										DQL	1	0.014	0.03											MLD	1	0.013	0.033										KYR	1	0.016	0.032
IY*	2	0.021	0.029										TTP	1	0.014	0.03											DVW	1	0.013	0.033										HSR	4	0.063	0.032
PFC	2	0.021	0.029										VWH	1	0.014	0.03											EGD	2	0.027	0.033										WDR	1	0.016	0.032
RVW	3	0.032	0.029										GIN	2	0.027	0.03											TDQ	2	0.027	0.033										MSK	1	0.016	0.032
ALG	5	0.054	0.029										AD*	2	0.027	0.03											RGF	2	0.027	0.033										QVT	2	0.031	0.032
HCW	1	0.011	0.029										TCL	2	0.027	0.03											PHW	2	0.027	0.033										AVP	2	0.031	0.032
RCS	2	0.021	0.028										SVG	4	0.054	0.03											LRL	2	0.027	0.033										IVD	1	0.016	0.032
RRE	1	0.011	0.028										VQ*	1	0.014	0.03											WVL	2	0.027	0.033										PSA	5	0.078	0.032
RA*	4	0.043	0.028										ARW	2	0.027	0.03											SDR	2	0.027	0.033										AMP	2	0.031	0.032
EI*	2	0.021	0.028										WGR	5	0.068	0.03											GSS	8	0.107	0.032										TAP	4	0.063	0.032
FYK	1	0.011	0.028										HPH	1	0.014	0.03											TGN	1	0.013	0.032										PEL	2	0.031	0.032
QLS	2	0.021	0.028										KMN	2	0.027	0.03											SVG	5	0.067	0.032										DKV	1	0.016	0.032
AHR	3	0.032	0.028										GSY	1	0.014	0.03											VKW	2	0.027	0.032										TRP	5	0.078	0.032
GCL	5	0.054	0.028										RGK	1	0.014	0.03											ADD	1	0.013	0.032										MP*	1	0.016	0.032
CA*	3	0.032	0.028										PQG	2	0.027	0.03											DDI	1	0.013	0.032										DRI	1	0.016	0.032
LPH	2	0.021	0.028										LSE	2	0.027	0.03											MPP	2	0.027	0.032										VGP	3	0.047	0.032
RAQ	6	0.064	0.028										SIR	1	0.014	0.03											ISV	2	0.027	0.032										VGD	1	0.016	0.032
STT	3	0.032	0.028										TAL	2	0.027	0.03											PGC	3	0.04	0.032										PQE	1	0.016	0.032
GCK	1	0.011	0.028										AML	2	0.027	0.03											NL*	1	0.013	0.032										AFM	1	0.016	0.032
PNH	3	0.032	0.028										GLD	3	0.041	0.03											TRN	2	0.027	0.032										AL*	5	0.078	0.032
ALI	2	0.021	0.028										CGI	1	0.014	0.03											IRV	1	0.013	0.032										LGS	1	0.016	0.032
PDT	5	0.054	0.028										SRP	7	0.095	0.03											HAP	4	0.054	0.032										TMP	1	0.016	0.032
SGN	2	0.021	0.028										AEA	2	0.027	0.03											VTA	2	0.027	0.032										RIS	2	0.031	0.032
IQK	2	0.021	0.028										RGT	3	0.041	0.03											NRK	1	0.013	0.032										PLA	4	0.063	0.032
RVG	4	0.043	0.028										SVI	1	0.014	0.03											KPH	2	0.027	0.032										LVI	1	0.016	0.032
LRA	4	0.043	0.028										QHE	1	0.014	0.03											AYI	2	0.027	0.032										GTI	1	0.016	0.032
PTS	3	0.032	0.028										RCK	1	0.014	0.03											RDR	2	0.027	0.032										IPP	4	0.063	0.032
PTC	1	0.011	0.028										NKR	1	0.014	0.03											YTI	1	0.013	0.032										PGQ	4	0.063	0.032
NES	1	0.011	0.028										VNT	2	0.027	0.03											YLR	2	0.027	0.032										DGA	2	0.031	0.032
GYL	2	0.021	0.028										RAK	1	0.014	0.03											RPC	2	0.027	0.032										PWP	3	0.047	0.032
YEK	1	0.011	0.028										CRG	3	0.041	0.03											YCA	1	0.013	0.032										RSW	1	0.016	0.031
FRT	1	0.011	0.028										GTL	2	0.027	0.03											RDN	1	0.013	0.032										QA*	1	0.016	0.031
ERT	4	0.043	0.028										LPP	3	0.041	0.03											RMR	2	0.027	0.032										ARH	3	0.047	0.031
EIL	1	0.011	0.028										KHL	1	0.014	0.03											HDT	2	0.027	0.032										LAS	4	0.063	0.031
ECG	1	0.011	0.028										IP*	3	0.041	0.03											QGR	2	0.027	0.032										FAD	1	0.016	0.031
RG*	3	0.032	0.028										SQI	1	0.014	0.029											PTK	3	0.04	0.032										KSR	1	0.016	0.031
TL*	2	0.021	0.028										HRS	3	0.041	0.029											TRS	3	0.04	0.032										RLL	3	0.047	0.031
EVG	1	0.011	0.028										VVG	3	0.041	0.029											KTH	1	0.013	0.032										HAK	1	0.016	0.031
ARN	3	0.032	0.028										SPE	2	0.027	0.029											VSV	2	0.027	0.032										WV*	1	0.016	0.031
IAG	3	0.032	0.028										YEI	1	0.014	0.029											CPI	2	0.027	0.031										SDN	2	0.031	0.031
RFW	2	0.021	0.028										DPK	1	0.014	0.029											DLP	2	0.027	0.031										RGE	1	0.016	0.031
GPW	3	0.032	0.028										ISW	2	0.027	0.029											LII	2	0.027	0.031										QVV	1	0.016	0.031
LSH	3	0.032	0.028										LDR	1	0.014	0.029											YQE	1	0.013	0.031										HAC	1	0.016	0.031
TAP	5	0.054	0.027										SNG	1	0.014	0.029											KE*	1	0.013	0.031										ITK	1	0.016	0.031
PFS	1	0.011	0.027										AIM	1	0.014	0.029											CLD	2	0.027	0.031										IDP	1	0.016	0.031
FAI	2	0.021	0.027										LFC	2	0.027	0.029											VWR	2	0.027	0.031										QRP	2	0.031	0.031
QAA	3	0.032	0.027										LVA	4	0.054	0.029											DLG	3	0.04	0.031										DIR	2	0.031	0.031
HAL	3	0.032	0.027										SQR	4	0.054	0.029											ASG	4	0.054	0.031										RTI	1	0.016	0.031
QQ*	2	0.021	0.027										KVQ	1	0.014	0.029											SLH	1	0.013	0.031										MFK	1	0.016	0.031
PQL	4	0.043	0.027										QAR	2	0.027	0.029											TCH	1	0.013	0.031										GAE	2	0.031	0.031
QAH	2	0.021	0.027										DDN	1	0.014	0.029											AKV	1	0.013	0.031										IAC	1	0.016	0.031
LNR	1	0.011	0.027										RSQ	5	0.068	0.029											VAA	6	0.08	0.031										RLW	2	0.031	0.031
VTP	4	0.043	0.027										LTL	2	0.027	0.029											WRR	2	0.027	0.031										IKN	1	0.016	0.031
CF*	2	0.021	0.027										DQK	1	0.014	0.029											YPH	2	0.027	0.031										TGI	2	0.031	0.031
LTA	3	0.032	0.027										AAC	1	0.014	0.029											PFL	3	0.04	0.031										GAL	4	0.063	0.031
MN*	1	0.011	0.027										KQV	1	0.014	0.029											FPV	3	0.04	0.031										PAI	3	0.047	0.031
DPV	5	0.054	0.027										ASF	4	0.054	0.029											YCS	1	0.013	0.031										NMS	1	0.016	0.031
IRP	2	0.021	0.027										GAN	2	0.027	0.029											AVD	3	0.04	0.031										IPY	1	0.016	0.031
AGD	2	0.021	0.027										CTR	1	0.014	0.029											YDA	1	0.013	0.031										RCI	1	0.016	0.031
HP*	3	0.032	0.027										VRH	1	0.014	0.029											QNR	2	0.027	0.031										WGC	1	0.016	0.031
AAC	2	0.021	0.027										GHQ	2	0.027	0.029											ERE	1	0.013	0.031										LPH	3	0.047	0.031
PND	2	0.021	0.027										EGG	3	0.041	0.029											EIL	1	0.013	0.031										SPN	1	0.016	0.031
AFV	1	0.011	0.027										EST	2	0.027	0.029											HMK	1	0.013	0.031										VFL	3	0.047	0.03
GSP	5	0.054	0.027										RGV	2	0.027	0.029											WVP	1	0.013	0.031										ANR	3	0.047	0.03
PNR	3	0.032	0.027										ADS	3	0.041	0.029											PYN	1	0.013	0.031										CRV	3	0.047	0.03
TRT	1	0.011	0.027										VPN	3	0.041	0.029											WEK	2	0.027	0.031										TAF	3	0.047	0.03
CPH	2	0.021	0.027										SLD	1	0.014	0.029											TGY	3	0.04	0.031										SWL	1	0.016	0.03
NDR	1	0.011	0.027										HRC	3	0.041	0.029											VA*	1	0.013	0.031										GVH	2	0.031	0.03
WPR	3	0.032	0.027										SAA	3	0.041	0.029											RKR	2	0.027	0.031										RKK	1	0.016	0.03
ATI	2	0.021	0.027										RWL	1	0.014	0.029											AEI	1	0.013	0.031										LRV	2	0.031	0.03
SCG	3	0.032	0.027										ATQ	2	0.027	0.029											VGF	3	0.04	0.031										VIF	1	0.016	0.03
NAN	1	0.011	0.027										EPG	2	0.027	0.029											PTC	1	0.013	0.031										HGL	1	0.016	0.03
PTT	4	0.043	0.027										FST	2	0.027	0.029											TLV	3	0.04	0.031										RRE	4	0.063	0.03
SDP	3	0.032	0.027										PFS	1	0.014	0.029											TLA	2	0.027	0.031										VSD	2	0.031	0.03
RLE	3	0.032	0.027										LQS	3	0.041	0.029											PQP	3	0.04	0.031										KRR	2	0.031	0.03
CP*	3	0.032	0.027										AIC	2	0.027	0.029											FTI	1	0.013	0.031										TI*	2	0.031	0.03
KAT	1	0.011	0.027										VRE	2	0.027	0.029											ILF	2	0.027	0.031										VS*	1	0.016	0.03
GAG	4	0.043	0.027										KN*	2	0.027	0.028											RWL	2	0.027	0.031										IRI	1	0.016	0.03
AFR	3	0.032	0.027										LYS	2	0.027	0.028											YMD	1	0.013	0.031										IFP	1	0.016	0.03
HRS	3	0.032	0.026										VNR	2	0.027	0.028											HVD	1	0.013	0.031										ILF	1	0.016	0.03
KAA	1	0.011	0.026										LNK	1	0.014	0.028											HLL	1	0.013	0.03										ESA	3	0.047	0.03
TQT	2	0.021	0.026										TKS	1	0.014	0.028											TNI	1	0.013	0.03										GAA	3	0.047	0.03
TGT	2	0.021	0.026										PHG	3	0.041	0.028											VLK	2	0.027	0.03										VA*	2	0.031	0.03
AYA	2	0.021	0.026										SYL	2	0.027	0.028											LAL	4	0.054	0.03										FSE	1	0.016	0.03
ASV	3	0.032	0.026										PRK	3	0.041	0.028											VPD	1	0.013	0.03										RPT	2	0.031	0.03
WIK	1	0.011	0.026										RQN	1	0.014	0.028											CRE	1	0.013	0.03										HQD	1	0.016	0.03
KPP	2	0.021	0.026										YLE	1	0.014	0.028											PAN	3	0.04	0.03										TLN	1	0.016	0.03
DKN	1	0.011	0.026										SQP	2	0.027	0.028											EPI	1	0.013	0.03										DRA	1	0.016	0.03
EKE	1	0.011	0.026										VCE	2	0.027	0.028											TMR	1	0.013	0.03										GNL	3	0.047	0.03
TSD	2	0.021	0.026										SS*	2	0.027	0.028											PNS	1	0.013	0.03										FDN	1	0.016	0.03
DA*	2	0.021	0.026										YIA	1	0.014	0.028											CRA	5	0.067	0.03										SSR	3	0.047	0.03
SVD	2	0.021	0.026										PRN	1	0.014	0.028											SLN	1	0.013	0.03										GCK	1	0.016	0.03
SVQ	2	0.021	0.026										GCQ	1	0.014	0.028											GRV	5	0.067	0.03										SWA	2	0.031	0.03
PSH	2	0.021	0.026										KRN	1	0.014	0.028											VDL	3	0.04	0.03										GW*	1	0.016	0.03
PEP	4	0.043	0.026										TYR	1	0.014	0.028											PRY	1	0.013	0.03										RPC	2	0.031	0.03
LIL	3	0.032	0.026										FS*	3	0.041	0.028											IRI	1	0.013	0.03										QTP	2	0.031	0.03
HGK	2	0.021	0.026										MTK	1	0.014	0.028											EKA	1	0.013	0.03										DNA	1	0.016	0.03
RNQ	2	0.021	0.026										SPI	2	0.027	0.028											SRD	2	0.027	0.03										RHL	1	0.016	0.03
ASL	4	0.043	0.026										SW*	1	0.014	0.028											FLS	3	0.04	0.03										RRF	2	0.031	0.03
PTH	5	0.054	0.026										VGI	2	0.027	0.028											WLW	1	0.013	0.03										PPY	1	0.016	0.029
TDG	3	0.032	0.026										GSH	3	0.041	0.028											VAP	2	0.027	0.03										SKV	1	0.016	0.029
GST	4	0.043	0.026										TAG	4	0.054	0.028											LNI	1	0.013	0.03										RAT	4	0.063	0.029
HID	1	0.011	0.026										PIY	2	0.027	0.028											KVW	1	0.013	0.03										PKT	3	0.047	0.029
ISS	1	0.011	0.026										YPA	1	0.014	0.028											EHD	1	0.013	0.03										TIT	1	0.016	0.029
SGA	6	0.064	0.026										TTR	2	0.027	0.028											GW*	1	0.013	0.03										ARE	1	0.016	0.029
DVS	2	0.021	0.026										WGS	3	0.041	0.028											GNL	2	0.027	0.03										SAT	1	0.016	0.029
DKP	1	0.011	0.026										YER	1	0.014	0.028											MEP	1	0.013	0.03										LSH	2	0.031	0.029
HGA	4	0.043	0.026										IGG	2	0.027	0.028											SLT	1	0.013	0.03										HML	1	0.016	0.029
FPP	2	0.021	0.026										KTY	2	0.027	0.028											RNN	2	0.027	0.03										RHW	1	0.016	0.029
KLL	1	0.011	0.026										FSG	1	0.014	0.028											SSV	3	0.04	0.03										TFS	1	0.016	0.029
ATS	2	0.021	0.026										PIG	2	0.027	0.028											QGQ	2	0.027	0.03										WPT	2	0.031	0.029
IVN	1	0.011	0.026										SLC	2	0.027	0.028											QQR	3	0.04	0.03										FLF	1	0.016	0.029
ASC	2	0.021	0.026										QEI	1	0.014	0.028											YGH	2	0.027	0.03										MDK	1	0.016	0.029
LGG	3	0.032	0.026										GT*	2	0.027	0.028											QTK	1	0.013	0.03										PYG	1	0.016	0.029
WVL	2	0.021	0.026										TVQ	1	0.014	0.028											RRG	4	0.054	0.03										PKD	1	0.016	0.029
IRL	2	0.021	0.026										NDS	3	0.041	0.028											SRY	1	0.013	0.03										DLA	2	0.031	0.029
LA*	3	0.032	0.026										AAH	4	0.054	0.028											EPR	3	0.04	0.03										VID	1	0.016	0.029
RYN	1	0.011	0.026										PHS	2	0.027	0.028											LGP	4	0.054	0.03										ASS	5	0.078	0.029
VTS	1	0.011	0.026										GCA	2	0.027	0.028											ENS	2	0.027	0.029										PVL	2	0.031	0.029
PWR	4	0.043	0.026										FDP	2	0.027	0.028											LGW	3	0.04	0.029										PYQ	2	0.031	0.029
DPR	4	0.043	0.026										WP*	1	0.014	0.028											ALE	3	0.04	0.029										DAC	1	0.016	0.029
QFG	2	0.021	0.026										FH*	1	0.014	0.028											FPA	2	0.027	0.029										AHA	2	0.031	0.029
SVS	3	0.032	0.026										ACP	4	0.054	0.027											GV*	4	0.054	0.029										PKN	1	0.016	0.029
PER	3	0.032	0.026										TVR	3	0.041	0.027											IPS	2	0.027	0.029										PTW	3	0.047	0.029
AQC	2	0.021	0.026										AWI	1	0.014	0.027											LWP	3	0.04	0.029										TES	1	0.016	0.029
FVP	1	0.011	0.026										TSG	2	0.027	0.027											SEA	3	0.04	0.029										PAF	2	0.031	0.029
VNE	1	0.011	0.026										RG*	3	0.041	0.027											IGW	1	0.013	0.029										AEG	1	0.016	0.029
LQP	2	0.021	0.026										GLC	2	0.027	0.027											LRQ	1	0.013	0.029										GVV	3	0.047	0.029
TTE	2	0.021	0.026										PGL	5	0.068	0.027											INE	1	0.013	0.029										VVV	2	0.031	0.028
LIR	3	0.032	0.026										VDS	2	0.027	0.027											YAS	2	0.027	0.029										QHR	2	0.031	0.028
AF*	1	0.011	0.025										PE*	1	0.014	0.027											NGT	1	0.013	0.029										HGS	3	0.047	0.028
SVP	3	0.032	0.025										IND	2	0.027	0.027											RGH	4	0.054	0.029										RST	2	0.031	0.028
VDN	1	0.011	0.025										VVA	2	0.027	0.027											SVP	2	0.027	0.029										TWE	1	0.016	0.028
SNA	3	0.032	0.025										GKK	1	0.014	0.027											TFK	1	0.013	0.029										SAV	3	0.047	0.028
PGE	3	0.032	0.025										SDN	1	0.014	0.027											LGA	3	0.04	0.029										RPI	1	0.016	0.028
FRA	4	0.043	0.025										LLS	1	0.014	0.027											RPQ	3	0.04	0.029										LLN	1	0.016	0.028
RRH	3	0.032	0.025										AQL	1	0.014	0.027											TPD	2	0.027	0.029										QLR	2	0.031	0.028
ASG	5	0.054	0.025										QHT	2	0.027	0.027											GGQ	1	0.013	0.029										CL*	2	0.031	0.028
TSA	2	0.021	0.025										HDN	1	0.014	0.027											CRP	2	0.027	0.029										QV*	1	0.016	0.028
TKR	3	0.032	0.025										VQR	1	0.014	0.027											IVA	1	0.013	0.029										AFE	1	0.016	0.028
MCR	2	0.021	0.025										GKI	1	0.014	0.027											VC*	1	0.013	0.029										TNG	2	0.031	0.028
QKN	1	0.011	0.025										PSV	2	0.027	0.027											YQS	1	0.013	0.029										LGW	2	0.031	0.028
GGC	3	0.032	0.025										DAE	1	0.014	0.027											AQC	2	0.027	0.029										AI*	1	0.016	0.028
SWP	3	0.032	0.025										GAI	1	0.014	0.027											GSA	4	0.054	0.029										IRA	2	0.031	0.028
KES	2	0.021	0.025										PFP	3	0.041	0.027											RCS	3	0.04	0.029										SGW	2	0.031	0.028
ISK	1	0.011	0.025										YLL	1	0.014	0.027											FVS	1	0.013	0.029										YQA	1	0.016	0.028
VWQ	1	0.011	0.025										LLA	4	0.054	0.027											TRH	1	0.013	0.029										FQI	1	0.016	0.028
LDA	2	0.021	0.025										THK	1	0.014	0.027											DEV	1	0.013	0.029										AES	3	0.047	0.028
IKK	2	0.021	0.025										GI*	3	0.041	0.027											KCW	1	0.013	0.029										IGV	1	0.016	0.028
TVR	2	0.021	0.025										PIE	1	0.014	0.027											ASC	2	0.027	0.029										YQE	1	0.016	0.028
AHA	3	0.032	0.025										AKS	1	0.014	0.027											ACA	3	0.04	0.029										CP*	2	0.031	0.028
TCA	2	0.021	0.025										RYS	1	0.014	0.027											RHR	2	0.027	0.029										LLL	4	0.063	0.028
TPY	3	0.032	0.025										RRY	2	0.027	0.027											HKT	3	0.04	0.029										AMR	2	0.031	0.028
PRI	2	0.021	0.025										AHA	3	0.041	0.027											KNE	1	0.013	0.029										GIW	2	0.031	0.028
AHF	1	0.011	0.025										CGC	1	0.014	0.027											ACD	3	0.04	0.029										RAS	6	0.094	0.028
HGP	2	0.021	0.025										TSL	2	0.027	0.027											CNR	1	0.013	0.029										CAR	2	0.031	0.028
GRQ	5	0.054	0.025										PLW	3	0.041	0.027											AAV	2	0.027	0.029										MTS	1	0.016	0.028
RQ*	3	0.032	0.025										LGK	1	0.014	0.027											RDS	2	0.027	0.028										PIT	1	0.016	0.028
SQP	3	0.032	0.025										MLQ	1	0.014	0.027											RVS	3	0.04	0.028										FRS	1	0.016	0.028
VVS	4	0.043	0.025										SAL	4	0.054	0.027											CV*	1	0.013	0.028										NWV	2	0.031	0.028
SPW	2	0.021	0.025										YAL	1	0.014	0.027											WPL	1	0.013	0.028										LGH	2	0.031	0.028
VLL	3	0.032	0.025										DIR	1	0.014	0.027											KAH	1	0.013	0.028										PNK	1	0.016	0.028
NGV	1	0.011	0.025										LSC	3	0.041	0.027											TDF	1	0.013	0.028										VPH	1	0.016	0.028
FFI	2	0.021	0.025										NTK	2	0.027	0.027											DAV	3	0.04	0.028										LN*	2	0.031	0.028
LSV	3	0.032	0.025										CPP	2	0.027	0.027											HFF	2	0.027	0.028										HQK	1	0.016	0.028
HPA	5	0.054	0.025										HNN	2	0.027	0.027											PRC	5	0.067	0.028										SLK	2	0.031	0.028
RCL	2	0.021	0.025										WPR	3	0.041	0.027											SIR	2	0.027	0.028										FQC	1	0.016	0.028
TTY	1	0.011	0.025										FCS	1	0.014	0.027											HHI	1	0.013	0.028										QSC	1	0.016	0.028
YAY	2	0.021	0.025										IT*	3	0.041	0.027											ICL	1	0.013	0.028										SQR	2	0.031	0.028
TFP	2	0.021	0.025										GTT	3	0.041	0.027											KLR	2	0.027	0.028										WGA	2	0.031	0.027
PHA	3	0.032	0.025										SAY	2	0.027	0.027											NH*	2	0.027	0.028										PDW	1	0.016	0.027
TPC	4	0.043	0.025										FVR	2	0.027	0.027											YV*	2	0.027	0.028										GGI	1	0.016	0.027
FIQ	1	0.011	0.025										MCR	1	0.014	0.027											AAF	2	0.027	0.028										PDG	3	0.047	0.027
ITL	2	0.021	0.025										CCG	3	0.041	0.027											FGT	2	0.027	0.028										EA*	1	0.016	0.027
WDG	1	0.011	0.025										ETL	1	0.014	0.027											ATS	3	0.04	0.028										GCV	1	0.016	0.027
CGP	3	0.032	0.025										VRQ	2	0.027	0.027											SGG	5	0.067	0.028										VRQ	3	0.047	0.027
INA	2	0.021	0.024										SSG	6	0.081	0.027											HPQ	3	0.04	0.028										TTI	2	0.031	0.027
HLA	3	0.032	0.024										AGW	2	0.027	0.026											SR*	2	0.027	0.028										RSN	1	0.016	0.027
IDA	2	0.021	0.024										EVR	2	0.027	0.026											PYV	2	0.027	0.028										QGG	2	0.031	0.027
DPF	1	0.011	0.024										NIK	2	0.027	0.026											KPW	1	0.013	0.028										PWH	1	0.016	0.027
ALL	5	0.054	0.024										KDH	1	0.014	0.026											RAN	2	0.027	0.028										QAS	1	0.016	0.027
LLH	1	0.011	0.024										TYN	2	0.027	0.026											DPI	1	0.013	0.028										YDD	1	0.016	0.027
VPY	3	0.032	0.024										KTV	1	0.014	0.026											DGL	3	0.04	0.028										NAH	2	0.031	0.027
WVP	2	0.021	0.024										TKR	2	0.027	0.026											FMT	1	0.013	0.028										ARW	2	0.031	0.027
SGS	7	0.075	0.024										LVR	2	0.027	0.026											PCV	3	0.04	0.028										LCT	2	0.031	0.027
DFG	3	0.032	0.024										NPP	1	0.014	0.026											VWV	1	0.013	0.028										KTY	1	0.016	0.027
AKM	1	0.011	0.024										NTT	1	0.014	0.026											QNI	2	0.027	0.028										SGK	2	0.031	0.027
PSV	3	0.032	0.024										QKA	2	0.027	0.026											RSA	2	0.027	0.028										ASH	2	0.031	0.027
YPA	2	0.021	0.024										YQG	1	0.014	0.026											PWR	4	0.054	0.027										RAF	2	0.031	0.027
LYH	2	0.021	0.024										RYN	1	0.014	0.026											NR*	1	0.013	0.027										VLP	2	0.031	0.027
VHF	1	0.011	0.024										TLK	2	0.027	0.026											NNK	1	0.013	0.027										RRI	1	0.016	0.027
HDL	1	0.011	0.024										YDN	1	0.014	0.026											VI*	1	0.013	0.027										MS*	1	0.016	0.027
VPQ	2	0.021	0.024										LK*	2	0.027	0.026											QVY	1	0.013	0.027										SQS	1	0.016	0.027
VRQ	2	0.021	0.024										GLI	1	0.014	0.026											VIQ	1	0.013	0.027										ADV	1	0.016	0.027
PTV	3	0.032	0.024										LP*	3	0.041	0.026											QVT	1	0.013	0.027										IYA	2	0.031	0.027
YTA	2	0.021	0.024										NHD	2	0.027	0.026											SDW	1	0.013	0.027										RDR	3	0.047	0.027
SLH	2	0.021	0.024										LPA	3	0.041	0.026											HAS	2	0.027	0.027										PVG	2	0.031	0.027
KR*	2	0.021	0.024										SLP	5	0.068	0.026											LLV	4	0.054	0.027										TLE	3	0.047	0.027
MKQ	2	0.021	0.024										YHR	2	0.027	0.026											EGS	4	0.054	0.027										GC*	3	0.047	0.027
EDS	2	0.021	0.024										FDQ	1	0.014	0.026											DPD	2	0.027	0.027										TG*	2	0.031	0.027
RTI	1	0.011	0.024										LNL	1	0.014	0.026											VAT	2	0.027	0.027										HKA	1	0.016	0.027
DQ*	2	0.021	0.024										VSC	3	0.041	0.026											MRG	2	0.027	0.027										IHV	1	0.016	0.027
QGT	2	0.021	0.024										HRV	2	0.027	0.026											KTW	1	0.013	0.027										MWP	1	0.016	0.027
QSW	1	0.011	0.024										WEP	1	0.014	0.026											GCL	1	0.013	0.027										PAW	4	0.063	0.027
PYQ	2	0.021	0.024										HML	1	0.014	0.026											YGE	3	0.04	0.027										LDD	2	0.031	0.027
HGG	3	0.032	0.024										RHV	2	0.027	0.026											TWD	1	0.013	0.027										AWA	2	0.031	0.027
KQ*	1	0.011	0.024										LPN	2	0.027	0.026											GNA	2	0.027	0.027										QR*	2	0.031	0.027
HGL	2	0.021	0.024										LLP	4	0.054	0.026											AVE	3	0.04	0.027										RHG	4	0.063	0.027
TQH	2	0.021	0.024										QVP	2	0.027	0.026											PMI	1	0.013	0.027										PWG	1	0.016	0.027
VPK	1	0.011	0.024										VPW	3	0.041	0.026											TNW	1	0.013	0.027										RRS	2	0.031	0.027
DRD	3	0.032	0.024										ALF	1	0.014	0.026											PDH	1	0.013	0.027										AVF	1	0.016	0.027
DPY	1	0.011	0.024										RNS	1	0.014	0.026											TN*	1	0.013	0.027										EMT	1	0.016	0.027
GRN	2	0.021	0.024										CGL	2	0.027	0.026											GPN	2	0.027	0.027										RSG	3	0.047	0.027
CG*	2	0.021	0.024										DCA	1	0.014	0.025											YAY	1	0.013	0.027										AFS	2	0.031	0.027
SCP	4	0.043	0.024										PDK	2	0.027	0.025											HM*	1	0.013	0.027										ARI	2	0.031	0.026
PKN	2	0.021	0.024										TKK	1	0.014	0.025											RHS	1	0.013	0.027										IQN	1	0.016	0.026
ATT	3	0.032	0.024										FQK	1	0.014	0.025											IFS	1	0.013	0.027										REK	1	0.016	0.026
ISQ	1	0.011	0.024										GMD	2	0.027	0.025											VCV	2	0.027	0.027										PDK	1	0.016	0.026
PCG	4	0.043	0.024										CVS	2	0.027	0.025											KLE	1	0.013	0.027										HV*	1	0.016	0.026
SCS	2	0.021	0.024										REH	3	0.041	0.025											MGT	1	0.013	0.027										RRD	1	0.016	0.026
LWW	1	0.011	0.024										EPW	2	0.027	0.025											CQD	1	0.013	0.027										RWW	1	0.016	0.026
CRC	2	0.021	0.024										WSG	2	0.027	0.025											LVH	1	0.013	0.027										EFD	1	0.016	0.026
SIP	2	0.021	0.024										VKS	1	0.014	0.025											KLD	2	0.027	0.027										DLH	2	0.031	0.026
NLL	3	0.032	0.024										SRK	1	0.014	0.025											MDG	2	0.027	0.027										CCG	2	0.031	0.026
RDG	3	0.032	0.024										VSA	3	0.041	0.025											KII	1	0.013	0.027										TGS	3	0.047	0.026
TGC	2	0.021	0.024										LLR	4	0.054	0.025											LVT	1	0.013	0.027										PKG	2	0.031	0.026
NPH	2	0.021	0.024										MAP	1	0.014	0.025											PHS	3	0.04	0.027										RRK	2	0.031	0.026
CV*	1	0.011	0.024										HV*	2	0.027	0.025											VTV	3	0.04	0.027										GWI	1	0.016	0.026
FRP	2	0.021	0.024										DPE	4	0.054	0.025											LNL	1	0.013	0.027										TRL	4	0.063	0.026
RYA	2	0.021	0.024										IQP	1	0.014	0.025											TPI	2	0.027	0.027										LDG	1	0.016	0.026
GHS	2	0.021	0.024										HGF	1	0.014	0.025											KL*	1	0.013	0.026										AG*	3	0.047	0.026
SAL	5	0.054	0.024										EEK	2	0.027	0.025											KKS	1	0.013	0.026										ADG	2	0.031	0.026
WIT	2	0.021	0.023										NPK	2	0.027	0.025											IN*	2	0.027	0.026										TDQ	1	0.016	0.026
LVD	1	0.011	0.023										QTL	1	0.014	0.025											RSR	4	0.054	0.026										ACG	3	0.047	0.026
NNN	1	0.011	0.023										VVL	1	0.014	0.025											PEH	1	0.013	0.026										INA	1	0.016	0.026
VQD	1	0.011	0.023										YVY	1	0.014	0.025											TCM	1	0.013	0.026										TME	1	0.016	0.026
GLC	1	0.011	0.023										WDL	1	0.014	0.025											YFL	1	0.013	0.026										VLS	2	0.031	0.026
NKT	1	0.011	0.023										DRL	1	0.014	0.025											RWE	1	0.013	0.026										RDD	2	0.031	0.026
NEN	2	0.021	0.023										DPH	2	0.027	0.025											VVR	2	0.027	0.026										LDS	1	0.016	0.026
TTA	4	0.043	0.023										GE*	1	0.014	0.025											TLP	2	0.027	0.026										PVW	2	0.031	0.026
ASH	2	0.021	0.023										RI*	3	0.041	0.025											CWS	1	0.013	0.026										WPQ	1	0.016	0.026
RHL	3	0.032	0.023										TLI	2	0.027	0.025											SYD	1	0.013	0.026										GWK	2	0.031	0.026
RTN	2	0.021	0.023										LL*	3	0.041	0.025											YFR	2	0.027	0.026										LLP	4	0.063	0.026
NL*	2	0.021	0.023										LKQ	1	0.014	0.025											PYT	2	0.027	0.026										NRG	3	0.047	0.026
NHD	3	0.032	0.023										SGW	1	0.014	0.025											QVS	2	0.027	0.026										MVS	1	0.016	0.026
LHP	2	0.021	0.023										LVV	2	0.027	0.025											LAG	3	0.04	0.026										VF*	2	0.031	0.026
TVL	2	0.021	0.023										KVK	2	0.027	0.025											GLI	2	0.027	0.026										DRS	2	0.031	0.026
VPH	2	0.021	0.023										QPH	2	0.027	0.025											CRW	1	0.013	0.026										HN*	1	0.016	0.026
STK	2	0.021	0.023										GTG	4	0.054	0.025											GTD	2	0.027	0.026										KAT	1	0.016	0.026
RV*	3	0.032	0.023										DC*	1	0.014	0.025											DRL	3	0.04	0.026										VG*	2	0.031	0.026
VLV	2	0.021	0.023										GNK	1	0.014	0.025											PHL	2	0.027	0.026										PQR	2	0.031	0.026
PRF	4	0.043	0.023										VAQ	1	0.014	0.025											VWI	2	0.027	0.026										AGR	4	0.063	0.026
AVL	4	0.043	0.023										DHK	1	0.014	0.025											EGN	1	0.013	0.026										YDS	2	0.031	0.025
HAA	3	0.032	0.023										SSE	3	0.041	0.025											ADK	1	0.013	0.026										RMD	1	0.016	0.025
LVP	2	0.021	0.023										DPL	1	0.014	0.025											ALH	2	0.027	0.026										KEG	1	0.016	0.025
GCD	1	0.011	0.023										AM*	1	0.014	0.025											FFG	1	0.013	0.026										PPH	2	0.031	0.025
KPE	3	0.032	0.023										GSQ	2	0.027	0.025											IVN	1	0.013	0.026										PVI	3	0.047	0.025
PDP	1	0.011	0.023										EKA	1	0.014	0.025											IPT	2	0.027	0.026										LGC	1	0.016	0.025
PH*	1	0.011	0.023										STV	3	0.041	0.025											THK	2	0.027	0.026										IRS	2	0.031	0.025
SEP	2	0.021	0.023										TLQ	1	0.014	0.025											TFV	3	0.04	0.026										KGH	1	0.016	0.025
YAE	2	0.021	0.023										SAI	4	0.054	0.025											GAT	3	0.04	0.026										ASL	2	0.031	0.025
SWR	3	0.032	0.023										LRV	2	0.027	0.025											ASF	1	0.013	0.026										VSS	3	0.047	0.025
CTL	3	0.032	0.023										SPV	3	0.041	0.025											KNL	1	0.013	0.026										PIQ	3	0.047	0.025
GVG	5	0.054	0.023										QDA	1	0.014	0.025											EFF	1	0.013	0.026										KPY	1	0.016	0.025
VCD	2	0.021	0.023										YGL	2	0.027	0.025											HGR	6	0.08	0.026										WQE	1	0.016	0.025
TSL	4	0.043	0.023										ACR	2	0.027	0.025											INL	1	0.013	0.026										VVS	4	0.063	0.025
SQG	2	0.021	0.023										TIK	1	0.014	0.025											IWY	1	0.013	0.026										CIP	2	0.031	0.025
VGV	2	0.021	0.023										ANG	2	0.027	0.025											LTM	1	0.013	0.026										TEK	1	0.016	0.025
RAN	1	0.011	0.023										FAP	2	0.027	0.025											RGW	3	0.04	0.026										GTT	3	0.047	0.025
VM*	1	0.011	0.023										ARH	3	0.041	0.024											VWD	2	0.027	0.026										YSS	1	0.016	0.025
ISN	2	0.021	0.023										THQ	2	0.027	0.024											SCK	1	0.013	0.026										CIG	1	0.016	0.025
SNT	2	0.021	0.023										VMR	1	0.014	0.024											HGS	4	0.054	0.026										RLE	1	0.016	0.025
HHL	1	0.011	0.023										TLA	3	0.041	0.024											EMT	1	0.013	0.026										YAS	1	0.016	0.025
ERK	1	0.011	0.023										QRA	2	0.027	0.024											VVN	1	0.013	0.025										STS	3	0.047	0.025
VID	2	0.021	0.023										LVI	1	0.014	0.024											PIY	1	0.013	0.025										EVD	2	0.031	0.025
QR*	2	0.021	0.023										KHE	1	0.014	0.024											GTE	2	0.027	0.025										VYP	2	0.031	0.025
CPV	2	0.021	0.023										RCG	3	0.041	0.024											WVR	2	0.027	0.025										VLI	1	0.016	0.025
RNP	2	0.021	0.023										NNQ	1	0.014	0.024											CN*	2	0.027	0.025										WAS	2	0.031	0.025
KTW	1	0.011	0.023										AYL	1	0.014	0.024											ACS	3	0.04	0.025										LT*	2	0.031	0.025
SIN	1	0.011	0.023										CGS	1	0.014	0.024											ES*	1	0.013	0.025										RGN	3	0.047	0.025
TV*	5	0.054	0.023										DVG	2	0.027	0.024											ADC	1	0.013	0.025										DVW	1	0.016	0.025
SVA	1	0.011	0.022										ATV	2	0.027	0.024											SK*	2	0.027	0.025										KCW	1	0.016	0.025
PLN	1	0.011	0.022										ESP	2	0.027	0.024											HVN	1	0.013	0.025										SMP	2	0.031	0.025
SGD	3	0.032	0.022										LIS	2	0.027	0.024											WSH	1	0.013	0.025										GIH	2	0.031	0.025
FTA	1	0.011	0.022										VGD	1	0.014	0.024											TVD	2	0.027	0.025										GSF	1	0.016	0.025
TLP	4	0.043	0.022										YGR	4	0.054	0.024											LGR	4	0.054	0.025										LCA	3	0.047	0.025
NAT	2	0.021	0.022										GLL	3	0.041	0.024											SCG	2	0.027	0.025										TKT	2	0.031	0.025
KTS	2	0.021	0.022										FNT	2	0.027	0.024											DWK	1	0.013	0.025										MVI	1	0.016	0.025
GTQ	2	0.021	0.022										IF*	2	0.027	0.024											YLS	2	0.027	0.025										RVC	1	0.016	0.025
SSC	2	0.021	0.022										RWG	2	0.027	0.024											GMR	3	0.04	0.025										TLF	3	0.047	0.025
VIV	2	0.021	0.022										AQI	1	0.014	0.024											GYD	1	0.013	0.025										DQK	1	0.016	0.025
LPI	3	0.032	0.022										KP*	1	0.014	0.024											FGS	2	0.027	0.025										KAF	1	0.016	0.025
QVT	1	0.011	0.022										QAG	1	0.014	0.024											LNS	2	0.027	0.025										CFW	1	0.016	0.025
LKH	2	0.021	0.022										QKQ	1	0.014	0.024											NGD	1	0.013	0.025										GPK	1	0.016	0.025
TSN	3	0.032	0.022										PQS	4	0.054	0.024											RLY	1	0.013	0.025										HAL	2	0.031	0.025
RC*	1	0.011	0.022										PIW	1	0.014	0.024											FYF	1	0.013	0.025										PTS	4	0.063	0.025
GAC	1	0.011	0.022										GGI	1	0.014	0.024											RTI	1	0.013	0.025										KVT	1	0.016	0.025
TAK	3	0.032	0.022										IRI	1	0.014	0.024											IRG	1	0.013	0.025										CDA	1	0.016	0.024
APN	3	0.032	0.022										DPC	2	0.027	0.024											GAI	3	0.04	0.025										HHD	1	0.016	0.024
SDH	2	0.021	0.022										PPK	2	0.027	0.024											STS	3	0.04	0.025										STC	2	0.031	0.024
AWR	2	0.021	0.022										WVS	2	0.027	0.024											QFP	2	0.027	0.025										FRP	1	0.016	0.024
GHP	4	0.043	0.022										RPY	2	0.027	0.024											TRP	3	0.04	0.025										WLQ	1	0.016	0.024
ADL	2	0.021	0.022										HCL	2	0.027	0.024											FEL	1	0.013	0.025										GNA	1	0.016	0.024
NLK	1	0.011	0.022										QSC	1	0.014	0.024											DGH	2	0.027	0.025										GKW	1	0.016	0.024
QRP	4	0.043	0.022										KSW	1	0.014	0.024											PFC	2	0.027	0.025										YRH	1	0.016	0.024
RQL	3	0.032	0.022										LA*	3	0.041	0.024											MQF	1	0.013	0.025										TTV	1	0.016	0.024
RWW	1	0.011	0.022										AKD	1	0.014	0.024											CGV	2	0.027	0.025										CM*	2	0.031	0.024
QED	1	0.011	0.022										YRV	1	0.014	0.024											AHR	2	0.027	0.025										NIH	1	0.016	0.024
DNT	1	0.011	0.022										QLP	1	0.014	0.024											PTP	5	0.067	0.025										DMC	1	0.016	0.024
HCP	1	0.011	0.022										GDN	2	0.027	0.024											AFR	2	0.027	0.025										RCH	1	0.016	0.024
AMT	1	0.011	0.022										IEN	1	0.014	0.024											HGF	2	0.027	0.025										QPH	2	0.031	0.024
PHH	2	0.021	0.022										TEH	1	0.014	0.024											VR*	2	0.027	0.025										PND	1	0.016	0.024
LLA	3	0.032	0.022										GC*	3	0.041	0.023											SWG	2	0.027	0.025										TDW	1	0.016	0.024
RGD	2	0.021	0.022										FLP	3	0.041	0.023											RVV	2	0.027	0.025										PCD	2	0.031	0.024
QH*	2	0.021	0.022										VY*	1	0.014	0.023											TWA	3	0.04	0.025										QRI	1	0.016	0.024
NNV	1	0.011	0.022										SG*	3	0.041	0.023											PRD	2	0.027	0.025										YC*	1	0.016	0.024
TNS	2	0.021	0.022										ISS	1	0.014	0.023											HHY	2	0.027	0.025										TRE	2	0.031	0.024
DH*	1	0.011	0.022										LPV	5	0.068	0.023											RR*	2	0.027	0.025										RHK	1	0.016	0.024
TGY	2	0.021	0.022										TG*	3	0.041	0.023											HLA	2	0.027	0.025										ATW	1	0.016	0.024
LLP	5	0.054	0.022										WIR	2	0.027	0.023											LRT	3	0.04	0.025										NPG	2	0.031	0.024
QAG	2	0.021	0.022										NG*	2	0.027	0.023											VND	1	0.013	0.025										PPE	1	0.016	0.024
RNK	2	0.021	0.022										GQS	2	0.027	0.023											GHR	2	0.027	0.025										DWG	1	0.016	0.024
SAD	1	0.011	0.022										YDG	1	0.014	0.023											HF*	1	0.013	0.025										WRP	1	0.016	0.024
DIN	1	0.011	0.022										RYI	1	0.014	0.023											PSD	2	0.027	0.025										ANT	1	0.016	0.024
ASE	4	0.043	0.022										PGY	1	0.014	0.023											HRG	4	0.054	0.025										YVI	1	0.016	0.024
HVP	2	0.021	0.022										YAV	2	0.027	0.023											CLL	2	0.027	0.025										YPA	1	0.016	0.024
QG*	2	0.021	0.022										CGR	4	0.054	0.023											GPK	1	0.013	0.025										TFV	2	0.031	0.024
SSK	1	0.011	0.022										TSH	1	0.014	0.023											CGD	1	0.013	0.025										PPD	3	0.047	0.024
HVT	1	0.011	0.022										VMK	1	0.014	0.023											DGI	1	0.013	0.025										ADP	2	0.031	0.024
LPN	1	0.011	0.022										TTY	1	0.014	0.023											TRE	2	0.027	0.024										TSH	1	0.016	0.024
IIL	1	0.011	0.022										DNK	1	0.014	0.023											TSE	1	0.013	0.024										DRP	2	0.031	0.024
HDR	2	0.021	0.022										RYY	1	0.014	0.023											PKL	1	0.013	0.024										AIE	1	0.016	0.024
GWF	2	0.021	0.022										IRL	1	0.014	0.023											AQR	4	0.054	0.024										LTT	2	0.031	0.024
KYW	1	0.011	0.022										TNA	1	0.014	0.023											YWG	1	0.013	0.024										SFL	2	0.031	0.024
HTT	2	0.021	0.022										PFR	3	0.041	0.023											RRH	2	0.027	0.024										PKA	2	0.031	0.024
PSF	4	0.043	0.022										SVV	2	0.027	0.023											IPD	2	0.027	0.024										VLG	1	0.016	0.024
SRV	5	0.054	0.022										HA*	1	0.014	0.023											FE*	1	0.013	0.024										STT	1	0.016	0.024
PWF	1	0.011	0.022										IQH	2	0.027	0.023											MSN	1	0.013	0.024										HTD	1	0.016	0.024
DAC	3	0.032	0.022										LQT	2	0.027	0.023											PEP	2	0.027	0.024										CPV	1	0.016	0.024
PCF	1	0.011	0.022										THL	1	0.014	0.023											WDS	1	0.013	0.024										HMG	1	0.016	0.023
RFY	2	0.021	0.022										DKQ	1	0.014	0.023											RFQ	1	0.013	0.024										RAH	2	0.031	0.023
RPC	3	0.032	0.022										ELP	1	0.014	0.023											NWR	1	0.013	0.024										SA*	3	0.047	0.023
PKH	2	0.021	0.022										PSD	1	0.014	0.023											LWL	2	0.027	0.024										HAP	2	0.031	0.023
VFR	3	0.032	0.022										SYI	1	0.014	0.023											SLA	3	0.04	0.024										RRC	2	0.031	0.023
FDP	1	0.011	0.021										VAG	3	0.041	0.023											QR*	2	0.027	0.024										LGT	2	0.031	0.023
VHS	2	0.021	0.021										FGR	5	0.068	0.023											DFG	1	0.013	0.024										KNT	1	0.016	0.023
NDP	1	0.011	0.021										PLT	2	0.027	0.023											TSC	1	0.013	0.024										GMD	1	0.016	0.023
SKR	2	0.021	0.021										LTS	1	0.014	0.023											ILA	1	0.013	0.024										WPS	1	0.016	0.023
FPN	2	0.021	0.021										PVQ	2	0.027	0.023											IG*	2	0.027	0.024										GMQ	1	0.016	0.023
VRG	4	0.043	0.021										YRW	1	0.014	0.023											DV*	1	0.013	0.024										LRT	3	0.047	0.023
MGP	2	0.021	0.021										LGG	4	0.054	0.023											PDP	2	0.027	0.024										RHR	1	0.016	0.023
YV*	1	0.011	0.021										SSR	1	0.014	0.023											CCV	1	0.013	0.024										VFA	1	0.016	0.023
LVL	4	0.043	0.021										IFN	1	0.014	0.023											FLN	1	0.013	0.024										FPT	1	0.016	0.023
KM*	1	0.011	0.021										IDT	1	0.014	0.023											LCC	2	0.027	0.024										YH*	1	0.016	0.023
SLK	1	0.011	0.021										CPE	2	0.027	0.023											YAV	1	0.013	0.024										LHY	1	0.016	0.023
VLK	2	0.021	0.021										LHN	1	0.014	0.023											LGE	2	0.027	0.024										LPW	3	0.047	0.023
CVR	2	0.021	0.021										LTP	3	0.041	0.023											PPM	4	0.054	0.024										TST	1	0.016	0.023
GIT	1	0.011	0.021										PRH	3	0.041	0.023											MSI	1	0.013	0.024										HPH	1	0.016	0.023
CGC	1	0.011	0.021										NLQ	2	0.027	0.022											PCI	1	0.013	0.024										DCI	1	0.016	0.023
GSH	1	0.011	0.021										DYA	1	0.014	0.022											VTP	5	0.067	0.024										SAI	3	0.047	0.023
GN*	1	0.011	0.021										WAA	1	0.014	0.022											KH*	1	0.013	0.024										QGL	2	0.031	0.023
CYL	1	0.011	0.021										YK*	2	0.027	0.022											IGP	3	0.04	0.024										SHG	2	0.031	0.023
FVL	3	0.032	0.021										AFS	2	0.027	0.022											VIG	2	0.027	0.024										FID	1	0.016	0.023
LDT	2	0.021	0.021										SVL	2	0.027	0.022											GNP	3	0.04	0.024										EGG	1	0.016	0.023
DTA	2	0.021	0.021										MDT	1	0.014	0.022											LTI	1	0.013	0.024										ATG	1	0.016	0.023
NS*	1	0.011	0.021										FAR	4	0.054	0.022											DAC	1	0.013	0.024										AGK	2	0.031	0.023
VRD	3	0.032	0.021										QIV	1	0.014	0.022											SRK	4	0.054	0.024										GLQ	2	0.031	0.023
RLG	4	0.043	0.021										MTP	2	0.027	0.022											YPS	1	0.013	0.024										VP*	2	0.031	0.023
PNA	2	0.021	0.021										LHQ	1	0.014	0.022											SVF	2	0.027	0.024										SSL	3	0.047	0.023
PRK	3	0.032	0.021										MTV	2	0.027	0.022											RCF	2	0.027	0.024										TPQ	2	0.031	0.023
VSD	2	0.021	0.021										NHE	1	0.014	0.022											GGW	2	0.027	0.024										IPC	1	0.016	0.023
LVT	3	0.032	0.021										ANR	2	0.027	0.022											WGN	2	0.027	0.024										DWD	1	0.016	0.023
CSS	2	0.021	0.021										ESY	1	0.014	0.022											HVE	1	0.013	0.024										WRE	1	0.016	0.023
ATN	2	0.021	0.021										CIA	1	0.014	0.022											SRV	5	0.067	0.024										IST	1	0.016	0.023
DRC	1	0.011	0.021										QVI	1	0.014	0.022											RQG	3	0.04	0.024										IIV	1	0.016	0.023
CLA	2	0.021	0.021										IGW	1	0.014	0.022											RFY	1	0.013	0.024										SNQ	1	0.016	0.023
RMG	1	0.011	0.021										VSR	4	0.054	0.022											PGY	1	0.013	0.024										VTL	3	0.047	0.023
WAP	2	0.021	0.021										VTT	2	0.027	0.022											GHE	1	0.013	0.024										GFS	3	0.047	0.023
HTE	3	0.032	0.021										APE	1	0.014	0.022											LHD	1	0.013	0.024										KTI	1	0.016	0.023
RHA	2	0.021	0.021										NKN	1	0.014	0.022											AQA	2	0.027	0.024										QAT	2	0.031	0.023
NAV	3	0.032	0.021										PTG	3	0.041	0.022											AST	2	0.027	0.024										KD*	1	0.016	0.023
HLQ	2	0.021	0.021										IW*	2	0.027	0.022											YIL	1	0.013	0.024										QPL	3	0.047	0.023
CYM	1	0.011	0.021										HG*	1	0.014	0.022											HIT	1	0.013	0.024										TSD	2	0.031	0.023
WA*	3	0.032	0.021										FYA	1	0.014	0.022											RVL	1	0.013	0.024										CNR	1	0.016	0.023
GRV	2	0.021	0.021										NAR	2	0.027	0.022											QLR	2	0.027	0.024										ACL	2	0.031	0.023
GIP	1	0.011	0.021										AIS	2	0.027	0.022											VQ*	2	0.027	0.024										SSN	1	0.016	0.022
PYG	1	0.011	0.021										GKE	1	0.014	0.022											MYP	1	0.013	0.024										YPL	1	0.016	0.022
ILW	1	0.011	0.021										GRD	4	0.054	0.022											SQ*	2	0.027	0.024										VKL	1	0.016	0.022
DGS	3	0.032	0.021										IAK	1	0.014	0.022											AWL	3	0.04	0.024										AWI	1	0.016	0.022
RHF	1	0.011	0.021										LPY	1	0.014	0.022											ALT	4	0.054	0.024										YCN	1	0.016	0.022
LNT	2	0.021	0.021										AAY	1	0.014	0.022											EAG	2	0.027	0.024										RMA	1	0.016	0.022
SGV	2	0.021	0.021										HGA	2	0.027	0.022											CAW	1	0.013	0.024										QRL	2	0.031	0.022
AHP	4	0.043	0.021										FDR	1	0.014	0.022											FGP	3	0.04	0.024										HGR	1	0.016	0.022
PLQ	3	0.032	0.021										DQP	1	0.014	0.022											LRV	4	0.054	0.023										VRH	2	0.031	0.022
SAW	2	0.021	0.021										AGQ	1	0.014	0.022											DES	1	0.013	0.023										DPK	1	0.016	0.022
TGP	4	0.043	0.021										TPT	2	0.027	0.022											ENM	1	0.013	0.023										TIR	1	0.016	0.022
FLS	2	0.021	0.021										ELQ	1	0.014	0.022											IT*	1	0.013	0.023										DGE	1	0.016	0.022
GYA	2	0.021	0.021										GHG	3	0.041	0.022											DGN	2	0.027	0.023										AGF	1	0.016	0.022
PVK	3	0.032	0.021										RTC	2	0.027	0.022											RTS	4	0.054	0.023										RWR	2	0.031	0.022
RVT	3	0.032	0.021										VV*	2	0.027	0.022											QNW	1	0.013	0.023										YLI	1	0.016	0.022
EIG	1	0.011	0.021										GEE	1	0.014	0.022											IA*	3	0.04	0.023										AER	3	0.047	0.022
NGE	2	0.021	0.021										IMP	1	0.014	0.022											RN*	2	0.027	0.023										PRF	1	0.016	0.022
TTH	2	0.021	0.021										VLK	1	0.014	0.022											KEN	1	0.013	0.023										QI*	2	0.031	0.022
LRQ	2	0.021	0.021										FPL	2	0.027	0.022											FHD	1	0.013	0.023										HCL	1	0.016	0.022
HMG	1	0.011	0.021										RLL	2	0.027	0.022											VAW	2	0.027	0.023										EPA	1	0.016	0.022
AIQ	1	0.011	0.021										QV*	2	0.027	0.022											VLE	1	0.013	0.023										AAI	2	0.031	0.022
APK	3	0.032	0.021										SQQ	1	0.014	0.022											YWE	1	0.013	0.023										GSK	2	0.031	0.022
RRC	2	0.021	0.021										LVQ	1	0.014	0.022											HQI	2	0.027	0.023										PTE	2	0.031	0.022
VG*	3	0.032	0.021										GRN	2	0.027	0.022											PHK	1	0.013	0.023										HVG	2	0.031	0.022
KGI	2	0.021	0.021										GHP	2	0.027	0.022											VRE	2	0.027	0.023										LFT	1	0.016	0.022
GPS	4	0.043	0.021										IPT	1	0.014	0.022											VVV	2	0.027	0.023										TN*	1	0.016	0.022
LRE	1	0.011	0.021										TGG	2	0.027	0.022											DWE	1	0.013	0.023										AHD	1	0.016	0.022
RWQ	2	0.021	0.021										NAN	1	0.014	0.022											TTH	2	0.027	0.023										KLF	1	0.016	0.022
LAC	3	0.032	0.02										DRH	1	0.014	0.021											TF*	1	0.013	0.023										EYG	1	0.016	0.022
WC*	1	0.011	0.02										GDD	1	0.014	0.021											PFH	1	0.013	0.023										QCI	1	0.016	0.022
FSS	3	0.032	0.02										ISK	1	0.014	0.021											HGH	2	0.027	0.023										TDN	1	0.016	0.022
VYC	2	0.021	0.02										RSA	3	0.041	0.021											GWV	1	0.013	0.023										IFT	1	0.016	0.022
SF*	2	0.021	0.02										DEQ	1	0.014	0.021											LYQ	1	0.013	0.023										ELA	1	0.016	0.022
ALN	2	0.021	0.02										LRG	3	0.041	0.021											AHP	1	0.013	0.023										SGC	1	0.016	0.022
TTV	1	0.011	0.02										ISE	1	0.014	0.021											KNN	1	0.013	0.023										YEP	1	0.016	0.022
AFA	2	0.021	0.02										DTG	1	0.014	0.021											PW*	1	0.013	0.023										PTT	3	0.047	0.022
PTQ	1	0.011	0.02										YSS	1	0.014	0.021											TSK	1	0.013	0.023										MQ*	1	0.016	0.022
HPL	3	0.032	0.02										PWD	1	0.014	0.021											QAV	1	0.013	0.023										GNV	1	0.016	0.022
TS*	2	0.021	0.02										DAL	2	0.027	0.021											VRH	2	0.027	0.023										KQN	1	0.016	0.022
QYP	1	0.011	0.02										AVT	3	0.041	0.021											SKL	1	0.013	0.023										RIV	2	0.031	0.022
FAG	2	0.021	0.02										VA*	1	0.014	0.021											AQQ	1	0.013	0.023										TA*	2	0.031	0.022
HTD	1	0.011	0.02										QAS	1	0.014	0.021											GYW	1	0.013	0.023										SPY	1	0.016	0.022
GGQ	3	0.032	0.02										GSL	2	0.027	0.021											KKE	1	0.013	0.023										KKL	1	0.016	0.022
YNG	1	0.011	0.02										LLV	2	0.027	0.021											HPR	4	0.054	0.023										EQD	1	0.016	0.022
YK*	2	0.021	0.02										FKL	1	0.014	0.021											VGS	6	0.08	0.023										FCS	2	0.031	0.022
YKN	1	0.011	0.02										NGC	1	0.014	0.021											LVI	2	0.027	0.023										TMC	2	0.031	0.021
PQ*	3	0.032	0.02										VIT	3	0.041	0.021											GRL	5	0.067	0.023										CPP	3	0.047	0.021
GEP	1	0.011	0.02										YMG	1	0.014	0.021											EYL	1	0.013	0.023										VPE	2	0.031	0.021
TG*	2	0.021	0.02										KIA	1	0.014	0.021											VRD	2	0.027	0.023										HYP	1	0.016	0.021
KPQ	1	0.011	0.02										LCL	1	0.014	0.021											VWL	1	0.013	0.023										RFF	1	0.016	0.021
QYR	2	0.021	0.02										RHP	1	0.014	0.021											KD*	1	0.013	0.023										PME	1	0.016	0.021
SFN	2	0.021	0.02										RAC	3	0.041	0.021											GHS	2	0.027	0.023										ARQ	2	0.031	0.021
FRL	1	0.011	0.02										GWG	2	0.027	0.021											VRL	4	0.054	0.022										MSV	1	0.016	0.021
AEP	2	0.021	0.02										MS*	1	0.014	0.021											TFT	2	0.027	0.022										FVS	1	0.016	0.021
MS*	1	0.011	0.02										LDH	1	0.014	0.021											ERS	2	0.027	0.022										RPK	2	0.031	0.021
KPA	1	0.011	0.02										PS*	2	0.027	0.021											MSE	1	0.013	0.022										IPT	4	0.063	0.021
FVQ	1	0.011	0.02										CTH	2	0.027	0.021											QNL	1	0.013	0.022										GAD	1	0.016	0.021
HNQ	1	0.011	0.02										FP*	1	0.014	0.021											SIW	1	0.013	0.022										PWR	2	0.031	0.021
GNL	1	0.011	0.02										MWR	1	0.014	0.021											LWA	1	0.013	0.022										YWK	1	0.016	0.021
TFN	1	0.011	0.02										WGA	1	0.014	0.021											VWS	1	0.013	0.022										FPV	2	0.031	0.021
VSQ	2	0.021	0.02										VAW	2	0.027	0.021											FDR	1	0.013	0.022										ADT	2	0.031	0.021
GW*	2	0.021	0.02										FIQ	1	0.014	0.021											DLD	1	0.013	0.022										AHT	1	0.016	0.021
AHV	3	0.032	0.02										STP	3	0.041	0.021											TIR	2	0.027	0.022										KKG	1	0.016	0.021
LLT	3	0.032	0.02										TSC	1	0.014	0.021											QVP	1	0.013	0.022										FA*	1	0.016	0.021
KRT	1	0.011	0.02										NSI	1	0.014	0.021											LCI	1	0.013	0.022										RIP	2	0.031	0.021
LCT	1	0.011	0.02										EYG	1	0.014	0.021											ECW	1	0.013	0.022										LIW	1	0.016	0.021
FPA	1	0.011	0.02										DTL	2	0.027	0.021											SEH	2	0.027	0.022										GAV	2	0.031	0.021
GKK	1	0.011	0.02										YSY	1	0.014	0.021											NN*	1	0.013	0.022										LTD	2	0.031	0.021
SFG	1	0.011	0.02										VFW	1	0.014	0.021											LPH	2	0.027	0.022										SEL	1	0.016	0.021
GSC	4	0.043	0.02										VDR	1	0.014	0.021											DAP	1	0.013	0.022										MGS	1	0.016	0.021
CAP	4	0.043	0.02										TCH	1	0.014	0.021											GVS	5	0.067	0.022										EPP	1	0.016	0.021
AQT	2	0.021	0.02										VDL	3	0.041	0.021											MII	1	0.013	0.022										MAP	2	0.031	0.021
SLA	3	0.032	0.02										AAV	2	0.027	0.021											YPL	2	0.027	0.022										SYW	1	0.016	0.021
ARD	3	0.032	0.02										VSH	2	0.027	0.021											PHA	3	0.04	0.022										TNR	1	0.016	0.021
RFL	2	0.021	0.02										YRG	1	0.014	0.021											WDR	2	0.027	0.022										FI*	1	0.016	0.021
HPT	3	0.032	0.02										SL*	2	0.027	0.021											HRR	4	0.054	0.022										RNN	1	0.016	0.021
GPD	3	0.032	0.02										GER	2	0.027	0.021											VGT	3	0.04	0.022										QVF	1	0.016	0.021
DAA	3	0.032	0.02										QQG	2	0.027	0.021											GLG	1	0.013	0.022										IF*	1	0.016	0.021
DF*	1	0.011	0.02										SPW	1	0.014	0.02											QPY	1	0.013	0.022										VFN	1	0.016	0.021
GGE	3	0.032	0.02										GDA	2	0.027	0.02											DVG	2	0.027	0.022										GFD	1	0.016	0.021
TTR	3	0.032	0.02										PDG	2	0.027	0.02											MF*	2	0.027	0.022										ETG	1	0.016	0.021
AAN	2	0.021	0.02										LQP	1	0.014	0.02											DSD	2	0.027	0.022										VTH	1	0.016	0.021
SRH	2	0.021	0.02										FDM	1	0.014	0.02											SGQ	3	0.04	0.022										EPK	1	0.016	0.021
HAY	2	0.021	0.02										MQT	1	0.014	0.02											TRL	3	0.04	0.022										DFF	1	0.016	0.021
AIS	1	0.011	0.02										NAV	1	0.014	0.02											DVH	1	0.013	0.022										SRG	3	0.047	0.021
HDP	1	0.011	0.02										LPT	3	0.041	0.02											NK*	1	0.013	0.022										VGW	1	0.016	0.021
QV*	1	0.011	0.02										RVV	3	0.041	0.02											GCA	1	0.013	0.022										KPE	2	0.031	0.021
MEP	1	0.011	0.02										AEP	1	0.014	0.02											QAL	1	0.013	0.022										SLN	1	0.016	0.021
QVY	1	0.011	0.02										HKS	2	0.027	0.02											QSS	2	0.027	0.022										RV*	3	0.047	0.021
SEK	1	0.011	0.02										NTL	1	0.014	0.02											VGR	5	0.067	0.022										GQQ	1	0.016	0.021
QNR	1	0.011	0.02										RSY	2	0.027	0.02											VFL	2	0.027	0.022										GWE	2	0.031	0.021
RKH	1	0.011	0.02										RTG	3	0.041	0.02											RY*	2	0.027	0.022										GHA	4	0.063	0.021
NVT	1	0.011	0.02										GQP	2	0.027	0.02											QRY	1	0.013	0.022										LGM	1	0.016	0.021
TK*	1	0.011	0.02										SSM	1	0.014	0.02											AVI	1	0.013	0.022										RES	2	0.031	0.021
NTV	2	0.021	0.02										TIW	1	0.014	0.02											YNI	1	0.013	0.022										MTH	1	0.016	0.021
FT*	1	0.011	0.02										DIV	1	0.014	0.02											RT*	2	0.027	0.022										RLH	2	0.031	0.021
PFD	1	0.011	0.02										REY	1	0.014	0.02											SLR	2	0.027	0.022										PQG	2	0.031	0.02
LHL	4	0.043	0.02										NIA	1	0.014	0.02											GQA	2	0.027	0.021										RFE	1	0.016	0.02
PPF	5	0.054	0.019										LQH	1	0.014	0.02											THR	3	0.04	0.021										WNK	1	0.016	0.02
SRT	2	0.021	0.019										VCL	1	0.014	0.02											ITC	1	0.013	0.021										TDV	2	0.031	0.02
PM*	1	0.011	0.019										KT*	1	0.014	0.02											GCP	2	0.027	0.021										NNN	1	0.016	0.02
VRF	3	0.032	0.019										YEP	2	0.027	0.02											HVV	1	0.013	0.021										LTF	1	0.016	0.02
WGR	4	0.043	0.019										WID	1	0.014	0.02											PQR	2	0.027	0.021										GQW	1	0.016	0.02
ALC	3	0.032	0.019										FSV	1	0.014	0.02											QPV	3	0.04	0.021										HNP	2	0.031	0.02
LPC	2	0.021	0.019										EPM	1	0.014	0.02											LGF	2	0.027	0.021										EPG	2	0.031	0.02
CGA	2	0.021	0.019										IGA	1	0.014	0.02											IAR	3	0.04	0.021										NI*	1	0.016	0.02
PNS	2	0.021	0.019										TVE	1	0.014	0.02											QRS	2	0.027	0.021										LNL	1	0.016	0.02
WCP	1	0.011	0.019										RCF	1	0.014	0.02											FSR	2	0.027	0.021										SIP	1	0.016	0.02
IQH	1	0.011	0.019										CPR	1	0.014	0.02											LRH	2	0.027	0.021										PCL	1	0.016	0.02
IEV	1	0.011	0.019										GGK	2	0.027	0.02											VRF	2	0.027	0.021										HGG	3	0.047	0.02
ING	1	0.011	0.019										CLA	2	0.027	0.02											DFS	1	0.013	0.021										LSS	3	0.047	0.02
QAT	2	0.021	0.019										SHD	1	0.014	0.02											PDQ	1	0.013	0.021										PDQ	1	0.016	0.02
FRI	1	0.011	0.019										CF*	1	0.014	0.02											RIS	2	0.027	0.021										SIR	1	0.016	0.02
ET*	2	0.021	0.019										SLW	1	0.014	0.02											VRI	2	0.027	0.021										RNR	1	0.016	0.02
DPP	1	0.011	0.019										LSM	1	0.014	0.02											TSF	2	0.027	0.021										AAT	2	0.031	0.02
VKD	2	0.021	0.019										THF	1	0.014	0.02											WTG	1	0.013	0.021										CTP	1	0.016	0.02
PAE	3	0.032	0.019										CD*	2	0.027	0.02											NLN	1	0.013	0.021										IGS	3	0.047	0.02
FAV	3	0.032	0.019										PEG	2	0.027	0.02											ASE	2	0.027	0.021										WTL	1	0.016	0.02
EHE	1	0.011	0.019										EYY	1	0.014	0.02											WPV	2	0.027	0.021										TDG	1	0.016	0.02
FSI	3	0.032	0.019										FPP	3	0.041	0.02											CCA	1	0.013	0.021										HAS	2	0.031	0.02
SAV	3	0.032	0.019										CLF	3	0.041	0.02											AGF	2	0.027	0.021										PHI	1	0.016	0.02
GAF	2	0.021	0.019										YCQ	1	0.014	0.02											DFT	1	0.013	0.021										AFV	3	0.047	0.02
IER	2	0.021	0.019										GRC	3	0.041	0.02											WLL	1	0.013	0.021										AYS	2	0.031	0.02
RLF	3	0.032	0.019										EGH	2	0.027	0.02											LRC	2	0.027	0.021										PMT	1	0.016	0.02
VWD	1	0.011	0.019										GIK	1	0.014	0.02											MDK	1	0.013	0.021										IQK	1	0.016	0.02
TKC	1	0.011	0.019										AEG	1	0.014	0.02											RFN	1	0.013	0.021										NAE	1	0.016	0.02
ATY	1	0.011	0.019										YYH	1	0.014	0.02											IHV	1	0.013	0.021										TVL	2	0.031	0.02
TKA	1	0.011	0.019										IAA	3	0.041	0.02											CGL	2	0.027	0.021										IWK	1	0.016	0.02
TCI	1	0.011	0.019										PTV	2	0.027	0.02											FYR	2	0.027	0.021										SG*	1	0.016	0.02
RIS	2	0.021	0.019										PEP	2	0.027	0.02											RNV	1	0.013	0.021										ELE	1	0.016	0.02
WSD	1	0.011	0.019										GAL	3	0.041	0.02											ADR	1	0.013	0.021										HPR	4	0.063	0.02
LYQ	1	0.011	0.019										LGQ	2	0.027	0.02											PWS	1	0.013	0.021										KLW	1	0.016	0.02
SFI	1	0.011	0.019										NK*	1	0.014	0.02											HVR	3	0.04	0.021										ICS	1	0.016	0.02
RYP	4	0.043	0.019										NQT	1	0.014	0.02											AVC	2	0.027	0.021										HP*	1	0.016	0.02
PKL	1	0.011	0.019										TTI	1	0.014	0.02											AYN	2	0.027	0.021										IIN	1	0.016	0.02
STM	1	0.011	0.019										QRD	1	0.014	0.02											KYK	1	0.013	0.021										CPG	3	0.047	0.02
FGG	1	0.011	0.019										QVM	1	0.014	0.02											RFI	3	0.04	0.021										GDR	4	0.063	0.02
LW*	1	0.011	0.019										AAT	3	0.041	0.02											SWL	1	0.013	0.021										ILN	1	0.016	0.02
LSD	1	0.011	0.019										ILL	1	0.014	0.02											IDK	1	0.013	0.021										PDS	1	0.016	0.02
EVA	2	0.021	0.019										MVE	2	0.027	0.02											LTT	1	0.013	0.021										RGA	4	0.063	0.02
KVW	2	0.021	0.019										HLN	1	0.014	0.02											YTS	1	0.013	0.021										ECD	1	0.016	0.02
HRI	3	0.032	0.019										VLV	1	0.014	0.02											REN	1	0.013	0.021										TAG	3	0.047	0.02
VDR	4	0.043	0.019										NLA	2	0.027	0.02											ISN	2	0.027	0.021										WHL	1	0.016	0.02
HH*	1	0.011	0.019										PTL	1	0.014	0.02											ISS	3	0.04	0.021										SGI	2	0.031	0.02
QNN	1	0.011	0.019										WGC	1	0.014	0.02											AIT	2	0.027	0.021										RVP	2	0.031	0.02
PHS	4	0.043	0.019										WPL	1	0.014	0.02											IMI	1	0.013	0.021										GTA	2	0.031	0.02
PRV	3	0.032	0.019										NSS	3	0.041	0.02											AKT	1	0.013	0.021										NRE	1	0.016	0.02
STP	3	0.032	0.019										HQ*	1	0.014	0.02											YHS	1	0.013	0.021										HAF	1	0.016	0.02
CRP	3	0.032	0.019										ARQ	3	0.041	0.019											FDH	1	0.013	0.02										VT*	1	0.016	0.02
PGM	2	0.021	0.019										SSW	2	0.027	0.019											YSK	1	0.013	0.02										GYI	1	0.016	0.02
KTQ	1	0.011	0.019										GYR	1	0.014	0.019											RCI	2	0.027	0.02										ICL	1	0.016	0.02
QPT	2	0.021	0.019										LNI	1	0.014	0.019											CRT	1	0.013	0.02										PIL	1	0.016	0.019
IAQ	2	0.021	0.019										HRF	1	0.014	0.019											SD*	1	0.013	0.02										TVK	1	0.016	0.019
DRH	1	0.011	0.019										MSK	1	0.014	0.019											YGD	1	0.013	0.02										ATQ	1	0.016	0.019
HGT	3	0.032	0.019										PQY	1	0.014	0.019											NMG	1	0.013	0.02										VVF	1	0.016	0.019
LSP	5	0.054	0.019										IQA	2	0.027	0.019											STG	2	0.027	0.02										IFR	1	0.016	0.019
CSD	1	0.011	0.019										RHH	1	0.014	0.019											IDD	1	0.013	0.02										RVL	3	0.047	0.019
RSG	1	0.011	0.019										AAK	1	0.014	0.019											EVR	2	0.027	0.02										VGK	1	0.016	0.019
FPH	2	0.021	0.019										IGL	1	0.014	0.019											DGP	3	0.04	0.02										WFF	1	0.016	0.019
PN*	1	0.011	0.019										TRC	1	0.014	0.019											VHF	2	0.027	0.02										RHA	2	0.031	0.019
HT*	2	0.021	0.019										GHR	2	0.027	0.019											AT*	1	0.013	0.02										VR*	1	0.016	0.019
SNP	2	0.021	0.019										HRL	1	0.014	0.019											QCP	1	0.013	0.02										AFF	1	0.016	0.019
LSF	2	0.021	0.019										HAD	2	0.027	0.019											VGE	2	0.027	0.02										CAA	1	0.016	0.019
GPK	1	0.011	0.019										TGL	3	0.041	0.019											CP*	2	0.027	0.02										STW	1	0.016	0.019
EPD	1	0.011	0.019										NVL	2	0.027	0.019											PDS	1	0.013	0.02										YCL	1	0.016	0.019
PWQ	2	0.021	0.019										KPY	1	0.014	0.019											ETV	2	0.027	0.02										ALQ	3	0.047	0.019
WCQ	1	0.011	0.019										AKA	2	0.027	0.019											VNV	1	0.013	0.02										SIG	2	0.031	0.019
VER	2	0.021	0.019										PAT	3	0.041	0.019											VCN	1	0.013	0.02										IAQ	1	0.016	0.019
IIV	1	0.011	0.019										GRY	2	0.027	0.019											CLQ	1	0.013	0.02										YAV	1	0.016	0.019
CPA	3	0.032	0.018										ERA	1	0.014	0.019											PCE	2	0.027	0.02										DTI	1	0.016	0.019
KGA	1	0.011	0.018										GLF	2	0.027	0.019											AFH	2	0.027	0.02										STV	1	0.016	0.019
SWF	1	0.011	0.018										IKD	1	0.014	0.019											IYA	1	0.013	0.02										TQP	1	0.016	0.019
PHK	1	0.011	0.018										RHA	2	0.027	0.019											SGW	2	0.027	0.02										KF*	1	0.016	0.019
RSI	2	0.021	0.018										VMS	1	0.014	0.019											IIK	1	0.013	0.02										MSP	1	0.016	0.019
YPV	1	0.011	0.018										RAE	1	0.014	0.019											CHE	1	0.013	0.02										AFN	1	0.016	0.019
EGN	1	0.011	0.018										VPH	2	0.027	0.019											YSY	1	0.013	0.02										PVN	1	0.016	0.019
RCF	2	0.021	0.018										SDT	2	0.027	0.019											MHP	1	0.013	0.02										TEV	2	0.031	0.019
HWS	1	0.011	0.018										HEF	1	0.014	0.019											TQA	2	0.027	0.02										PRQ	4	0.063	0.019
RQG	3	0.032	0.018										TCS	1	0.014	0.019											WAW	1	0.013	0.02										IPK	1	0.016	0.019
HLL	1	0.011	0.018										WLC	1	0.014	0.019											GSG	3	0.04	0.02										MST	1	0.016	0.019
LVN	2	0.021	0.018										QPR	1	0.014	0.019											GSW	1	0.013	0.02										TAS	1	0.016	0.019
LGQ	2	0.021	0.018										QKP	1	0.014	0.019											RQY	1	0.013	0.02										YRV	1	0.016	0.019
VRK	3	0.032	0.018										LTQ	1	0.014	0.019											PHG	1	0.013	0.02										CYW	1	0.016	0.019
FNL	1	0.011	0.018										HRG	4	0.054	0.019											PLH	2	0.027	0.02										TYE	1	0.016	0.019
DPI	2	0.021	0.018										AAW	1	0.014	0.019											IGV	2	0.027	0.02										WMA	1	0.016	0.019
DRA	3	0.032	0.018										KGV	2	0.027	0.019											AIG	2	0.027	0.02										VWI	1	0.016	0.019
RDV	2	0.021	0.018										QRP	1	0.014	0.019											SLD	1	0.013	0.02										YRD	1	0.016	0.019
QLT	1	0.011	0.018										AER	2	0.027	0.019											IVS	1	0.013	0.02										LNW	1	0.016	0.019
PQQ	2	0.021	0.018										DLE	1	0.014	0.019											FSI	1	0.013	0.02										NRH	1	0.016	0.019
PVC	3	0.032	0.018										EQE	1	0.014	0.018											LKK	1	0.013	0.02										HKE	1	0.016	0.019
VFE	1	0.011	0.018										FRL	2	0.027	0.018											QHH	1	0.013	0.02										TAL	3	0.047	0.019
DSA	2	0.021	0.018										AFG	1	0.014	0.018											RMG	1	0.013	0.02										VDC	1	0.016	0.019
AGC	2	0.021	0.018										DVQ	1	0.014	0.018											ALM	1	0.013	0.02										TVS	1	0.016	0.019
RH*	3	0.032	0.018										VVT	2	0.027	0.018											GPF	2	0.027	0.02										CHI	1	0.016	0.019
CWL	1	0.011	0.018										LIR	1	0.014	0.018											SNR	2	0.027	0.019										YLH	2	0.031	0.019
REN	2	0.021	0.018										PGD	2	0.027	0.018											CSG	2	0.027	0.019										TNP	2	0.031	0.019
WYI	1	0.011	0.018										YCA	2	0.027	0.018											FRT	2	0.027	0.019										CLG	2	0.031	0.019
DN*	1	0.011	0.018										WKS	1	0.014	0.018											RDK	1	0.013	0.019										RY*	2	0.031	0.019
AWI	2	0.021	0.018										HCA	2	0.027	0.018											RTW	1	0.013	0.019										QMS	1	0.016	0.019
FGP	2	0.021	0.018										TNN	1	0.014	0.018											QAG	1	0.013	0.019										LGL	2	0.031	0.019
NW*	1	0.011	0.018										PQP	3	0.041	0.018											FDM	1	0.013	0.019										AGQ	2	0.031	0.019
YHS	1	0.011	0.018										HN*	1	0.014	0.018											SFA	1	0.013	0.019										GIA	2	0.031	0.019
CGG	2	0.021	0.018										WPA	2	0.027	0.018											LAD	2	0.027	0.019										KPN	1	0.016	0.019
RWK	1	0.011	0.018										SHA	1	0.014	0.018											WGS	2	0.027	0.019										WVQ	1	0.016	0.019
HRR	3	0.032	0.018										CHR	1	0.014	0.018											RDH	3	0.04	0.019										TIN	1	0.016	0.019
TRD	2	0.021	0.018										AWS	1	0.014	0.018											TQP	2	0.027	0.019										HSV	3	0.047	0.019
PFN	1	0.011	0.018										IDA	2	0.027	0.018											IRL	3	0.04	0.019										LTI	1	0.016	0.019
LRG	2	0.021	0.018										FGL	1	0.014	0.018											WPR	4	0.054	0.019										RSL	2	0.031	0.018
PAQ	2	0.021	0.018										RNG	2	0.027	0.018											SRF	2	0.027	0.019										RTG	2	0.031	0.018
ALD	2	0.021	0.018										ADK	1	0.014	0.018											HDP	1	0.013	0.019										SQ*	1	0.016	0.018
TNQ	2	0.021	0.018										QVV	1	0.014	0.018											HTW	1	0.013	0.019										CK*	1	0.016	0.018
SL*	2	0.021	0.018										DPV	2	0.027	0.018											YSL	1	0.013	0.019										NPE	1	0.016	0.018
QWT	1	0.011	0.018										PLA	5	0.068	0.018											HLQ	1	0.013	0.019										LYT	2	0.031	0.018
VWR	3	0.032	0.018										TCT	1	0.014	0.018											EFA	1	0.013	0.019										DPV	1	0.016	0.018
MTG	2	0.021	0.018										HDR	1	0.014	0.018											GK*	2	0.027	0.019										KH*	1	0.016	0.018
HPH	1	0.011	0.018										AQH	1	0.014	0.018											CYI	1	0.013	0.019										CD*	1	0.016	0.018
THG	2	0.021	0.018										KMQ	1	0.014	0.018											KIY	1	0.013	0.019										FAP	2	0.031	0.018
VKN	1	0.011	0.018										SNV	2	0.027	0.018											QRD	1	0.013	0.019										IHS	1	0.016	0.018
WRP	1	0.011	0.018										RIW	1	0.014	0.018											NTT	1	0.013	0.019										MPL	1	0.016	0.018
TRQ	1	0.011	0.018										KHN	1	0.014	0.018											HSA	2	0.027	0.019										SGM	1	0.016	0.018
PHN	1	0.011	0.018										FGA	4	0.054	0.018											QTA	2	0.027	0.019										RFD	2	0.031	0.018
MSL	1	0.011	0.018										MNW	1	0.014	0.018											MSK	1	0.013	0.019										GQE	1	0.016	0.018
IFP	2	0.021	0.018										DQM	1	0.014	0.018											SPF	1	0.013	0.019										VHG	1	0.016	0.018
VTD	1	0.011	0.018										PPH	1	0.014	0.018											NRP	3	0.04	0.019										NLN	1	0.016	0.018
IRY	1	0.011	0.018										TNG	1	0.014	0.018											FER	2	0.027	0.019										DEA	1	0.016	0.018
RVV	3	0.032	0.018										VGC	1	0.014	0.018											IDI	1	0.013	0.019										PMA	2	0.031	0.018
SHV	1	0.011	0.018										PT*	3	0.041	0.018											ISD	1	0.013	0.019										TCG	1	0.016	0.018
PWL	3	0.032	0.018										AWL	1	0.014	0.018											FVA	1	0.013	0.019										TSR	1	0.016	0.018
DGV	1	0.011	0.018										RII	2	0.027	0.018											TMQ	1	0.013	0.019										DK*	2	0.031	0.018
RFA	2	0.021	0.018										GNR	1	0.014	0.018											ACF	2	0.027	0.019										SGH	2	0.031	0.018
KPW	1	0.011	0.018										DSA	2	0.027	0.018											CT*	1	0.013	0.019										NLP	1	0.016	0.018
HVW	2	0.021	0.018										YQS	1	0.014	0.018											IRH	2	0.027	0.019										NGV	1	0.016	0.018
RNH	1	0.011	0.018										PTP	1	0.014	0.018											RCQ	1	0.013	0.019										KKV	1	0.016	0.018
HTI	1	0.011	0.018										NKG	1	0.014	0.018											PDL	1	0.013	0.019										FRL	2	0.031	0.018
EKR	1	0.011	0.018										DVP	2	0.027	0.018											ILG	2	0.027	0.019										PMV	1	0.016	0.018
SWG	1	0.011	0.018										ADH	2	0.027	0.018											SNI	1	0.013	0.019										SF*	2	0.031	0.018
STW	1	0.011	0.018										GQG	2	0.027	0.018											ATD	1	0.013	0.019										ES*	1	0.016	0.018
RMS	1	0.011	0.018										SKI	1	0.014	0.018											PAK	3	0.04	0.019										SDP	2	0.031	0.018
YAN	1	0.011	0.018										SHQ	1	0.014	0.018											VG*	2	0.027	0.019										SM*	1	0.016	0.018
AYV	1	0.011	0.018										LPK	2	0.027	0.018											RWS	3	0.04	0.019										VGR	3	0.047	0.018
SRK	2	0.021	0.018										WGP	2	0.027	0.018											TAD	2	0.027	0.019										IGD	1	0.016	0.018
RTQ	2	0.021	0.018										FAI	1	0.014	0.018											ITE	1	0.013	0.019										HVA	2	0.031	0.018
FLR	2	0.021	0.018										HGG	3	0.041	0.018											MIH	1	0.013	0.019										TVC	1	0.016	0.018
YLK	1	0.011	0.018										ESN	1	0.014	0.018											FFS	1	0.013	0.019										WWG	1	0.016	0.018
DDG	2	0.021	0.018										GGD	2	0.027	0.018											MKG	1	0.013	0.019										VAV	3	0.047	0.018
TGA	5	0.054	0.018										CMF	1	0.014	0.018											QPD	2	0.027	0.019										TFP	1	0.016	0.018
STE	1	0.011	0.018										KEE	1	0.014	0.018											SCL	2	0.027	0.019										LRH	1	0.016	0.018
QAE	1	0.011	0.018										FPG	2	0.027	0.017											AWF	1	0.013	0.019										GFQ	1	0.016	0.018
YRR	3	0.032	0.018										VID	1	0.014	0.017											RFE	1	0.013	0.019										YWE	1	0.016	0.018
NR*	1	0.011	0.017										RRF	2	0.027	0.017											TIP	1	0.013	0.019										DCL	1	0.016	0.018
YDA	1	0.011	0.017										CGQ	1	0.014	0.017											NHR	1	0.013	0.019										RWA	1	0.016	0.018
VHD	1	0.011	0.017										IEG	1	0.014	0.017											FCQ	1	0.013	0.019										EQT	2	0.031	0.018
NPP	2	0.021	0.017										TAS	1	0.014	0.017											LFS	3	0.04	0.019										VPW	2	0.031	0.018
ERV	2	0.021	0.017										WAP	1	0.014	0.017											LLQ	1	0.013	0.019										ASF	2	0.031	0.018
TSH	2	0.021	0.017										DQA	1	0.014	0.017											VDW	1	0.013	0.019										NSN	2	0.031	0.018
ARH	4	0.043	0.017										SII	2	0.027	0.017											HH*	1	0.013	0.019										RVA	2	0.031	0.018
NG*	2	0.021	0.017										TAD	1	0.014	0.017											EAP	2	0.027	0.019										SSS	4	0.063	0.018
VCP	2	0.021	0.017										TLE	1	0.014	0.017											CRS	1	0.013	0.018										LTV	1	0.016	0.018
DHP	1	0.011	0.017										GR*	2	0.027	0.017											EGT	2	0.027	0.018										NFF	1	0.016	0.018
AAE	2	0.021	0.017										FAS	2	0.027	0.017											LG*	3	0.04	0.018										CAT	1	0.016	0.017
ISA	1	0.011	0.017										NET	1	0.014	0.017											TCV	2	0.027	0.018										SLT	2	0.031	0.017
WRS	2	0.021	0.017										MYP	2	0.027	0.017											PQG	2	0.027	0.018										VLF	1	0.016	0.017
GLI	2	0.021	0.017										IY*	1	0.014	0.017											WMN	1	0.013	0.018										AHL	1	0.016	0.017
SLS	4	0.043	0.017										IYP	1	0.014	0.017											IVE	1	0.013	0.018										NGI	1	0.016	0.017
ILH	1	0.011	0.017										PQQ	1	0.014	0.017											DL*	2	0.027	0.018										GQA	2	0.031	0.017
MVG	1	0.011	0.017										KIG	2	0.027	0.017											CR*	2	0.027	0.018										LES	1	0.016	0.017
FTS	1	0.011	0.017										QTN	1	0.014	0.017											KEY	1	0.013	0.018										KDQ	1	0.016	0.017
EGL	1	0.011	0.017										CWS	1	0.014	0.017											DIT	1	0.013	0.018										DVR	1	0.016	0.017
GWP	3	0.032	0.017										DVH	2	0.027	0.017											CPN	1	0.013	0.018										QIA	1	0.016	0.017
NN*	1	0.011	0.017										PCK	1	0.014	0.017											THV	1	0.013	0.018										MVG	1	0.016	0.017
GLQ	2	0.021	0.017										KR*	1	0.014	0.017											SQN	1	0.013	0.018										RL*	1	0.016	0.017
VPF	1	0.011	0.017										LYN	1	0.014	0.017											ELE	1	0.013	0.018										AQG	2	0.031	0.017
LRC	2	0.021	0.017										GVT	2	0.027	0.017											LIA	2	0.027	0.018										NYS	1	0.016	0.017
DYI	1	0.011	0.017										HVS	1	0.014	0.017											HPN	1	0.013	0.018										PSE	1	0.016	0.017
IYA	1	0.011	0.017										IPS	1	0.014	0.017											GNN	1	0.013	0.018										VTP	1	0.016	0.017
EGT	2	0.021	0.017										RWP	1	0.014	0.017											HVL	1	0.013	0.018										ANN	1	0.016	0.017
TTT	2	0.021	0.017										FYK	1	0.014	0.017											EVV	2	0.027	0.018										QHQ	1	0.016	0.017
DLS	2	0.021	0.017										EGR	1	0.014	0.017											HAN	1	0.013	0.018										LLY	1	0.016	0.017
PIQ	1	0.011	0.017										VIR	2	0.027	0.017											KTS	1	0.013	0.018										PEE	1	0.016	0.017
CWS	1	0.011	0.017										QGL	2	0.027	0.017											QD*	1	0.013	0.018										GPI	2	0.031	0.017
QGA	1	0.011	0.017										PHT	2	0.027	0.017											YL*	2	0.027	0.018										LE*	1	0.016	0.017
SCN	2	0.021	0.017										SE*	1	0.014	0.017											VPQ	3	0.04	0.018										KVA	1	0.016	0.017
DIT	1	0.011	0.017										ITN	1	0.014	0.017											VQF	1	0.013	0.018										WEL	1	0.016	0.017
CTS	1	0.011	0.017										SRW	2	0.027	0.017											GDR	3	0.04	0.018										CVR	1	0.016	0.017
WDK	1	0.011	0.017										GHE	1	0.014	0.017											RIG	1	0.013	0.018										TAT	2	0.031	0.017
TSV	2	0.021	0.017										DVR	3	0.041	0.017											VTD	2	0.027	0.018										AST	3	0.047	0.017
PWT	2	0.021	0.017										SNQ	1	0.014	0.017											FTG	1	0.013	0.018										RMG	1	0.016	0.017
MG*	1	0.011	0.017										VHR	2	0.027	0.017											HQK	1	0.013	0.018										IPW	1	0.016	0.017
FLG	1	0.011	0.017										RYC	1	0.014	0.017											IPC	1	0.013	0.018										VGY	1	0.016	0.017
AIA	2	0.021	0.017										LPD	2	0.027	0.017											KPD	1	0.013	0.018										QAA	1	0.016	0.017
HRG	1	0.011	0.017										SQC	1	0.014	0.017											NAR	2	0.027	0.018										EKH	1	0.016	0.017
CM*	2	0.021	0.017										ASK	1	0.014	0.017											LLT	1	0.013	0.018										VVT	1	0.016	0.017
GCE	1	0.011	0.017										DKH	1	0.014	0.017											FAV	3	0.04	0.018										EDS	1	0.016	0.017
NPN	2	0.021	0.017										LDT	1	0.014	0.017											SQR	2	0.027	0.018										DEI	1	0.016	0.017
TVV	3	0.032	0.017										HSR	2	0.027	0.017											CMV	1	0.013	0.018										DVS	1	0.016	0.017
CRV	3	0.032	0.017										GKD	1	0.014	0.017											EGY	1	0.013	0.018										LQQ	1	0.016	0.017
DLH	3	0.032	0.017										ADI	1	0.014	0.017											TFL	1	0.013	0.018										LNN	1	0.016	0.017
TPQ	4	0.043	0.017										ILG	1	0.014	0.017											FGL	1	0.013	0.018										PY*	1	0.016	0.017
VVP	1	0.011	0.017										VQQ	1	0.014	0.017											YGN	1	0.013	0.018										ATC	1	0.016	0.017
NGR	1	0.011	0.017										ANT	1	0.014	0.017											HAR	2	0.027	0.018										PEI	1	0.016	0.017
RKW	1	0.011	0.017										TNY	1	0.014	0.017											AYY	1	0.013	0.018										QFE	1	0.016	0.017
IGG	1	0.011	0.017										CIR	1	0.014	0.017											GIP	2	0.027	0.018										QGR	1	0.016	0.017
PSD	1	0.011	0.017										YES	1	0.014	0.017											MAP	2	0.027	0.018										VGF	1	0.016	0.017
KPG	1	0.011	0.017										LSG	2	0.027	0.017											VTS	1	0.013	0.018										LGY	1	0.016	0.017
NNR	1	0.011	0.017										LRD	2	0.027	0.017											YRG	1	0.013	0.018										TPM	1	0.016	0.017
GMI	1	0.011	0.017										FCP	1	0.014	0.017											LHP	2	0.027	0.018										SWG	2	0.031	0.017
QAP	1	0.011	0.017										RCI	1	0.014	0.017											NQ*	1	0.013	0.018										GVL	1	0.016	0.017
VSM	2	0.021	0.017										YRA	1	0.014	0.017											GWD	2	0.027	0.018										HSA	1	0.016	0.017
SGY	2	0.021	0.017										ESS	1	0.014	0.017											HFK	1	0.013	0.018										GAK	1	0.016	0.017
FCR	1	0.011	0.017										HNY	2	0.027	0.017											AN*	1	0.013	0.018										ACR	1	0.016	0.017
ARQ	3	0.032	0.017										PAH	2	0.027	0.017											KF*	1	0.013	0.018										TAH	1	0.016	0.017
NSW	1	0.011	0.017										PQA	2	0.027	0.017											NKI	1	0.013	0.018										VDR	3	0.047	0.017
ARF	3	0.032	0.017										RSH	3	0.041	0.017											TDG	2	0.027	0.018										PFP	3	0.047	0.017
PGY	3	0.032	0.017										AYN	1	0.014	0.016											SML	1	0.013	0.018										PCV	2	0.031	0.017
IPH	3	0.032	0.017										IRH	1	0.014	0.016											MSC	1	0.013	0.018										SPF	1	0.016	0.017
WPH	1	0.011	0.017										LQG	1	0.014	0.016											RSD	2	0.027	0.018										CR*	1	0.016	0.017
DGL	2	0.021	0.017										AAQ	3	0.041	0.016											LTK	1	0.013	0.018										LIP	1	0.016	0.016
FV*	2	0.021	0.017										ARE	2	0.027	0.016											PDG	2	0.027	0.017										WLG	2	0.031	0.016
RMK	1	0.011	0.017										SGQ	3	0.041	0.016											KCQ	1	0.013	0.017										NDI	1	0.016	0.016
HM*	1	0.011	0.017										PVT	3	0.041	0.016											NVT	1	0.013	0.017										DRC	2	0.031	0.016
IDP	1	0.011	0.017										FGV	1	0.014	0.016											SAL	3	0.04	0.017										ALH	1	0.016	0.016
QVI	1	0.011	0.016										QQA	1	0.014	0.016											THN	1	0.013	0.017										CME	1	0.016	0.016
FE*	1	0.011	0.016										PSI	1	0.014	0.016											TTS	2	0.027	0.017										HHH	1	0.016	0.016
GVA	3	0.032	0.016										GIP	2	0.027	0.016											IS*	2	0.027	0.017										TLL	2	0.031	0.016
HVR	2	0.021	0.016										AEK	1	0.014	0.016											PRW	3	0.04	0.017										ACA	1	0.016	0.016
QRI	2	0.021	0.016										VTL	2	0.027	0.016											VKK	1	0.013	0.017										EEL	1	0.016	0.016
KHY	1	0.011	0.016										QVG	1	0.014	0.016											RCK	1	0.013	0.017										HPT	4	0.063	0.016
PNK	1	0.011	0.016										EIV	1	0.014	0.016											CFA	2	0.027	0.017										TIM	1	0.016	0.016
IAP	2	0.021	0.016										RSW	2	0.027	0.016											AET	1	0.013	0.017										CHT	2	0.031	0.016
THA	2	0.021	0.016										IG*	1	0.014	0.016											YTW	1	0.013	0.017										QSG	1	0.016	0.016
EPR	2	0.021	0.016										MRA	2	0.027	0.016											IIT	1	0.013	0.017										PHL	3	0.047	0.016
EDV	1	0.011	0.016										QA*	2	0.027	0.016											RSK	1	0.013	0.017										CNG	2	0.031	0.016
PEH	1	0.011	0.016										FYL	1	0.014	0.016											YQQ	1	0.013	0.017										NTC	1	0.016	0.016
VCC	2	0.021	0.016										DCG	2	0.027	0.016											AIC	1	0.013	0.017										TFG	1	0.016	0.016
FIA	2	0.021	0.016										PH*	1	0.014	0.016											VSC	1	0.013	0.017										WAA	2	0.031	0.016
GGV	2	0.021	0.016										VDT	1	0.014	0.016											GYP	2	0.027	0.017										FDD	2	0.031	0.016
KRV	1	0.011	0.016										ACA	2	0.027	0.016											HQA	2	0.027	0.017										MKK	1	0.016	0.016
RTY	1	0.011	0.016										RPD	2	0.027	0.016											API	2	0.027	0.017										AHP	3	0.047	0.016
VYN	1	0.011	0.016										QWL	1	0.014	0.016											PHR	3	0.04	0.017										IRP	2	0.031	0.016
HAR	3	0.032	0.016										STQ	1	0.014	0.016											GCG	2	0.027	0.017										IAE	1	0.016	0.016
AVP	3	0.032	0.016										CTP	1	0.014	0.016											VGQ	1	0.013	0.017										VAW	2	0.031	0.016
NSG	2	0.021	0.016										GDH	1	0.014	0.016											DGR	4	0.054	0.017										PQD	1	0.016	0.016
NAR	2	0.021	0.016										APY	1	0.014	0.016											CGK	1	0.013	0.017										VRL	3	0.047	0.016
PHQ	2	0.021	0.016										SLV	3	0.041	0.016											YRI	1	0.013	0.017										CAG	2	0.031	0.016
PFA	1	0.011	0.016										VTV	1	0.014	0.016											TA*	1	0.013	0.017										ERR	1	0.016	0.016
YLG	1	0.011	0.016										VSL	3	0.041	0.016											RNQ	1	0.013	0.017										FAV	3	0.047	0.016
RYG	1	0.011	0.016										TNE	2	0.027	0.016											GGC	1	0.013	0.017										GVW	2	0.031	0.016
VGT	3	0.032	0.016										CQE	1	0.014	0.016											LTE	1	0.013	0.017										HTP	1	0.016	0.016
HLS	3	0.032	0.016										NCE	1	0.014	0.016											LWR	1	0.013	0.017										PL*	2	0.031	0.016
TLH	2	0.021	0.016										TTA	1	0.014	0.016											AKS	1	0.013	0.017										AEM	1	0.016	0.016
ALF	1	0.011	0.016										GCT	1	0.014	0.016											IAV	2	0.027	0.017										SAF	1	0.016	0.016
EIP	1	0.011	0.016										CCV	1	0.014	0.016											RAT	4	0.054	0.017										TKH	1	0.016	0.016
RAK	3	0.032	0.016										EHT	1	0.014	0.016											AGQ	3	0.04	0.017										LNA	1	0.016	0.016
ACD	1	0.011	0.016										TAT	2	0.027	0.016											YGK	1	0.013	0.017										ATH	2	0.031	0.016
CLG	2	0.021	0.016										SMR	1	0.014	0.016											IFA	1	0.013	0.017										VTG	2	0.031	0.016
VIH	1	0.011	0.016										INE	1	0.014	0.016											VFV	1	0.013	0.017										VLC	1	0.016	0.016
ETQ	1	0.011	0.016										SGN	1	0.014	0.016											YGS	3	0.04	0.017										APN	1	0.016	0.016
ILK	1	0.011	0.016										YY*	1	0.014	0.016											QAT	1	0.013	0.017										VN*	1	0.016	0.016
GGL	3	0.032	0.016										QLV	2	0.027	0.016											NGP	1	0.013	0.017										ESR	2	0.031	0.016
IDN	1	0.011	0.016										LSV	2	0.027	0.016											DA*	1	0.013	0.017										SAD	2	0.031	0.016
DHT	1	0.011	0.016										HHV	1	0.014	0.016											FGI	1	0.013	0.017										LIQ	1	0.016	0.016
EVR	1	0.011	0.016										LSD	1	0.014	0.016											PCD	1	0.013	0.017										DAV	1	0.016	0.016
CFN	1	0.011	0.016										ISA	3	0.041	0.016											PYI	1	0.013	0.017										PYT	2	0.031	0.016
YGQ	1	0.011	0.016										VDV	1	0.014	0.016											TNQ	1	0.013	0.017										RNG	1	0.016	0.016
AWS	2	0.021	0.016										QL*	2	0.027	0.016											LRG	3	0.04	0.017										AHE	1	0.016	0.016
RIG	3	0.032	0.016										GLK	1	0.014	0.016											AFS	2	0.027	0.017										REL	1	0.016	0.016
EHP	2	0.021	0.016										ES*	2	0.027	0.016											IGL	2	0.027	0.017										PKS	1	0.016	0.016
DRY	2	0.021	0.016										AGC	1	0.014	0.016											WMW	1	0.013	0.017										YY*	1	0.016	0.015
LYV	1	0.011	0.016										VVS	3	0.041	0.016											IKS	1	0.013	0.017										QAE	1	0.016	0.015
INR	1	0.011	0.016										ILE	1	0.014	0.016											FRH	1	0.013	0.017										WDD	1	0.016	0.015
AQA	1	0.011	0.016										PRF	3	0.041	0.016											LPA	2	0.027	0.017										ENS	1	0.016	0.015
TAE	2	0.021	0.016										FAT	1	0.014	0.016											VYL	1	0.013	0.017										WGY	1	0.016	0.015
CVP	2	0.021	0.016										AHW	2	0.027	0.016											DAR	2	0.027	0.017										QCP	1	0.016	0.015
NVG	2	0.021	0.016										IAL	1	0.014	0.016											HLH	1	0.013	0.017										VDS	1	0.016	0.015
DPD	2	0.021	0.016										NNS	1	0.014	0.016											TFA	2	0.027	0.017										SMA	1	0.016	0.015
DGH	2	0.021	0.016										HPI	1	0.014	0.016											WS*	1	0.013	0.017										RKS	1	0.016	0.015
FSE	1	0.011	0.016										LWA	1	0.014	0.016											IRP	2	0.027	0.017										EKN	1	0.016	0.015
EAH	1	0.011	0.016										FFA	2	0.027	0.016											SFV	2	0.027	0.017										AVH	1	0.016	0.015
KIT	2	0.021	0.016										GII	2	0.027	0.016											NAM	1	0.013	0.017										IRR	2	0.031	0.015
KNC	1	0.011	0.016										TAP	2	0.027	0.016											IGD	1	0.013	0.017										LLS	2	0.031	0.015
WPA	2	0.021	0.016										KIN	1	0.014	0.016											CLP	2	0.027	0.017										AQP	3	0.047	0.015
TQV	1	0.011	0.016										ACL	2	0.027	0.016											DGG	2	0.027	0.016										YSY	1	0.016	0.015
WG*	1	0.011	0.016										HQL	1	0.014	0.016											IEV	1	0.013	0.016										TTD	1	0.016	0.015
ETR	2	0.021	0.016										GVD	1	0.014	0.015											NGV	1	0.013	0.016										MCR	1	0.016	0.015
IT*	2	0.021	0.016										GNV	1	0.014	0.015											TGA	4	0.054	0.016										LTR	2	0.031	0.015
LTR	2	0.021	0.016										MPK	1	0.014	0.015											LPQ	2	0.027	0.016										LQF	1	0.016	0.015
EDK	1	0.011	0.016										TPA	1	0.014	0.015											SRH	2	0.027	0.016										QSL	1	0.016	0.015
RLI	2	0.021	0.016										DRP	2	0.027	0.015											PCT	1	0.013	0.016										RKG	2	0.031	0.015
EGG	2	0.021	0.016										ATR	2	0.027	0.015											CA*	1	0.013	0.016										TVQ	1	0.016	0.015
QRQ	2	0.021	0.016										ATL	2	0.027	0.015											MTK	1	0.013	0.016										CDL	1	0.016	0.015
FK*	2	0.021	0.016										FFQ	1	0.014	0.015											VSH	2	0.027	0.016										WTR	1	0.016	0.015
PQT	2	0.021	0.016										HPQ	1	0.014	0.015											IK*	1	0.013	0.016										EGR	1	0.016	0.015
EQH	1	0.011	0.016										LNA	2	0.027	0.015											KNG	1	0.013	0.016										DRY	1	0.016	0.015
LAN	1	0.011	0.016										LAC	1	0.014	0.015											SDS	1	0.013	0.016										FGA	2	0.031	0.015
PYK	1	0.011	0.016										KEN	1	0.014	0.015											LGC	2	0.027	0.016										GVT	1	0.016	0.015
DQR	1	0.011	0.016										VVK	1	0.014	0.015											DKN	1	0.013	0.016										VRW	2	0.031	0.015
LEK	1	0.011	0.016										IWY	1	0.014	0.015											GFP	2	0.027	0.016										NRA	1	0.016	0.015
HST	1	0.011	0.016										TCA	2	0.027	0.015											FLT	1	0.013	0.016										QW*	1	0.016	0.015
WRV	1	0.011	0.016										VLD	1	0.014	0.015											QAW	2	0.027	0.016										CYS	1	0.016	0.015
CSH	1	0.011	0.016										RYA	1	0.014	0.015											GLY	2	0.027	0.016										HGQ	2	0.031	0.015
TCP	2	0.021	0.016										PFA	2	0.027	0.015											NTI	2	0.027	0.016										NSH	1	0.016	0.015
DET	1	0.011	0.016										NII	1	0.014	0.015											LES	1	0.013	0.016										PNS	1	0.016	0.015
GFP	2	0.021	0.016										WRD	2	0.027	0.015											DRM	1	0.013	0.016										SFM	1	0.016	0.015
LEM	1	0.011	0.016										CFL	1	0.014	0.015											ANG	1	0.013	0.016										LFR	1	0.016	0.015
YQH	2	0.021	0.016										YKG	1	0.014	0.015											PAH	1	0.013	0.016										LVC	1	0.016	0.015
NLS	1	0.011	0.016										EKQ	1	0.014	0.015											RTD	1	0.013	0.016										YDT	1	0.016	0.015
PFH	1	0.011	0.016										KGE	1	0.014	0.015											MAT	1	0.013	0.016										IVS	1	0.016	0.015
FHD	1	0.011	0.016										YTT	1	0.014	0.015											LRI	2	0.027	0.016										VCT	2	0.031	0.015
EKH	1	0.011	0.016										QQR	1	0.014	0.015											PPQ	2	0.027	0.016										TLA	1	0.016	0.015
DLA	1	0.011	0.016										CCH	1	0.014	0.015											RYA	2	0.027	0.016										ILI	1	0.016	0.015
TLL	2	0.021	0.016										QMH	1	0.014	0.015											TLI	1	0.013	0.016										PNL	2	0.031	0.015
VQS	2	0.021	0.016										CGP	1	0.014	0.015											HPC	1	0.013	0.016										DNV	1	0.016	0.015
AVI	2	0.021	0.015										ING	1	0.014	0.015											VIV	1	0.013	0.016										IVP	1	0.016	0.015
QPH	2	0.021	0.015										FEV	1	0.014	0.015											HRS	2	0.027	0.016										NIY	1	0.016	0.015
ALR	6	0.064	0.015										WIT	1	0.014	0.015											VEA	1	0.013	0.016										LHA	1	0.016	0.015
QYG	1	0.011	0.015										LKK	1	0.014	0.015											LDH	1	0.013	0.016										HCK	1	0.016	0.015
CGI	1	0.011	0.015										GA*	1	0.014	0.015											RLD	2	0.027	0.016										IAT	1	0.016	0.015
RMP	2	0.021	0.015										TIG	1	0.014	0.015											PYF	1	0.013	0.016										CTT	1	0.016	0.015
LIN	1	0.011	0.015										ATW	2	0.027	0.015											CFG	1	0.013	0.016										PSH	2	0.031	0.015
LCG	1	0.011	0.015										RNK	2	0.027	0.015											QGG	3	0.04	0.016										DAW	1	0.016	0.015
AGK	1	0.011	0.015										GLE	1	0.014	0.015											YRV	2	0.027	0.016										RLI	1	0.016	0.015
FRR	2	0.021	0.015										SVF	3	0.041	0.015											RFV	1	0.013	0.016										SCP	2	0.031	0.015
SAE	2	0.021	0.015										QAT	4	0.054	0.015											VCQ	2	0.027	0.016										HPA	2	0.031	0.015
ATR	3	0.032	0.015										LKP	1	0.014	0.015											GMS	1	0.013	0.016										RFY	1	0.016	0.015
FPW	1	0.011	0.015										HVQ	1	0.014	0.015											LMN	1	0.013	0.016										SWP	1	0.016	0.015
YVY	1	0.011	0.015										IVA	1	0.014	0.015											YDT	1	0.013	0.016										RYR	2	0.031	0.015
DWD	1	0.011	0.015										GDT	1	0.014	0.015											PPD	2	0.027	0.016										YPR	2	0.031	0.015
TIA	1	0.011	0.015										TKN	1	0.014	0.015											QTN	2	0.027	0.016										IAA	2	0.031	0.015
YRT	2	0.021	0.015										KGQ	1	0.014	0.015											FDD	2	0.027	0.016										LFY	1	0.016	0.015
CWG	1	0.011	0.015										KTE	1	0.014	0.015											ECG	1	0.013	0.016										LHR	1	0.016	0.015
TWY	1	0.011	0.015										VTF	1	0.014	0.015											AAN	1	0.013	0.016										PIY	2	0.031	0.015
FCL	1	0.011	0.015										YR*	1	0.014	0.015											RRN	1	0.013	0.016										SWI	1	0.016	0.015
MAF	1	0.011	0.015										SPQ	2	0.027	0.015											MAW	1	0.013	0.016										SLF	1	0.016	0.015
LWE	1	0.011	0.015										VDG	1	0.014	0.015											LMI	2	0.027	0.016										AH*	1	0.016	0.015
VLI	1	0.011	0.015										NRA	2	0.027	0.015											EGG	2	0.027	0.016										HLR	2	0.031	0.015
DI*	1	0.011	0.015										TSV	1	0.014	0.015											ISF	1	0.013	0.016										LP*	3	0.047	0.015
LIT	1	0.011	0.015										VLC	2	0.027	0.015											YPI	1	0.013	0.016										SHK	1	0.016	0.015
DQS	1	0.011	0.015										KCW	1	0.014	0.015											SGI	1	0.013	0.016										RGQ	2	0.031	0.015
HAF	2	0.021	0.015										LYD	1	0.014	0.015											VES	1	0.013	0.016										NAC	2	0.031	0.015
PAH	3	0.032	0.015										DSY	2	0.027	0.015											AYA	1	0.013	0.016										SLP	3	0.047	0.015
THN	2	0.021	0.015										DRT	1	0.014	0.015											AGC	3	0.04	0.016										THF	1	0.016	0.015
IIT	1	0.011	0.015										IVT	1	0.014	0.015											LWK	1	0.013	0.015										VHD	1	0.016	0.015
LTK	1	0.011	0.015										GIA	1	0.014	0.015											STA	2	0.027	0.015										QRV	1	0.016	0.014
IVD	1	0.011	0.015										AQV	1	0.014	0.015											YGG	2	0.027	0.015										PCF	1	0.016	0.014
SSI	1	0.011	0.015										SSH	1	0.014	0.015											DRC	2	0.027	0.015										RAW	1	0.016	0.014
TDT	2	0.021	0.015										RQT	1	0.014	0.015											PVC	2	0.027	0.015										SIK	1	0.016	0.014
LWI	1	0.011	0.015										YFQ	1	0.014	0.015											GIQ	1	0.013	0.015										ING	1	0.016	0.014
GWG	3	0.032	0.015										LFP	2	0.027	0.015											TLT	1	0.013	0.015										RNS	1	0.016	0.014
CPF	2	0.021	0.015										RFA	2	0.027	0.015											ASA	3	0.04	0.015										HHP	2	0.031	0.014
IGS	1	0.011	0.015										CDD	1	0.014	0.015											GVC	2	0.027	0.015										DDL	1	0.016	0.014
VHL	1	0.011	0.015										RDH	1	0.014	0.015											PFW	2	0.027	0.015										EEK	1	0.016	0.014
RTL	2	0.021	0.015										ACY	1	0.014	0.015											PEQ	1	0.013	0.015										MRQ	1	0.016	0.014
KCI	1	0.011	0.015										ETV	1	0.014	0.015											RYK	2	0.027	0.015										SNG	1	0.016	0.014
ND*	1	0.011	0.015										VCP	1	0.014	0.015											VDA	2	0.027	0.015										TLM	1	0.016	0.014
WE*	1	0.011	0.015										IQK	1	0.014	0.015											VIF	1	0.013	0.015										PEQ	1	0.016	0.014
SGC	4	0.043	0.015										REG	1	0.014	0.015											TIQ	1	0.013	0.015										WGR	1	0.016	0.014
VGE	2	0.021	0.015										DG*	1	0.014	0.015											SFK	1	0.013	0.015										ADE	1	0.016	0.014
SSM	1	0.011	0.015										TI*	2	0.027	0.015											LRY	1	0.013	0.015										SEA	1	0.016	0.014
SYT	1	0.011	0.015										LPW	2	0.027	0.015											AGD	1	0.013	0.015										TNT	1	0.016	0.014
TLG	2	0.021	0.015										ARK	1	0.014	0.015											GI*	1	0.013	0.015										ISQ	1	0.016	0.014
CPI	2	0.021	0.015										HIN	1	0.014	0.015											SIT	1	0.013	0.015										RTC	2	0.031	0.014
AHS	2	0.021	0.015										IVV	1	0.014	0.015											YKG	1	0.013	0.015										DRW	1	0.016	0.014
GEG	3	0.032	0.015										FMP	1	0.014	0.015											TWQ	1	0.013	0.015										HVT	1	0.016	0.014
TRE	1	0.011	0.015										GPS	4	0.054	0.014											YWN	1	0.013	0.015										SKG	1	0.016	0.014
ITP	1	0.011	0.015										TWF	1	0.014	0.014											GQS	1	0.013	0.015										WA*	1	0.016	0.014
VCG	2	0.021	0.015										CYN	1	0.014	0.014											AHV	1	0.013	0.015										YGS	3	0.047	0.014
QHR	1	0.011	0.015										SYK	1	0.014	0.014											FPW	1	0.013	0.015										SGY	1	0.016	0.014
MII	1	0.011	0.015										ACG	2	0.027	0.014											DYL	1	0.013	0.015										EPT	1	0.016	0.014
NNQ	1	0.011	0.015										RMP	1	0.014	0.014											ARE	2	0.027	0.015										CLK	1	0.016	0.014
RVI	1	0.011	0.015										AYS	1	0.014	0.014											TWV	1	0.013	0.015										FQA	1	0.016	0.014
ALT	2	0.021	0.015										LRQ	1	0.014	0.014											QRT	1	0.013	0.015										KTG	1	0.016	0.014
NCL	1	0.011	0.015										PTY	1	0.014	0.014											KGE	1	0.013	0.015										ARK	1	0.016	0.014
PLW	2	0.021	0.015										SYN	1	0.014	0.014											MGA	1	0.013	0.015										PNP	2	0.031	0.014
SRW	2	0.021	0.015										SNS	2	0.027	0.014											GAQ	2	0.027	0.015										THC	1	0.016	0.014
RDL	1	0.011	0.015										NTN	1	0.014	0.014											NSS	1	0.013	0.015										KPS	1	0.016	0.014
MAW	1	0.011	0.015										KNL	1	0.014	0.014											VGK	1	0.013	0.015										PQK	1	0.016	0.014
KCQ	1	0.011	0.015										SFW	1	0.014	0.014											KGG	1	0.013	0.015										GDC	1	0.016	0.014
AQL	3	0.032	0.015										ALQ	1	0.014	0.014											KSP	2	0.027	0.015										GCR	1	0.016	0.014
KGV	2	0.021	0.015										HCK	1	0.014	0.014											YNQ	1	0.013	0.015										NNK	1	0.016	0.014
SQA	3	0.032	0.015										QNE	1	0.014	0.014											AWR	1	0.013	0.015										FVD	2	0.031	0.014
AIG	2	0.021	0.015										CPA	2	0.027	0.014											DKT	1	0.013	0.015										GPC	3	0.047	0.014
DTH	1	0.011	0.015										FLV	2	0.027	0.014											AEL	2	0.027	0.015										WAV	1	0.016	0.014
IEG	1	0.011	0.015										RHS	2	0.027	0.014											GCE	1	0.013	0.015										GFY	1	0.016	0.014
TCR	1	0.011	0.015										TSN	1	0.014	0.014											QAR	2	0.027	0.015										IPV	1	0.016	0.014
VNT	1	0.011	0.015										EQN	1	0.014	0.014											SFG	2	0.027	0.015										FRG	1	0.016	0.014
LYC	1	0.011	0.015										PMS	2	0.027	0.014											TTI	1	0.013	0.015										YNE	1	0.016	0.014
WSW	1	0.011	0.015										KAA	1	0.014	0.014											NCT	1	0.013	0.015										RWG	1	0.016	0.014
SIT	1	0.011	0.015										GMP	1	0.014	0.014											RG*	3	0.04	0.015										SVL	2	0.031	0.014
TDQ	2	0.021	0.015										VGK	1	0.014	0.014											CGR	3	0.04	0.015										DGS	3	0.047	0.014
RSC	2	0.021	0.015										YKN	2	0.027	0.014											TCL	1	0.013	0.015										AWG	1	0.016	0.014
GPY	3	0.032	0.015										PVP	1	0.014	0.014											TDA	2	0.027	0.015										DPL	1	0.016	0.014
DV*	1	0.011	0.015										TLW	1	0.014	0.014											GFA	2	0.027	0.015										DLG	2	0.031	0.014
RVE	2	0.021	0.015										NRE	1	0.014	0.014											RFA	2	0.027	0.015										REE	1	0.016	0.014
KSW	1	0.011	0.015										TNQ	2	0.027	0.014											VIP	1	0.013	0.015										CSR	1	0.016	0.014
GDP	1	0.011	0.015										RLV	2	0.027	0.014											HAF	2	0.027	0.015										KAR	2	0.031	0.014
TII	1	0.011	0.015										NRN	1	0.014	0.014											QNK	1	0.013	0.015										YAD	1	0.016	0.014
MEY	1	0.011	0.015										ALV	1	0.014	0.014											FLH	1	0.013	0.015										MPS	1	0.016	0.014
DRS	2	0.021	0.015										DLK	1	0.014	0.014											GGM	1	0.013	0.015										LDI	1	0.016	0.014
NHI	1	0.011	0.015										SGD	1	0.014	0.014											MTH	1	0.013	0.015										AAF	2	0.031	0.014
MRL	1	0.011	0.015										DSG	1	0.014	0.014											LTC	1	0.013	0.015										DTF	1	0.016	0.014
RTS	2	0.021	0.014										QPA	2	0.027	0.014											KQN	1	0.013	0.015										AGI	1	0.016	0.014
VW*	1	0.011	0.014										YEV	2	0.027	0.014											AFN	3	0.04	0.015										CAC	1	0.016	0.014
EFC	1	0.011	0.014										PLM	1	0.014	0.014											RIE	1	0.013	0.015										AIV	1	0.016	0.014
WVA	3	0.032	0.014										RTA	3	0.041	0.014											SKG	1	0.013	0.015										YD*	1	0.016	0.013
DFN	1	0.011	0.014										WVR	1	0.014	0.014											IR*	1	0.013	0.015										VAD	1	0.016	0.013
EDA	1	0.011	0.014										DGS	2	0.027	0.014											IQN	1	0.013	0.014										SQC	1	0.016	0.013
IM*	1	0.011	0.014										PTE	2	0.027	0.014											DYT	1	0.013	0.014										TPE	2	0.031	0.013
DCM	1	0.011	0.014										IVL	2	0.027	0.014											GWI	2	0.027	0.014										FYL	1	0.016	0.013
EPE	1	0.011	0.014										RYH	1	0.014	0.014											CII	1	0.013	0.014										VQG	1	0.016	0.013
VCT	3	0.032	0.014										IAW	1	0.014	0.014											YIH	1	0.013	0.014										FTL	1	0.016	0.013
SIG	1	0.011	0.014										VCA	1	0.014	0.014											LAI	1	0.013	0.014										LSE	2	0.031	0.013
IGR	2	0.021	0.014										ERH	2	0.027	0.014											CWG	1	0.013	0.014										NRP	2	0.031	0.013
PVD	1	0.011	0.014										ASI	1	0.014	0.014											AHI	2	0.027	0.014										YGK	1	0.016	0.013
ESL	1	0.011	0.014										VAI	1	0.014	0.014											AWG	2	0.027	0.014										QSR	2	0.031	0.013
TSR	1	0.011	0.014										WG*	1	0.014	0.014											KYE	1	0.013	0.014										TGW	1	0.016	0.013
LQE	1	0.011	0.014										VIQ	1	0.014	0.014											TGE	1	0.013	0.014										IAG	3	0.047	0.013
LNN	1	0.011	0.014										LIN	1	0.014	0.014											RML	1	0.013	0.014										DPW	2	0.031	0.013
AGW	2	0.021	0.014										TDL	2	0.027	0.014											KVI	1	0.013	0.014										STR	1	0.016	0.013
TRC	3	0.032	0.014										AN*	1	0.014	0.014											IVF	1	0.013	0.014										LVL	2	0.031	0.013
VVR	3	0.032	0.014										YIS	1	0.014	0.014											KNI	1	0.013	0.014										RVQ	1	0.016	0.013
DEA	1	0.011	0.014										TLP	3	0.041	0.014											FYQ	1	0.013	0.014										TPY	1	0.016	0.013
KWW	1	0.011	0.014										KEG	2	0.027	0.014											TQQ	1	0.013	0.014										PSF	1	0.016	0.013
HAG	2	0.021	0.014										FGY	1	0.014	0.014											PDE	1	0.013	0.014										CSG	2	0.031	0.013
DY*	2	0.021	0.014										SNR	1	0.014	0.014											KQE	1	0.013	0.014										LCR	2	0.031	0.013
IPV	1	0.011	0.014										GFL	1	0.014	0.014											VRQ	3	0.04	0.014										RFA	1	0.016	0.013
DRE	1	0.011	0.014										RCA	1	0.014	0.014											EWA	1	0.013	0.014										QYS	1	0.016	0.013
GDS	2	0.021	0.014										TII	1	0.014	0.014											NFS	1	0.013	0.014										DDV	1	0.016	0.013
AMP	1	0.011	0.014										PLD	2	0.027	0.014											VVW	1	0.013	0.014										KFV	1	0.016	0.013
AIL	1	0.011	0.014										SCQ	1	0.014	0.014											WWF	1	0.013	0.014										VVA	2	0.031	0.013
VYI	2	0.021	0.014										ETA	1	0.014	0.014											CDS	2	0.027	0.014										PHP	3	0.047	0.013
FNE	1	0.011	0.014										QSN	1	0.014	0.014											IVT	1	0.013	0.014										YHG	1	0.016	0.013
QGM	1	0.011	0.014										LLQ	1	0.014	0.014											RDV	1	0.013	0.014										TVR	2	0.031	0.013
VDG	2	0.021	0.014										VF*	2	0.027	0.014											WAT	1	0.013	0.014										LRQ	1	0.016	0.013
HAH	1	0.011	0.014										FTS	1	0.014	0.014											NEG	1	0.013	0.014										GDG	1	0.016	0.013
MNN	1	0.011	0.014										LTC	1	0.014	0.014											NDV	1	0.013	0.014										TPK	1	0.016	0.013
NTT	1	0.011	0.014										FQL	1	0.014	0.014											TCS	1	0.013	0.014										HQM	1	0.016	0.013
GC*	4	0.043	0.014										VGT	3	0.041	0.014											YKY	1	0.013	0.014										ERV	1	0.016	0.013
HDD	1	0.011	0.014										IAY	1	0.014	0.014											AWH	2	0.027	0.014										QGH	1	0.016	0.013
LLG	3	0.032	0.014										PDQ	2	0.027	0.014											RRT	1	0.013	0.014										HHS	1	0.016	0.013
ATF	1	0.011	0.014										IQE	1	0.014	0.014											SL*	1	0.013	0.014										CII	1	0.016	0.013
IDR	2	0.021	0.014										QVW	1	0.014	0.014											GRW	2	0.027	0.014										AD*	1	0.016	0.013
CRT	3	0.032	0.014										RC*	1	0.014	0.014											WPF	2	0.027	0.014										YNK	1	0.016	0.013
LIC	1	0.011	0.014										DVV	2	0.027	0.014											PLK	1	0.013	0.014										LGF	1	0.016	0.013
LFY	1	0.011	0.014										NGS	1	0.014	0.014											NPS	2	0.027	0.014										WGG	2	0.031	0.013
RVK	1	0.011	0.014										LTH	1	0.014	0.014											QVF	1	0.013	0.014										WIS	2	0.031	0.013
PSE	4	0.043	0.014										WI*	1	0.014	0.014											WA*	1	0.013	0.014										LGV	2	0.031	0.013
LGT	3	0.032	0.014										VKA	1	0.014	0.014											LFN	1	0.013	0.014										NVH	1	0.016	0.013
LMV	1	0.011	0.014										CVT	1	0.014	0.014											LAH	1	0.013	0.014										PIV	1	0.016	0.013
HVD	1	0.011	0.014										FLF	1	0.014	0.014											TKY	1	0.013	0.014										WPW	1	0.016	0.013
VGD	1	0.011	0.014										PRD	3	0.041	0.014											IGF	1	0.013	0.014										FDR	1	0.016	0.013
QQL	1	0.011	0.014										SD*	1	0.014	0.014											YYP	1	0.013	0.014										LY*	1	0.016	0.013
LFF	1	0.011	0.014										SKP	2	0.027	0.013											WL*	1	0.013	0.014										YGT	1	0.016	0.013
HYN	1	0.011	0.014										NLL	1	0.014	0.013											YTT	1	0.013	0.014										AQA	1	0.016	0.013
EFV	1	0.011	0.014										NST	1	0.014	0.013											SN*	1	0.013	0.014										CVG	1	0.016	0.013
ITA	2	0.021	0.014										SWH	1	0.014	0.013											VT*	1	0.013	0.014										QHK	1	0.016	0.013
VRM	2	0.021	0.014										RWA	3	0.041	0.013											EDV	1	0.013	0.014										GAN	2	0.031	0.013
RLN	2	0.021	0.014										CPK	1	0.014	0.013											TDH	1	0.013	0.014										ARF	2	0.031	0.013
AIR	2	0.021	0.014										MRG	1	0.014	0.013											QYG	1	0.013	0.014										YRL	2	0.031	0.013
TDI	1	0.011	0.014										HD*	1	0.014	0.013											AEP	1	0.013	0.014										HVC	2	0.031	0.013
KIA	1	0.011	0.014										KSQ	1	0.014	0.013											LGV	3	0.04	0.014										LGQ	1	0.016	0.013
HHP	1	0.011	0.014										NEY	1	0.014	0.013											YIR	1	0.013	0.014										RYH	1	0.016	0.013
WFP	2	0.021	0.014										SFS	1	0.014	0.013											PHE	1	0.013	0.014										HFA	1	0.016	0.013
LPV	2	0.021	0.014										GMG	2	0.027	0.013											RMP	2	0.027	0.014										SEP	1	0.016	0.013
EH*	1	0.011	0.014										TNV	1	0.014	0.013											IHR	2	0.027	0.014										SEG	2	0.031	0.013
CSP	4	0.043	0.014										HLA	2	0.027	0.013											VFA	1	0.013	0.014										AGH	1	0.016	0.013
AMG	2	0.021	0.014										IID	1	0.014	0.013											DTL	2	0.027	0.014										DSS	1	0.016	0.013
EYL	1	0.011	0.014										LIH	1	0.014	0.013											DAG	2	0.027	0.014										WSR	1	0.016	0.013
CGT	2	0.021	0.014										RED	1	0.014	0.013											LST	1	0.013	0.014										KYW	1	0.016	0.013
QFL	2	0.021	0.014										RFI	1	0.014	0.013											DHV	2	0.027	0.014										CQR	2	0.031	0.013
AWF	1	0.011	0.014										PNV	1	0.014	0.013											TSH	1	0.013	0.014										EAS	2	0.031	0.013
REM	1	0.011	0.014										QPF	1	0.014	0.013											PNL	2	0.027	0.014										PSL	1	0.016	0.013
VFP	3	0.032	0.014										REV	2	0.027	0.013											LLC	1	0.013	0.014										SRI	1	0.016	0.013
MRG	1	0.011	0.014										SEF	1	0.014	0.013											SFP	1	0.013	0.014										KRS	2	0.031	0.013
IHK	1	0.011	0.014										KYY	1	0.014	0.013											DPT	1	0.013	0.014										RNA	1	0.016	0.013
ESI	1	0.011	0.014										EDR	1	0.014	0.013											RSF	2	0.027	0.014										LNS	1	0.016	0.013
LEL	1	0.011	0.014										ITV	1	0.014	0.013											NER	1	0.013	0.013										LRW	1	0.016	0.013
EAA	2	0.021	0.014										EGI	1	0.014	0.013											ILQ	1	0.013	0.013										RCG	2	0.031	0.013
RSW	2	0.021	0.014										KPG	1	0.014	0.013											TC*	1	0.013	0.013										AWT	1	0.016	0.013
WLD	1	0.011	0.014										AHS	1	0.014	0.013											NAP	2	0.027	0.013										SYT	1	0.016	0.013
DDR	1	0.011	0.014										GPE	4	0.054	0.013											TQR	1	0.013	0.013										GAM	1	0.016	0.013
SHP	2	0.021	0.014										NDP	1	0.014	0.013											AEQ	1	0.013	0.013										TKS	1	0.016	0.012
VK*	1	0.011	0.014										WRG	2	0.027	0.013											KDF	1	0.013	0.013										HFL	1	0.016	0.012
YGA	1	0.011	0.014										ATA	2	0.027	0.013											GWS	2	0.027	0.013										PDT	1	0.016	0.012
INH	1	0.011	0.014										LMM	1	0.014	0.013											SNS	1	0.013	0.013										LG*	1	0.016	0.012
CAT	1	0.011	0.014										IES	1	0.014	0.013											HTD	1	0.013	0.013										VQA	1	0.016	0.012
HPF	1	0.011	0.014										GAY	2	0.027	0.013											EEG	2	0.027	0.013										ELP	2	0.031	0.012
MCQ	1	0.011	0.014										PFT	1	0.014	0.013											SGH	1	0.013	0.013										PWD	1	0.016	0.012
RWS	2	0.021	0.014										FRP	2	0.027	0.013											VPN	2	0.027	0.013										SLE	2	0.031	0.012
RKA	2	0.021	0.014										WQG	1	0.014	0.013											ENW	1	0.013	0.013										PEN	1	0.016	0.012
HGH	1	0.011	0.013										YYV	1	0.014	0.013											NIV	1	0.013	0.013										GHH	1	0.016	0.012
NKA	1	0.011	0.013										TSK	1	0.014	0.013											VHL	3	0.04	0.013										TH*	1	0.016	0.012
LST	2	0.021	0.013										HGK	1	0.014	0.013											EKV	1	0.013	0.013										TPD	1	0.016	0.012
QRR	1	0.011	0.013										GWV	1	0.014	0.013											ARW	2	0.027	0.013										YLP	2	0.031	0.012
RSQ	1	0.011	0.013										IVH	1	0.014	0.013											DPR	1	0.013	0.013										YPT	1	0.016	0.012
AQD	1	0.011	0.013										DRR	1	0.014	0.013											TAT	2	0.027	0.013										GQL	1	0.016	0.012
NDT	1	0.011	0.013										TEA	1	0.014	0.013											YT*	1	0.013	0.013										QRG	1	0.016	0.012
WRT	1	0.011	0.013										ASD	3	0.041	0.013											THP	1	0.013	0.013										REG	2	0.031	0.012
VAH	3	0.032	0.013										FDH	1	0.014	0.013											HT*	2	0.027	0.013										VTV	2	0.031	0.012
GVS	3	0.032	0.013										CSG	1	0.014	0.013											DFV	1	0.013	0.013										LTN	1	0.016	0.012
DIE	1	0.011	0.013										FMR	1	0.014	0.013											PPN	2	0.027	0.013										MYM	1	0.016	0.012
QNL	2	0.021	0.013										GPQ	2	0.027	0.013											DFI	1	0.013	0.013										SWT	2	0.031	0.012
ARW	2	0.021	0.013										VAN	1	0.014	0.013											QDS	1	0.013	0.013										LCH	1	0.016	0.012
IAC	1	0.011	0.013										GIY	1	0.014	0.013											SHR	1	0.013	0.013										GND	1	0.016	0.012
KCV	1	0.011	0.013										WVP	2	0.027	0.013											NPR	2	0.027	0.013										RWP	2	0.031	0.012
PCV	1	0.011	0.013										CLV	1	0.014	0.013											YLV	1	0.013	0.013										YNC	1	0.016	0.012
LTL	1	0.011	0.013										YGS	1	0.014	0.013											QGL	2	0.027	0.013										LLR	2	0.031	0.012
DSN	1	0.011	0.013										GEA	3	0.041	0.013											VFS	2	0.027	0.013										RTH	1	0.016	0.012
PNF	2	0.021	0.013										GD*	1	0.014	0.013											AVH	1	0.013	0.013										HSP	1	0.016	0.012
SDL	1	0.011	0.013										KRW	1	0.014	0.013											YYI	1	0.013	0.013										WSG	1	0.016	0.012
AFG	2	0.021	0.013										NGT	1	0.014	0.013											IW*	1	0.013	0.013										PYL	2	0.031	0.012
SCV	2	0.021	0.013										STS	3	0.041	0.013											SAD	2	0.027	0.013										DCS	1	0.016	0.012
QFR	1	0.011	0.013										NDL	1	0.014	0.013											SYN	1	0.013	0.013										FDL	1	0.016	0.012
ILG	2	0.021	0.013										CQP	1	0.014	0.013											VAC	1	0.013	0.013										SFE	1	0.016	0.012
QNT	1	0.011	0.013										SDD	1	0.014	0.013											LS*	2	0.027	0.013										LST	1	0.016	0.012
RFD	2	0.021	0.013										SRY	2	0.027	0.013											GGF	3	0.04	0.013										DAA	2	0.031	0.012
FDE	1	0.011	0.013										PYG	1	0.014	0.013											DFP	1	0.013	0.013										THI	1	0.016	0.012
PLF	2	0.021	0.013										PKP	1	0.014	0.013											VAV	2	0.027	0.013										AHQ	1	0.016	0.012
FSA	3	0.032	0.013										KAE	1	0.014	0.013											EPH	1	0.013	0.013										SSQ	1	0.016	0.012
LH*	1	0.011	0.013										AQ*	1	0.014	0.013											MLG	1	0.013	0.013										DPH	2	0.031	0.012
AEG	2	0.021	0.013										KYV	1	0.014	0.013											GPQ	1	0.013	0.013										SR*	2	0.031	0.012
DSP	2	0.021	0.013										MA*	2	0.027	0.013											SVN	1	0.013	0.013										RDE	1	0.016	0.012
HPD	1	0.011	0.013										SWL	1	0.014	0.013											KNH	1	0.013	0.013										APQ	1	0.016	0.012
EGP	2	0.021	0.013										MME	1	0.014	0.013											WPS	1	0.013	0.013										RCQ	2	0.031	0.012
DGD	1	0.011	0.013										AVL	2	0.027	0.013											CCR	2	0.027	0.013										QNG	1	0.016	0.012
HIQ	1	0.011	0.013										EME	1	0.014	0.013											LPE	1	0.013	0.013										FSR	1	0.016	0.012
PQF	1	0.011	0.013										DLA	2	0.027	0.013											YIG	1	0.013	0.013										NRD	1	0.016	0.012
KCD	1	0.011	0.013										IHS	1	0.014	0.013											GYI	1	0.013	0.013										LEA	1	0.016	0.012
TKQ	1	0.011	0.013										TTN	1	0.014	0.013											VFM	1	0.013	0.013										PDV	3	0.047	0.012
HTA	1	0.011	0.013										AKY	1	0.014	0.013											YFT	1	0.013	0.013										PES	2	0.031	0.012
IDG	1	0.011	0.013										RNQ	1	0.014	0.013											EAD	1	0.013	0.013										LRG	2	0.031	0.012
HGV	1	0.011	0.013										HYG	1	0.014	0.013											MCR	1	0.013	0.013										FEA	1	0.016	0.012
LLY	1	0.011	0.013										TAE	2	0.027	0.013											GFY	1	0.013	0.013										QPP	2	0.031	0.012
RHS	1	0.011	0.013										GSK	1	0.014	0.013											LSP	2	0.027	0.013										CRH	1	0.016	0.012
[truncated: 1,441 more rows]
[truncated: 2 more columns]

## Sheet: Top 20 selected motifs
Table S14. Top 20 most enriched stalling motifs in Toe-seq datasets obtained by treatment with AZI or AZI-BB2.
	AZI-1			AZI-2			AZI-BB2-1			AZI-BB2-2				AZI-1 & AZI-2	AZI-BB2-1 & AZI-BB2-2
Motif	Number of motifs	%, MaxStopProbability adjusted	Average %, MaxStopProbability adjusted	Number of motifs	%, MaxStopProbability adjusted	Average %, MaxStopProbability adjusted	Number of motifs	%, MaxStopProbability adjusted	Average %, MaxStopProbability adjusted	Number of motifs	%, MaxStopProbability adjusted	Average %, MaxStopProbability adjusted		average %, MaxStopProbability adjusted	average %, MaxStopProbability adjusted
RRR	52	0.724	0.11965	18	2.424	0.158608	6	0.048	0.00903955	12	0.156	0.0254113		0.139129	0.0172254
RLR	31	0.688	0.1137	12	2.454	0.160571	8	0.137	0.0258004	7	0.104	0.0169409		0.137135	0.0213706
RIR	15	0.5	0.082631	9	2.421	0.158411	5	0.193	0.0363465	6	0.159	0.0259		0.120521	0.0311232
RTR	24	0.452	0.0746984	7	1.347	0.0881371	6	0.056	0.0105461	5	0.041	0.00667861		0.0814178	0.00861238
SPP	29	0.45	0.0743679	7	0.981	0.064189	15	0.245	0.0461394	15	0.319	0.0519629		0.0692784	0.0490511
GPP	23	0.328	0.0542059	8	1.163	0.0760976	13	0.189	0.0355932	18	0.422	0.0687408		0.0651518	0.052167
RSR	22	0.303	0.0500744	8	1.015	0.0664137	4	0.026	0.00489642	7	0.091	0.0148233		0.058244	0.00985984
APP	34	0.465	0.0768468	4	0.503	0.0329124	42	1.037	0.195292	37	0.856	0.139436		0.0548796	0.167364
RGR	28	0.28	0.0462733	6	0.957	0.0626186	8	0.103	0.0193974	5	0.182	0.0296465		0.054446	0.0245219
PPL	27	0.348	0.0575112	5	0.531	0.0347445	15	0.271	0.0510358	10	0.282	0.0459358		0.0461278	0.0484858
RFR	9	0.25	0.0413155	3	0.403	0.0263692	4	0.04	0.00753296	0	0	0		0.0338423	0.00376648
APG	25	0.235	0.0388366	2	0.163	0.0106654	20	0.245	0.0461394	15	0.311	0.0506597		0.024751	0.0483995
PGP	24	0.227	0.0375145	2	0.151	0.00988026	27	0.297	0.0559322	23	0.398	0.0648314		0.0236974	0.0603818
PGS	19	0.141	0.0233019	3	0.218	0.0142642	25	0.492	0.0926554	24	0.664	0.108161		0.0187831	0.100408
GLR	14	0.11	0.0181788	3	0.28	0.018321	14	0.311	0.0585687	12	0.341	0.0555465		0.0182499	0.0570576
APS	14	0.188	0.0310692	0	0	0	21	0.383	0.0721281	19	0.348	0.0566868		0.0155346	0.0644074
PGA	19	0.164	0.027103	0	0	0	23	0.342	0.0644068	26	0.498	0.0811207		0.0135515	0.0727637
GAR	5	0.033	0.00545364	2	0.207	0.0135445	15	0.271	0.0510358	11	0.259	0.0421893		0.00949905	0.0466125
GPR	14	0.099	0.0163609	0	0	0	21	0.369	0.0694915	19	0.295	0.0480534		0.00818047	0.0587725
GRR	10	0.066	0.0109073	1	0.065	0.00425309	22	0.255	0.0480226	17	0.413	0.0672748		0.00758019	0.0576487
	Total %:	6.051		Total %:	15.283		Total %:	5.31		Total %:	6.139

## Sheet: Patterns of motifs
Table S15. Relative occurrence of different patterns of prevalent motifs in Toe-seq datasets.
	AZI-1				AZI-2				AZI-BB2-1				AZI-BB2-2
Pattern	Number of motifs	%	%, MaxStopProbability adjusted		Number of motifs	%	%, MaxStopProbability adjusted		Number of motifs	%	%, MaxStopProbability adjusted		Number of motifs	%	%, MaxStopProbability adjusted
(R/K)xx	1551	16.668	20.314		1240	16.823	22.705		943	12.622	12.845		722	11.285	10.841
(R/K)Px	290	3.117	3.666		198	2.686	2.719		191	2.557	2.502		140	2.188	2.124
(R/K)Rx	198	2.128	2.373		175	2.374	2.748		104	1.392	1.278		77	1.204	1.213
(R/K)(A/G)x	275	2.955	2.747		208	2.822	2.623		191	2.557	2.046		156	2.438	1.945
(R/K)Ax	129	1.386	1.232		104	1.411	1.227		93	1.245	1.089		89	1.391	1.021
(R/K)Gx	146	1.569	1.515		104	1.411	1.396		98	1.312	0.957		67	1.047	0.924
(R/K)(L/V)x	215	2.311	2.805		146	1.981	2.975		116	1.553	1.896		90	1.407	1.419
(R/K)Lx	137	1.472	1.99		91	1.235	2.166		79	1.057	1.388		54	0.844	0.932
(R/K)Vx	78	0.838	0.814		55	0.746	0.809		37	0.495	0.508		36	0.563	0.487
(R/K)(S/T)x	177	1.902	2.437		172	2.333	3.249		89	1.191	1.123		73	1.141	0.991
(R/K)Sx	98	1.053	1.13		102	1.384	1.628		44	0.589	0.428		41	0.641	0.545
(R/K)Tx	79	0.849	1.307		70	0.95	1.621		45	0.602	0.695		32	0.5	0.446
(R/K)x(R/K)	422	4.535	8.176		350	4.748	11.378		132	1.767	2.184		112	1.751	1.716
(R/K)xR	354	3.804	6.556		279	3.785	8.658		99	1.325	1.389		99	1.547	1.443
(R/K)xK	68	0.731	1.62		71	0.963	2.72		33	0.442	0.795		13	0.203	0.273
(R/K)x(A/G)	197	2.117	1.598		176	2.388	1.767		151	2.021	1.379		139	2.173	1.675
(R/K)xA	107	1.15	0.911		83	1.126	0.765		72	0.964	0.603		61	0.953	0.691
(R/K)xG	90	0.967	0.686		93	1.262	1.002		79	1.057	0.777		78	1.219	0.984
(R/K)x(S/T)	157	1.687	1.513		134	1.818	1.603		106	1.419	1.389		74	1.157	0.843
(R/K)xS	96	1.032	0.909		81	1.099	0.98		80	1.071	1.102		44	0.688	0.49
(R/K)xT	61	0.656	0.604		53	0.719	0.623		26	0.348	0.287		30	0.469	0.353
(R/K)xP	179	1.924	1.85		98	1.33	1.196		94	1.258	0.913		59	0.922	0.712
(R/K)x(L/V)	153	1.644	1.593		120	1.628	1.424		140	1.874	1.828		96	1.5	1.437
(R/K)xL	92	0.989	0.975		69	0.936	0.862		78	1.044	1.113		55	0.86	0.684
(R/K)xV	61	0.656	0.618		51	0.692	0.563		62	0.83	0.715		41	0.641	0.753
(R/K)x(*)	97	1.042	1.292		68	0.923	1.033		43	0.576	0.644		55	0.86	1.125
Rxx	1359	14.605	16.956		1060	14.381	18.219		827	11.069	10.561		647	10.113	9.154
Kxx	192	2.063	3.357		180	2.442	4.486		116	1.553	2.284		75	1.172	1.687
Pxx	1356	14.573	13.401		922	12.508	10.733		1124	15.045	15.528		1066	16.661	17.163
PPx	249	2.676	2.809		196	2.659	2.639		134	1.794	1.958		129	2.016	2.125
PRx	177	1.902	1.667		134	1.818	1.365		142	1.901	1.699		134	2.094	1.639
P(A/G)x	301	3.235	2.562		220	2.985	2.594		317	4.243	4.065		316	4.939	5.331
PAx	129	1.386	0.994		107	1.452	1.191		129	1.727	1.241		137	2.141	1.813
PGx	172	1.848	1.568		113	1.533	1.403		188	2.516	2.824		179	2.798	3.519
P(L/V)x	196	2.106	1.852		94	1.275	1.041		173	2.316	2.441		146	2.282	2.661
PLx	112	1.204	1.219		54	0.733	0.579		97	1.298	1.375		83	1.297	1.64
PVx	84	0.903	0.633		40	0.543	0.462		76	1.017	1.066		63	0.985	1.021
P(S/T)x	151	1.623	1.443		85	1.153	0.9		127	1.7	1.569		110	1.719	1.46
PSx	90	0.967	0.785		46	0.624	0.559		86	1.151	1.1		68	1.063	0.871
PTx	61	0.656	0.658		39	0.529	0.341		41	0.549	0.468		42	0.656	0.589
Px(R/K)	190	2.042	1.936		138	1.872	1.607		164	2.195	2.39		162	2.532	2.509
PxR	164	1.762	1.546		124	1.682	1.454		135	1.807	1.85		142	2.219	2.048
PxK	26	0.279	0.389		14	0.19	0.153		29	0.388	0.54		20	0.313	0.46
Px(A/G)	269	2.891	2.266		168	2.279	1.69		217	2.905	2.443		191	2.985	2.754
PxA	140	1.505	1.168		97	1.316	0.888		107	1.432	1.192		103	1.61	1.426
PxG	129	1.386	1.098		71	0.963	0.802		110	1.472	1.252		88	1.375	1.328
Px(S/T)	194	2.085	1.783		134	1.818	1.469		169	2.262	2.545		172	2.688	2.816
PxS	124	1.333	1.195		88	1.194	0.929		103	1.379	1.656		111	1.735	1.657
PxT	70	0.752	0.588		46	0.624	0.54		66	0.883	0.889		61	0.953	1.158
PxP	171	1.838	1.741		121	1.642	1.241		139	1.861	1.476		138	2.157	2.043
Px(L/V)	165	1.773	1.708		95	1.289	1.103		173	2.316	2.413		136	2.126	2.389
PxL	110	1.182	1.146		53	0.719	0.68		98	1.312	1.308		58	0.907	0.97
PxV	55	0.591	0.563		42	0.57	0.423		75	1.004	1.106		78	1.219	1.419
Px(*)	63	0.677	0.766		55	0.746	0.981		18	0.241	0.413		35	0.547	0.72
(A/G)xx	1709	18.366	16.17		1498	20.323	18.09		1742	23.317	22.691		1525	23.836	24.709
(A/G)Px	323	3.471	3.524		252	3.419	3.191		341	4.564	5.074		276	4.314	4.893
(A/G)Rx	254	2.73	2.336		203	2.754	2.328		246	3.293	2.858		221	3.454	3.483
(A/G)(A/G)x	321	3.45	2.564		294	3.989	3.183		365	4.886	3.972		299	4.673	3.995
(A/G)Ax	166	1.784	1.453		149	2.021	1.734		172	2.302	1.815		153	2.391	2.216
(A/G)Gx	155	1.666	1.111		145	1.967	1.449		193	2.583	2.158		146	2.282	1.779
(A/G)(L/V)x	226	2.429	1.94		200	2.713	2.521		254	3.4	3.134		198	3.095	3.578
(A/G)Lx	140	1.505	1.263		130	1.764	1.617		144	1.927	2.092		126	1.969	2.439
(A/G)Vx	86	0.924	0.677		70	0.95	0.904		110	1.472	1.042		72	1.125	1.139
(A/G)(S/T)x	204	2.192	1.834		201	2.727	2.261		154	2.061	1.849		165	2.579	2.415
(A/G)Sx	135	1.451	1.212		133	1.804	1.441		105	1.405	1.32		107	1.672	1.51
(A/G)Tx	69	0.742	0.622		68	0.923	0.82		49	0.656	0.53		58	0.907	0.905
(A/G)x(R/K)	215	2.311	1.9		206	2.795	2.573		288	3.855	4.241		223	3.485	4.279
(A/G)xR	194	2.085	1.669		187	2.537	2.276		269	3.601	3.74		203	3.173	3.67
(A/G)xK	21	0.226	0.231		19	0.258	0.297		19	0.254	0.501		20	0.313	0.609
(A/G)x(A/G)	338	3.632	2.581		289	3.921	2.9		297	3.975	3.024		268	4.189	3.361
(A/G)xA	154	1.655	1.213		144	1.954	1.379		154	2.061	1.628		135	2.11	1.594
(A/G)xG	184	1.977	1.368		145	1.967	1.52		143	1.914	1.397		133	2.079	1.768
(A/G)x(S/T)	230	2.472	2.207		213	2.89	2.717		255	3.413	3.023		218	3.407	3.265
(A/G)xS	144	1.548	1.321		136	1.845	1.819		168	2.249	1.891		139	2.173	2.091
(A/G)xT	86	0.924	0.887		77	1.045	0.898		87	1.165	1.132		79	1.235	1.174
(A/G)xP	241	2.59	2.371		200	2.713	2.509		218	2.918	3.229		221	3.454	3.458
(A/G)x(L/V)	183	1.967	1.758		154	2.089	1.738		196	2.623	2.287		175	2.735	2.722
(A/G)xL	126	1.354	1.2		101	1.37	1.192		110	1.472	1.176		107	1.672	1.711
(A/G)xV	57	0.613	0.558		53	0.719	0.545		86	1.151	1.111		68	1.063	1.011
(A/G)x(*)	133	1.429	1.971		109	1.479	1.795		91	1.218	1.816		96	1.5	2.428
Axx	941	10.113	9.555		815	11.057	9.845		922	12.341	12.194		749	11.707	11.553
Gxx	768	8.254	6.615		683	9.266	8.245		820	10.976	10.497		776	12.129	13.156
x(R/K)x	1340	14.401	14.196		1099	14.91	14.752		1038	13.894	13.171		875	13.676	13.109
R(R/K)x	196	2.106	2.346		167	2.266	2.751		106	1.419	1.255		82	1.282	1.323
(A/G)(R/K)x	270	2.902	2.54		217	2.944	2.542		263	3.52	3.241		235	3.673	3.784
A(R/K)x	148	1.591	1.538		124	1.682	1.483		132	1.767	1.576		112	1.751	1.646
G(R/K)x	122	1.311	1.002		93	1.262	1.059		131	1.753	1.665		123	1.922	2.138
(S/T)(R/K)x	182	1.956	1.848		130	1.764	1.616		144	1.927	1.898		117	1.829	1.67
S(R/K)x	95	1.021	0.778		73	0.99	0.825		91	1.218	1.036		63	0.985	0.878
T(R/K)x	87	0.935	1.069		57	0.773	0.792		53	0.709	0.862		54	0.844	0.792
P(R/K)x	187	2.01	1.787		137	1.859	1.387		147	1.968	1.79		145	2.266	1.863
(L/V)(R/K)x	164	1.762	1.673		146	1.981	2.021		132	1.767	1.501		114	1.782	1.455
L(R/K)x	72	0.774	0.774		72	0.977	0.88		59	0.79	0.72		59	0.922	0.855
V(R/K)x	92	0.989	0.899		74	1.004	1.141		73	0.977	0.78		55	0.86	0.6
(E/D)(R/K)x	74	0.795	0.872		43	0.583	0.614		41	0.549	0.502		33	0.516	0.572
E(R/K)x	34	0.365	0.403		18	0.244	0.28		12	0.161	0.197		6	0.094	0.101
D(R/K)x	40	0.43	0.469		25	0.339	0.335		29	0.388	0.305		27	0.422	0.471
H(R/K)x	36	0.387	0.357		40	0.543	0.462		32	0.428	0.415		14	0.219	0.126
x(R/K)(R/K)	250	2.687	2.993		187	2.537	3.624		174	2.329	2.528		139	2.173	2.298
x(R/K)R	203	2.182	2.258		145	1.967	2.622		143	1.914	1.688		118	1.844	1.613
x(R/K)K	47	0.505	0.735		42	0.57	1.002		31	0.415	0.84		21	0.328	0.686
x(R/K)(A/G)	231	2.483	2.05		183	2.483	1.842		172	2.302	1.687		146	2.282	1.682
x(R/K)A	132	1.419	1.212		116	1.574	1.193		102	1.365	0.988		85	1.329	1.012
x(R/K)G	99	1.064	0.837		67	0.909	0.649		70	0.937	0.7		61	0.953	0.67
x(R/K)(S/T)	189	2.031	1.907		154	2.089	2.16		155	2.075	1.847		121	1.891	1.805
x(R/K)S	119	1.279	1.131		88	1.194	1.281		94	1.258	1.087		71	1.11	1.009
x(R/K)T	70	0.752	0.777		66	0.895	0.878		61	0.816	0.76		50	0.781	0.796
x(R/K)P	168	1.805	1.622		125	1.696	1.155		110	1.472	1.202		94	1.469	1.144
x(R/K)(L/V)	136	1.462	1.526		130	1.764	1.611		135	1.807	1.789		108	1.688	1.715
x(R/K)L	100	1.075	1.168		83	1.126	0.978		80	1.071	1.12		62	0.969	0.924
x(R/K)V	36	0.387	0.358		47	0.638	0.633		55	0.736	0.67		46	0.719	0.791
x(R/K)(E/D)	50	0.537	0.672		56	0.76	0.575		53	0.709	0.74		61	0.953	1.012
x(R/K)E	21	0.226	0.345		22	0.298	0.218		19	0.254	0.349		30	0.469	0.453
x(R/K)D	29	0.312	0.328		34	0.461	0.357		34	0.455	0.391		31	0.485	0.558
x(R/K)(*)	87	0.935	1.111		66	0.895	1.105		52	0.696	0.934		49	0.766	0.975
xRx	1209	12.993	12.206		963	13.065	12.09		937	12.542	11.413		786	12.285	11.411
xKx	131	1.408	1.99		136	1.845	2.661		101	1.352	1.758		89	1.391	1.698
xPx	1717	18.452	20.593		1206	16.361	16.365		1271	17.012	18.415		1014	15.849	16.681
RPx	267	2.869	3.347		181	2.456	2.225		172	2.302	2.095		127	1.985	1.802
(A/G)Px	323	3.471	3.524		252	3.419	3.191		341	4.564	5.074		276	4.314	4.893
APx	186	1.999	2.204		140	1.899	1.73		212	2.838	3.396		151	2.36	2.719
GPx	137	1.472	1.32		112	1.519	1.46		129	1.727	1.678		125	1.954	2.173
(S/T)Px	267	2.869	3.158		179	2.428	2.576		196	2.623	2.7		141	2.204	2.432
SPx	149	1.601	1.633		113	1.533	1.778		122	1.633	1.695		89	1.391	1.644
TPx	118	1.268	1.525		66	0.895	0.798		74	0.99	1.005		52	0.813	0.789
PPx	249	2.676	2.809		196	2.659	2.639		134	1.794	1.958		129	2.016	2.125
(L/V)Px	210	2.257	2.792		125	1.696	1.388		140	1.874	2.112		115	1.797	1.701
LPx	83	0.892	0.981		53	0.719	0.434		59	0.79	0.789		55	0.86	0.682
VPx	127	1.365	1.811		72	0.977	0.954		81	1.084	1.323		60	0.938	1.019
(E/D)Px	99	1.064	1.275		77	1.045	1.31		54	0.723	1.008		43	0.672	0.699
EPx	34	0.365	0.343		23	0.312	0.254		33	0.442	0.677		12	0.188	0.217
DPx	65	0.699	0.932		54	0.733	1.056		21	0.281	0.331		31	0.485	0.482
HPx	61	0.656	0.759		38	0.516	0.489		45	0.602	0.637		37	0.578	0.486
xP(R/K)	211	2.268	2.249		141	1.913	1.786		144	1.927	1.838		142	2.219	1.792
xPR	185	1.988	1.897		118	1.601	1.35		133	1.78	1.621		131	2.048	1.604
xPK	26	0.279	0.352		23	0.312	0.437		11	0.147	0.217		11	0.172	0.189
xP(A/G)	308	3.31	2.894		205	2.781	2.341		234	3.132	2.64		181	2.829	2.687
xPA	119	1.279	1.059		85	1.153	0.906		115	1.539	1.224		87	1.36	1.155
xPG	189	2.031	1.834		120	1.628	1.436		119	1.593	1.416		94	1.469	1.531
xP(S/T)	215	2.311	2.561		177	2.401	2.008		193	2.583	2.953		135	2.11	1.981
xPS	145	1.558	1.792		118	1.601	1.236		126	1.687	2.05		90	1.407	1.338
xPT	70	0.752	0.769		59	0.8	0.772		67	0.897	0.903		45	0.703	0.643
xPP	224	2.407	2.711		191	2.591	3.078		153	2.048	2.467		144	2.251	2.58
xP(L/V)	241	2.59	3.049		148	2.008	1.873		190	2.543	2.685		125	1.954	2.104
xPL	147	1.58	2.025		88	1.194	1.178		108	1.446	1.602		71	1.11	1.246
xPV	94	1.01	1.024		60	0.814	0.695		82	1.098	1.084		54	0.844	0.857
xP(*)	88	0.946	1.579		71	0.963	1.419		35	0.468	0.568		42	0.656	1.089
xPH	66	0.709	0.729		37	0.502	0.425		50	0.669	0.712		36	0.563	0.5
x(A/G)x	1791	19.248	15.712		1419	19.251	16.087		1665	22.286	18.774		1406	21.976	19.774
x(L/V)x	1174	12.617	12.11		922	12.508	12.672		995	13.318	13.731		854	13.348	14.608
x(D/E)x	376	4.041	4.359		325	4.409	4.728		309	4.136	3.889		283	4.423	3.989
xx(R/K)	1503	16.153	19.23		1225	16.619	22.76		1089	14.576	15.925		927	14.489	15.509
(R/K)x(R/K)	422	4.535	8.176		350	4.748	11.378		132	1.767	2.184		112	1.751	1.716
Rx(R/K)	358	3.847	6.547		279	3.785	8.745		112	1.499	1.795		103	1.61	1.559
Kx(R/K)	64	0.688	1.629		71	0.963	2.633		20	0.268	0.389		9	0.141	0.157
(A/G)x(R/K)	215	2.311	1.9		206	2.795	2.573		288	3.855	4.241		223	3.485	4.279
Ax(R/K)	114	1.225	1.095		103	1.397	1.184		122	1.633	1.349		101	1.579	1.474
Gx(R/K)	101	1.085	0.805		103	1.397	1.389		166	2.222	2.892		122	1.907	2.805
(S/T)x(R/K)	196	2.106	1.978		133	1.804	1.807		151	2.021	2.352		128	2.001	2.014
Sx(R/K)	103	1.107	0.95		76	1.031	0.975		73	0.977	0.909		75	1.172	0.997
Tx(R/K)	93	0.999	1.028		57	0.773	0.832		78	1.044	1.443		53	0.828	1.017
Px(R/K)	190	2.042	1.936		138	1.872	1.607		164	2.195	2.39		162	2.532	2.509
(L/V)x(R/K)	202	2.171	2.069		132	1.791	1.588		115	1.539	1.355		100	1.563	1.266
Lx(R/K)	90	0.967	0.924		64	0.868	0.733		56	0.75	0.611		56	0.875	0.658
Vx(R/K)	112	1.204	1.145		68	0.923	0.855		59	0.79	0.744		44	0.688	0.608
Hx(R/K)	30	0.322	0.288		29	0.393	0.359		30	0.402	0.379		25	0.391	0.322
x(R/K)(R/K)	250	2.687	2.993		187	2.537	3.624		174	2.329	2.528		139	2.173	2.298
xR(R/K)	222	2.386	2.429		154	2.089	2.67		155	2.075	2.084		126	1.969	1.924
xK(R/K)	28	0.301	0.565		33	0.448	0.954		19	0.254	0.444		13	0.203	0.374
x(A/G)(R/K)	283	3.041	2.772		221	2.998	2.77		230	3.079	2.451		181	2.829	2.442
xA(R/K)	132	1.419	1.263		96	1.302	1.125		108	1.446	1.171		89	1.391	1.184
xG(R/K)	151	1.623	1.509		125	1.696	1.645		122	1.633	1.28		92	1.438	1.258
x(S/T)(R/K)	206	2.214	2.772		172	2.333	3.159		107	1.432	1.665		112	1.751	1.866
xS(R/K)	112	1.204	1.348		95	1.289	1.593		68	0.91	1.103		70	1.094	0.957
xT(R/K)	94	1.01	1.424		77	1.045	1.566		39	0.522	0.562		42	0.656	0.908
xP(R/K)	211	2.268	2.249		141	1.913	1.786		144	1.927	1.838		142	2.219	1.792
x(L/V)(R/K)	190	2.042	2.522		163	2.211	3.308		148	1.981	2.224		124	1.938	2.286
xL(R/K)	128	1.376	1.823		100	1.357	2.45		85	1.138	1.436		77	1.204	1.576
xV(R/K)	62	0.666	0.699		63	0.855	0.858		63	0.843	0.787		47	0.735	0.71
xxR	1270	13.649	15.426		1012	13.729	17.605		905	12.114	11.892		794	12.41	12.231
xxK	233	2.504	3.804		213	2.89	5.155		184	2.463	4.033		133	2.079	3.278
xxP	1142	12.273	11.451		852	11.559	10.186		817	10.936	9.81		736	11.504	10.337
(R/K)xP	179	1.924	1.85		98	1.33	1.196		94	1.258	0.913		59	0.922	0.712
RxP	165	1.773	1.71		96	1.302	1.187		87	1.165	0.881		58	0.907	0.703
KxP	14	0.15	0.14		2	0.027	0.009		7	0.094	0.032		1	0.016	0.01
(A/G)xP	241	2.59	2.371		200	2.713	2.509		218	2.918	3.229		221	3.454	3.458
AxP	138	1.483	1.416		113	1.533	1.246		123	1.646	2.109		116	1.813	1.819
GxP	103	1.107	0.955		87	1.18	1.263		95	1.272	1.12		105	1.641	1.639
(S/T)xP	169	1.816	1.707		144	1.954	1.671		119	1.593	1.373		115	1.797	1.614
SxP	104	1.118	1.055		93	1.262	1.128		71	0.95	0.875		71	1.11	1.009
TxP	65	0.699	0.652		51	0.692	0.543		48	0.642	0.498		44	0.688	0.605
PxP	171	1.838	1.741		121	1.642	1.241		139	1.861	1.476		138	2.157	2.043
(L/V)xP	147	1.58	1.301		96	1.302	1.141		86	1.151	0.863		74	1.157	0.834
LxP	75	0.806	0.669		51	0.692	0.556		40	0.535	0.399		43	0.672	0.413
VxP	72	0.774	0.633		45	0.611	0.585		46	0.616	0.463		31	0.485	0.421
HxP	46	0.494	0.542		39	0.529	0.417		29	0.388	0.364		26	0.406	0.262
x(R/K)P	168	1.805	1.622		125	1.696	1.155		110	1.472	1.202		94	1.469	1.144
xRP	158	1.698	1.498		116	1.574	1.07		100	1.339	1.049		92	1.438	1.129
xKP	10	0.107	0.125		9	0.122	0.085		10	0.134	0.153		2	0.031	0.015
x(A/G)P	235	2.526	2		175	2.374	1.753		223	2.985	2.304		177	2.766	2.36
xAP	116	1.247	0.884		89	1.207	0.892		94	1.258	0.841		88	1.375	1.037
xGP	119	1.279	1.116		86	1.167	0.861		129	1.727	1.462		89	1.391	1.323
x(S/T)P	138	1.483	1.254		92	1.248	1.09		86	1.151	0.902		95	1.485	1.185
xSP	88	0.946	0.784		64	0.868	0.709		57	0.763	0.608		57	0.891	0.72
xTP	50	0.537	0.47		28	0.38	0.381		29	0.388	0.294		38	0.594	0.465
xPP	224	2.407	2.711		191	2.591	3.078		153	2.048	2.467		144	2.251	2.58
x(L/V)P	139	1.494	1.359		102	1.384	1.151		105	1.405	1.376		87	1.36	1.163
xLP	83	0.892	0.786		56	0.76	0.589		54	0.723	0.637		43	0.672	0.438
xVP	56	0.602	0.573		46	0.624	0.562		51	0.683	0.739		44	0.688	0.725
xIP	35	0.376	0.459		28	0.38	0.471		9	0.12	0.075		14	0.219	0.178
xx(E/D)	445	4.782	4.923		347	4.708	4.425		442	5.916	6.344		399	6.236	7.364
(R/K)x(E/D)	81	0.87	0.85		48	0.651	0.693		64	0.857	0.852		40	0.625	0.721
Rx(E/D)	73	0.785	0.75		34	0.461	0.477		48	0.642	0.576		32	0.5	0.542
Kx(E/D)	8	0.086	0.1		14	0.19	0.216		16	0.214	0.276		8	0.125	0.178
(A/G)x(E/D)	91	0.978	0.924		76	1.031	0.811		124	1.66	1.677		97	1.516	1.78
Ax(E/D)	50	0.537	0.539		32	0.434	0.318		60	0.803	0.679		37	0.578	0.646
Gx(E/D)	41	0.441	0.385		44	0.597	0.493		64	0.857	0.997		60	0.938	1.134
(S/T)x(E/D)	42	0.451	0.477		42	0.57	0.555		48	0.642	0.613		45	0.703	0.61
Sx(E/D)	19	0.204	0.175		23	0.312	0.317		25	0.335	0.265		22	0.344	0.264
Tx(E/D)	23	0.247	0.302		19	0.258	0.238		23	0.308	0.348		23	0.359	0.345
Px(E/D)	53	0.57	0.678		46	0.624	0.548		57	0.763	0.978		57	0.891	1.227
(L/V)x(E/D)	53	0.57	0.702		38	0.516	0.503		47	0.629	0.723		51	0.797	0.91
Lx(E/D)	19	0.204	0.19		19	0.258	0.283		24	0.321	0.35		27	0.422	0.539
Vx(E/D)	34	0.365	0.513		19	0.258	0.22		23	0.308	0.373		24	0.375	0.371
(E/D)x(E/D)	39	0.419	0.423		20	0.271	0.249		21	0.281	0.355		20	0.313	0.413
Ex(E/D)	18	0.193	0.204		6	0.081	0.076		11	0.147	0.209		10	0.156	0.233
Dx(E/D)	21	0.226	0.219		14	0.19	0.173		10	0.134	0.146		10	0.156	0.18
x(R/K)(E/D)	50	0.537	0.672		56	0.76	0.575		53	0.709	0.74		61	0.953	1.012
xR(E/D)	43	0.462	0.57		49	0.665	0.452		48	0.642	0.681		51	0.797	0.786
xK(E/D)	7	0.075	0.103		7	0.095	0.123		5	0.067	0.059		10	0.156	0.226
x(A/G)(E/D)	72	0.774	0.565		63	0.855	0.613		97	1.298	1.272		71	1.11	1.283
xA(E/D)	32	0.344	0.254		36	0.488	0.388		40	0.535	0.518		41	0.641	0.749
xG(E/D)	40	0.43	0.312		27	0.366	0.226		57	0.763	0.754		30	0.469	0.534
x(S/T)(E/D)	82	0.881	0.81		47	0.638	0.674		46	0.616	0.53		44	0.688	0.642
xS(E/D)	53	0.57	0.451		34	0.461	0.48		29	0.388	0.314		29	0.453	0.41
xT(E/D)	29	0.312	0.359		13	0.176	0.194		17	0.228	0.216		15	0.234	0.232
xP(E/D)	91	0.978	1.147		48	0.651	0.698		74	0.99	1.152		62	0.969	1.26
x(L/V)(E/D)	50	0.537	0.504		38	0.516	0.521		65	0.87	0.898		50	0.781	1.077
xL(E/D)	24	0.258	0.268		22	0.298	0.313		38	0.509	0.586		27	0.422	0.641
xV(E/D)	26	0.279	0.236		16	0.217	0.208		27	0.361	0.312		23	0.359	0.437
xN(E/D)	15	0.161	0.208		12	0.163	0.182		10	0.134	0.279		8	0.125	0.183
xxE	200	2.149	2.156		186	2.523	2.516		185	2.476	2.61		176	2.751	3.219
xxD	245	2.633	2.766		161	2.184	1.91		257	3.44	3.734		223	3.485	4.146
xx(A/G)	1552	16.679	13.087		1226	16.633	12.943		1253	16.772	12.883		1122	17.537	14.717
xxA	771	8.286	6.497		649	8.805	6.492		626	8.379	6.249		565	8.831	7.168
xxG	781	8.393	6.59		577	7.828	6.452		627	8.392	6.634		557	8.706	7.549
xxV	346	3.718	3.484		326	4.423	3.647		475	6.358	6.351		374	5.846	6.061
(R/K)xV	61	0.656	0.618		51	0.692	0.563		62	0.83	0.715		41	0.641	0.753
RxV	55	0.591	0.558		44	0.597	0.463		61	0.816	0.707		37	0.578	0.656
KxV	6	0.064	0.06		7	0.095	0.1		1	0.013	0.008		4	0.063	0.097
(A/G)xV	57	0.613	0.558		53	0.719	0.545		86	1.151	1.111		68	1.063	1.011
AxV	34	0.365	0.353		27	0.366	0.288		47	0.629	0.732		40	0.625	0.637
GxV	23	0.247	0.205		26	0.353	0.257		39	0.522	0.379		28	0.438	0.374
(S/T)xV	44	0.473	0.393		49	0.665	0.572		66	0.883	0.811		48	0.75	0.654
SxV	29	0.312	0.226		27	0.366	0.266		36	0.482	0.359		25	0.391	0.301
TxV	15	0.161	0.167		22	0.298	0.306		30	0.402	0.451		23	0.359	0.353
PxV	55	0.591	0.563		42	0.57	0.423		75	1.004	1.106		78	1.219	1.419
(L/V)xV	46	0.494	0.547		55	0.746	0.705		75	1.004	1.073		54	0.844	0.786
LxV	18	0.193	0.123		32	0.434	0.349		37	0.495	0.381		32	0.5	0.5
VxV	28	0.301	0.424		23	0.312	0.356		38	0.509	0.692		22	0.344	0.285
(E/D)xV	23	0.247	0.208		19	0.258	0.228		35	0.468	0.649		21	0.328	0.602
ExV	13	0.14	0.138		7	0.095	0.082		16	0.214	0.307		7	0.109	0.155
DxV	10	0.107	0.07		12	0.163	0.146		19	0.254	0.342		14	0.219	0.448
x(R/K)V	36	0.387	0.358		47	0.638	0.633		55	0.736	0.67		46	0.719	0.791
xRV	35	0.376	0.353		40	0.543	0.564		50	0.669	0.573		41	0.641	0.595
xKV	1	0.011	0.005		7	0.095	0.07		5	0.067	0.097		5	0.078	0.196
x(A/G)V	61	0.656	0.585		76	1.031	0.859		107	1.432	1.195		81	1.266	1.043
xAV	26	0.279	0.217		35	0.475	0.375		58	0.776	0.626		44	0.688	0.597
xGV	35	0.376	0.368		41	0.556	0.484		49	0.656	0.569		37	0.578	0.447
x(S/T)V	45	0.484	0.525		37	0.502	0.452		53	0.709	0.605		46	0.719	0.752
xSV	32	0.344	0.398		14	0.19	0.128		40	0.535	0.464		27	0.422	0.468
xTV	13	0.14	0.127		23	0.312	0.324		13	0.174	0.14		19	0.297	0.283
xPV	94	1.01	1.024		60	0.814	0.695		82	1.098	1.084		54	0.844	0.857
x(L/V)V	45	0.484	0.383		44	0.597	0.383		81	1.084	1.146		56	0.875	1.013
xLV	22	0.236	0.223		23	0.312	0.199		48	0.642	0.725		38	0.594	0.726
xVV	23	0.247	0.16		21	0.285	0.184		33	0.442	0.421		18	0.281	0.286
xFV	7	0.075	0.091		8	0.109	0.088		18	0.241	0.462		22	0.344	0.428
xPP	224	2.407	2.711		191	2.591	3.078		153	2.048	2.467		144	2.251	2.58
(A/G)PP	57	0.613	0.793		54	0.733	1.034		55	0.736	1.227		55	0.86	1.278
APP	34	0.365	0.465		28	0.38	0.419		42	0.562	1.037		37	0.578	0.856
GPP	23	0.247	0.328		26	0.353	0.615		13	0.174	0.189		18	0.281	0.422
(S/T)PP	43	0.462	0.56		42	0.57	0.744		27	0.361	0.365		23	0.359	0.426
SPP	29	0.312	0.45		32	0.434	0.647		15	0.201	0.245		15	0.234	0.319
TPP	14	0.15	0.11		10	0.136	0.097		12	0.161	0.12		8	0.125	0.107
(R/K)PP	28	0.301	0.375		21	0.285	0.284		11	0.147	0.063		17	0.266	0.198
RPP	26	0.279	0.349		21	0.285	0.284		11	0.147	0.063		17	0.266	0.198
KPP	2	0.021	0.026		0	0	0		0	0	0		0	0	0
HPP	16	0.172	0.183		8	0.109	0.089		7	0.094	0.114		7	0.109	0.073
(L/V)PP	31	0.333	0.306		12	0.163	0.155		11	0.147	0.127		11	0.172	0.118
LPP	15	0.161	0.168		3	0.041	0.03		7	0.094	0.085		6	0.094	0.062
VPP	16	0.172	0.138		9	0.122	0.125		4	0.054	0.043		5	0.078	0.055
IPP	8	0.086	0.07		5	0.068	0.047		3	0.04	0.042		4	0.063	0.032
PPP	23	0.247	0.239		24	0.326	0.293		10	0.134	0.094		15	0.234	0.3
CPP	7	0.075	0.067		2	0.027	0.027		7	0.094	0.08		3	0.047	0.021
(E/D)PP	6	0.064	0.07		13	0.176	0.262		9	0.12	0.191		3	0.047	0.056
EPP	5	0.054	0.051		7	0.095	0.067		7	0.094	0.155		1	0.016	0.021
DPP	1	0.011	0.019		6	0.081	0.195		2	0.027	0.036		2	0.031	0.035
