# Supplementary material for: Benzoxaborole-modified azithromycins inhibit translation without inducing ermC expression
Source: Antimicrob Agents Chemother. 2026 Mar 24;70(5):e01539-25. doi: 10.1128/aac.01539-25 (PMC13148051; doi:10.1128/aac.01539-25)
Supplement: Table S7 — Processed Toe-seq data for AZI-treated sample (replicate 1). [file aac.01539-25-s0003.xlsx]

## Sheet: AZI-1_dataset_filtered
Table S7. Processed Toe-seq data for AZI-treated sample (replicate 1).
						Distribution of ribosome density along the coding region of mRNAs																									Amino acids encoded by the corresponding codons																	Stall motif
mRNA type	ATGNNNNNNNNNNNNNNNNNNNNNNNNNNNNNNAAACGCGGGAAGGGAACATAA	peptide	barcode	sample	FL	1	2	3	4	5	6	7	8	9	10	11	12	13	14	15	16	17	CPM-mRNA	CPM-ORF	MaxStopProbability	StopPosition	CPM-mRNAcontrol	CPM-ORFcontrol	CPM-mRNAratio	Likelihood	1	2	3	4	5	6	7	8	9	10	11	12	13	14	15	16	17	E site	P site
E1	ATGAGCTTTTGGGCCGCCCGCCCGCCAGGCGTAAAACGCGGGAAGGGAACATAAACAACAAGCGACAGAACCCCACC	MSFWAARPPGVKRGKGT*	GTCTGTTCATCTTGT	mix2-Azi-1_23	0.00807972	0	0	0	0.00403986	0.0126582	0.0759494	-0.0724482	0.759494	-0.545112	-0.115001	-0.0425532	0	-0.0212766	0	0	0	0	8.47997	8.05061	0.759494	8	7.64469	6.83143	1.10926	0.0115779	M	S	F	W	A	A	R	P	P	G	V	K	R	G	K	G	T	R	P
E2	ATGCTACCTCGCGGGATCTAGCGCCGGCCTCTCAAACGCGGGAAGGGAACATAACCAGAAAGCAAAAGCAGGAAGCC	MLPRGI*	GTCCAGCGCGAAGGC	mix2-Azi-1_23	-0.354545	-0.313636	-0.0909091	0	0	0.025	0.734091												4.29366	3.86429	0.734091	6	3.57837	1.95184	1.19989	0.00725501	M	L	P	R	G	I												G	I
E1	ATGCGATTGCGACATTTCCAGCGGGACTCGCGTAAACGCGGGAAGGGAACATAAACAACAAGCGACAGAACCCCACC	MRLRHFQRDSRKRGKGT*	CTTGATATATTTCCG	mix2-Azi-1_23	-0.102467	0.0139152	0.0196078	0.72549	0.00695762	-0.141682	-0.0322581	0.0392157	-0.0322581	-0.0322581	0	-0.0322581	-0.0322581	-0.0322581	0.0196078	0	0	-0.290323	5.47441	5.15239	0.72549	3	5.04225	3.74102	1.08571	0.00855296	M	R	L	R	H	F	Q	R	D	S	R	K	R	G	K	G	T	R	L
E1	ATGATTTTTATCTGGCGACCCCCCTCCCTGCTGAAACGCGGGAAGGGAACATAAACAACAAGCGACAGAACCCCACC	MIFIWRPPSLLKRGKGT*	GGGGCGGGACGGGG	mix2-Azi-1_23	-0.0692641	0	0	0	0.107143	0.696429	0.0232684	-0.0909091	-0.424242	-0.0606061	-0.030303	-0.030303	0	0	-0.030303	0	0	-0.0606061	6.01112	5.15239	0.696429	5	5.36755	4.06633	1.1199	0.00860523	M	I	F	I	W	R	P	P	S	L	L	K	R	G	K	G	T	I	W
E1	ATGCTCTGCTGGTGGAACGTGATTCCGAACCGCAAACGCGGGAAGGGAACATAAACAACAAGCGACAGAACCCCACC	MLCWWNVIPNRKRGKGT*	TATACAACAAGTCTA	mix2-Azi-1_23	-0.10235	0	0.00210928	0.0152672	-0.0131579	0.0152672	-0.0186822	-0.0220972	-0.0768381	0.675472	-0.0505223	-0.0526316	-0.0373644	0	-0.0394737	0	-0.0394737	-0.197368	14.0617	12.9883	0.675472	9	12.3616	9.43388	1.13753	0.0138567	M	L	C	W	W	N	V	I	P	N	R	K	R	G	K	G	T	I	P
E2	ATGCTCGGTGCTGCGCTGTCCTTCCTGTAGCATAAACGCGGGAAGGGAACATAACCAGAAAGCAAAAGCAGGAAGCC	MLGAALSFL*	AGGATGGCTGTAGGG	mix2-Azi-1_23	-0.419437	-0.0140665	-0.0869565	-0.173913	-0.0434783	0	-0.0140665	0	-0.0716113	0.647059									3.64961	3.43493	0.647059	9	3.74102	1.95184	0.975565	0.00617158	M	L	G	A	A	L	S	F	L									F	L
E1	ATGCAGATCGCGCCACCGCCCAACGGCCGGCCCAAACGCGGGAAGGGAACATAAACAACAAGCGACAGAACCCCACC	MQIAPPPNGRPKRGKGT*	GCCGACTTGTACCC	mix2-Azi-1_23	-0.141176	0	-0.12	-0.000784314	-0.04	0.647059	0.156863	-0.16	-0.0203922	-0.0407843	-0.0203922	-0.04	0.0196078	0	-0.04	0	0	-0.2	5.47441	5.15239	0.647059	5	4.06633	3.25306	1.34628	0.00715	M	Q	I	A	P	P	P	N	G	R	P	K	R	G	K	G	T	A	P
E1	ATGCGGCTTAGGACGCGGCGCAGCGCCCCCCCCCAACGCGGGAAGGGAACATAAACAACAAGCGACAGAACCCCACC	MRLRTRRSAPPQRGKGT*	TTGAAATCTAGGTAC	mix2-Azi-1_23	-0.195455	0	0	0.613636	0.136364	0	-0.0172727	0	-0.16	0	-0.16	-0.04	-0.08	-0.04	-0.04	0.0227273	0	-0.04	4.72302	3.75695	0.613636	3	4.06633	2.4398	1.1615	0.00648593	M	R	L	R	T	R	R	S	A	P	P	Q	R	G	K	G	T	R	L
E2	ATGCGCATTCGTCGGTAGCCCCCCGGGCTCCCCAAACGCGGGAAGGGAACATAACCAGAAAGCAAAAGCAGGAAGCC	MRIRR*	CCTGTGCCGACGAGG	mix2-Azi-1_23	-0.115672	0.0254975	-0.0961857	0.601161	-0.066335	-0.289594													14.3838	12.4516	0.601161	3	11.711	8.78327	1.22822	0.0122162	M	R	I	R	R													R	I
A1	ATGGTACACTCATAAACACAACACTCGCGTCACAACGCGGGAAGGGACATAAACAACAAGCGACAGAACCCCACC	MVHS*	GAGGGGGGCGGGGCC	mix2-Azi-1_23	0.0263158	0	0	0.0263158	0.600877														4.07897	3.97163	0.600877	4	3.90367	3.90367	1.04491	0.00600265	M	V	H	S														H	S
O2	ATGAGATTTAGGCATCTTCCCTAACCCATTCGCAAACGCGGGAAGGGAACATAACCAGAAAGCAAAAGCAGGAAGCC	MRFRHLP*	GCGGGGGAACCACCC	mix2-Azi-1_23	-0.34666	-0.0546691	0.0106979	0.596116	-0.0147978	-0.130142	-0.00566572	-0.045537											59.0378	50.2358	0.596116	3	57.4165	28.7896	1.02824	0.029904	M	R	F	R	H	L	P											R	F
A2	ATGAGATTGAAGGCCTGAACAAAGTGGCGTGGAAAACGCGGGAAGGGAACATAACCAGAAAGCAAAAGCAGGAAGCC	MRLKA*	ATCCCACCACACCAG	mix2-Azi-1_23	-0.179292	-0.105436	-0.114754	0.595168	0.0198447	-0.208456													10.1974	9.01668	0.595168	3	9.92184	6.99408	1.02778	0.0103739	M	R	L	K	A													R	L
A1	ATGAGAATAAGGGCCCGAGCCCACTCCGGGCTAAAACGCGGGAAGGGAACATAAACAACAAGCGACAGAACCCCACC	MRIRARAHSGLKRGKGT*	AAGTGGCTATCTTCG	mix2-Azi-1_23	-0.350877	0	0	0.592593	0	0	-0.0155945	0	-0.0526316	0	0	-0.157895	0	0	0.037037	0	0	-0.0526316	2.89822	1.93215	0.592593	3	3.09041	0.975918	0.937811	0.00497844	M	R	I	R	A	R	A	H	S	G	L	K	R	G	K	G	T	R	I
E1	ATGGGTATGGTCCGGGCTCCGCTCCACAAGCTCAAACGTGGGAAGGGAACATAAACAACAAGCGACAGAACCCCACC	MGMVRAPLHKLKRGKGT*	TATAGCAAACTCTTA	mix2-Azi-1_23	-0.0768251	0.0241935	0.016129	-0.0394737	0.0403226	-0.0314092	-0.0182513	0.591681	-0.00212224	-0.028438	-0.0131579	-0.263158	-0.0314092	0.00806452	-0.0394737	0	0	-0.144737	13.3103	10.1974	0.591681	7	12.3616	8.62061	1.07675	0.0119388	M	G	M	V	R	A	P	L	H	K	L	K	R	G	K	G	T	A	P
E1	ATGCGACAACGGGCCCCTCCGATTGCCTGCTACAAACGCGGGAAGGGAACATAAACAACAAGCGACAGAACCCCACC	MRQRAPPIACYKRGKGT*	CGCTCCGGGTGGGAC	mix2-Azi-1_23	0.167507	0	0.117647	0.568627	0.0196078	-0.00896359	-0.560784	-0.27507	0	0	0	0	0	0	0	0	0	-0.0285714	5.47441	4.401	0.568627	3	5.69286	5.5302	0.961628	0.00695311	M	R	Q	R	A	P	P	I	A	C	Y	K	R	G	K	G	T	R	Q
E1	ATGTCGTCCTGGCCGCACCTGTCTCCTCCGGCGAAACGCGGGAAGGGAACATAAACAACAAGCGACAGAACCCCACC	MSSWPHLSPPAKRGKGT*	CAAGTCTGCGGCTGG	mix2-Azi-1_23	-0.0542522	-0.0454545	-0.0454545	-0.0909091	-0.0909091	0.0322581	-0.0454545	0	-0.0454545	0.567449	0	0	-0.0454545	0	0	0	0	-0.0454545	3.32758	2.14683	0.567449	9	3.57837	1.78918	0.929917	0.00519387	M	S	S	W	P	H	L	S	P	P	A	K	R	G	K	G	T	S	P
E2	ATGCGGATCCGTTGGCCCGGTGCGAACGCTTGAACGCGGGAAGGGAACATAACCAGAAAGCAAAAGCAGGAAGCC	MRIRWPGANA*	CGAACGGACCGCCCC	mix2-Azi-1_23	-0.0229978	0.0158472	0.00672542	0.563428	-0.00382653	-0.0693414	-0.102311	-0.0556973	-0.159091	-0.0681818	-0.0852273								31.5584	27.8014	0.563428	3	28.6269	24.5606	1.1024	0.0189829	M	R	I	R	W	P	G	A	N	A								R	I
A1	ATGATTTACCGGATACAACGTACGCCCTCGTGAAACGCGGGAAGGGAACATAAACAACAAGCGACAGAACCCCACC	MIYRIQRTPS*	GACGCTCGCCAGTAG	mix2-Azi-1_23	-0.0987715	0	-0.108108	0.0545455	0.0275184	0.556265	0.0181818	-0.0810811	-0.108108	0.0275184	-0.225061								5.90378	5.6891	0.556265	5	6.01816	5.2049	0.980993	0.0070757	M	I	Y	R	I	Q	R	T	P	S								R	I
E2	ATGCATTTTTTCAAATCCCCCTGCTCTACCTCGAAACGCGGGAAGGGAACATAACCAGAAAGCAAAAGCAGGAAGCC	MHFFKSPCSTSKRGKGT*	CGCGCGCCGTCGACG	mix2-Azi-1_23	-0.0775862	0	0	0.0344828	-0.0655172	0.0344828	-0.0655172	0.555172	-0.1	-0.1	0	0.0344828	0	0	0	-0.05	0	-0.1	3.1129	2.57619	0.555172	7	3.25306	2.11449	0.956915	0.00483964	M	H	F	F	K	S	P	C	S	T	S	K	R	G	K	G	T	S	P
O2	ATGAGGACAAGACTACTATAGGTAACCCAGACGAAACGCGGGAAGGGAACATAACCAGAAAGCAAAAGCAGGAAGCC	MRTRLL*	TCCTGCGGCCCAACG	mix2-Azi-1_23	0.0208578	-0.164512	-0.0857814	0.549354	-0.0475911	-0.257051	0.00793184												15.8865	13.3103	0.549354	3	14.9641	12.8496	1.06164	0.0123833	M	R	T	R	L	L												R	T
A1	ATGCGATATAAGTAGAACACAGCACGTCCTCCCCGCGGGAAGGGAACATAAACAACAAGCGACAGAACCCCACC	MRYK*	TTATTTCCTCGATTT	mix2-Azi-1_23	-0.220364	0.00260126	-0.244519	0.538833	-0.023783														12.5589	10.4121	0.538833	3	11.2231	6.83143	1.11903	0.0103777	M	R	Y	K														R	Y
E2	ATGCGGACTCGCCTGCCTCTACAACTGCAGTTCAAACGCGGGAAGGGAACATAACCAGAAAGCAAAAGCAGGAAGCC	MRTRLPLQLQFKRGKGT*	TCCGGCGGGTCGGTT	mix2-Azi-1_23	0.0418954	0.00366038	0.0628631	0.537041	0.01866	0.00274529	-0.259051	-0.0508475	-0.0207289	-0.0405427	-0.0932203	-0.0715763	-0.0338983	0	-0.00847458	0	-0.0254237	-0.0677966	22.8637	18.8921	0.537041	3	19.1931	16.7533	1.19125	0.0145589	M	R	T	R	L	P	L	Q	L	Q	F	K	R	G	K	G	T	R	T
E2	ATGTCCGCACCTTGTACGTTATTCGCCTGGTAACGCGGGAGGGAACATACCAGAAAGCAAAAGCAGGAAGCC	MSAPCTLFAW*	GAGAGGGTTTCCAAG	mix2-Azi-1_23	-0.0595238	0	-0.22619	0	-0.047619	-0.0714286	-0.0238095	-0.0952381	0.0357143	-0.047619	0.535714								3.00556	2.46885	0.535714	10	3.41571	2.60245	0.879921	0.00468931	M	S	A	P	C	T	L	F	A	W								A	W
E1	ATGCGAGTAAGGCGCTGTTGTCGCCGAGGCCCTAAACGCGGGAAGGGAACATAAACAACAAGCGACAGAACCCCACC	MRVRRCCRRGPKRGKGT*	GCAGGGGGAAGGCTG	mix2-Azi-1_23	-0.0592062	0.0566038	0.534808	0.044242	-0.0344828	0.0377358	-0.153546	-0.0689655	-0.0344828	0	0.0188679	-0.153546	0	0	-0.0344828	0.0188679	-0.0344828	-0.137931	5.6891	5.04505	0.534808	2	4.71694	3.90367	1.2061	0.00625162	M	R	V	R	R	C	C	R	R	G	P	K	R	G	K	G	T	M	R
O2	ATGCTGTGGGATTTTGCCATTTAGAGCACCCGAAAACGCGGGAAGGGAACATAACCAGAAAGCAAAAGCAGGAAGCC	MLWDFAI*	TGTCGTCGGAGCGAG	mix2-Azi-1_23	-0.241614	-0.124051	-0.0686709	0.0126582	-0.0375	-0.05	-0.0375	0.533544											16.9599	13.9544	0.533544	7	13.0122	7.64469	1.30338	0.0117606	M	L	W	D	F	A	I											A	I
A1	ATGAAAGAAAAACGACAGCACCCCCACACAACAAAACGCGGGAAGGGAACATAAACAACAAGCGACAGAACCCCACC	MKEKRQHPHTTKRGKGT*	CAACCCCACCGAGAA	mix2-Azi-1_23	-0.151515	-0.0242424	-0.0242424	0.533333	0.0212121	0.0333333	0	0.0666667	-0.0909091	0	0	-0.136364	0	0	0	0	-0.0454545	0	3.22024	2.68354	0.533333	3	3.57837	1.78918	0.89992	0.00483366	M	K	E	K	R	Q	H	P	H	T	T	K	R	G	K	G	T	K	E
E2	ATGTGTTTAGTCCGGGCCCCGAGCAATACCGCCAAACGCGGGAAGGGAACATAACCAGAAAGCAAAAGCAGGAAGCC	MCLVRAPSNTAKRGKGT*	CGTACCTCCGAGTGG	mix2-Azi-1_23	-0.266667	0	0	0.0222222	0	-0.0111111	0.0222222	0.533333	0.0777778	-0.0333333	-0.0666667	-0.0777778	-0.1	-0.0333333	0	0	0	-0.0333333	4.83036	3.54227	0.533333	7	4.87959	2.11449	0.989912	0.00599561	M	C	L	V	R	A	P	S	N	T	A	K	R	G	K	G	T	A	P
E1	ATGCGGCCCGACGACCGGCGTACCCTGCAACGCAAACGCGGGAAGGGAACATAAACAACAAGCGACAGAACCCCACC	MRPDDRRTLQRKRGKGT*	TATATCAAGGGAAAT	mix2-Azi-1_23	0.180492	0.016129	-0.03149	0.016129	0.532258	-0.0791091	0.0322581	-0.0714286	0	-0.0238095	-0.047619	-0.0714286	-0.0238095	-0.0714286	-0.0238095	0	-0.0238095	-0.238095	6.65517	4.18632	0.532258	4	6.83143	5.04225	0.974199	0.00729194	M	R	P	D	D	R	R	T	L	Q	R	K	R	G	K	G	T	P	D
E1	ATGATCTTACGGGCAGCCCCGCGCCCGAGGCGCATACGCGGGAAGGGAACATAAACAACAAGCGACAGAACCCCACC	MILRAAPRPRRIRGKGT*	GCGGCCGAAGGCTTG	mix2-Azi-1_23	0.0369318	0	-0.0909091	0	0.0625	-0.105114	0	0.09375	0	0.53125	0.03125	0	0	0	-0.0454545	0.03125	0	-0.545455	3.43493	2.68354	0.53125	9	3.57837	2.92776	0.959914	0.00490924	M	I	L	R	A	A	P	R	P	R	R	I	R	G	K	G	T	R	P
E1	ATGAGAGTGCGATAACACCGGAATGGAAATGCAAACGCGGGAAGGGAACATAAACAACAAGCGACAGAACCCCACC	MRVR*	GGGGGCGGCCTCGGG	mix2-Azi-1_23	-0.155662	-0.070028	-0.0836335	0.526771	-0.214886														15.7792	12.4516	0.526771	3	13.8255	8.62061	1.14131	0.011571	M	R	V	R														R	V
E1	ATGGTTTACGGATGGAACCCGTCATGCCCTCACAAACGCGGGAAGGGAACATAAACAACAAGCGACAGAACCCCACC	MVYGWNPSCPHKRGKGT*	CCGACGAGGGACTGG	mix2-Azi-1_23	-0.0515873	-0.0119048	0	0.031746	0.015873	0.031746	0.015873	0.519841	0.0515873	0.031746	-0.0396825	-0.111111	0.015873	-0.0277778	0	-0.0277778	0	-0.388889	6.76251	5.79644	0.519841	7	5.85551	4.39163	1.1549	0.00683173	M	V	Y	G	W	N	P	S	C	P	H	K	R	G	K	G	T	N	P
E1	ATGCGCCGCCGTCTGATGCACACCTGCGCCTGAAACGCGGGAAGGGAACATAAACAACAAGCGACAGAACCCCACC	MRRRLMHTCA*	TACACATACCCAGGA	mix2-Azi-1_23	-0.271341	0.0162602	0.0372629	0.516938	0.0582656	-0.0589431	0.00813008	-0.0416667	-0.0138889	-0.125	-0.10874								13.203	10.7341	0.516938	3	11.711	6.34347	1.1274	0.0102373	M	R	R	R	L	M	H	T	C	A								R	R
E2	ATGTGTTAACGCACGGAACATCGTCCGCCCAGAAACGCGGGAGGGAACATAACCAGAAAGCAAAAGCAGGAAGCC	MC*	CCCGAGACGGTGAGC	mix2-Azi-1_23	-0.216667	0.0333333	0.516667																3.22024	2.46885	0.516667	2	3.25306	1.78918	0.989912	0.00455017	M	C																M	C
E1	ATGGCAGTGGCCCCGGATCGCCCATCCGGCTCGTAAACGCTGGAAGGGAACATAAACAACAAGCGACAGAACCCCACC	MAVAPDRPSGS*	ATCTGCCCACCGGCT	mix2-Azi-1_23	-0.235543	-0.0178633	-0.0357266	-0.0119089	-0.0140845	0.021184	0.516546	-0.0357266	-0.0422535	0.00813008	-0.0422535	-0.0823314							13.203	10.7341	0.516546	6	11.5484	6.66878	1.14328	0.0101866	M	A	V	A	P	D	R	P	S	G	S							P	D
O1	ATGTTAACGTTGTATCTGTAGCCCGACGAGAGCAAACGCGGGAAGGGAACATAAACAACAAGCGACAGAACCCCACC	MLTLYL*	AAGACACAAGGCACG	mix2-Azi-1_23	-0.269927	-0.0622156	-0.0476296	-0.0192004	-0.0872156	-0.040708	0.514064												84.9071	62.7947	0.514064	6	91.0857	42.1271	0.932167	0.0330562	M	L	T	L	Y	L												Y	L
E1	ATGATGGTATACGTCACTCGGTCCCACGAGCATAAACGCGGGAAGGGAACATAAACAACAAGCGACAGAACCCCACC	MMVYVTRSHEHKRGKGT*	AAATAAAGAACGTCC	mix2-Azi-1_23	0	0	0	0.0444444	0.0444444	0.177778	0	0.513043	0.111111	0	0	-0.0869565	-0.217391	-0.0869565	-0.0434783	0	0	-0.0434783	4.83036	4.72302	0.513043	7	3.74102	2.11449	1.29119	0.00532417	M	M	V	Y	V	T	R	S	H	E	H	K	R	G	K	G	T	T	R
E1	ATGCATCTGTGCTGGCCGGTTCCGCTCGCGGACAAACGCGGGAAGGGAACATAAACAACAAGCGACAGAACCCCACC	MHLCWPVPLADKRGKGT*	GTAGCACCTCATAAG	mix2-Azi-1_23	0.026862	-0.015873	-0.0380037	-0.015873	0.0547924	0.00961539	0.0514347	0.0576923	0.500458	-0.0283883	0.0129731	-0.155372	0	-0.015873	-0.015873	-0.047619	-0.047619	-0.285714	11.1635	9.44605	0.500458	8	10.2471	8.45796	1.08943	0.00905151	M	H	L	C	W	P	V	P	L	A	D	K	R	G	K	G	T	V	P
E2	ATGAAACGCCGGCCCTAGCGCTTCTCCTGCGCCAAACGCGGGAAGGAAACATAACCAGAAAGCAAAAGCAGGAAGCC	MKRRP*	GACGTTCGCAAGTCC	mix2-Azi-1_23	-0.208764	-0.0591657	-0.0349598	0.492614	-0.0205128	-0.13052													28.7675	22.9711	0.492614	3	31.7173	18.5424	0.906996	0.0166467	M	K	R	R	P													K	R
E2	ATGCACCCCGGATGCGAATACGTCCCCGGGCAGAAACGCTGGAAGGGAACATAACCAGAAAGCAAAAGCAGGAAGCC	MHPGCEYVPGQKRWKGT*	AGTGCGGGAGAGACA	mix2-Azi-1_23	-0.0208333	0.03125	-0.0104167	0.489583	0.0104167	0.0104167	0.0520833	0.03125	0.0104167	0	0	-0.0416667	0	-0.0208333	-0.0416667	0	-0.0833333	-0.395833	10.3048	7.29922	0.489583	3	7.80735	5.2049	1.31988	0.0079646	M	H	P	G	C	E	Y	V	P	G	Q	K	R	W	K	G	T	H	P
E1	ATGAGAACAAAACGCAAGTCGCCCCCCATCGGGAAACGCGGGAAGGGAACATAAACAACAAGCGACAGAACCCCACC	MRTKRKSPPIGKRGKGT*	GGGGGCCCTTGGAGA	mix2-Azi-1_23	0.0250278	0.0431034	-0.0397664	0.484983	0.0948276	0.0528365	0	-0.0236374	0.00333704	-0.0483871	-0.016129	-0.0472747	0.0172414	0.00862069	-0.0322581	-0.0881535	0	-0.258065	12.4516	10.5195	0.484983	3	10.0845	6.99408	1.23473	0.00902121	M	R	T	K	R	K	S	P	P	I	G	K	R	G	K	G	T	R	T
A1	ATGTCTTATATTGACCTCGACCCGCGTGCGTTTTAACGCGGGAAGGGAACATAAACAACAAGCGACAGAACCCCACC	MSYIDLDPRAF*	CCGCGTAATGTTTTT	mix2-Azi-1_23	-0.354064	0.0357143	0.00123153	0	0.0190887	-0.102217	0.483374	-0.0855911	0	0.0535714	-0.0344828	-0.0344828							6.01112	4.50834	0.483374	6	4.71694	1.95184	1.27437	0.00574482	M	S	Y	I	D	L	D	P	R	A	F							D	L
A1	ATGAGGTATAAGGGGGCGTGCGAACCGCCCGTCAAACGCGGGAAGGGAACATAAACAACAAGCGACAGAACCCCACC	MRYKGACEPPVKRGKGT*	CATGGGGATGTGGAA	mix2-Azi-1_23	-0.284211	-0.0909774	0.0285714	0.47594	-0.0263158	0.00225564	0	0	0	-0.0789474	-0.0263158	0	0	0	0	0	0	0	7.5139	4.50834	0.47594	3	6.18082	1.95184	1.21568	0.00656228	M	R	Y	K	G	A	C	E	P	P	V	K	R	G	K	G	T	R	Y
A1	ATGAGTAAACATCGAGCGGGGGTCCCGGCCCCTAAACGCGGGAAGGGAACATAAACAACAAGCGACAGAACCCCACC	MSKHRAGVPAPKRGKGT*	TACAACAATCATTAA	mix2-Azi-1_23	-0.0101045	0.47561	0.0714286	0.0571429	0.0327526	-0.0160279	0.0184669	-0.0522648	0.0285714	-0.0243902	-0.146341	-0.121951	0.0142857	-0.0243902	-0.0487805	0.0142857	0	-0.219512	7.5139	7.40656	0.47561	1	6.66878	6.18082	1.12673	0.00670946	M	S	K	H	R	A	G	V	P	A	P	K	R	G	K	G	T	-	M
E1	ATGATAACATGCATACTTGTAGCATAGGCCCCGAAACGCGGGAAGGGAACATAAACAACAAGCGACAGAACCCCACC	MITCILVA*	ATCCCAGGGCTCTC	mix2-Azi-1_23	-0.0833333	-0.111111	0.00555556	0	-0.244444	0	0	0.0555556	0.472222										3.86429	3.22024	0.472222	8	3.25306	2.4398	1.18789	0.00439339	M	I	T	C	I	L	V	A										V	A
E1	ATGCCTCGGCCGGACGATCGATCACGCTCGTAAACGCGGGAAGGGAACATAAACAACAAGCGACAGAACCCCACC	MPRPDDRSRS*	GAAATAAATATTTTT	mix2-Azi-1_23	0	-0.0133901	-0.0645161	0.0602556	0.471698	0.0620816	-0.0967742	-0.225806	-0.129032	-0.0322581	0								5.6891	5.6891	0.471698	4	5.04225	4.87959	1.12829	0.00562572	M	P	R	P	D	D	R	S	R	S								R	P
A1	ATGGATAAAAAGCAAAAACGGAGGCAGTACCGAAAACGCGGGAAGGGAACATAAACAACAAGCGACAGAACCCCACC	MDKKQKRRQYRKRGKGT*	TTCCTGACATCAATT	mix2-Azi-1_23	0.13885	0	0.0322581	0.0322581	0	0.471248	-0.0546985	-0.130435	0	0	-0.130435	-0.0434783	-0.0112202	0	0	-0.0434783	0	-0.26087	3.32758	2.57619	0.471248	5	3.74102	3.41571	0.889486	0.00437145	M	D	K	K	Q	K	R	R	Q	Y	R	K	R	G	K	G	T	K	Q
E1	ATGCATCCTGGCCTTCGCCGACCATCAACCACTAAACGCGGGAAGGGAACATAAACAACAAGCGACAGAACCCCACC	MHPGLRRPSTTKRGKGT*	CAACAAGAACTCCTA	mix2-Azi-1_23	-0.210658	0	-0.0120854	0.470405	0.0578762	-0.054552	-0.0463576	-0.0152292	-0.0081944	-0.00546293	-0.0346845	-0.0120854	-0.0264901	0.00389105	-0.0331126	-0.0120854	0	-0.0623341	27.5867	20.3949	0.470405	3	24.5606	13.0122	1.12321	0.0145339	M	H	P	G	L	R	R	P	S	T	T	K	R	G	K	G	T	H	P
E2	ATGCCAGTGCCGGAGTCACAGACCCGTAGCCCCAAACGCGGGAAGGGAACATAACCAGAAAGCAAAAGCAGGAAGCC	MPVPESQTRSPKRGKGT*	GTCGGAGCACAGCCT	mix2-Azi-1_23	-0.248889	0.1	-0.118889	0	0.468889	0.02	0	0.0244444	0	-0.111111	0	-0.0277778	-0.0155556	-0.0277778	0	-0.0555556	0	-0.0277778	5.36707	4.50834	0.468889	4	5.85551	3.57837	0.916585	0.00574798	M	P	V	P	E	S	Q	T	R	S	P	K	R	G	K	G	T	V	P
E1	ATGACGTTTGATCCACACCCCCTCCTGCCCCGAAAACGCGGGAAGGGAACATAAACAACAAGCGACAGAACCCCACC	MTFDPHPLLPRKRGKGT*	CAAAGCCCAAAGCTT	mix2-Azi-1_23	0.207237	-0.0213816	0	0.0625	-0.105263	0.46875	0	0.03125	-0.0526316	0.03125	-0.210526	-0.284539	-0.105263	0	0.03125	0	0	-0.0526316	3.43493	2.36151	0.46875	5	3.09041	2.7651	1.11148	0.00414467	M	T	F	D	P	H	P	L	L	P	R	K	R	G	K	G	T	D	P
E1	ATGGGCAGTTCGACTCGAGTCTCGACGTCCGGCAAACGCGGGAAGGGAACGTAAACAACAAGCGACAGAACCCCACC	MGSSTRVSTSGKRGKGT*	ATTTGCACGAGCACT	mix2-Azi-1_23	0	0.0525641	0.466667	0	0.00128205	0.0525641	0.025641	0	-0.0987179	0	-0.15	-0.1	-0.1	0	-0.05	0	0	-0.1	4.18632	4.18632	0.466667	2	3.25306	3.25306	1.28689	0.00444759	M	G	S	S	T	R	V	S	T	S	G	K	R	G	K	G	T	M	G
A1	ATGAGTCTAGATCGACAAACAGGCCTACGCACCAAACGCGGGAAGGGAACATAAACAACAAGCGACAGAACCCCACC	MSLDRQTGLRTKRGKGT*	TAAAGATATCTCTTC	mix2-Azi-1_23	0	0.0904762	0.466667	0	-0.142857	-0.047619	0.00476191	0.152381	-0.0952381	-0.047619	-0.047619	0	0	-0.0952381	-0.047619	0	0	-0.047619	3.22024	3.22024	0.466667	2	3.41571	2.92776	0.942773	0.00417064	M	S	L	D	R	Q	T	G	L	R	T	K	R	G	K	G	T	M	S
E2	ATGCGTTTTCGGCTGTCCGCTTGCAGACCCCTGAAACGCGGGAAGGGAACATAACCAGAAAGCAAAAGCAGGAAGCC	MRFRLSACRPLKRGKGT*	CGTTCTCTGTCCACG	mix2-Azi-1_23	-0.175454	0.0694444	-0.0252268	0.466553	-0.0660431	-0.0204082	-0.0121882	-0.00651927	-0.10856	0	0	-0.0130385	0	0	0	0	0	-0.10856	7.72858	7.19188	0.466553	3	7.97	6.01816	0.969709	0.00700365	M	R	F	R	L	S	A	C	R	P	L	K	R	G	K	G	T	R	F
E1	ATGCGCACCCGCGACGGCAATATCGGAACCCGGAAACGCGGGAAGGGAACATAAACAACAAGCGACAGAACCCCACC	MRTRDGNIGTRKRGKGT*	TGGTACGCCCATCGA	mix2-Azi-1_23	-0.02574	0.031746	-0.017589	0.465036	-0.041613	-0.0540541	-0.0922351	-0.22737	-0.027027	0	-0.011154	0	0	0	0	0	0	0	6.76251	5.47441	0.465036	3	6.01816	4.71694	1.12368	0.0061621	M	R	T	R	D	G	N	I	G	T	R	K	R	G	K	G	T	R	T
E2	ATGCGCCACCGGCATTTGCAGCCAACTGCCTCCAAACGCGGGAAGGGAACATAACCAGAAAGCAAAAGCAGGAAGCC	MRHRHLQPTASKRGKGT*	CAGGGTGGGGCCTGG	mix2-Azi-1_23	0.04662	0.0512821	0	0.461538	0.025641	-0.136364	-0.0198135	0	-0.136364	0	0.025641	-0.0454545	0	-0.0909091	-0.136364	0	0	-0.0454545	4.18632	2.46885	0.461538	3	3.57837	2.27714	1.1699	0.00452674	M	R	H	R	H	L	Q	P	T	A	S	K	R	G	K	G	T	R	H
E1	ATGCGGTGGCGGATCTCGTCGTGGGCCCCCCGCAAACGCGGGAAGGGAACATAAACAACAAGCGACAGAACCCCACC	MRWRISSWAPRKRGKGT*	GTACCGTGCCGGGCA	mix2-Azi-1_23	0.00374198	0.0108696	-0.0712758	0.456522	0.0652174	0.0217391	-0.065752	0.0215609	-0.147541	-0.0327869	-0.131148	-0.0655738	-0.0327869	-0.0163934	0	-0.0163934	0	0	9.87541	6.76251	0.456522	3	9.92184	6.83143	0.995321	0.00788077	M	R	W	R	I	S	S	W	A	P	R	K	R	G	K	G	T	R	W
E1	ATGATCAAGGTACCACTTTTAGCCAGCCTGCCGAAACGCGGGAAGGGAACATAAACAACAAGCGACAGAACCCCACC	MIKVPLLASLPKRGKGT*	CTCATATTCACACAA	mix2-Azi-1_23	0.0162338	0.162338	0.00324675	0.012987	0.038961	0.454545	0.012987	-0.0454545	0	0	-0.0454545	-0.146104	0	-0.136364	-0.0324675	-0.0454545	-0.0454545	-0.204545	8.26529	7.94327	0.454545	5	7.15673	6.99408	1.1549	0.00674072	M	I	K	V	P	L	L	A	S	L	P	K	R	G	K	G	T	V	P
O2	ATGATCTATCTACCCTAGCAAGCATCTCCCTGGAAACGCGGGAAGGAACTAACCAGAAAGCAAAAGCAGGAAGCC	MIYLP*	GCACTGAATATAGGC	mix2-Azi-1_23	-0.333333	-0.0424242	0.0424242	-0.0545455	-0.0121212	0.454545													5.90378	4.83036	0.454545	5	5.36755	2.60245	1.0999	0.00558608	M	I	Y	L	P													L	P
A1	ATGAAGCAGCGTCGACTATAACCCCAGTTGAAACGCGGGAAGGGAACATAAACAACAAGCGACAGAACCCCACC	MKQRRL*	GTTCTCCCTACTCA	mix2-Azi-1_23	-0.185714	0.171429	0.0714286	0.452381	-0.209524	-0.2	0												4.50834	3.54227	0.452381	3	4.87959	2.92776	0.923917	0.00498103	M	K	Q	R	R	L												K	Q
A1	ATGAATTATAAGTCACGATAGCAAGCCGCCGGCAAACGCGGAAGTGAACATAAACAACAAGCGACAGAACCCCACC	MNYKSR*	AAATACTGACGCTT	mix2-Azi-1_23	-0.0427807	-0.275936	-0.031016	-0.121925	-0.0192513	0.451337	-0.00106952												9.12402	7.19188	0.451337	5	8.94592	6.66878	1.01991	0.00737438	M	N	Y	K	S	R												K	S
E2	ATGCATCAAGCCTAGTCGCTCCCCCCACGCTGGAAACGCGGGAAGGGAACATAACCAGAAAGCAAAAGCAGGAAGCC	MHQA*	GCGGGCGCGTAGCCG	mix2-Azi-1_23	-0.278571	-0.0642857	0.0571429	0	0.45														3.00556	2.03949	0.45	4	3.25306	1.30122	0.923917	0.00388159	M	H	Q	A														Q	A
E1	ATGGTCGATCGCGGCAAGGTAGCCTACCCGTCGAAACGCGGGAAGGGAACATAAACAACAAGCGACAGAACCCCACC	MVDRGKVAYPSKRGKGT*	TATATCATTCCCTTC	mix2-Azi-1_23	0.0271186	0.101695	0.0180791	0.0116761	0.000564972	0.449718	0.0736347	-0.0248588	-0.0555556	-0.0333333	-0.0555556	-0.269303	-0.0804143	-0.00263654	-0.0555556	-0.0333333	-0.0555556	-0.0333333	12.6663	10.8415	0.449718	5	14.6388	13.1749	0.865256	0.00940664	M	V	D	R	G	K	V	A	Y	P	S	K	R	G	K	G	T	R	G
E2	ATGAATCTCACGCCGGATAGATGAACAGCCCGGAAACGCGGGAAGGGAACATACCAGAAAGCAAAAGCAGGAAGCC	MNLTPDR*	AACGAGTCACGCTGG	mix2-Azi-1_23	0.0204082	-0.0372977	0.0204082	-0.24912	0.0408163	0.44898	0.135116	-0.275862											5.25973	5.15239	0.44898	5	4.71694	4.71694	1.11507	0.00512581	M	N	L	T	P	D	R											T	P
A1	ATGCTAAAAAGGCCACAACACATCGGCGCCCGTAAACGCGGGAAGGGAACATAAACAACAAGCGACAGAACCCCACC	MLKRPQHIGARKRGKGT*	AGTTTATATATTCTA	mix2-Azi-1_23	0.0816697	0.0689655	-0.0181488	0	0	0.448276	0	-0.0362976	-0.157895	0.0344828	0	-0.105263	0	-0.105263	0	-0.0526316	0	-0.157895	3.1129	2.03949	0.448276	5	3.09041	2.27714	1.00728	0.00384791	M	L	K	R	P	Q	H	I	G	A	R	K	R	G	K	G	T	R	P
E1	ATGAAAAATAAATGGACGTGGGTCTCGTAGTGGAAACGCGGGAAGGGAACATACAACAAGCGACAGAACCCCACC	MKNKWTWVS*	CGCGGCCAGGAACCG	mix2-Azi-1_23	0.0104834	0.00990099	-0.0485343	0.0596001	0.446709	-0.0780431	-0.0980392	0.0298971	-0.0978451	-0.215104									10.8415	10.0901	0.446709	4	8.29531	7.80735	1.30694	0.00751495	M	K	N	K	W	T	W	V	S									N	K
A1	ATGCGATACAGGCCGAACTACGCGCTCTCCCTAAAACGCGGGAAGGGAACATAAACAACAAGCGACAGAACCCCACC	MRYRPNYALSLKRGKGT*	CCACAGAAGTCTGA	mix2-Azi-1_23	-0.27959	0	0	0.445946	-0.171948	-0.0638397	0.135601	-0.027027	0	0	0	-0.0368127	0	0.0172414	0	-0.027027	0	-0.027027	6.2258	4.72302	0.445946	3	6.01816	3.09041	1.0345	0.00576386	M	R	Y	R	P	N	Y	A	L	S	L	K	R	G	K	G	T	R	Y
A1	ATGAAATATAAGGAAAGCCGGGTCTGCCGGCGCAAACGCGGGAAGGGAACATAAACAACAAGCGACAGAACCCCACC	MKYKESRVCRRKRGKGT*	GAGGGGCGCGGGCCT	mix2-Azi-1_23	-0.1	0	0.133333	0.444444	0.0111111	0.0222222	-0.0444444	-0.0333333	-0.0333333	0.0111111	0	-0.0444444	0	0	-0.0333333	-0.0333333	0	-0.2	4.83036	3.86429	0.444444	3	4.87959	2.92776	0.989912	0.00499634	M	K	Y	K	E	S	R	V	C	R	R	K	R	G	K	G	T	K	Y
E2	ATGCGTCCACGTTCGGCCCGGCCGCCCTGTGCCAAACGCGGGAAGGGAACATAACCAGAAAGCAAAAGCAGGAAGCC	MRPRSARPPCAKRGKGT*	CCGCAGGGTGTGAAC	mix2-Azi-1_23	0.0863296	0.0337079	0.0449438	0.0565543	0.444007	-0.199625	0.011236	0.011236	-0.0666667	-0.15	-0.255431	0	0.00580524	0	0	0.011236	0	-0.0166667	9.55339	6.97719	0.444007	4	9.75918	7.80735	0.978913	0.00755096	M	R	P	R	S	A	R	P	P	C	A	K	R	G	K	G	T	P	R
E1	ATGTTCGTTTTAAGGCACCGTCCCTCTGGACGCAAACGCGGGAAGGGAACATAAACAACAAGCGACAGAACCCCACC	MFVLRHRPSGRKRGKGT*	GTTGAAAACCAATCT	mix2-Azi-1_23	0.111538	0	0.0384615	0.0192308	0.442308	0.192308	0.024359	0.0192308	0.0192308	-0.233333	0	-0.1	0	-0.0333333	-0.0666667	0	-0.0666667	-0.333333	5.58175	4.401	0.442308	4	4.87959	4.22898	1.1439	0.00519351	M	F	V	L	R	H	R	P	S	G	R	K	R	G	K	G	T	V	L
E1	ATGGATGGAAATACACCCATTTGCCATACCTGCAAACGCGGGAAGGGAACATAAACAACAAGCGACAGAACCCCACC	MDGNTPICHTCKRGKGT*	GGGGGCGCGCCACCG	mix2-Azi-1_23	0.00348432	0	0.440767	0.0243902	0.0487805	0.121951	-0.0357143	-0.142857	-0.141115	0	0.0243902	-0.0470383	0	-0.0714286	0	0	0.0243902	-0.25	4.401	3.75695	0.440767	2	4.55429	3.90367	0.966342	0.00471904	M	D	G	N	T	P	I	C	H	T	C	K	R	G	K	G	T	M	D
A1	ATGGCAATAAGGATAAGGCCCGACCGCACCTACAAACGCGGGAAGGGAACATAAACAACAAGCGACAGAACCCCACC	MAIRIRPDRTYKRGKGT*	TTACCCTGGGTACGT	mix2-Azi-1_23	-0.0992593	-0.0185185	0.0348148	0.0666667	0.00296296	0.438519	0.0348148	-0.037037	-0.0792593	-0.0185185	-0.0555556	-0.0740741	-0.037037	0	0.0133333	-0.0185185	0	-0.134815	8.05061	6.76251	0.438519	5	8.78327	6.34347	0.916585	0.006862	M	A	I	R	I	R	P	D	R	T	Y	K	R	G	K	G	T	R	I
E1	ATGAATGGATTACCCAGCCGCAGGTGCCTCGGGAAACGCGGGAAGGGAACATAAACAACAAGCGACAGAACCCCACC	MNGLPSRRCLGKRGKGT*	TATTTAAATATCTTC	mix2-Azi-1_23	-0.125	0.0833333	0.0208333	0	0.0625	0.4375	0	0.0416667	-0.0625	0.1875	0.0208333	-0.0833333	-0.0833333	0	-0.0416667	0	0	-0.458333	5.15239	5.15239	0.4375	5	3.90367	3.41571	1.31988	0.00468897	M	N	G	L	P	S	R	R	C	L	G	K	R	G	K	G	T	L	P
E1	ATGGGCTTATATGGTTACACTCCATTACGCGTCAAACGCGGGAAGGGAACATAAACAACAAGCGACAGAACCCCACC	MGLYGYTPLRVKRGKGT*	ATTCCCAAGATTCC	mix2-Azi-1_23	0.09375	-0.126645	-0.0115132	0.0411184	0.103618	0	0	0	0.4375	0.09375	-0.0526316	-0.315789	0	0	-0.105263	0	0	-0.0526316	3.43493	3.1129	0.4375	8	3.09041	2.7651	1.11148	0.00386836	M	G	L	Y	G	Y	T	P	L	R	V	K	R	G	K	G	T	T	P
A1	ATGAGATTAAAAGCGAGACATAACGCTGTGCGGAAACGCGGGAAGGGAACATAAACAACAAGCGACAGAACCCCACC	MRLKARHNAVRKRGKGT*	TTAAATAGTCGTGCT	mix2-Azi-1_23	0.0529412	0	0.0392157	0.437255	0	-0.0745098	0.0196078	-0.0666667	-0.0333333	0	-0.133333	0	-0.0470588	-0.0333333	-0.0666667	0	0	-0.027451	5.47441	3.54227	0.437255	3	4.87959	3.09041	1.1219	0.00510426	M	R	L	K	A	R	H	N	A	V	R	K	R	G	K	G	T	R	L
A2	ATGATTAAGAGGCCTAACGGGGACCCGACCAGAAAACGCGGGAAGGGAACATAACCAGAAAGCAAAAGCAGGAAGCC	MIKRPNGDPTRKRGKGT*	GGCGACGGGGCCAAC	mix2-Azi-1_23	0.0261037	-0.0359537	0.0225762	-0.046292	-0.00276775	0.435623	0.0223048	-0.00702792	-0.0035818	-0.0181803	-0.0035818	-0.0690039	-0.0436599	-0.0180447	0.0114238	-0.0437956	-0.0437956	-0.164166	28.8748	22.1123	0.435623	5	22.2835	17.2412	1.2958	0.0132515	M	I	K	R	P	N	G	D	P	T	R	K	R	G	K	G	T	R	P
A1	ATGTTATTGTCAATTTATCAATAGACCGGGCCCAAACGCGGGAAGGGAACATAAACAACAAGCGACAGAACCCCACC	MLLSIYQ*	GCGTAGCCCGATTGG	mix2-Azi-1_23	-0.336966	0.0806452	0	-0.00566696	-0.064952	-0.021796	-0.048823	0.435484											6.65517	4.401	0.435484	7	6.01816	1.95184	1.10585	0.00574278	M	L	L	S	I	Y	Q											Y	Q
E2	ATGGACAACGTCATGGCTCGAAGGCGTGGAGACAAACGCGGGAAGGGAACATAACCAGAAAGCAAAAGCAGGAAGCC	MDNVMARRRGDKRGKGT*	GACGGAAGATAGACC	mix2-Azi-1_23	0.1	0.133333	0.433333	-0.05	0	0	0.0666667	-0.516667	0	0	-0.05	0.0333333	0	-0.05	-0.05	0	0	-0.05	3.22024	2.57619	0.433333	2	3.25306	2.92776	0.989912	0.00381627	M	D	N	V	M	A	R	R	R	G	D	K	R	G	K	G	T	M	D
E1	ATGGTCGGCGGACAGAGAGACCCTCTCCAGGAAAAACGCGGGAAGGGAACATAAACAACAAGCGACAGAACCCCACC	MVGGQRDPLQEKRGKGT*	AACTGGCGAATTAT	mix2-Azi-1_23	-0.439271	0	0.048583	0.0384615	-0.01417	0.0384615	0	-0.0526316	0.433198	0	0	0	0	0	-0.0526316	0	0	0	2.79088	2.25417	0.433198	8	3.09041	1.13857	0.903077	0.00359824	M	V	G	G	Q	R	D	P	L	Q	E	K	R	G	K	G	T	D	P
A1	ATGGGTAAGATGCGAAGAGGGCGCTGTACCCTCAAACGCGGGAAGGGAACATAAACAACAAGCGACAGAACCCCACC	MGKMRRGRCTLKRGKGT*	ATTCTAACTTAATTA	mix2-Azi-1_23	-0.0900901	0.108108	0.108108	0	0.432432	0.0540541	-0.166667	-0.0416667	0	0	-0.0416667	-0.0416667	-0.0563063	-0.0146396	0	0	0	-0.125	3.97163	3.00556	0.432432	4	3.90367	2.11449	1.01741	0.00428538	M	G	K	M	R	R	G	R	C	T	L	K	R	G	K	G	T	K	M
A1	ATGAATAAGAGGCCATAACCTCCCTCCGACTCCAAACGCGGGAAGGGAACATAAACAACAAGCGACAGAACCCCACC	MNKRP*	TTCAATACTCTCAAA	mix2-Azi-1_23	-0.216908	-0.141824	-0.0967742	-0.0150167	0.00222469	0.431591													6.2258	5.36707	0.431591	5	5.04225	3.25306	1.23473	0.00528898	M	N	K	R	P													R	P
A1	ATGACAACCGACCCAGGCCAAAGCAACCCGGCGAAACGCGGGAAGGGAACATAAACAACAAGCGACAGAACCCCACC	MTTDPGQSNPAKRGKGT*	ATGGGTTTTCAGCCC	mix2-Azi-1_23	-0.217949	0	-0.0448718	-0.0128205	-0.025641	0.429487	0.025641	-0.0769231	-0.025641	0	-0.025641	-0.025641	0	0	0	0	0	0	5.58175	3.64961	0.429487	5	6.34347	2.7651	0.879921	0.00545742	M	T	T	D	P	G	Q	S	N	P	A	K	R	G	K	G	T	D	P
E1	ATGACTGCACTAAACGCCCTAAGTCGGCCGAGCAAACGCGGGAAGGGAACATAAACAACAAGCGACAGAACCCCACC	MTALNALSRPSKRGKGT*	GTTGGCCTGCTTTCT	mix2-Azi-1_23	0.126667	0	0.00761905	0.428571	0.0714286	0.0552381	0.0714286	-0.272381	-0.0561905	0.0238095	-0.04	-0.0961905	0	-0.04	0	0	-0.04	-0.24	4.50834	3.75695	0.428571	3	4.06633	3.90367	1.1087	0.00446686	M	T	A	L	N	A	L	S	R	P	S	K	R	G	K	G	T	T	A
E2	ATGAATTATCGACCCAGGGCACCACCGCACCGGAAACGCGGGAAGGGAACATAACCAGAAAGCAAAAGCAGGAAGCC	MNYRPRAPPHRKRGKGT*	GGGCCACCTAGCACG	mix2-Azi-1_23	0.15188	-0.0526316	0	0.114286	0.428571	0.114286	0	0	-0.708271	0	0.0571429	0	0	-0.105263	0	0	0	0	3.75695	2.79088	0.428571	4	3.09041	2.7651	1.21568	0.00389303	M	N	Y	R	P	R	A	P	P	H	R	K	R	G	K	G	T	Y	R
A1	ATGTCTATTATACAATGAAACCCGCGAGCGCCGAAACGCGGGAAGGGAACATAAACAACAAGCGACAGAACCCCACC	MSIIQ*	GTCTAAACGGATCCC	mix2-Azi-1_23	-0.145865	-0.0526316	0	-0.263158	0.0571429	0.428571													3.75695	1.93215	0.428571	5	3.09041	1.13857	1.21568	0.00389303	M	S	I	I	Q													I	Q
E2	ATGGCTGGACACACCGTCCCGTGGTAATGGGTTAAACGCGGGAAGGGAACATAACCAGAAAGCAAAAGCAGGAAGCC	MAGHTVPW*	CCGACAAGGGACACC	mix2-Azi-1_23	0.0542857	-0.114286	-0.0285714	0.111429	-0.00857143	0.02	0.425714	0.04	-0.471429										5.36707	4.61568	0.425714	6	5.69286	5.2049	0.942773	0.00517464	M	A	G	H	T	V	P	W										T	V
E1	ATGCGTCGTCCGCACGTGCCCACTGGCCGCTTAAAACGCGGGAAGGGAACATAAACAACAAGCGACAGAACCCCACC	MRRPHVPTGRLKRGKGT*	GAGTGGAGGGGGAGG	mix2-Azi-1_23	0.0765957	0.106383	0	0.0212766	0.425532	0.0425532	-0.04	0.0212766	0	0.0212766	-0.04	-0.21617	0	0	0	-0.12	0	-0.178723	5.04505	3.64961	0.425532	4	4.06633	2.7651	1.24069	0.00458792	M	R	R	P	H	V	P	T	G	R	L	K	R	G	K	G	T	R	P
E1	ATGATAGATCCCCCTCGACTGCCGTCGCCATCTAAACGCGGGAAGGGAACATAAACAACAAGCGACAGAACCCCACC	MIDPPRLPSPSKRGKGT*	GAGGTCGCGCGCTTT	mix2-Azi-1_23	0.0175439	0	0.0299043	0.122807	-0.559011	-0.0558214	0.0701754	0.42504	0.0175439	-0.0681818	0	0	0	0	0	0	0	0	6.11846	6.01112	0.42504	7	7.15673	7.15673	0.854924	0.00575758	M	I	D	P	P	R	L	P	S	P	S	K	R	G	K	G	T	R	L
E2	ATGCGCATTCGCGCCGGGCGACGACGGCATTCTAAACGCGGGAAGGGAACATAACCAGAAAGCAAAAGCAGGAAGCC	MRIRAGRRRHSKRGKGT*	GGGCGACGTCGGTG	mix2-Azi-1_23	-0.167093	-0.0588235	-0.029838	0.424552	0.00937766	0.0383632	-0.0988917	0	-0.0392157	0	-0.0392157	0	-0.0196078	0	-0.0196078	0	0	0	7.40656	4.72302	0.424552	3	8.29531	3.90367	0.892861	0.00636825	M	R	I	R	A	G	R	R	R	H	S	K	R	G	K	G	T	R	I
A1	ATGAAGTACAGGCCAGGGCGCACCTAGCACAAGAAACGCGGGAAGGGAACATAAACAACAAGCGACAGAACCCCACC	MKYRPGRT*	GATGGCGCGGCGCAC	mix2-Azi-1_23	-0.168831	0	-0.047619	0.424242	-0.0952381	-0.047619	-0.047619	0	-0.047619										3.54227	2.79088	0.424242	3	3.41571	2.11449	1.03705	0.00390185	M	K	Y	R	P	G	R	T										K	Y
E1	ATGCTGCCCTACAGTGCACACCCACCCCTCTCCAAACGCGGGAAGGGAACATAAACAACAAGCGACAGAACCCCACC	MLPYSAHPPLSKRGKGT*	TTCTTCTTTGTCCTT	mix2-Azi-1_23	0.0777339	0.0909091	-0.0434783	0.424242	0.0909091	-0.0566535	-0.0869565	0.0342556	0.0474308	0	-0.0434783	-0.173913	0	0	0.030303	-0.0434783	0	-0.347826	3.54227	3.1129	0.424242	3	3.74102	3.57837	0.946872	0.00401018	M	L	P	Y	S	A	H	P	P	L	S	K	R	G	K	G	T	L	P
E1	ATGAAAATTAGGTCGCTCGGAGCGTCGATGCGCAAACGCGGGAAGGGAACATAAACAACAAGCGACAGAACCCCACC	MKIRSLGASMRKRGKGT*	TACTAGAATCCTTTC	mix2-Azi-1_23	-0.0230769	-0.0115385	0.0384615	0.423077	0.0653846	-0.0576923	0	-0.15	-0.0615385	0.0384615	-0.1	0	0.0384615	0	0	-0.15	0	-0.05	2.79088	2.57619	0.423077	3	3.25306	2.92776	0.857923	0.00356885	M	K	I	R	S	L	G	A	S	M	R	K	R	G	K	G	T	K	I
O1	ATGCGATGCCGATCGTCTTGGGCGGTGCGCCCCAAACGCGGGAAGGGAACATAAACAACAAGCGACAGAACCCCACC	MRCRSSWAVRPKRGKGT*	TGCGGCCGATGCGCC	mix2-Azi-1_23	-0.224138	0.0694076	0.0433245	0.422635	-0.0170203	0.0172414	-0.0170203	-0.051061	-0.0298408	0	0	-0.0641026	-0.00839965	-0.0128205	-0.0384615	0	0	-0.0897436	12.4516	9.01668	0.422635	3	12.6869	6.34347	0.981451	0.00842397	M	R	C	R	S	S	W	A	V	R	P	K	R	G	K	G	T	R	C
O2	ATGAAAGTCCGAAGGTAAATGAGTGCGCACAAAAACGCGGGAAGGGAACATAACCAGAAAGCAAAAGCAGGAAGCC	MKVRR*	CACGTGGGGCGCACC	mix2-Azi-1_23	-0.154935	-0.0128294	0.0325936	0.42233	-0.156264	-0.0403953													18.0334	12.7736	0.42233	3	16.7533	9.27122	1.07641	0.0102323	M	K	V	R	R													K	V
E1	ATGCCACGTCGGAAGCGCGCTCCTCTGTAGCGGAAACGCGGGAAGGGAACATAAACAACAAGCGACAGAACCCCACC	MPRRKRAPL*	AGCCCGGGACG	mix2-Azi-1_23	0.0593496	0.097561	-0.0333333	-0.0422764	0.421138	-0.117886	-0.0422764	-0.108943	-0.0666667	-0.1									4.401	3.1129	0.421138	4	4.87959	3.74102	0.901919	0.00460351	M	P	R	R	K	R	A	P	L									R	R
E2	ATGTATTCTCAAGGCCGCACTCCGCGGGCCAGCAAACGCGGGAAGGGAACATAACCAGAAAGCAAAAGCAGGAAGCC	MYSQGRTPRASKRGKGT*	GCGCGGTTGGTGCGG	mix2-Azi-1_23	0.103187	0.0224719	0.011236	0	0.011236	-0.0408163	0	0.418941	0.0286631	-0.0795689	-0.0754414	-0.0254529	-0.18161	-0.0408163	-0.0816327	-0.0295804	-0.0204082	0	9.55339	8.37263	0.418941	7	7.97	7.64469	1.19867	0.00670328	M	Y	S	Q	G	R	T	P	R	A	S	K	R	G	K	G	T	R	T
E1	ATGTTCTACATGTGTAGGTTGAGAATCCCCGGCAAACGCGGGAAGGGAACATAAACAACAAGCGACAGAACCCCACC	MFYMCRLRIPGKRGKGT*	GTCTAACAAGCCCCG	mix2-Azi-1_23	-0.0222319	0.0645161	-0.00043592	0.0322581	0	-0.027027	-0.010898	0.418919	-0.00566696	0.00523104	-0.108108	-0.0540541	-0.135135	-0.027027	0.00523104	0	0	-0.135571	6.65517	5.90378	0.418919	7	6.01816	5.2049	1.10585	0.00552433	M	F	Y	M	C	R	L	R	I	P	G	K	R	G	K	G	T	R	L
E1	ATGATGGTGCCATTGGGGGTCCACCATCCGGCGAAACGCGGGAAGGGAACATAAACAACAAGCGACAGAACCCCACC	MMVPLGVHHPAKRGKGT*	TCGGGTTTGGCGTGT	mix2-Azi-1_23	0.381193	0	0	0	0.418605	-0.0171891	-0.0869565	0	0	0	-0.0869565	0	-0.130435	-0.0869565	-0.0434783	-0.0434783	0	-0.26087	4.61568	2.25417	0.418605	4	3.74102	3.09041	1.2338	0.00428508	M	M	V	P	L	G	V	H	H	P	A	K	R	G	K	G	T	V	P
A1	ATGATTGAAAATTGACAAGATACCCCGGCTCTTAAACGCGGGAAGGGAACATAAACAACAAGCGACAGAACCCCACC	MIEN*	ATTCAATGCCAACCC	mix2-Azi-1_23	-0.251852	0.0240741	-0.175926	0.0981481	0.418519														2.89822	2.46885	0.418519	4	3.25306	1.95184	0.89092	0.00357073	M	I	E	N														E	N
A1	ATGTTCAAACTATTCCCCAACACTCGTCCATAAAAACGCGGGAAGGGAACATAAACAACAAGCGACAGAACCCCACC	MFKLFPNTRP*	GTATTTTACTTCATG	mix2-Azi-1_23	-0.160736	0	-0.0319872	-0.153539	0.0331867	-0.0731707	-0.0731707	0.00839664	0.0163934	0	0.418233								6.54783	5.04505	0.418233	10	6.66878	4.06633	0.981864	0.0056606	M	F	K	L	F	P	N	T	R	P								R	P
E1	ATGACTAGTCCAGGTCCCGTTGCCATCGCCGATAAACGCGGGAAGGGAACATAAACAACAAGCGACAGAACCCCACC	MTSPGPVAIADKRGKGT*	GAAGCCAAAAGGGT	mix2-Azi-1_23	0.0584795	0.0555556	0.416667	0.0277778	-0.0964912	0.138889	0.00292398	0.0277778	0	-0.0526316	0	-0.157895	0	-0.263158	0	0	0	-0.157895	3.86429	3.43493	0.416667	2	3.09041	2.92776	1.25041	0.00381712	M	T	S	P	G	P	V	A	I	A	D	K	R	G	K	G	T	M	T
A1	ATGTGGGTGAAGTGTAGGCTGCGCCGCGCACGCAAACGCGGGAAGGGAACATAAACAACAAGCGACAGAACCCCACC	MWVKCRLRRARKRGKGT*	TGGGCAAGGGATTTG	mix2-Azi-1_23	-0.0400509	0.0119729	0.00826446	0.0119729	-0.0128205	0.416084	-0.0603942	-0.0603942	-0.025641	-0.025641	-0.0173766	-0.0301971	-0.0384615	0	0.0165289	0	0	-0.141026	12.9883	7.5139	0.416084	5	12.6869	6.66878	1.02375	0.00839942	M	W	V	K	C	R	L	R	R	A	R	K	R	G	K	G	T	K	C
A1	ATGAAGGAAAGGACAAACACGTGGAGGACCATTAAACGCGGGAAGGGAACATAAACAACAAGCGACAGAACCCCACC	MKERTNTWRTIKRGKGT*	AGGCGAACGAGCGGA	mix2-Azi-1_23	-0.00728291	0.160224	0.0196078	0.415126	-0.0179272	-0.0285714	-0.142857	0	0.0196078	0	0	-0.0285714	0	-0.037535	0.0196078	0	-0.0857143	-0.257143	5.47441	5.04505	0.415126	3	5.69286	5.04225	0.961628	0.00507611	M	K	E	R	T	N	T	W	R	T	I	K	R	G	K	G	T	K	E
E1	ATGGTATCGGTCCTGTTGCTTTAGTATACGGCGAAACGCGGGAAGGGAACATAAACAACAAGCGACAGAACCCCACC	MVSVLLL*	GACGGAAGGGGTACA	mix2-Azi-1_23	-0.237548	-0.0306513	-0.141762	0.00229885	0	-0.00996168	0.0245211	0.413793											9.3387	7.40656	0.413793	7	7.31939	4.06633	1.27589	0.00640935	M	V	S	V	L	L	L											L	L
E2	ATGGCGCGGTCTTGCATTCACCCAAATTGATACGCGGGAAGGGAACATAACCAGAAAGCAAAAGCAGGAAGCC	MARSCIHPN*	CCCGCAGCTCGGACC	mix2-Azi-1_23	-0.15102	0.00408163	0.0204082	0	-0.0326531	0.0530612	-0.0163265	0.0408163	0.412245	-0.273469									5.25973	4.401	0.412245	8	5.69286	3.90367	0.923917	0.00498054	M	A	R	S	C	I	H	P	N									H	P
E2	ATGCATCGCGCCGACAGAGGGACATAAGTTTTGAAACGCGGGAAGGGAACATAACCAGAAAGCAAAAGCAGGAAGCC	MHRADRGT*	CGGACGACGCTGTGC	mix2-Azi-1_23	-0.489329	0.121951	0.0731707	0	0.0731707	0.411585	-0.0205793	-0.19436	0										4.401	4.07897	0.411585	5	5.2049	2.27714	0.845549	0.00458735	M	H	R	A	D	R	G	T										A	D
A2	ATGCCACCAAAAATCATAGACACCACGTCCCCGAAACGCGGGAAGGGAACATAACCAGAAAGCAAAAGCAGGAAGCC	MPPKIIDTTSPKRGKGT*	ATAGTTGGACAGCG	mix2-Azi-1_23	-0.000724638	0.0289855	-0.15	0.405797	0.057971	0.0144928	-0.075	0.0184783	-0.075	0	-0.025	-0.05	-0.05	0	0	0	-0.025	-0.05	7.40656	4.07897	0.405797	3	6.50612	3.41571	1.1384	0.00565765	M	P	P	K	I	I	D	T	T	S	P	K	R	G	K	G	T	P	P
E1	ATGGCACCCTGCCTCCTCTCACTGATGGCACCGAAACGCGGGAAGGGAACATAAACAACAAGCGACAGAACCCCACC	MAPCLLSLMAPKRGKGT*	GCGAGCTGGGCACGG	mix2-Azi-1_23	-0.0679675	-0.0731707	0.0133333	0.4	-0.0331707	-0.0110569	0.0266667	-0.0465041	-0.017561	0	0	-0.0686179	0	0	-0.0487805	0	0	-0.0731707	8.05061	5.25973	0.4	3	6.66878	3.90367	1.20721	0.00576125	M	A	P	C	L	L	S	L	M	A	P	K	R	G	K	G	T	A	P
E1	ATGGCGAAAAATGGTACCCTGTTGCCGACGGCGAAACGCGGGAAGGGAACATAAACAACAAGCGACAGAACCCCACC	MAKNGTLLPTAKRGKGT*	TGTCTTCATATTGTT	mix2-Azi-1_23	-0.0363636	0.075	0.075	0.4	0	0	0	0.0545455	-0.0863636	0.075	-0.0159091	0	0.05	0	-0.0909091	0	0	-0.5	4.29366	3.86429	0.4	3	3.57837	3.09041	1.19989	0.00395319	M	A	K	N	G	T	L	L	P	T	A	K	R	G	K	G	T	A	K
A1	ATGAAGCAGCGAGAGGCAACCGCAACAAGCATCAAACGCGGGAAGGGAACATAAACAACAAGCGACAGAACCCCACC	MKQREATATSIKRGKGT*	GATGCTCCCTTTTGG	mix2-Azi-1_23	-0.163624	-0.0209601	0.0114943	0.397566	0.020284	0	0.00338066	0.0229885	-0.0588235	0	-0.0196078	-0.0196078	0	-0.0196078	-0.0588235	0.0229885	-0.0392157	-0.0588235	9.3387	6.65517	0.397566	3	8.29531	4.39163	1.12578	0.00639445	M	K	Q	R	E	A	T	A	T	S	I	K	R	G	K	G	T	K	Q
E1	ATGTCAGCTGCAACGAACCGGTTATGGGTGAATAAACGCGGGAAGGGAACATAAACAACAAGCGACAGAACCCCACC	MSAATNRLWVNKRGKGT*	GCCGGGGGGA	mix2-Azi-1_23	-0.342758	-0.015377	0.000496032	0.126984	0	0.111111	0.047619	0.111607	0.396825	-0.03125	0.0322421	-0.0625	-0.03125	0	0	-0.03125	0	-0.21875	6.76251	6.33314	0.396825	8	5.2049	2.60245	1.29926	0.00503339	M	S	A	A	T	N	R	L	W	V	N	K	R	G	K	G	T	R	L
E1	ATGCACCAGGGAGGGCGGGGCAAGCCGACGTCCAAACGCGGGAAGGGAACATAAACAACAAGCGACAGAACCCCACC	MHQGGRGKPTSKRGKGT*	GGGGGGGAGGGGCGG	mix2-Azi-1_23	-0.0379369	0	-0.0289855	0	0	0	0	0.396419	-0.0179028	-0.0771526	-0.106138	-0.0664962	-0.00468883	0	-0.00468883	0	0	-0.0724638	10.9488	9.87541	0.396419	7	11.2231	9.92184	0.975565	0.00732593	M	H	Q	G	G	R	G	K	P	T	S	K	R	G	K	G	T	R	G
A1	ATGTGGAAACCTAAGCGAGAATTCCACCCGCGCAAACGCGGGAAGGGAACATAAACAACAAGCGACAGAACCCCACC	MWKPKREFHPRKRGKGT*	CGCCACACCGGCGCG	mix2-Azi-1_23	-0.0512821	0.0208333	0.145833	0.395833	0.0208333	0	-0.0384615	0	0	0	-0.0737179	-0.0384615	-0.0560897	0.0208333	0	0	0	-0.346154	5.15239	3.43493	0.395833	3	4.22898	2.60245	1.21835	0.00434586	M	W	K	P	K	R	E	F	H	P	R	K	R	G	K	G	T	W	K
E1	ATGGTCAGGACCGTTATGCGCTAACGCGGTCGCAAACGCGGGAAGGGAACATAAACAACAAGCGACAGAACCCCACC	MVRTVMR*	GTTTCTCATCTTTTA	mix2-Azi-1_23	-0.00587084	0.0136986	-0.00587084	-0.129159	0.0410959	-0.105349	-0.0202218	0.394325											7.83592	6.76251	0.394325	7	6.83143	4.39163	1.14704	0.0056745	M	V	R	T	V	M	R											M	R
E1	ATGCGAAGATGCTCGAAACCACCTCTGTTCCATAAACGCGGGAAGGGAACATAAACAACAAGCGACAGAACCCCACC	MRRCSKPPLFHKRGKGT*	TATCCTACACATGAA	mix2-Azi-1_23	0.00404762	0.00428571	0.394286	0.017619	-0.0178571	0.00428571	0	-0.0402381	-0.223571	0	-0.0535714	-0.0178571	0	-0.0178571	0	0	-0.0178571	-0.0357143	8.05061	7.29922	0.394286	2	9.10857	8.29531	0.88385	0.00623775	M	R	R	C	S	K	P	P	L	F	H	K	R	G	K	G	T	M	R
E1	ATGCGCCCGCGACACGGCTTCCCGGAGCGGGTCAAACGCGGGAAGGGAACATAAACAACAAGCGACAGAACCCCACC	MRPRHGFPERVKRGKGT*	AAAATCAGCGCTGCG	mix2-Azi-1_23	-0.0491289	0	0.394077	0.0142857	0	0	0.0714286	-0.097561	-0.146341	-0.0243902	-0.0487805	-0.0243902	-0.0101045	-0.0101045	0.0142857	0	0	0	7.5139	4.29366	0.394077	2	6.66878	2.92776	1.12673	0.00555926	M	R	P	R	H	G	F	P	E	R	V	K	R	G	K	G	T	M	R
E1	ATGCGCAACCGCCCGCGGCTATCTAGGCCAGTCAAACGCGGGAAGGGAACATAAACAACAAGCGACAGAACCCCACC	MRNRPRLSRPVKRGKGT*	GCTAAGCTTTACAAC	mix2-Azi-1_23	0.0407635	0.0245399	0.031152	0.393456	-0.0700068	-0.0310157	-0.344444	-0.0222222	-0.0111111	-0.0111111	0	0	0	0	0	0	0	0	17.4967	14.0617	0.393456	3	14.6388	12.3616	1.19523	0.00907041	M	R	N	R	P	R	L	S	R	P	V	K	R	G	K	G	T	R	N
E1	ATGATCACTGAAATGCTTTCTGATCGGTCCTCGAAACGCGGGAAGGGAACATAAACAACAAGCGACAGAACCCCACC	MITEMLSDRSSKRGKGT*	ATACTCCTTACTTTC	mix2-Azi-1_23	0	0	-0.0416667	0.077381	-0.0178571	0.0952381	0.392857	0.238095	-0.0416667	-0.0178571	-0.0833333	0	-0.25	0	-0.0178571	-0.0833333	0	-0.0416667	4.50834	4.50834	0.392857	6	3.90367	3.09041	1.1549	0.00404461	M	I	T	E	M	L	S	D	R	S	S	K	R	G	K	G	T	M	L
E1	ATGTGTTACTTTTACCTGTTAGACCAGGGGGTTAAACGCGGAAAGGGAACATAAACAACAAGCGACAGAACCCCACC	MCYFYLLDQGVKRGKGT*	TCCGGGGAGC	mix2-Azi-1_23	0.017546	-0.00560993	0	-0.0140845	0.036763	-0.028169	0.392815	0.0565767	0.0142039	-0.056338	0.0254237	-0.061948	-0.0337789	0.0113392	-0.0534734	-0.0140845	-0.0140845	-0.295775	12.6663	9.12402	0.392815	6	11.5484	8.78327	1.0968	0.00765034	M	C	Y	F	Y	L	L	D	Q	G	V	K	R	G	K	G	T	Y	L
A2	ATGAGAATGAGGCGGGGATAACACTCTTCCTGGAAACGCGGGAAGGGAACATAACCAGAAAGCAAAAGCAGGAAGCC	MRMRRG*	AAGGCCCCTGGTAAG	mix2-Azi-1_23	-0.288936	-0.0120448	-0.0319328	0.392297	0.0841737	-0.120868	-0.0222689												45.0834	36.9255	0.392297	3	38.7114	20.9822	1.1646	0.0161147	M	R	M	R	R	G												R	M
E1	ATGCCGCCATCCGTAGAAGTTTCGTCCTGCAAACGCGGGAAGGGAACATAAACAACAAGCGACAGAACCCCACC	MPPSVEVSSCKRGKGT*	TATTTCGATCCCATG	mix2-Azi-1_23	-0.0877193	0.0526316	0.390013	-0.0418354	0	-0.0674764	0.0445344	-0.0337382	-0.0512821	-0.0512821	-0.025641	0	-0.025641	0	0	0	-0.102564		6.11846	4.61568	0.390013	2	6.34347	4.22898	0.964529	0.00509471	M	P	P	S	V	E	V	S	S	C	K	R	G	K	G	T		M	P
E1	ATGGCCCGGCGATTGCCTTCGCACTTTGCGCCTAAACGCGGGAAGGGAACATAAACAACAAGCGACAGAACCCCACC	MARRLPSHFAPKRGKGT*	TAAGGATTTAGTATT	mix2-Azi-1_23	0.0964286	-0.0107143	0.0607143	0.025	0.389286	0	0.0142857	-0.0107143	-0.0285714	-0.0285714	-0.0392857	-0.0571429	0.0178571	0	0	0	0	-0.342857	6.01112	4.401	0.389286	4	5.69286	4.22898	1.05591	0.00489606	M	A	R	R	L	P	S	H	F	A	P	K	R	G	K	G	T	R	R
A1	ATGAGTGAAAAGGCGAGGCACGATTCTCGGCAGAAACGCGGGAAGGGAACATAAACAACAAGCGACAGAACCCCACC	MSEKARHDSRQKRGKGT*	GAAATTCCGGCAAA	mix2-Azi-1_23	-0.183333	0.166667	-0.15	0.0555556	0.388889	0.0555556	0	-0.0166667	0	-0.05	0	0.0277778	0	0	0	0.0277778	0	-0.15	3.86429	3.1129	0.388889	4	3.25306	1.46388	1.18789	0.00361809	M	S	E	K	A	R	H	D	S	R	Q	K	R	G	K	G	T	E	K
A2	ATGATAAATCAGAACGAGTCACCCTGGAGCCCGAAACGCGGGAAGGGAACATAACCAGAAAGCAAAAGCAGGAAGCC	MINQNESPWSPKRGKGT*	GGTGCGGAGAGCGCC	mix2-Azi-1_23	-0.130378	0.119842	0.388499	0.000877964	-0.102722	0.0307287	0.00131694	-0.0289728	-0.0588235	-0.0588235	0	-0.0144864	-0.0294118	-0.0294118	-0.0294118	0	0	-0.0294118	7.19188	6.2258	0.388499	2	5.5302	3.90367	1.30047	0.00511239	M	I	N	Q	N	E	S	P	W	S	P	K	R	G	K	G	T	M	I
E1	ATGCGGGTACCGGGTCCACGCTTCTGTGCGGGTAAACGCGGGAAGGGAACATAAACAACAAGCGACAGAACCCCACC	MRVPGPRFCAGKRGKGT*	TCTACTACCGTGCGT	mix2-Azi-1_23	0.215854	0	0	0.387805	0	-0.0768293	0	-0.05	-0.00121951	-0.05	0	0.0243902	-0.1	0	-0.1	0	0	-0.2	4.401	2.79088	0.387805	3	3.25306	2.60245	1.35288	0.00375205	M	R	V	P	G	P	R	F	C	A	G	K	R	G	K	G	T	R	V
E2	ATGCGCAGGACCTGTTTCATCCGACAGTAGCTTAAACGCGGGAAGGGAACATAACCAGAAAGCAAAAGCAGGAAGCC	MRRTCFIRQ*	GGTGCATGACCCCCG	mix2-Azi-1_23	-0.0286195	0.385522	0	0.013468	-0.023569	-0.0909091	-0.178451	0.0185185	-0.030303	-0.023569									5.79644	5.15239	0.385522	1	5.36755	4.71694	1.0799	0.00471173	M	R	R	T	C	F	I	R	Q									-	M
E2	ATGGCAAGGAATCCGTGATACAGAATAACTAGCAAACGCGGGAAGGGAACATAACCAGAAAGCAAAAGCAGGAAGCC	MARNP*	GGAAGCCAAACCAA	mix2-Azi-1_23	-0.0612903	0	-0.118548	0.0104839	-0.0790323	0.385484													4.29366	3.86429	0.385484	5	5.04225	4.22898	0.851537	0.00422405	M	A	R	N	P													N	P
E2	ATGCGACACAGATTTCGGGACGTCCGAGTCGACAAACGCGGGAAGGGAACATAACCAGAAAGCAAAAGCAGGAAGCC	MRHRFRDVRVDKRGKGT*	GGGGTGCGTCCCGAC	mix2-Azi-1_23	0.0140845	0	0	0.169014	0.028169	0.0140845	0	-0.113037	-0.0371975	0.385338	-0.020585	-0.114121	-0.0436981	0	-0.102564	0	-0.025641	-0.128205	7.62124	7.5139	0.385338	9	6.34347	6.18082	1.20143	0.00537767	M	R	H	R	F	R	D	V	R	V	D	K	R	G	K	G	T	V	R
E1	ATGGTAGCGCTTGTTATCCGCTTGTAGCGGCGCAAACGCGGGAAGGGAACATAAACAACAAGCGACAGAACCCCACC	MVALVIRL*	GAGAAATCCAATTTA	mix2-Azi-1_23	-0.0384615	-0.0192308	0.0192308	-0.211538	0	-0.0576923	-0.0384615	-1e-09	0.384615										5.58175	3.86429	0.384615	8	4.22898	2.60245	1.31988	0.00432569	M	V	A	L	V	I	R	L										R	L
O2	ATGAGGCCCCCACTGGGAATCAGGCCGCGGCACAAACGCGGGAAGTGAACATACCAGAAAGCAAAAGCAGGAAGCC	MRPPLGIRPRHKRGK*	CCGGGCCCTGCGGAG	mix2-Azi-1_23	-0.379452	0	0.0273973	0.0136986	0.383562	0.0547945	-0.025	0	-0.025	0	0	-0.05	0	0	0	0			7.83592	3.75695	0.383562	4	6.50612	0.650612	1.20439	0.00543913	M	R	P	P	L	G	I	R	P	R	H	K	R	G	K			P	P
E2	ATGAAGTTCTAGGCTGTTCCCGTCGCCGGAGCAAAACGCGGGAAGGAACATAACCAGAAAGCAAAAGCAGGAAGCC	MKF*	GACCGGAAGGACCAA	mix2-Azi-1_23	-0.172619	0.383503	0	-0.127551															5.25973	3.75695	0.383503	1	3.90367	1.78918	1.34738	0.00413585	M	K	F															-	M
A1	ATGCAAAAAACGCGAGTATACGACTCCTCTAGGAAACGCGGGAAGGGAACATAAACAACAAGCGACAGAACCCCACC	MQKTRVYDSSRKRGKGT*	GATGTCAAGATTAG	mix2-Azi-1_23	0.0984848	0.0909091	0.0606061	-0.0454545	0.382576	0	-0.0416667	-0.0113636	0	-0.0416667	0	0	0.030303	-0.0416667	-0.125	0	0	-0.375	3.54227	2.68354	0.382576	4	3.90367	3.41571	0.907419	0.00366295	M	Q	K	T	R	V	Y	D	S	S	R	K	R	G	K	G	T	K	T
E2	ATGCCTAGTAGCCACCGGACTCGATGCGCGACGAAACGCGGGAAGGGAACATAACCAGAAAGCAAAAGCAGGAAGCC	MPSSHRTRCATKRGKGT*	TCCGCGATAGTCTTG	mix2-Azi-1_23	-0.0357143	0	0.38	0.06	-0.0714286	0.08	-0.0314286	-0.1	-0.0714286	-0.0357143	-0.0714286	0	0.02	0	-0.0357143	0	0.02	-0.0714286	5.36707	5.36707	0.38	2	4.55429	4.22898	1.17847	0.0043189	M	P	S	S	H	R	T	R	C	A	T	K	R	G	K	G	T	M	P
E2	ATGAGAGCTCGCTACTTCGCCCCTCGGCAGACGAAACGCGGGAAGGGAACATAACCAGAAAGCAAAAGCAGGAAGCC	MRARYFAPRQTKRGKGT*	TTGTCTTATTATCTG	mix2-Azi-1_23	-0.0707804	0.0689655	0.0344828	0.37931	0.241379	0	0	0.103448	0.0344828	-0.0526316	-0.0526316	-0.0526316	-0.141561	-0.0526316	0	-0.105263	-0.0526316	-0.123412	3.1129	3.00556	0.37931	3	3.09041	2.27714	1.00728	0.00325592	M	R	A	R	Y	F	A	P	R	Q	T	K	R	G	K	G	T	R	A
A2	ATGATAATACTGTAAGAACAGGGCACCGACCCGAAACGCGGGAAGGTAACATAACCAGAAAGCAAAAGCAGGAAGCC	MIIL*	GGGGGGCGGGCGCCC	mix2-Azi-1_23	-0.191865	-0.106101	-0.0151924	-0.0117618	0.377849														8.26529	5.79644	0.377849	4	8.62061	4.39163	0.958782	0.00592621	M	I	I	L														I	L
E1	ATGCATAAGTCCACGCCTCGTGCCTGGTGCTCGAAACGCGGGAAGGGAACATAAACAACAAGCGACAGAACCCCACC	MHKSTPRAWCSKRGKGT*	GTGCCGTGCAGACCC	mix2-Azi-1_23	0.0694444	0.111111	0.377778	-0.0416667	0.0444444	0.0472222	-0.0194444	-0.0166667	-0.0583333	0	-0.0388889	0	-0.0416667	0	0	-0.0416667	0	-0.266667	4.83036	4.29366	0.377778	2	3.90367	3.25306	1.23739	0.00397099	M	H	K	S	T	P	R	A	W	C	S	K	R	G	K	G	T	M	H
E1	ATGGCCGCCCGAATTTGGCTCGTTCCCCCTGGTAAACGCGGGAAGGGAACATAAACAACAAGCGACAGAACCCCACC	MAARIWLVPPGKRGKGT*	CTACGTAATCAGTGC	mix2-Azi-1_23	0.209644	-0.0277778	0	0.0566038	0	0.377358	0.104298	0.0188679	-0.0555556	-0.111111	-0.462264	-0.120021	0.0377358	0	0	0	0	0	5.6891	3.86429	0.377358	5	5.85551	5.04225	0.97158	0.00470779	M	A	A	R	I	W	L	V	P	P	G	K	R	G	K	G	T	R	I
O1	ATGTATGCATTCTTATCTTGGTAGCGCCTGTATAAACGCGGGAAGGGAACATAAACAACAAGCGACAGAACCCCACC	MYAFLSW*	GTTTATCCACCT	mix2-Azi-1_23	-0.0878597	0	0	-0.0754717	-0.0465028	-0.0754717	-0.00743282	0.374309											10.6268	6.54783	0.374309	7	8.62061	4.22898	1.23272	0.00633207	M	Y	A	F	L	S	W											S	W
E1	ATGGTACGGCCTTGGATGGGGCGCGGACTCTGAAACGCGGAAAGGGAACATAAACAACAAGCGACAGAACCCCACC	MVRPWMGRGL*	TGTAATCCTCACGTT	mix2-Azi-1_23	-0.131078	-0.113108	-0.0676533	0.0930233	0.37315	0.00317125	0.0697674	-0.0454545	0	-0.0909091	0								4.61568	3.54227	0.37315	4	3.57837	2.11449	1.28988	0.003769	M	V	R	P	W	M	G	R	G	L								R	P
E1	ATGGCCGGCGGACGTAGGGGACACCCCGCCCGAAAACGCGGGAAGGGAACATAAACAACAAGCGACAGAACCCCACC	MAGGRRGHPARKRGKGT*	AACGCCGTTAAAAGT	mix2-Azi-1_23	-0.0192308	0	0	-0.0115385	-0.05	0.103846	0.0384615	0.373077	-0.0615385	0.0769231	0	-0.2	-0.1	0	-0.15	0	0	0	2.79088	2.14683	0.373077	7	3.25306	2.4398	0.857923	0.00314708	M	A	G	G	R	R	G	H	P	A	R	K	R	G	K	G	T	R	G
E2	ATGCAGGAATACATGTCCTGGAGGCCCATTGCCAAACGCGGGAAGGGAACATAACCAGAAAGCAAAAGCAGGAAGCC	MQEYMSWRPIAKRGKGT*	ACTGGTCCTGTCCGC	mix2-Azi-1_23	0.0277778	0	0.0714286	0.0357143	0.0714286	0.373016	0	0.0515873	-0.0753968	0	0	-0.111111	0	0	-0.0555556	0	0	-0.333333	3.00556	2.25417	0.373016	5	2.92776	2.11449	1.02657	0.0031171	M	Q	E	Y	M	S	W	R	P	I	A	K	R	G	K	G	T	Y	M
E1	ATGCTTAAGAGATATCTCGGGGGTGGGGCTTCCAAACGCGGGAAGGGAACATAAACAACAAGCGACAGAACCCCACC	MLKRYLGGGASKRGKGT*	AGTATTAATCATAGC	mix2-Azi-1_23	-0.00348953	0.372881	0.0847458	0	0.0847458	0.110668	0.135593	0.0169492	-0.0124626	0	0.0169492	0	-0.0294118	-0.0588235	-0.0588235	0.0169492	-0.0588235	-0.617647	6.33314	5.79644	0.372881	1	5.5302	5.04225	1.14519	0.00472261	M	L	K	R	Y	L	G	G	G	A	S	K	R	G	K	G	T	-	M
E1	ATGATGTTACAGGCTAACAGATTTTGCTTATACAAACGCGGGAAGGGAACATAAACAACAAGCGACAGAACCCCACC	MMLQANRFCLYKRGKGT*	GGGGACCCCAACAAT	mix2-Azi-1_23	0.0130684	0.0714286	0.0771572	0.371464	0.15879	0.0102041	0	0.0130684	0.0204082	-0.0175439	-0.0220193	-0.210526	0.0232725	0	-0.0350877	-0.0350877	-0.105263	-0.298246	10.5195	10.1974	0.371464	3	9.27122	8.78327	1.13464	0.0064035	M	M	L	Q	A	N	R	F	C	L	Y	K	R	G	K	G	T	M	L
E1	ATGTTAAACCGCCGTCCGTTCACCCATCGCCGGAAACGCGGGAAGGGAACATAAACAACAAGCGACAGAACCCCACC	MLNRRPFTHRRKRGKGT*	GCGGGGGGTCCCGCC	mix2-Azi-1_23	-0.134921	-0.0269841	-0.0253968	0	0	0	0.285714	0.371429	0	0	0	-0.111111	-0.0269841	0	-0.0555556	-0.0555556	-0.0555556	-0.111111	3.75695	3.00556	0.371429	7	2.92776	1.78918	1.28322	0.00331949	M	L	N	R	R	P	F	T	H	R	R	K	R	G	K	G	T	P	F
E1	ATGGACCCGTCTGTCACGCGCGGATGCGCGCGGAAACGCGGGAAGGGAACATAAACAACAAGCGACAGAACCCCACC	MDPSVTRGCARKRGKGT*	TGTGCTGGTTCGTTT	mix2-Azi-1_23	-0.00374007	-0.0116877	0.0107527	0.371201	-0.101917	-0.0617111	-0.0724638	-0.057971	-0.0144928	0	0	-0.0144928	0	0	0	0	0	-0.0289855	9.98275	6.54783	0.371201	3	11.2231	7.15673	0.889486	0.00667177	M	D	P	S	V	T	R	G	C	A	R	K	R	G	K	G	T	D	P
A1	ATGCGTTTCAGAGAGCGACGGATTCCAGCAAGTAAACGCGGGAAGGGAACATAAACAACAAGCGACAGAACCCCACC	MRFRERRIPASKRGKGT*	GTCGGGCCCATGTTG	mix2-Azi-1_23	-0.0644996	0.00401606	-0.00671141	0.370637	0.00533678	-0.0993504	-0.0228296	-0.0201342	-0.0161182	-0.0201342	-0.00671141	-0.029541	-0.0134228	-0.0134228	-0.00671141	0	0	-0.0604027	26.728	12.6663	0.370637	3	24.2353	9.92184	1.10285	0.0112975	M	R	F	R	E	R	R	I	P	A	S	K	R	G	K	G	T	R	F
E2	ATGGTCCTGTGGCCGTCTCGAGCCGACCTTTAGAAACGCGGAAGGGAACATACCAGAAAGCAAAAGCAGGAAGCC	MVLWPSRADL*	TGGGAGGCGCGGG	mix2-Azi-1_23	-0.047619	-0.031746	0.0529101	-0.190476	0.037037	-0.0952381	0	0.37037	-0.047619	-0.047619	0								2.89822	2.89822	0.37037	7	3.41571	3.25306	0.848496	0.0032067	M	V	L	W	P	S	R	A	D	L								S	R
A1	ATGAGAAAAAGGCAACCCCATTGGTCGCCCGCTAAACGCGGGAAGGGAACATAAACAACAAGCGACAGAACCCCACC	MRKRQPHWSPAKRGKGT*	ACGGGCGCAGGCCAG	mix2-Azi-1_23	-0.0249873	0	-0.0081591	0.369199	0.0861805	0.0295767	0.0377358	-0.027027	0	-0.027027	-0.108108	-0.0326364	-0.0244773	0	-0.135135	0	0	-0.135135	5.6891	4.29366	0.369199	3	6.01816	4.39163	0.945321	0.00464415	M	R	K	R	Q	P	H	W	S	P	A	K	R	G	K	G	T	R	K
E1	ATGCGGCAGCCGCTCGACCGACCTGCCTCTCATAAACGCGGGAAGGGAACATAAACAACAAGCGACAGAACCCCACC	MRQPLDRPASHKRGKGT*	CAGAGGGCGGAACTC	mix2-Azi-1_23	-0.0894737	0	0	-0.0473684	0.368421	0.134211	0.0552632	-0.15	0	0	-0.05	0.0263158	0	0	0	-0.05	0	-0.25	4.07897	3.00556	0.368421	4	3.25306	2.27714	1.25389	0.0034839	M	R	Q	P	L	D	R	P	A	S	H	K	R	G	K	G	T	Q	P
E1	ATGTGGGTCGTCATAGGTACACGCTGAACTCCAACGCGGGAGGAACATAAACAACAAGCGACAGAACCCCACC	MWVVIGTR*	AGCTGTGCGGGGA	mix2-Azi-1_23	-0.1888	-0.0697674	0.00611995	0.0162179	0.0425337	0.367503	-0.0403917	0.0131579	-0.0667075										8.15795	5.90378	0.367503	5	6.99408	3.74102	1.16641	0.00539108	M	W	V	V	I	G	T	R										V	I
A2	ATGAATACCAAAACGAGACCCCCACCGAGGCGGAAACGCGGGAAGGGAACATAACCAGAAAGCAAAAGCAGGAAGCC	MNTKTRPPPRRKRGKGT*	CGTGTCGCACCCGCG	mix2-Azi-1_23	0.00843882	0.0106657	-0.037037	0.0223863	-0.00879044	0.36744	0.0316456	-0.0584857	-0.231481	-0.0555556	0	0.00632911	0	-0.037037	0	0	0	0	16.9599	11.1635	0.36744	5	17.5665	11.3857	0.965469	0.00886503	M	N	T	K	T	R	P	P	P	R	R	K	R	G	K	G	T	K	T
E2	ATGGGCCCGTGTCGCTCTTCCCTCGCATAGAAAACGCGGGAAGGGAACATAACCAGAAAGCAAAAGCAGGAAGCC	MGPCRSSLA*	AGCATCAGAAATGG	mix2-Azi-1_23	-0.152731	0	0	0.366778	-0.0713489	-0.0100334	-0.0100334	-0.122631	0	0									4.18632	3.00556	0.366778	3	3.74102	2.11449	1.11903	0.0036458	M	G	P	C	R	S	S	L	A									G	P
E1	ATGGCACAATTCCCCCCACACTCTTATTGGGCGAAACGCGGGAAGGGAACATAAACAACAAGCGACAGAACCCCACC	MAQFPPHSYWAKRGKGT*	TATACACCATTGTT	mix2-Azi-1_23	0.140343	0.019802	0.0969668	-0.00204306	0.366179	-0.00597203	-0.0238881	-0.0814081	-0.0377181	-0.047619	-0.0634921	-0.0634921	-0.015873	0.00990099	-0.031746	0	0	-0.253968	10.8415	7.83592	0.366179	4	10.2471	8.78327	1.058	0.00656479	M	A	Q	F	P	P	H	S	Y	W	A	K	R	G	K	G	T	Q	F
E2	ATGGGCCTGGTGTCGCCATACACATGCGGGTGAAACGCGGGAAGGGAACATAACCAGAAAGCAAAAGCAGGAAGCC	MGLVSPYTCG*	CCAGCCTCAGGGCTC	mix2-Azi-1_23	-0.0153568	0.0243902	-0.00180668	0	-0.0144535	0.0243902	0.365854	-0.222222	-0.0740741	0	-0.0740741								4.401	3.32758	0.365854	6	4.39163	3.25306	1.00213	0.00387434	M	G	L	V	S	P	Y	T	C	G								S	P
E2	ATGGGGCCGCCCACGGCCGCTGACAAAGTGCTCAAACGCGGGAAGGGAACATAACCAGAAAGCAAAAGCAGGAAGCC	MGPPTAADKVLKRGKGT*	ACAGGGCTGCGCCCA	mix2-Azi-1_23	-0.368333	0	0.0133333	0.365	0.0266667	-0.05	0.0133333	0	0	0	0	0	0	0	0	0	0	0	8.05061	3.97163	0.365	3	6.50612	0.813265	1.23739	0.0052182	M	G	P	P	T	A	A	D	K	V	L	K	R	G	K	G	T	G	P
A1	ATGGACCATACTTACTAAACTACACCGGCGGGTAAACGCGGGAAGGGAACATAAACAACAAGCGACAGAACCCCACC	MDHTY*	TCGGTGGGAAATATG	mix2-Azi-1_23	-0.218421	0.0666667	-0.0745614	-0.170175	0.0166667	0.363158													6.44049	5.47441	0.363158	5	6.18082	3.90367	1.04201	0.00478019	M	D	H	T	Y													T	Y
E2	ATGAGCTGGTTCGCTCGCAAGAGGGGAAGGCGAAAACGCGGGAAGGGAACATAACCAGAAAGCAAAAGCAGGAAGCC	MSWFARKRGRRKRGKGT*	GGGCGGGCCGCAGAG	mix2-Azi-1_23	0.0763081	0.0232558	-0.09375	0	0	0	-0.0625	0.361919	-0.125	0	-0.0392442	-0.0625	-0.0472384	0	0	0	0	-0.03125	4.61568	3.54227	0.361919	7	5.2049	4.39163	0.886796	0.00409204	M	S	W	F	A	R	K	R	G	R	R	K	R	G	K	G	T	R	K
A1	ATGATAGTGATCCCGAGATTTGCCACCCTTTGTAAACGCGGGAAGGGAACATAAACAACAAGCGACAGAACCCCACC	MIVIPRFATLCKRGKGT*	TATGTTCTCTCAGTG	mix2-Azi-1_23	0.190476	0.142857	0.00952381	0	0	0.361905	0	0	0	-0.047619	-0.0190476	-0.209524	-0.238095	0	0	0	-0.142857	-0.047619	3.75695	2.68354	0.361905	5	3.41571	3.09041	1.0999	0.003388	M	I	V	I	P	R	F	A	T	L	C	K	R	G	K	G	T	I	P
A1	ATGATAACGACGTTAAAAAAAGCGTGGTCCCGCAAACGCGGGAAGGGAACATAAACAACAAGCGACAGAACCCCACC	MITTLKKAWSRKRGKGT*	ACTCTCCATTACCTG	mix2-Azi-1_23	0.338889	0.0833333	-0.0222222	-0.0222222	0	0.0277778	0.361111	-0.0222222	0.00555556	-0.05	-0.1	-0.2	0	-0.1	-0.05	0	0	-0.25	3.86429	2.36151	0.361111	6	3.25306	3.09041	1.18789	0.00335965	M	I	T	T	L	K	K	A	W	S	R	K	R	G	K	G	T	L	K
E1	ATGATATATTAGTGTCCGTTCGAGTACACCGCAAACGCGGGAAGGGAACATAAACAACAAGCGACAGAACCCCACC	MIY*	AATGTATTTCTCCAT	mix2-Azi-1_23	-0.357143	0.36044	-0.0978022	0.0571429															3.75695	3.22024	0.36044	1	4.22898	1.95184	0.888382	0.00359835	M	I	Y															-	M
E1	ATGCGCCTGCGCTGCCTGAGGTGACCCCGACCTAAACGCGGGAAGGGAACATAAACAACAAGCGACAGAACCCCACC	MRLRCLR*	CTGCACTTGGCGCTC	mix2-Azi-1_23	0.0816993	0.00108932	-0.0348584	0.360022	0.0310458	-0.00980392	-0.224946	-0.135076											16.4232	10.5195	0.360022	3	17.5665	12.3616	0.934916	0.00860238	M	R	L	R	C	L	R											R	L
E1	ATGAAACAAGAAGTCTGGACTCGGACATTCCGGAAACGCGGGAAGGGAACATAAACAACAAGCGACAGAACCCCACC	MKQEVWTRTFRKRGKGT*	TAAAATACCGATTTT	mix2-Azi-1_23	0.00713178	0.0334884	0.146667	0.0666667	-0.0465116	0.36	0.0666667	0.0334884	-0.00992248	-0.0232558	0.00341085	-0.0465116	-0.0796899	-0.0232558	-0.0232558	0	-0.0232558	-0.44186	8.05061	6.86985	0.36	5	6.99408	6.01816	1.15106	0.00526	M	K	Q	E	V	W	T	R	T	F	R	K	R	G	K	G	T	E	V
E2	ATGTCCCCTCCGTGCTCGTCGCGCCTCTCCCCGAAACGCGGGAAGGGAACATAACCAGAAAGCAAAAGCAGGAAGCC	MSPPCSSRLSPKRGKGT*	CGTAGGAGGTGGGCG	mix2-Azi-1_23	-0.195971	0	0	0.358974	-0.0100733	0	-0.0357143	-0.117216	0	0	0	0	0	0	0	0	0	0	4.18632	1.71746	0.358974	3	4.55429	0.975918	0.919204	0.00378591	M	S	P	P	C	S	S	R	L	S	P	K	R	G	K	G	T	S	P
E1	ATGGCTGCTCAAGGCTCATAGTCGTTCTACCTCAAACGCGGGAAGGGAACATAAACAACAAGCGACAGAACCCCACC	MAAQGS*	AACACAGGAGAGTAG	mix2-Azi-1_23	-0.0609319	0.0200717	-0.0444444	0.0261649	-0.129391	-0.0444444	0.358423												6.65517	5.58175	0.358423	6	7.31939	5.2049	0.909252	0.00501345	M	A	A	Q	G	S												G	S
E1	ATGCGCCCATGGCCCTGCGTCACCACGTCGCGGAAACGCGGGAAGGGAACATAAACAACAAGCGACAGAACCCCACC	MRPWPCVTTSRKRGKGT*	GGCTCCGCGGACCGC	mix2-Azi-1_23	0.0666667	0	0.05	0.358333	0.05	-0.0416667	-0.0333333	-0.333333	-0.125	0	0	0	0	0	0	-0.0416667	0	0.05	4.29366	3.1129	0.358333	3	3.90367	3.09041	1.0999	0.00363539	M	R	P	W	P	C	V	T	T	S	R	K	R	G	K	G	T	R	P
E2	ATGTTCATACCACGGTCGTGGCGCAAGCCAGTGAAACGCGGGAAGGGAACATAACCAGAAAGCAAAAGCAGGAAGCC	MFIPRSWRKPVKRGKGT*	GATCGGGTGTGCCCG	mix2-Azi-1_23	0.0888594	0.0384615	-0.0417772	0.0809019	0.35809	-0.0265252	0	-0.0842175	0	0	0	0	-0.103448	0	0	-0.0689655	0	-0.172414	5.58175	4.50834	0.35809	4	4.71694	3.90367	1.18334	0.00416195	M	F	I	P	R	S	W	R	K	P	V	K	R	G	K	G	T	I	P
E1	ATGGGAGATTAAGGCGAACGTACTGTCGAACTAAAACGCGGGAAGGGAACATAAACAACAAGCGACAGAACCCCACC	MGD*	TTCGCAGAGAATTCC	mix2-Azi-1_23	-0.383929	-0.0803571	0.0297619	0.357143															3.43493	2.79088	0.357143	3	3.41571	1.46388	1.00562	0.00325443	M	G	D															G	D
E1	ATGAAAAGGTATTGGGCCGGTTCTTGTGTTACGAAACGCGGGAAGGGAACATAAACAACAAGCGACAGAACCCCACC	MKRYWAGSCVTKRGKGT*	CCGTTAACCGTATCA	mix2-Azi-1_23	0.0857143	0.0993789	0.356522	-0.0459627	0	0.0285714	0	-0.0869565	-0.0434783	0	0	0	0.0571429	-0.0149068	-0.130435	-0.0434783	-0.0434783	-0.131677	3.75695	3.43493	0.356522	2	3.74102	3.41571	1.00426	0.00343027	M	K	R	Y	W	A	G	S	C	V	T	K	R	G	K	G	T	M	K
E2	ATGCCGAGACCTGCCGCCCGGGAACGACCCAGCTAACGCGGGAAGGGAACATAACCAGAAAGCAAAAGCAGGAAGCC	MPRPAARERPS*	ACGCAGTAGACGACA	mix2-Azi-1_23	0.0774725	0.0192308	0.356044	0.0291209	0.173077	0.0192308	0.0192308	-0.0846154	0	-0.152198	-0.104396	-0.295055							5.58175	4.83036	0.356044	2	5.69286	5.36755	0.980484	0.00437918	M	P	R	P	A	A	R	E	R	P	S							M	P
E2	ATGCCCTCACGCCGCTTGTCCTCCGGCCCGCGCAAACGCGGGAAGGGAACATAACCAGAAAGCAAAAGCAGGAAGCC	MPSRRLSSGPRKRGKGT*	TGGCAAGATGCCGGG	mix2-Azi-1_23	-0.0932203	-0.0294118	0	0.0169492	0	0.0169492	0.355932	0.0937188	-0.0294118	-0.0124626	-0.0588235	-0.147059	-0.0249252	0	-0.0294118	-0.0294118	0	-0.0294118	6.33314	3.75695	0.355932	6	5.5302	2.7651	1.14519	0.00450794	M	P	S	R	R	L	S	S	G	P	R	K	R	G	K	G	T	R	L
E1	ATGGACCCCACGACCCTGGACGGAGTGCAGAGCAAACGCGGGAATGGAACATAAACAACAAGCGACAGAACCCCACC	MDPTTLDGVQSKRGNGT*	TTCACCTAGACGTTA	mix2-Azi-1_23	-0.0939394	-0.0287879	-0.030303	0.354545	-0.0393939	-0.0242424	0.0272727	-0.0575758	-0.0333333	0	-0.05	-0.00757576	0	0	0	0	0	-0.0166667	11.8076	7.40656	0.354545	3	9.75918	5.2049	1.20989	0.00642658	M	D	P	T	T	L	D	G	V	Q	S	K	R	G	N	G	T	D	P
E1	ATGGAGGGTTGGCACACGCTGGGCCACTATGGCAAACGCGGGAAGGGAACATAAACAACAAGCGACAGAACCCCACC	MEGWHTLGHYGKRGKGT*	TGTCTGCCTTTTGCA	mix2-Azi-1_23	0.238861	0.0793207	0.0100899	0.0100899	0.0148851	-0.038961	0.0153846	-0.025974	-0.0158841	0	0.353846	-0.012987	-0.0312687	0	0	-0.025974	0	-0.558442	13.9544	8.26529	0.353846	10	12.5243	10.2471	1.11419	0.00727069	M	E	G	W	H	T	L	G	H	Y	G	K	R	G	K	G	T	H	Y
E2	ATGGTCGTCCCTAGGCTCATCCCTCCCCTCAAACGCGGGAAGGGAACATAACCAGAAAGCAAAAGCAGGAAGCC	MVVPRLIPPLKRGKGT*	GGGGTGGGCCTGAAC	mix2-Azi-1_23	0.19738	-0.0309969	0.00913242	-0.0346632	0.353565	0.0219645	-0.036463	-0.0638603	-0.0291971	-0.240876	-0.0656934	-0.00729927	-0.0145985	-0.0218978	-0.00729927	0	0		23.5078	15.7792	0.353565	4	22.2835	19.3557	1.05494	0.0101097	M	V	V	P	R	L	I	P	P	L	K	R	G	K	G	T		V	P
E1	ATGAGAAGGCGGCCTAAACGGTAGCCTCTCCGTAAACGCGGGAAGGGAACATAACAACAAGCGACAGAACCCCACC	MRRRPKR*	TCATGACATGACCTG	mix2-Azi-1_23	0.118303	-0.116889	0.0394344	0.352553	-0.0641006	-0.260801	-0.0149254	-0.0298507											10.1974	7.5139	0.352553	3	10.8978	9.43388	0.935737	0.00632109	M	R	R	R	P	K	R											R	R
O1	ATGATAAGAACGAAGAGAAAAAACTAGTCCGGGAAACGCGGGAAGGGAACATAAACAACAAGCGACAGAACCCCACC	MIRTKRKN*	GTGTGTCGGTCGGGA	mix2-Azi-1_23	-0.0735135	-0.0294595	-0.0656757	-0.0162162	0.352432	-0.00189189	-0.00648649	-0.0562162	-0.04										15.8865	12.1296	0.352432	4	16.2653	11.0604	0.976713	0.00814629	M	I	R	T	K	R	K	N										R	T
E2	ATGCATAGCGCAGCAGACCGATGTCAGCCCCCGAAACGCGGGAAGGGAACATAACCAGAAAGCAAAAGCAGGAAGCC	MHSAADRCQPPKRGKGT*	AATATTGTAGCGGGT	mix2-Azi-1_23	0.0185185	0.037037	0.0555556	0.037037	0.0740741	0.0925926	0.351852	0.0185185	0	0	0	-0.444444	-0.0185185	-0.0740741	-0.037037	0	0	-0.0740741	5.79644	5.04505	0.351852	6	4.39163	3.74102	1.31988	0.00404815	M	H	S	A	A	D	R	C	Q	P	P	K	R	G	K	G	T	A	D
O1	ATGACCTTTATCATATAATGCGTCCACTCGTATAAACGGGGAAGGGAACATAAACAACAAGCGACAGAACCCCACC	MTFII*	GAGGCGGCGGGGGGC	mix2-Azi-1_23	-0.247441	-0.0417449	-0.000189268	0.00154443	-0.056099	0.351561													67.8398	45.5128	0.351561	5	67.989	27.9763	0.997806	0.0193492	M	T	F	I	I													I	I
E1	ATGAGAGCCTTCATCACACGGGCCCGAGGCCCGAAACGCGGGAAGGGAACATAAACAACAAGCGACAGAACCCCACC	MRAFITRARGPKRGKGT*	CACGATCGCGGGGCA	mix2-Azi-1_23	0.0810811	0.0810811	0	0.0810811	0.0540541	0.351351	0.0810811	0.0641892	-0.0146396	0	-0.0563063	0	-0.208333	-0.0416667	0	0	0	-0.166667	3.97163	3.54227	0.351351	5	3.90367	2.60245	1.01741	0.00348187	M	R	A	F	I	T	R	A	R	G	P	K	R	G	K	G	T	F	I
E2	ATGCTCGGCGGCACCGCTCCAGGCGGCATGACGAAACACGGGAAGGGAACATAACCAGAAAGCAAAAGCAGGAAGCC	MLGGTAPGGMTKHGKGT*	GTGAGCCCCGCGAAT	mix2-Azi-1_23	-0.00731982	-0.0416667	0.027027	-0.00731982	0	0.0135135	-0.526464	0.0602477	0.351351	0.175676	0.0135135	-0.0281532	0.0540541	-0.0208333	0.0405405	0	0	-0.0833333	7.94327	7.83592	0.351351	8	7.80735	7.48204	1.01741	0.00528507	M	L	G	G	T	A	P	G	G	M	T	K	H	G	K	G	T	P	G
E2	ATGCGGGAAAAGCCCGTTCCGCGTATGACCGCCAAACGCGGGAAGGTAACATAACCAGAAAGCAAAAGCAGGAAGCC	MREKPVPRMTAKRGKVT*	ACATGCGAGCGCCCG	mix2-Azi-1_23	-0.195652	-0.104119	0	0.351259	0.0263158	0	-0.0434783	0	0	0.0263158	0	-0.0869565	0	0	0	0	0.0263158	0	4.07897	2.03949	0.351259	3	3.74102	1.13857	1.09034	0.00346434	M	R	E	K	P	V	P	R	M	T	A	K	R	G	K	V	T	R	E
A2	ATGAGAGACAAGGGAAAGGAATGATCTGCCGCCAAACGCGGGAAGGGAACATAACCAGAAAGCAAAAGCAGGAAGCC	MRDKGKE*	AGAGTGTAGACCGAC	mix2-Azi-1_23	-0.159508	-0.0627715	0.00726955	0.350899	0.0536016	-0.1066	-0.00404199	-0.00422297											27.8014	20.0728	0.350899	3	20.8196	11.3857	1.33535	0.0103395	M	R	D	K	G	K	E											R	D
E1	ATGAGAAGTCGCTGGCTTGATCATGGTTGACAGAAACGCGGGAAGGGAACTAAACAACAAGCGACAGAACCCCACC	MRSRWLDHG*	AGTGCGGGCGATCGG	mix2-Azi-1_23	0.112963	0.0166667	0.025	0.35	0.012963	-0.111111	0.075	-0.0740741	0	-0.296296									4.29366	3.64961	0.35	3	4.39163	4.06633	0.97769	0.003679	M	R	S	R	W	L	D	H	G									R	S
E1	ATGGACGTCCACAGACCGGCCGTTGTCGCCCCGAAACGCGGGAAGGGAACATAAACAACAAGCGACAGAACCCCACC	MDVHRPAVVAPKRGKGT*	AATTGGCAGATCACG	mix2-Azi-1_23	0.111111	0.0357143	-0.0119048	0.349206	0	-0.0238095	-0.0952381	0.0634921	0	0	0	0	-0.0277778	-0.0277778	-0.0277778	-0.111111	-0.0277778	-0.123016	6.76251	4.50834	0.349206	3	5.85551	4.06633	1.1549	0.00458925	M	D	V	H	R	P	A	V	V	A	P	K	R	G	K	G	T	D	V
A2	ATGTGCGTGGATCTCGCCGTAATCTAAACGCGGGAAGGGAACATAACCAGAAAGCAAAAGCAGGAAGCC	MCVDLAVI*	GGGCCCGTCCCCGGC	mix2-Azi-1_23	-0.0542669	-0.0170389	-0.0163946	-0.209121	-0.0363688	0.0246277	-0.0132446	-0.0408076	0.348081										15.4572	14.3838	0.348081	8	15.7773	13.8255	0.979706	0.0079068	M	C	V	D	L	A	V	I										V	I
E1	ATGCTCGTATCGCACCCATCAGGTCGGGTGTAAACGCGGGAAGGGAACATAAACAACAAGCGACAGAACCCCACC	MLVSHPSGRV*	TACAACGCTGCTTAG	mix2-Azi-1_23	0.197936	0.34803	-0.437148	-0.0178236	-0.0384615	0.0243902	-0.0769231	0	0	0	0								4.401	2.68354	0.34803	1	4.22898	3.41571	1.04068	0.00364395	M	L	V	S	H	P	S	G	R	V								-	M
E1	ATGGGGCTACCGTAGGTTATCTGCCCGCCCGGTAAACGCGGGAAGGGAACATAAACAACAAGCGACAGAACCCCACC	MGLP*	CATTACGACCATGGG	mix2-Azi-1_23	0.0419884	0.347973	-0.027027	-0.0540541	-0.234556														6.01112	3.97163	0.347973	1	6.01816	4.22898	0.99883	0.00445029	M	G	L	P														-	M
E2	ATGCGAACGCCCGCGTACTGTCTCTCGTGGAGTAAACGCGGGAAGGGAACATAACCAGAAAGCAAAAGCAGGAAGCC	MRTPAYCLSWSKRGKGT*	CTTGCCGCGAATTGA	mix2-Azi-1_23	-0.28877	-0.0026738	0.347594	-0.0374332	0.0294118	0.0294118	-0.0909091	0.0588235	-0.0454545	0	0	0	0	0	0	0	0	0	3.64961	3.54227	0.347594	2	3.57837	2.4398	1.01991	0.00327124	M	R	T	P	A	Y	C	L	S	W	S	K	R	G	K	G	T	M	R
E1	ATGTCTATTCGAGGGGCAGCTGCATCGTGCCGCAAACGCGGGAAGGGAACATAAACAACAAGCGACAGAACCCCACC	MSIRGAAASCRKRGKGT*	TGACATAATGGTATA	mix2-Azi-1_23	-0.143158	0.12	-0.0526316	-0.157895	0.08	0.04	0	0	0.347368	0.08	0.0273684	-0.0652632	-0.0526316	0	-0.0126316	0	0	-0.157895	2.68354	2.36151	0.347368	8	3.09041	2.11449	0.868343	0.00285145	M	S	I	R	G	A	A	A	S	C	R	K	R	G	K	G	T	A	A
A1	ATGGGGATACAGCCGGACAAGAACCGCCACGCCAAACGCGGGAAGGGAACATAAACAACAAGCGACAGAACCCCACC	MGIQPDKNRHAKRGKGT*	TCAATCTGTGGATA	mix2-Azi-1_23	-0.598485	0.0416667	0.0328283	0	0	0.0277778	0.347222	0.157828	0	0	0	0.0138889	0	0	0	0	0	-0.0227273	7.72858	5.15239	0.347222	6	7.15673	0.487959	1.0799	0.00504614	M	G	I	Q	P	D	K	N	R	H	A	K	R	G	K	G	T	P	D
E2	ATGCCGCCGTGCCCGTAGTGATTACCCCCTGCCAAACGCGGGAAGGGAACATAACCAGAAAGCAAAAGCAGGAAGCC	MPPCP*	TCGAGGGGCGGTGAA	mix2-Azi-1_23	0.047121	0.0132828	0.00697199	0.346256	-0.00366631	-0.0309532													18.9994	14.0617	0.346256	3	15.2894	12.0363	1.24265	0.00829059	M	P	P	C	P													P	P
E1	ATGGATTGGGACCAGCTGCAGACCCCCACCTAGAAACGCGGGAAGGGAACATAAACAACAAGCGACAGAACCCCACC	MDWDQLQTPT*	TTTGCAAGATGCTTA	mix2-Azi-1_23	0.0470085	0.346154	0.0448718	0.017094	0.0277778	0.0277778	-0.0384615	0	0	0	-0.5								3.86429	2.79088	0.346154	1	4.22898	3.25306	0.913765	0.00348516	M	D	W	D	Q	L	Q	T	P	T								-	M
E1	ATGCCGTCCAGGCCCTGGCCGTCTACGCCTCTGAAACGCGGGAAGGGAACATAAACAACAAGCGACAGAACCCCACC	MPSRPWPSTPLKRGKGT*	CGGGCTGGTTGAGGT	mix2-Azi-1_23	-0.238462	0	-0.05	0.0769231	0	0.346154	0.0153846	0	0	0	-0.05	0	0	0	0	0	0	-0.1	2.79088	1.50278	0.346154	5	3.25306	0.975918	0.857923	0.00291997	M	P	S	R	P	W	P	S	T	P	L	K	R	G	K	G	T	R	P
E1	ATGCGCGAGAGGACCCGCCGTAACGCCTCCCCCAAACGCGGGAAGGGAACATAAACAACAAGCGACAGAACCCCACC	MRERTRRNASPKRGKGT*	ATACCAAGAGTCCCG	mix2-Azi-1_23	-0.0553111	0.0135135	0.0540541	0.34538	0.027027	0	0.0135135	0.0691389	-0.0562539	0	-0.0697674	-0.0427404	-0.0097423	-0.0097423	-0.0930233	-0.0697674	0	-0.116279	7.94327	5.79644	0.34538	3	6.99408	4.71694	1.13571	0.00502604	M	R	E	R	T	R	R	N	A	S	P	K	R	G	K	G	T	R	E
E1	ATGGGCTTCGCGCATTTTCGCGCCCTATAGATCAAACGCGGGAAGGGAACATAAACAACAAGCGACAGAACCCCACC	MGFAHFRAL*	CAGCCCCCGACCTGT	mix2-Azi-1_23	-0.105263	-0.0526316	-0.0526316	0	0.0344828	0.137931	-0.176044	-0.299456	-0.123412	0.344828									3.1129	3.00556	0.344828	9	3.09041	2.7651	1.00728	0.00295993	M	G	F	A	H	F	R	A	L									A	L
E2	ATGCAAACTTGGGGGCCCCGCGGCGCTCGATGCAAACGCGGGAAGGGAACATAACCAGAAAGCAAAAGCAGGAAGCC	MQTWGPRGARCKRGKGT*	CGGCGGCGCACGGGT	mix2-Azi-1_23	-0.0574713	0	0.0689655	0	0	0.0344828	0	0.0344828	0.124795	-0.0607553	0.0344828	0.344828	-0.047619	0	-0.0952381	-0.0952381	0	-0.047619	3.1129	2.25417	0.344828	11	3.41571	1.46388	0.911347	0.00305046	M	Q	T	W	G	P	R	G	A	R	C	K	R	G	K	G	T	R	C
E1	ATGTGCGATGCCTCAGTTCGATGCCCCGCCTCCAAACGCGGGAAGGGAACATAAACAACAAGCGACAGAACCCCACC	MCDASVRCPASKRGKGT*	TAGAGATATACTCTT	mix2-Azi-1_23	-0.0687831	0.343915	0	0.0582011	0	-0.0873016	0.142857	0.0714286	-0.0873016	-0.037037	0.0238095	0.047619	-0.0740741	0	-0.0740741	-0.037037	0	-0.148148	4.50834	3.64961	0.343915	1	4.39163	2.92776	1.02657	0.00366853	M	C	D	A	S	V	R	C	P	A	S	K	R	G	K	G	T	-	M
E1	ATGGTCACCGTGCTCGGCCTTCCCGCGGGAACCAAACGCGGGAAGGGAACATAAACAACAAGCGACAGAACCCCACC	MVTVLGLPAGTKRGKGT*	TTGTAAACTCCTTCG	mix2-Azi-1_23	0.0964674	0	0.03125	0	0	0	0.34375	0.03125	-0.0869565	-0.0869565	-0.0869565	-0.142663	0	0	-0.0434783	0	0	0	3.43493	1.50278	0.34375	6	3.74102	1.78918	0.918179	0.00321936	M	V	T	V	L	G	L	P	A	G	T	K	R	G	K	G	T	L	G
E1	ATGCGCCTAGTGGGTAAGTTTCGGGAGGGTTCGAAACGCGGGAAGGGAACATAAACAACAAGCGACAGAACCCCACC	MRLVGKFREGSKRGKGT*	ACCTAGCATCTTATT	mix2-Azi-1_23	0.0939511	0.0032175	0.343629	-0.010296	0	0.01287	0.0302445	-0.0238095	0.0302445	-0.0238095	0	-0.0682111	-0.0817246	0.027027	0	-0.047619	-0.0238095	-0.214286	7.94327	6.44049	0.343629	2	6.83143	5.85551	1.16275	0.00496526	M	R	L	V	G	K	F	R	E	G	S	K	R	G	K	G	T	M	R
E1	ATGTCTACGTTCAACCGGCAGCCGGTTTGAGGAACGCGGGAAGGGAACATAAACAACAAGCGACAGAACCCCACC	MSTFNRQPV*	AGTGAATCTGATATA	mix2-Azi-1_23	0.25	-0.0236842	-0.121053	-0.1	-0.1	0	0	0.0263158	0.342105	-0.0736842									4.07897	2.03949	0.342105	8	3.25306	2.4398	1.25389	0.00323505	M	S	T	F	N	R	Q	P	V									Q	P
E1	ATGCATACTAGTTGTGAGCGTTCTTTTACCACGAAACGCGGGAAGGGAACATAAACAACAAGCGACAGAACCCCACC	MHTSCERSFTTKRGKGT*	TTGTTTAAAATAGAT	mix2-Azi-1_23	0.074359	0.0384615	0.0418803	0.34188	0.0675214	0	0	-0.0188034	-0.0282051	-0.0538462	0	0	-0.0666667	0.0128205	-0.0444444	-0.0666667	0	-0.276068	8.37263	7.19188	0.34188	3	7.31939	6.66878	1.1439	0.00512423	M	H	T	S	C	E	R	S	F	T	T	K	R	G	K	G	T	H	T
E1	ATGGATCCGGCCTCGTACATGCTTGGCTTCTCCAAACGCGGGAAGGGAACATAAACAACAAGCGACAGAACCCCACC	MDPASYMLGFSKRGKGT*	GGGGGAAGAATTCG	mix2-Azi-1_23	0.227813	-0.0901467	-0.0174703	0.341719	-0.037037	-0.184486	-0.037037	-0.037037	0	0	-0.037037	0	0	0	0	0	0	-0.148148	5.6891	3.86429	0.341719	3	4.39163	4.06633	1.29544	0.0039095	M	D	P	A	S	Y	M	L	G	F	S	K	R	G	K	G	T	D	P
A1	ATGAGATTATCGCTAAACGTGAACTGCGCTCCCAAACGCGGGAAGGGAACATAAACAACAAGCGACAGAACCCCACC	MRLSLNVNCAPKRGKGT*	TTATTAATTTGTTTT	mix2-Azi-1_23	-0.0422764	0.341463	-0.0512195	0.113008	0.0642276	0.0219512	-0.0333333	0.00650406	-0.00894309	0.0243902	-0.133333	0.0398374	-0.0666667	0.0243902	0	0	0	-0.233333	4.401	4.29366	0.341463	1	4.87959	4.22898	0.901919	0.00373258	M	R	L	S	L	N	V	N	C	A	P	K	R	G	K	G	T	-	M
E1	ATGCGAGATCCTATCGGCCCAGCACCCTCGTGTAAACGCGGGAAGGGAACATAAACAACAAGCGACAGAACCCCACC	MRDPIGPAPSCKRGKGT*	CGGGGCGCCAGGGGG	mix2-Azi-1_23	-0.047619	0	-0.0929152	0.0499419	-0.118467	0.245064	0.341463	0.0267131	0	0	-0.047619	-0.0232288	0	0	0	0	-0.142857	-0.190476	4.401	4.401	0.341463	6	3.41571	3.25306	1.28846	0.00335258	M	R	D	P	I	G	P	A	P	S	C	K	R	G	K	G	T	I	G
A1	ATGATTTATTACAAGTCAATAGAACTTACTCGCAAACGCTGGAAGGGAACATAAACAACAAGCGACAGAACCCCACC	MIYYKSIELTRKRWKGT*	TCATAACAAAATATT	mix2-Azi-1_23	0.202522	0.0638298	0.0267928	0.0425532	0.341214	-0.0157604	-0.0157604	0.0212766	0	0	0	-0.111111	-0.0740741	0	0	0	0	-0.481481	5.04505	3.64961	0.341214	4	4.39163	4.06633	1.14879	0.00376506	M	I	Y	Y	K	S	I	E	L	T	R	K	R	W	K	G	T	Y	Y
A1	ATGAGACACAGACATCACCCAAAGCCCGCCGGGAAACGCTGGAAGGGAACATAAACAACAAGCGACAGAACCCCACC	MRHRHHPKPAGKRWKGT*	TCAAAGGAGAGTTCT	mix2-Azi-1_23	0.12854	0.0555556	-0.0511983	0.340959	0.0185185	-0.0294118	0	-0.117647	0	-0.0588235	0	-0.0294118	0	0	-0.235294	-0.0294118	0.037037	-0.0294118	5.79644	3.00556	0.340959	3	5.5302	3.57837	1.04814	0.00420471	M	R	H	R	H	H	P	K	P	A	G	K	R	W	K	G	T	R	H
E1	ATGAAGTCACGAGAGGTTGGGACCCAGTGGGCTAAACGCGGGAAGGGAACATAAACAACAAGCGACAGAACCCCACC	MKSREVGTQWAKRGKGT*	GGGGGTCCATTTGCT	mix2-Azi-1_23	0.0361881	0.215693	0.020099	0.340099	0.000693069	-0.0594059	-0.0295049	-0.0394059	-0.0643069	-0.029703	-0.044505	-0.029703	-0.0295049	-0.014703	-0.034604	-0.0495049	0	-0.153416	21.4683	17.8187	0.340099	3	16.428	13.6629	1.30681	0.00863288	M	K	S	R	E	V	G	T	Q	W	A	K	R	G	K	G	T	K	S
A2	ATGCTAGTCGTCCGCTAGGATCATGGCACCTCCAAACGCGGGAAGGGAACATAACCAGAAAGCAAAAGCAGGAAGCC	MLVVR*	AGGGGGGGCCGAAAG	mix2-Azi-1_23	-0.363682	0.0311664	-0.00767055	-0.00383527	-0.0159123	0.340077													54.2074	29.8409	0.340077	5	59.2057	10.7351	0.915578	0.0167814	M	L	V	V	R													V	R
A2	ATGCGACAACGCCGAAAACGAAGCTGGGTCCGCAAACGCGGGAAGGGAACATAACCAGAAAGCAAAAGCAGGAAGCC	MRQRRKRSWVRKRGKGT*	CACGACGTATCGCAC	mix2-Azi-1_23	0.161212	0.026491	0.00888842	0.339991	-0.00501934	-0.378403	-0.0319635	-0.0654258	-0.00456621	-0.00913242	-0.00202168	-0.00913242	-0.0157203	0	0.00254453	-0.00456621	-0.00913242	-0.00913242	42.1852	22.649	0.339991	3	35.621	25.0486	1.18428	0.0133509	M	R	Q	R	R	K	R	S	W	V	R	K	R	G	K	G	T	R	Q
E1	ATGTGACTGTCTCCCCAACCTTATGCCGGTCGAAAACGCGGGAAGGGAACATAAACAACAAGCGACAGAACCCCACC	M*	CCACGAGCGACGGGA	mix2-Azi-1_23	-0.221053	0.338947																	2.68354	2.14683	0.338947	1	3.09041	1.78918	0.868343	0.00278232	M																	-	M
E1	ATGGACCCATCTCACACCACGGAGCGCCGATCGAAACGCGGGAAGGTAACATAAACAACAAGCGACAGAACCCCACC	MDPSHTTERRSKRGKVT*	TGCCGACAACCTTGA	mix2-Azi-1_23	-0.0396774	0.0254839	0.09	0.33871	-0.00612903	0.023871	-0.0929032	-0.157419	0.01	-0.0122581	-0.016129	-0.0806452	-0.00612903	0	0.01	0	0	-0.0867742	10.7341	8.90934	0.33871	3	10.0845	7.97	1.06442	0.00602506	M	D	P	S	H	T	T	E	R	R	S	K	R	G	K	V	T	D	P
E1	ATGAGAAGTAGACGTTACTAACGCACCGAGACCAAACGCGGGAAGTGAACATAAACAACAAGCGACAGAACCCCACC	MRSRRY*	CACGGGGGCCGATTT	mix2-Azi-1_23	-0.0652676	-0.107047	-0.154987	0.338467	-0.0566038	-0.0377358	0.0510204												10.5195	10.3048	0.338467	3	8.62061	7.97	1.22027	0.00570827	M	R	S	R	R	Y												R	S
E1	ATGCGGTTGCGCATGTCCCCCATTTGTCCCTTCACGCGGGAGGGAACATAAACAACAAGCGACAGAACCCCACC	MRLRMSPICPFTREGT*	TTTCCACAGAACGGT	mix2-Azi-1_23	0.160053	-0.0357143	0	0.337302	0.0185185	0	-0.0886243	-0.0357143	-0.0357143	-0.107143	0	-0.0529101	-0.0171958	0	-0.0714286	0	-0.0714286		5.79644	3.00556	0.337302	3	4.55429	3.09041	1.27274	0.00392346	M	R	L	R	M	S	P	I	C	P	F	T	R	E	G	T		R	L
E1	ATGTTCTATATCTGCCCTTACCTCATTTCCGTTAAACGCGGGAAGGGAACATAAACAACAAGCGACAGAACCCCACC	MFYICPYLISVKRGKGT*	GCCGTGGCGGGTCGG	mix2-Azi-1_23	0.0793651	0.031746	-0.120635	0.047619	0.212698	0.0634921	0.336508	0	0	0.031746	-0.0285714	-0.0571429	-0.0285714	0	-0.114286	0	-0.0857143	-0.311111	6.76251	6.2258	0.336508	6	5.69286	5.36755	1.18789	0.00438502	M	F	Y	I	C	P	Y	L	I	S	V	K	R	G	K	G	T	C	P
A2	ATGATTAAACACTAAGCTTGACGTCGTCCGTTAAACGCGGGAAGGGAACATAACCAGAAAGCAAAAGCAGGAAGCC	MIKH*	CGGACGGGCGAGTAA	mix2-Azi-1_23	-0.00564731	-0.0228939	-0.263514	-0.0205172	0.336137														28.8748	26.1913	0.336137	4	29.7655	27.0004	0.970077	0.0111563	M	I	K	H														K	H
A1	ATGTGGCGTGTCTTGTAGCGACAGCGCGTGCGCAAACGCGTGAAGGGAACATAAACAACAAGCGACAGAACCCCACC	MWRVL*	GCACCCTTCGGAGGG	mix2-Azi-1_23	-0.287191	0	-0.015873	0.0116279	-0.015873	0.335917													9.23136	5.58175	0.335917	5	10.2471	3.25306	0.900872	0.00573773	M	W	R	V	L													V	L
E1	ATGAGAGAATCGCGCGTCCCAAACGCCCTCGATAAACGCGGGAAGGGAACATAAACAACAAGCGACAGAACCCCACC	MRESRVPNALDKRGKGT*	CATGTTCCGTTAAA	mix2-Azi-1_23	0.13631	0.101449	-0.0665883	0.088915	0	0.0724638	0.0599295	0.335292	-0.0125343	-0.027027	-0.0540541	-0.135135	-0.108108	-0.0540541	-0.0810811	0.0144928	-0.0810811	-0.135135	7.40656	5.79644	0.335292	7	6.01816	5.2049	1.2307	0.00456623	M	R	E	S	R	V	P	N	A	L	D	K	R	G	K	G	T	V	P
E2	ATGCGCCACTGGTTAGCCCCTCGCCGATCCCTGAAACGCGGGAAGGGAACATAACCAGAAAGCAAAAGCAGGAAGCC	MRHWLAPRRSLKRGKGT*	GACGATCCGCAAGTG	mix2-Azi-1_23	0.130716	0.0491803	0.147541	0.33434	0.00301985	0.0655738	-0.0526316	-0.157895	-0.299396	-0.0789474	0	-0.0789474	-0.0526316	0	0.0163934	-0.0263158	0	0	6.54783	4.83036	0.33434	3	6.18082	5.36755	1.05938	0.00442282	M	R	H	W	L	A	P	R	R	S	L	K	R	G	K	G	T	R	H
E2	ATGGGCGAGGCAAGGCTGCCATAAAACGCTCGAAACGCGGGAAGGGAACATAACCAGAAAGCAAAAGCAGGAAGCC	MGEARLP*	GGGGGACGGGCAGAG	mix2-Azi-1_23	-0.129575	-0.0188679	-0.138895	0.041373	-0.077063	-0.0256877	0.0104569	0.334167											8.90934	6.86985	0.334167	7	8.62061	5.5302	1.03349	0.00536084	M	G	E	A	R	L	P											L	P
E2	ATGACGCGTCGGGATTCCAGAGCTCCTTCGGCCAAACGCGGGAAGGGAACATAACCAGAAAGCAAAAGCAGGAAGCC	MTRRDSRAPSAKRGKGT*	GGCGCGGGATGTCCA	mix2-Azi-1_23	0.0980392	0.333333	0.0185185	0.111111	0.0185185	0.0446623	0.0185185	0.00762527	-0.0697168	-0.117647	-0.147059	-0.0882353	-0.147059	-0.117647	0	0	0	0	5.79644	3.64961	0.333333	1	5.5302	4.22898	1.04814	0.00411067	M	T	R	R	D	S	R	A	P	S	A	K	R	G	K	G	T	-	M
E1	ATGAAAGAAGCCTACTATGAAACCAGGGTCAATAAACGCGGGAAGGGAACATAAACAACAAGCGACAGAACCCCACC	MKEAYYETRVNKRGKGT*	GGGCAGGCGATTCGT	mix2-Azi-1_23	-0.0131752	0.333333	0.121212	0.030303	0.151515	0.111989	0	0	0	0	0	-0.100132	-0.0434783	0	0	0.030303	-0.0869565	-0.565217	3.54227	3.32758	0.333333	1	3.74102	3.57837	0.946872	0.00315085	M	K	E	A	Y	Y	E	T	R	V	N	K	R	G	K	G	T	-	M
E1	ATGCCGAATCGGAATCCCCGAGCGGTCGTGGTCAAACGCGGGAAGGGAACATAAACAACAAGCGACAGAACCCCACC	MPNRNPRAVVVKRGKGT*	CGTAACGCCCATGT	mix2-Azi-1_23	0.145969	0.0196078	0.333333	0	-0.0827887	0.0196078	-0.0893246	0.0392157	0	-0.037037	0	-0.12854	0.0196078	-0.0174292	0	-0.0740741	0	-0.111111	5.47441	3.86429	0.333333	2	4.39163	3.57837	1.24656	0.00376966	M	P	N	R	N	P	R	A	V	V	V	K	R	G	K	G	T	M	P
A1	ATGATCAGGAAGCAATTACGAGTAGGCAACCAGAAACGCGGGAAGGGAACATAAACAACAAGCGACAGAACCCCACC	MIRKQLRVGNQKRGKGT*	GTTGAACAAGGTCTT	mix2-Azi-1_23	-0.283333	0.166667	0	0.333333	0.05	0.0333333	-0.05	0.05	-0.0833333	0.05	0	0.0166667	-0.1	0	0.0333333	0	-0.0666667	-0.15	6.44049	5.25973	0.333333	3	4.87959	2.60245	1.31988	0.00408624	M	I	R	K	Q	L	R	V	G	N	Q	K	R	G	K	G	T	I	R
E1	ATGCGTCGACGGGTTATACTCACGCGGGGACCCAAACGCGGGAAGGGAACATAAACAACAAGCGACAGAACCCCACC	MRRRVILTRGPKRGKGT*	GGAGAGACGCGGGG	mix2-Azi-1_23	0.0838509	0	0.274327	0.333333	0	-0.0196687	0	-0.150104	0	-0.0869565	0	0	-0.0869565	0	-0.0434783	0	-0.0869565	-0.130435	4.50834	3.54227	0.333333	3	3.74102	2.92776	1.20511	0.00338811	M	R	R	R	V	I	L	T	R	G	P	K	R	G	K	G	T	R	R
E2	ATGTCCGCACCTACCCGGTCTGCATTTCGCCCGAAACGCGGGAAGGGAACATAACCAGAAAGCAAAAGCAGGAAGCC	MSAPTRSAFRPKRGKGT*	TCTTCGCCGCGAGGC	mix2-Azi-1_23	-0.0297619	0.0238095	0.0238095	0.166667	0.333333	0	0.0714286	0.0892857	0	0.0238095	-0.0178571	-0.125	-0.0833333	0	-0.0833333	-0.0833333	0	-0.25	4.50834	3.97163	0.333333	4	3.90367	3.09041	1.1549	0.00343179	M	S	A	P	T	R	S	A	F	R	P	K	R	G	K	G	T	A	P
O2	ATGTCGCAGGCACGGACTCTTCGCTTTCTCTGTAAACGCGGGAAGGGAACATAACCAGAAAGCAAAAGCAGGAAGCC	MSQARTLRFLCKRGKGT*	CGTACGTGTCAGGGT	mix2-Azi-1_23	-0.0138889	0	0	0	0.333333	0	0	0	0.0555556	-0.0833333	0	-0.125	-0.0416667	0	0	0	0	-0.125	3.86429	1.8248	0.333333	4	3.90367	1.78918	0.989912	0.00327618	M	S	Q	A	R	T	L	R	F	L	C	K	R	G	K	G	T	Q	A
E1	ATGGCGCTGTCCCTAGGGACTCCTTCACGGGCTAAACGCGGGAAGGGAACATAAACAACAAGCGACAGAACCCCACC	MALSLGTPSRAKRGKGT*	AAGGCAAAAGCCCGA	mix2-Azi-1_23	0.229665	-0.0526316	0.030303	0	0.333333	0	0.0606061	-0.210526	0.030303	-0.0526316	-0.210526	-0.105263	0	0	0	0	0	-0.0526316	3.54227	1.61012	0.333333	4	3.09041	2.11449	1.14621	0.00297475	M	A	L	S	L	G	T	P	S	R	A	K	R	G	K	G	T	L	S
A1	ATGACGAGAAAGGCATAACAACGCCGGGTCGGAAAACGCGGGAAGGGAACATAAACAACAAGCGACAGAACCCCACC	MTRKA*	TGGGATGAACCTGCC	mix2-Azi-1_23	0.0454545	-0.0606061	-0.121212	-0.257576	0	0.333333													3.54227	1.93215	0.333333	5	3.57837	2.11449	0.989912	0.00310897	M	T	R	K	A													K	A
E1	ATGTCGCCAGTGGCCTCCATGCCCAGTCGCATCAAACGCGGGAAGGGAACATAAACAACAAGCGACAGAACCCCACC	MSPVASMPSRIKRGKGT*	GCGCGCAGTACTGCC	mix2-Azi-1_23	0	0	0	0	0.123188	0.2	0.333333	-0.268116	-0.227536	0	-0.0637681	-0.130435	0	0	0	0	0	0	3.22024	3.1129	0.333333	6	3.74102	3.74102	0.860793	0.00306174	M	S	P	V	A	S	M	P	S	R	I	K	R	G	K	G	T	A	S
E2	ATGCGGCTTGCCATAAACCCCTGGCAACTAGCGAAACGCAGGAAGGGAACATAACCAGAAAGCAAAAGCAGGAAGCC	MRLAINPWQLAKRRKGT*	ACCGAGCGGGATGTT	mix2-Azi-1_23	-0.12253	0.0606061	0.030303	-0.0869565	0.121212	0.0777339	-0.0434783	0.333333	0.0171278	-0.0131752	-0.0698287	-0.0434783	-0.0434783	-0.0434783	0	0	0	-0.173913	3.54227	2.89822	0.333333	7	3.74102	2.60245	0.946872	0.00315085	M	R	L	A	I	N	P	W	Q	L	A	K	R	R	K	G	T	N	P
E1	ATGTGGGGATGTCACGTCAAGGACCACCGGCCTAAACGCGGGAAGGGAACATAAACAACAAGCGACAGAACCCCACC	MWGCHVKDHRPKRGKGT*	GGGAGACCTGCAATA	mix2-Azi-1_23	0.0712531	0.0540541	0.0810811	0.0810811	0.00859951	0	0.0356265	-0.0282555	0.332924	0	0	-0.454545	-0.0454545	0	0	0	0	-0.0909091	3.97163	3.32758	0.332924	8	3.57837	3.09041	1.1099	0.00321396	M	W	G	C	H	V	K	D	H	R	P	K	R	G	K	G	T	K	D
A1	ATGAAGACACCGCGACGAGGTCCAACGCCACTAAAACGCGGGAAGGGAACATAAACAACAAGCGACAGAACCCCACC	MKTPRRGPTPLKRGKGT*	ATTCATCAACAATGT	mix2-Azi-1_23	-0.0201238	-0.0299278	0.0113519	-0.147059	0.332817	0	-0.0882353	0	0	0	-0.0588235	0	0	0	0	0	0	0	6.11846	3.54227	0.332817	4	5.5302	3.09041	1.10637	0.00417166	M	K	T	P	R	R	G	P	T	P	L	K	R	G	K	G	T	T	P
E2	ATGGGAGAGCGGACACCCCCGTCGCACGAATGGAAACGCGGGAAGGGAACATAACCAGAAAGCAAAAGCAGGAAGCC	MGERTPPSHEWKRGKGT*	TTCTGTCATTTGTTG	mix2-Azi-1_23	0.0592593	0.0925926	0.331746	0.0555556	0.0455026	0.0539683	-0.0285714	-0.15291	0	0	0	-0.114286	-0.0285714	0	0	0	0	-0.257143	5.79644	4.29366	0.331746	2	5.69286	4.22898	1.01819	0.00412695	M	G	E	R	T	P	P	S	H	E	W	K	R	G	K	G	T	M	G
E1	ATGACTCCGCCGATACCTGCGACTACCGCCTCCAAACGCGGGAAGGGAACATAAACAACAAGCGACAGAACCCCACC	MTPPIPATTASKRGKGT*	TCCGATCATCGCAAA	mix2-Azi-1_23	-0.274707	0.0594059	0.0559856	-0.0612061	-0.0133213	0.331593	0.0131413	-0.0529253	0	0	-0.0264626	-0.0363636	0	0.00990099	0.00162016	0	0	-0.0165617	10.8415	8.58731	0.331593	5	8.94592	4.71694	1.21189	0.00570661	M	T	P	P	I	P	A	T	T	A	S	K	R	G	K	G	T	P	I
E1	ATGAGACATCCGTATATGGGGGGCCGTTAAGCAAACGGGGAGGGAACATAAACAACAAGCGACAGAACCCCACC	MRHPYMGGR*	AAAGAGCGGCGGGGC	mix2-Azi-1_23	-0.059867	0.330377	-0.0665188	-0.0210643	-0.202882	0.125277	0	-0.0177384	0	-0.0421286									4.401	3.86429	0.330377	1	3.57837	2.92776	1.22989	0.00328947	M	R	H	P	Y	M	G	G	R									-	M
E1	ATGGGGGTACCACGCGAGCGCGGGGCAACCCGCAAACGCGGGAAGGGAACATAAACAACAAGCGACAGAACCCCACC	MGVPRERGATRKRGKGT*	TGGGTGGGGACGTCC	mix2-Azi-1_23	-0.00490196	-0.119048	0	0.0497199	0.329132	-0.0931373	0.0665266	-0.0273109	0	-0.0714286	-0.0238095	-0.0658263	0.0147059	-0.0182073	0.0294118	-0.0567227	0	0	7.29922	6.01112	0.329132	4	6.83143	5.5302	1.06848	0.00463625	M	G	V	P	R	E	R	G	A	T	R	K	R	G	K	G	T	V	P
A1	ATGAGTGACCCGTACAGATTGGGGCCGCCCCGAAAACGCGGGAAGGGAACATAAACAACAAGCGACAGAACCCCACC	MSDPYRLGPPRKRGKGT*	CAGGGACGCGGGGGG	mix2-Azi-1_23	-0.211818	0.0736364	-0.08	0	0	0.0454545	0.329091	-0.0118182	0.0845455	0	-0.04	0	-0.12	0	0	0	0	-0.08	4.72302	3.97163	0.329091	6	4.06633	2.60245	1.1615	0.00347838	M	S	D	P	Y	R	L	G	P	P	R	K	R	G	K	G	T	Y	R
E1	ATGGCCCGGGCTGAGTCCTCGACGACCTGCTGTAAACGCGGGAAGGGAACATAAACAACAAGCGACAGAACCCCACC	MARAESSTTCCKRGKGT*	TCCTCAGGCTTGTT	mix2-Azi-1_23	0	0.0285714	-0.05	0.328571	-0.0642857	0.0714286	0.0357143	0.0928571	0	0	0	-0.15	0	-0.164286	-0.0285714	0	0	-0.1	3.00556	3.00556	0.328571	3	3.25306	3.25306	0.923917	0.00283418	M	A	R	A	E	S	S	T	T	C	C	K	R	G	K	G	T	A	R
E1	ATGTATCGGACTAAGATCCGGGCCCGCCGCCCCAAACGCGGGAAGGGAACATAAACAACAAGCGACAGAACCCCACC	MYRTKIRARRPKRGKGT*	CATCGGGGAGCATAA	mix2-Azi-1_23	-0.0527211	0.0391156	0	0.0595238	0.328231	0	0.0238095	-0.037415	0	-0.0408163	-0.0816327	-0.0170068	-0.0408163	-0.0085034	-0.0816327	-0.0204082	0.0119048	-0.0816327	9.01668	5.25973	0.328231	4	7.97	4.22898	1.13133	0.00516126	M	Y	R	T	K	I	R	A	R	R	P	K	R	G	K	G	T	R	T
E1	ATGCGCCGACTATAGGGATGGTGTATCCTGGTAAAACGCGGGGAGGGAACATAACAACAAGCGACAGAACCCCACC	MRRL*	CCAATGAATCATTTA	mix2-Azi-1_23	-0.100488	0	0.017561	0.327805	-0.189268														4.401	3.43493	0.327805	3	4.06633	2.7651	1.0823	0.00339191	M	R	R	L														R	R
E1	ATGATGCCTGCGCACTTCTCGCCCACGGTGGGGAAACGCGGGAAGGGAACATAAACAACAAGCGACAGAACCCCACC	MMPAHFSPTVGKRGKGT*	GTAAAACCAATGATG	mix2-Azi-1_23	0.165121	0.327767	0	0.0816327	0.000618429	-0.0705009	-0.121212	-0.00989487	-0.0606061	-0.00989487	0	-0.0606061	0	0	-0.030303	-0.0606061	0	-0.151515	5.25973	3.43493	0.327767	1	5.36755	4.39163	0.979912	0.0038904	M	M	P	A	H	F	S	P	T	V	G	K	R	G	K	G	T	-	M
E2	ATGAGTCATCCTTGGACCGCCTCGCCGTGTTCGAAACGCGGGAAGGGAACATAACCAGAAAGCAAAAGCAGGAAGCC	MSHPWTASPCSKRGKGT*	CTAGAAATAAGTAC	mix2-Azi-1_23	-0.00611791	0.103448	0.0344828	0.00222469	0.327586	0.137931	0.0711902	-0.0967742	-0.109566	-0.111791	-0.0645161	-0.0795328	-0.0472747	-0.0322581	-0.0645161	0	-0.0322581	-0.0322581	6.2258	5.25973	0.327586	4	5.04225	4.22898	1.23473	0.00401444	M	S	H	P	W	T	A	S	P	C	S	K	R	G	K	G	T	H	P
E1	ATGCTGTATAGTCCATAACGGCCATATCCGCAAAAGCGGGAAGGGAACATAAACAACAAGCGACAGAACCCCACC	MLYSP*	GAACGCCGGACGAGG	mix2-Azi-1_23	-0.00951087	-0.134511	-0.0407609	-0.0788043	-0.0597826	0.327446													4.93771	4.72302	0.327446	5	5.2049	5.04225	0.948665	0.0037782	M	L	Y	S	P													S	P
E2	ATGGCACTTTTGACTCGTCCGTAGCGCGCCGAAACGCGGGAAGGGAACATAACCAGAAAGCAAAAGCAGGAAGCC	MALLTRP*	CGGGCGGGATGGCCC	mix2-Azi-1_23	-0.0119048	0	-0.164683	-0.0496032	0.0734127	-0.0496032	-0.128968	0.327381											7.72858	7.08453	0.327381	7	6.83143	6.18082	1.13133	0.00469163	M	A	L	L	T	R	P											R	P
E1	ATGCGCCGAGCGACCCGGCCCCCAGCAGCCACCAAACGCGGGAAGGGAACATAAACAACAAGCGACAGAACCCCACC	MRRATRPPAATKRGKGT*	AAACCCGGCCCGCCG	mix2-Azi-1_23	0.035461	0	0.030303	0.327208	-0.0122502	0.00902643	0.0606061	0.0148291	-0.182463	-0.0212766	0	-0.0425532	-0.0212766	0.0151515	-0.0425532	-0.0212766	-0.0212766	-0.0851064	7.08453	4.72302	0.327208	3	7.64469	5.04225	0.926726	0.00472524	M	R	R	A	T	R	P	P	A	A	T	K	R	G	K	G	T	R	R
E1	ATGTGGTCTCGTACCCCGATCTCCCGGGCGCAACGCGGGAAGGGAACATAAACAACAAGCGACAGAACCCCACC	MWSRTPISRAQRGKGT*	TACATTAGTTTTTTA	mix2-Azi-1_23	0.153682	-0.0517241	0.0123457	0	0.0493827	-0.0344828	0.326096	0.0864198	0	0	-0.0146871	-0.0689655	-0.0862069	-0.0097914	-0.0172414	0	-0.344828		8.69466	5.25973	0.326096	6	9.43388	7.15673	0.921642	0.00533595	M	W	S	R	T	P	I	S	R	A	Q	R	G	K	G	T		T	P
E2	ATGCACCGCAAACAGAAGACGGCCTTCATGGCCAAACGCGGGAAGGGAACATAACCAGAAAGCAAAAGCAGGAAGCC	MHRKQKTAFMAKRGKGT*	ACGCACGAAGGAAC	mix2-Azi-1_23	-0.160326	0.0434783	0.0652174	0.326087	-0.044837	0.0122283	0.0434783	-0.00951087	0.0869565	0	-0.03125	-0.0625	-0.0720109	0	-0.00951087	0	0	-0.1875	4.93771	4.18632	0.326087	3	5.2049	3.57837	0.948665	0.00376252	M	H	R	K	Q	K	T	A	F	M	A	K	R	G	K	G	T	H	R
E2	ATGCGTGTGCAGTTGTTTTAGGCGCATCCCTGCAAACGCGGGAAGGGAACATAACCAGAAAGCAAAAGCAGGAAGCC	MRVQLF*	AGGGCATTTTTACAA	mix2-Azi-1_23	-0.13545	-0.156614	-0.037037	0	-0.0169312	0	0.325926												3.75695	2.03949	0.325926	6	4.39163	1.78918	0.855479	0.00329097	M	R	V	Q	L	F												L	F
A1	ATGACAGATTATAACCGCGAGCTCCCCCCCGGCAAACGCGGGAAGGGAACATAAACAACAAGCGACAGAACCCCACC	MTDYNRELPPGKRGKGT*	GTGGAGAGAGCACGG	mix2-Azi-1_23	-0.0917073	0.0487805	0.0243902	0.0487805	-0.00682927	0	0.325854	0.0731707	-0.08	0	-0.0868293	-0.13561	-0.04	0	0	0	0	-0.08	4.401	3.22024	0.325854	6	4.06633	2.60245	1.0823	0.00337172	M	T	D	Y	N	R	E	L	P	P	G	K	R	G	K	G	T	N	R
E1	ATGCCCGTCCACCTAAGACCGTTGCACCCGCCTAAACGCGGGAAGGGAACATAAACAACAAGCGACAGAACCCCACC	MPVHLRPLHPPKRGKGT*	CGGTATCCTTATTCC	mix2-Azi-1_23	0.237394	0.0632911	-0.00747043	0.325379	0	-0.12596	0.0632911	-0.0491803	-0.0163934	0	0.0051878	-0.409836	0	0	0	-0.0491803	0	-0.0491803	8.47997	4.83036	0.325379	3	9.92184	8.13265	0.854678	0.00536513	M	P	V	H	L	R	P	L	H	P	P	K	R	G	K	G	T	P	V
E1	ATGGCCGTGACCCTAGTTGTATACCGGACACGGAAACGCGGGAAGGGAACATAAACAACAAGCGACAGAACCCCACC	MAVTLVVYRTRKRGKGT*	CCGGGCCCCCGGGTT	mix2-Azi-1_23	-0.0522727	0.325	0.025	0.05	-0.0113636	0.00909091	0	0.15	0.025	0	-0.0454545	-0.156818	0	0	-0.0909091	0	0	-0.227273	4.29366	3.54227	0.325	1	3.57837	2.7651	1.19989	0.00321197	M	A	V	T	L	V	V	Y	R	T	R	K	R	G	K	G	T	-	M
E2	ATGCCCCAGGGTGAAGTTCTTGTGCCGGCGGGCAAACGCGGGAAGGGAACCTAACCAGAAAGCAAAAGCAGGAAGCC	MPQGEVLVPAGKRGKGT*	GAGGGCGGGCATAC	mix2-Azi-1_23	0.00961539	0.324899	-0.034919	0.0131579	0.00657895	-0.00607287	-0.0566802	0.0465587	-0.172571	-0.0703441	-0.0222672	-0.0192308	0.00657895	-0.00607287	-0.0192308	0	0	0	16.3159	12.2369	0.324899	1	16.9159	12.8496	0.964529	0.00766031	M	P	Q	G	E	V	L	V	P	A	G	K	R	G	K	G	T	-	M
O1	ATGTGCAGAATAAGGCGCTCAGCTCCTCGTGCGAAACGCGGGAAGGGAACATAAACAACAAGCGACAGAACCCCACC	MCRIRRSAPRAKRGKGT*	TTAACCCAAGCAAAC	mix2-Azi-1_23	0.0236666	0.00205543	0.0173054	0.00549052	0.324313	-0.0379485	-0.019402	-0.0271407	-0.042094	-0.0331965	-0.0432527	-0.0533089	-0.035514	-0.00960787	-0.0255336	0.000448338	-0.00560748	-0.0399627	92.6357	64.1902	0.324313	4	87.0194	62.2961	1.06454	0.0211163	M	C	R	I	R	R	S	A	P	R	A	K	R	G	K	G	T	R	I
A1	ATGCTGCCGTGTGCGGGGGAGCAGTACGCCCGGAAACGCGGGAAGGGAACATAAACAACAAGCGACAGAACCCCACC	MLPCAGEQYARKRGKGT*	GGGGGGGGCGGCAGC	mix2-Azi-1_23	-0.0690333	0.00367647	0.00735294	0.00367647	0	0	-0.00269296	0.324279	-0.0254777	-0.0918649	-0.0281707	-0.0218012	-0.00269296	-0.0191083	-0.0254777	-0.00906238	-0.00636943	-0.00636943	29.1969	25.9766	0.324279	7	25.5365	20.169	1.14334	0.0103119	M	L	P	C	A	G	E	Q	Y	A	R	K	R	G	K	G	T	G	E
E2	ATGTCCGGCCTTGCCAGTCTGGCCCCGTAGTTAAAACGCGGGAAGGGAACATAACCAGAAAGCAAAAGCAGGAAGCC	MSGLASLAP*	CAATTATTGTACGGG	mix2-Azi-1_23	-0.047619	0	0	-0.142857	-0.0952381	0.0571429	-0.238095	0.0857143	0.0285714	0.32381									3.75695	2.68354	0.32381	9	3.41571	2.27714	1.0999	0.00303137	M	S	G	L	A	S	L	A	P									A	P
A1	ATGATTACACGCCACCGCACTCCACAACGCCCCAAACGCGGGAAGGGAACATAAACAACAAGCGACAGAACCCCACC	MITRHRTPQRPKRGKGT*	GCCCGTGGGGGGCTA	mix2-Azi-1_23	-0.2	-0.141176	0.323529	0.0294118	0.0382353	0	0.205882	-0.173529	0	0	0.0294118	-0.0205882	-0.0911765	0	0	0	0	0	3.64961	3.64961	0.323529	2	3.25306	2.60245	1.1219	0.00295866	M	I	T	R	H	R	T	P	Q	R	P	K	R	G	K	G	T	M	I
E1	ATGGCGGGCGGGTACGTGGCTGCCGGGTCTGCCAAACGCGGGAAGGGAACATAAACAACAAGCGACAGAACCCCACC	MAGGYVAAGSAKRGKGT*	GGGGGGGGGCCGTGG	mix2-Azi-1_23	0.0106952	0	0.0882353	-0.0909091	0	-0.0481283	0.026738	0.323529	0.0427807	0.0294118	0.013369	-0.0909091	0	0	-0.0320856	-0.0454545	0	-0.227273	3.64961	3.1129	0.323529	7	3.57837	3.09041	1.01991	0.00304477	M	A	G	G	Y	V	A	A	G	S	A	K	R	G	K	G	T	V	A
E2	ATGGCTGGCGCCCGCTCGTGTAGAGTTGTAGACAAACGCGGGAAGGGAACATAACCAGAAAGCAAAAGCAGGAAGCC	MAGARSCRVVDKRGKGT*	TGACCCACGCCCCCA	mix2-Azi-1_23	-0.0980392	-0.047619	-0.0952381	-0.0364146	0.0154062	0	0.0406162	-0.131653	0.0294118	0	0	0.323529	0	0	0	0	0	0	3.64961	2.79088	0.323529	11	3.41571	2.27714	1.06848	0.00300243	M	A	G	A	R	S	C	R	V	V	D	K	R	G	K	G	T	V	D
E1	ATGCGCCGTCCGGTGTCGCTCGATCTAACTCGTAAACGCGGGAAGGGAACATAAACAACAAGCGACAGAACCCCACC	MRRPVSLDLTRKRGKGT*	TTTATATATTTTTCC	mix2-Azi-1_23	-0.116541	0.0357143	0	-0.0526316	0.323308	0.0545113	0.0357143	-0.0169173	-0.157895	0	0	-0.0526316	0	0	0	0	-0.0526316	0	3.00556	1.93215	0.323308	4	3.09041	1.62653	0.972545	0.00274605	M	R	R	P	V	S	L	D	L	T	R	K	R	G	K	G	T	R	P
E1	ATGGCTGATCCTGGTCGGGCGGTTCGCCGGCTCAAACGCGGGAAGGGAACATAAACAACAAGCGACAGAACCCCACC	MADPGRAVRRLKRGKGT*	CCTCCTGGAAGCGTT	mix2-Azi-1_23	0.0211538	0	-0.0769231	0.323077	0	0.15	0.25	-0.0134615	-0.115385	0	-0.115385	-0.115385	-0.115385	0	0	0	0	-0.192308	4.29366	3.54227	0.323077	3	4.22898	3.57837	1.01529	0.00335764	M	A	D	P	G	R	A	V	R	R	L	K	R	G	K	G	T	A	D
A1	ATGGATATGAACCCGATCAGCTGAGTCTTGGGCAAACGCGGGAAGGGAACATAAACAACAAGCGACAGAACCCCACC	MDMNPIS*	TATAAAAACCCGCAT	mix2-Azi-1_23	-0.15	0.143548	0.143548	0.322581	-0.0177419	-0.00645161	-0.0177419	-0.217742											3.32758	3.32758	0.322581	3	3.25306	2.7651	1.02291	0.00286908	M	D	M	N	P	I	S											D	M
E2	ATGGGTAACGAACGGACTTCCTACGGCCGCTTGAAACGCGGGGAGGGAACATAACCAGAAAGCAAAAGCAGGAAGCC	MGNERTSYGRLKRGEGT*	TCTCGGTCCTTCCTT	mix2-Azi-1_23	0.193548	-0.0177419	0.0112903	0.322581	0	0.16129	-0.0177419	0	0	0.0322581	0	-0.135484	0	0	0	-0.05	0	-0.5	3.32758	2.68354	0.322581	3	3.25306	3.25306	1.02291	0.00286908	M	G	N	E	R	T	S	Y	G	R	L	K	R	G	E	G	T	G	N
E1	ATGTGTGGACTGCGAATCAGGCTTAGAGTATGAAACGCGGGAAGGGAACATAAACAACAAGCGACAGAACCCCACC	MCGLRIRLRV*	GGGGCGGGAGGGGA	mix2-Azi-1_23	-0.262821	0.00320513	0.0833333	0.0208333	0.113782	-0.0769231	0.322115	0.0272436	-0.153846	-0.0384615	0								5.15239	4.72302	0.322115	6	4.22898	2.7651	1.21835	0.00353651	M	C	G	L	R	I	R	L	R	V								R	I
A1	ATGGCCAAACAAATCACGAAACAGTGAGCCGAAAAACGCAGGAAGGGAACATAAACAACAAGCGACAGAACCCCACC	MAKQITKQ*	GCCGGCGGCGGGGTC	mix2-Azi-1_23	-0.271429	0.0571429	0.321429	-0.0214286	-0.0142857	-0.0214286	0.171429	-0.05	-0.121429										3.75695	2.89822	0.321429	2	3.25306	1.62653	1.1549	0.0029652	M	A	K	Q	I	T	K	Q										M	A
E1	ATGTACCACCTCTGACGCACACGTACGAACCAGAAACGGGAAGGGAACATAAACAACAAGCGACAGAACCCCACC	MYHL*	GCTTGGTCTTCCTTT	mix2-Azi-1_23	-0.264286	-0.05	-0.0785714	0.25	0.321429														3.00556	2.14683	0.321429	4	3.25306	1.46388	0.923917	0.00277257	M	Y	H	L														H	L
E1	ATGATACAGGTGCCGGCGCGCCGCGCCCCCCACAAACGCGGGAAGGGAACATAAACAACAAGCGACAGAACCCCACC	MIQVPARRAPHKRGKGT*	TTAGTTAGACAATTA	mix2-Azi-1_23	0.128571	0.171429	0	0	0.0285714	0.321429	-0.142857	-0.05	0.0857143	0	-0.05	0	-0.05	0	0.0571429	0	0	-0.4	3.75695	2.89822	0.321429	5	3.25306	2.60245	1.1549	0.0029652	M	I	Q	V	P	A	R	R	A	P	H	K	R	G	K	G	T	V	P
E2	ATGGTCAGTGGCCGCCTTTCAAGTCCGGACAGTAAACGCGGGAAGGGAACATAACCAGAAAGCAAAAGCAGGAAGCC	MVSGRLSSPDSKRGKGT*	CGAGGGCCGCCACC	mix2-Azi-1_23	-0.0275689	0.320802	0.0789474	0.0263158	0.131579	0.0526316	0.0263158	0.00501253	-0.0952381	-0.142857	-0.137845	-0.0952381	0	0	-0.0952381	0	0	-0.047619	4.07897	3.22024	0.320802	1	3.41571	2.60245	1.19418	0.00307849	M	V	S	G	R	L	S	S	P	D	S	K	R	G	K	G	T	-	M
O2	ATGCGCAGTAGAATCCGATGGTAAGGACCACACAAACGCGGGAAGGGAACATAACCAGAAAGCAAAAGCAGGAAGCC	MRSRIRW*	CCAAGGGGGGGCAC	mix2-Azi-1_23	0.0879791	0	-0.101916	0.320557	-0.107143	0.097561	-0.142857	-0.0827526											4.401	3.54227	0.320557	3	4.55429	4.06633	0.966342	0.00343203	M	R	S	R	I	R	W											R	S
E1	ATGGTGCCAGCTCGCATACCGCCGGCTCTCGCTAAACGCGGGAAGGGAACATAAACAACAAGCGACAGAACCCCACC	MVPARIPPALAKRGKGT*	TATATTTATGGTAAC	mix2-Azi-1_23	-0.0534925	0.0641026	0.025641	-0.0344828	0	0.0680813	0.320513	0.179045	-0.275862	-0.0172414	0.025641	-0.0689655	-0.0172414	0.0128205	0.0128205	-0.103448	-0.0344828	-0.0689655	8.37263	6.65517	0.320513	6	9.43388	6.66878	0.887507	0.00518535	M	V	P	A	R	I	P	P	A	L	A	K	R	G	K	G	T	R	I
E2	ATGCGCAAGCGGGCCCGTGATCGATACCCTTAAAACGCGGGAAGGGAACATAACCAGAAAGCAAAAGCAGGAAGCC	MRKRARDRYP*	GGAAGGCGGGGGAAA	mix2-Azi-1_23	0.166183	0.0377358	0.320029	0.0370102	0.0370102	-0.0195936	-0.0203193	-0.0384615	-0.0965167	0	-0.0384615								5.6891	3.64961	0.320029	2	4.22898	3.41571	1.34526	0.00361999	M	R	K	R	A	R	D	R	Y	P								M	R
E2	ATGCGGCCAAATGGCTCCTTGTGGCGCCTGCGTAAACGCGGGAAGGGAACATAACCAGAAAGCAAAAGCAGGAAGCC	MRPNGSLWRLRKRGKGT*	GCCCGGGACCGGGCC	mix2-Azi-1_23	0.12	0	0.0866667	0	0.32	0.06	0	-0.0333333	-0.0333333	-0.08	-0.0666667	-0.126667	-0.0133333	0	-0.1	0	0	-0.0666667	5.36707	3.64961	0.32	4	4.87959	3.57837	1.0999	0.00371329	M	R	P	N	G	S	L	W	R	L	R	K	R	G	K	G	T	P	N
E1	ATGGCCTCACTCTTGACCGTCTCCTTCTGAGCTAAACGCGGGAAGGGAACATAAACAACAAGCGACAGAACCCCACC	MASLLTVSF*	GGGGCGCGGCGCGG	mix2-Azi-1_23	-0.22	0	0	0.02	0.32	0	-0.12	-0.04	-0.04	0									5.36707	2.89822	0.32	4	4.06633	1.30122	1.31988	0.00351498	M	A	S	L	L	T	V	S	F									S	L
E2	ATGAGACCAAGGGCATCCTGACCTGGCGTCGGGAAACGCGGGAAGGGAACATAACCAGAAAGCAAAAGCAGGAAGCC	MRPRAS*	GGGTTGCGGGGTGC	mix2-Azi-1_23	0.0580262	0.01109	-0.0431276	0.319704	-0.091184	-0.0962249	-0.0873754												12.1296	10.1974	0.319704	3	12.8496	11.5484	0.943966	0.00634658	M	R	P	R	A	S												R	P
E1	ATGCGTCCACATATAGGCTTTTGGGTAGGCCACAAACGCGGGAAGGGAACATAAACAACAAGCGACAGAACCCCACC	MRPHIGFWVGHKRGKGT*	AAATACTATGTTTT	mix2-Azi-1_23	0.0241327	0.0769231	0.319005	0.0693816	0	0.025641	-0.00678733	-0.0135747	-0.046003	0.0120664	-0.0784314	-0.0784314	-0.0331825	0.0573152	0	-0.0135747	0	-0.340121	8.37263	7.29922	0.319005	2	8.29531	7.64469	1.00932	0.00496494	M	R	P	H	I	G	F	W	V	G	H	K	R	G	K	G	T	M	R
A2	ATGAGGAGACCGTAGGGAGGTAAGCCGCCCGAAAACGCGGGAAGGGAACATAACCAGAAAGCAAAAGCAGGAAGCC	MRRP*	ATCCTAGAAGGAGGC	mix2-Azi-1_23	-0.246189	0.00186547	-0.0360303	-0.0472231	0.31825														18.9994	9.76807	0.31825	4	17.2412	4.71694	1.10198	0.00790066	M	R	R	P														R	P
E2	ATGTTGAAACTCGCGCCATAGGTCACTATATAAACGGGGAAGGGAACATAACCAGAAAGCAAAAGCAGGAAGCC	MLKLAP*	GGTGATGTGACGCGC	mix2-Azi-1_23	-0.0347675	-0.0384615	-0.00869187	-0.025641	-0.145372	-0.0130378	0.317905												12.6663	11.8076	0.317905	6	12.6869	11.3857	0.998372	0.00636919	M	L	K	L	A	P												A	P
E2	ATGCGATTCCGCCACGGCCGGCGGACCGCGTGGAAACGCGGGAAGGGAACATAACCAGAAAGCAAAAGCAGGAAGCC	MRFRHGRRTAWKRGKGT*	ACACCGGCGGGCCCG	mix2-Azi-1_23	-0.242857	-0.0142857	0	0.317857	-0.075	0	0	0	0.0142857	0	0	0	0	0	0	0	0	0	7.5139	4.07897	0.317857	3	6.50612	1.95184	1.1549	0.00445082	M	R	F	R	H	G	R	R	T	A	W	K	R	G	K	G	T	R	F
E1	ATGCTACACGGATAGGCAGGAAGCCCTGGATAAACGCGGGAGGGAACATAAACAACAAGCGACAGAACCCCACC	MLHG*	TAGGACGAATGG	mix2-Azi-1_23	-0.0881526	-0.0196787	-0.0593373	-0.108434	0.317369														12.881	11.3782	0.317369	4	13.5002	10.7351	0.954132	0.00651136	M	L	H	G														H	G
E2	ATGTTACCTACCAGGCAGGGGCTGCCCCATTTAAAACGCGGGAAGGGAACATAACCAGAAAGCAAAAGCAGGAAGCC	MLPTRQGLPHLKRGKGT*	ACGATACGCCAGACT	mix2-Azi-1_23	-0.057423	0.156863	0.0196078	-0.0483193	0.317227	-0.155462	0.0497199	-0.087535	0	-0.107143	0.0196078	-0.0357143	0	0	0	0	0	-0.0714286	5.47441	4.61568	0.317227	4	4.55429	3.57837	1.20204	0.00362701	M	L	P	T	R	Q	G	L	P	H	L	K	R	G	K	G	T	P	T
E1	ATGCCTTAGGGGGTAGCAACCAGGTACGCACGCAAACCGGGAAGGGAACATAAACAACAAGCGACAGAACCCCACC	MP*	GGGCGGCACAGGAGC	mix2-Azi-1_23	-0.163978	-0.0510753	0.317204																3.32758	1.93215	0.317204	2	3.90367	1.62653	0.852424	0.00298043	M	P																M	P
E2	ATGCCCCCTCGTTGGACGATACTCTGAGTCCGGAAACGCGGGAAGGGAACATAACCAGAAAGCAAAAGCAGGAAGCC	MPPRWTIL*	GTGACGCGAGAAGCT	mix2-Azi-1_23	-0.366667	0.0333333	0.316667	-0.0166667	0.133333	-0.1	0	0	0										3.22024	2.14683	0.316667	2	3.25306	0.975918	0.989912	0.00278881	M	P	P	R	W	T	I	L										M	P
A1	ATGAGATTAAAGTCTCCCACCGGCCCCACGCCCAAACGCGGGAAGGGAACATAAACAACAAGCGACAGAACCCCACC	MRLKSPTGPTPKRGKGT*	GGGGCCCGGGCCGCG	mix2-Azi-1_23	0.158333	-0.075	-0.0833333	0.316667	0	-0.0333333	0	-0.125	-0.025	0	-0.025	0	-0.00833333	0	0	0	0	-0.05	6.44049	2.36151	0.316667	3	6.50612	3.09041	0.989912	0.00423309	M	R	L	K	S	P	T	G	P	T	P	K	R	G	K	G	T	R	L
A2	ATGGGTCTGGAGGCACACGAGACGGTGGCGAGGAAACGCGGGAAGGGAACATAACCAGAAAGCAAAAGCAGGAAGCC	MGLEAHETVARKRGKGT*	GCGGGCGGGCTGACG	mix2-Azi-1_23	-0.100798	-0.0305973	-0.00389652	0.31664	0.0258065	-0.049505	-0.00344938	0.0477164	-0.029703	0.00645161	-0.0133504	-0.039604	0.00300224	-0.00990099	-0.00990099	-0.00990099	0	-0.0792079	16.6379	15.3498	0.31664	3	16.428	13.1749	1.01278	0.00744376	M	G	L	E	A	H	E	T	V	A	R	K	R	G	K	G	T	G	L
O2	ATGAAATATACTTACATATAAAAAACTCCCTTTAAACGCGGGAAGGGAACAAACCAGAAAGCAAAAGCAGGAAGCC	MKYTYI*	GCCTGGCCGGAGTCG	mix2-Azi-1_23	-0.160449	0.0251829	-0.164472	0.0270637	0.00444096	-0.0670846	0.316196												17.7113	14.5984	0.316196	6	18.8678	12.5243	0.938709	0.00789697	M	K	Y	T	Y	I												Y	I
A1	ATGAGTTTGAGAGATAAACATCTGGTGGAGTTTAAACGCGGGAAGGGAACATAAACAACAAGCGACAGAACCCCACC	MSLRDKHLVEFKRGKGT*	GGGCTTACATGGTTC	mix2-Azi-1_23	0.0416667	0	-0.0322581	0.0604839	0.0188172	-0.0436828	0.31586	0.0416667	-0.0645161	-0.0645161	0	0.0208333	0	0	0	-0.119624	0	-0.0114247	5.15239	4.61568	0.31586	6	5.04225	3.90367	1.02184	0.0036564	M	S	L	R	D	K	H	L	V	E	F	K	R	G	K	G	T	D	K
E1	ATGAGTCAGTGCCGTGCACCCTGCATGGCGGCCAAACGCGGGAAGGGAACATAAACAACAAGCGACAGAACCCCACC	MSQCRAPCMAAKRGKGT*	GAGGCGTTGCGGGCC	mix2-Azi-1_23	0.288421	0.0126316	0.315789	0.0263158	-0.0136842	0	0	-0.0136842	-0.402105	-0.08	0	0	0.0263158	0	-0.04	0	0	0	4.07897	2.57619	0.315789	2	4.06633	3.25306	1.00311	0.00319369	M	S	Q	C	R	A	P	C	M	A	A	K	R	G	K	G	T	M	S
E2	ATGGGCATCTTGAGTTGAGATCCAGGCAGCCCCAACGCGGGAAGGGAACATAACCAGAAAGCAAAAGCAGGAAGCC	MGILS*	CTGCTCAAGGTCAGG	mix2-Azi-1_23	-0.170343	0.0453431	-0.00367647	-0.0686275	-0.0772059	0.315564													14.5984	13.7397	0.315564	5	15.6147	12.0363	0.934916	0.00702392	M	G	I	L	S													L	S
A1	ATGGGATTCAAGGGTAAGCAGGAGCCGCTCGAGAAACGCGGGAAGGGAACATAAACAACAAGCGACAGAACCCCACC	MGFKGKQEPLEKRGKGT*	CATAGGGCGACTCTG	mix2-Azi-1_23	-0.0485601	0.0519481	0	0.06917	0.0519481	0.315076	-0.0434783	-0.0739695	-0.152174	-0.0654997	-0.0434783	-0.00875212	-0.0522304	0	0	0	0	0	8.26529	6.86985	0.315076	5	7.48204	5.85551	1.10468	0.0047354	M	G	F	K	G	K	Q	E	P	L	E	K	R	G	K	G	T	K	G
E2	ATGAATTGCCCCCCACGCCTAGGACCATAGGTTAAACGCGGGAAGGGAACATAACCAGAAAGCAAAAGCAGGAAGCC	MNCPPRLGP*	ATGAAGCTCAATTGC	mix2-Azi-1_23	-0.133333	0.314706	0.00539216	-0.0335784	-0.0245098	-0.00906863	-0.0688725	0	0	-0.0416667									9.12402	7.29922	0.314706	1	7.80735	5.2049	1.16865	0.00493551	M	N	C	P	P	R	L	G	P									-	M
E2	ATGCCGGAGCCGTGGACCGCCACTCTGCCCCACAAACGCGGGAAGGGAACATAACCAGAAAGCAAAAGCAGGAAGCC	MPEPWTATLPHKRGKGT*	AGTCGGTCGCGGACC	mix2-Azi-1_23	-0.0856974	0.0144799	0.0862884	-0.0271868	0.312943	0	-0.0827423	0.0224586	0.0215721	-0.0694444	-0.0271868	-0.0271868	-0.0206856	-0.0833333	-0.0138889	0.0212766	0	-0.0277778	15.1351	11.8076	0.312943	4	11.711	7.97	1.29238	0.00645756	M	P	E	P	W	T	A	T	L	P	H	K	R	G	K	G	T	E	P
E1	ATGTGGGTCGACATTCCGACTTCGGGCCCCGCCAAACGCGGGAAGGGAACATAAACAACAAGCGACAGAACCCCACC	MWVDIPTSGPAKRGKGT*	CTAGGTGACACGTGC	mix2-Azi-1_23	-0.0138081	0	0	-0.0930233	0.015625	0.312863	0.28125	0.000363372	-0.0617733	-0.0465116	-0.0930233	-0.139535	-0.00763081	-0.0541424	0.015625	-0.0232558	-0.0232558	-0.0697674	6.86985	5.36707	0.312863	5	6.99408	5.36755	0.982238	0.00435815	M	W	V	D	I	P	T	S	G	P	A	K	R	G	K	G	T	D	I
E1	ATGAGCCACTCGGTCCACGTCGCGCCCGCACCCAAACGCGGGAAGGGAACATAAACAACAAGCGACAGAACCCCACC	MSHSVHVAPAPKRGKGT*	GAGCTCCCAGCACCC	mix2-Azi-1_23	-0.064728	-0.0140713	0.0225141	0.0609756	0.312852	0.109756	-0.0192308	-0.0300188	-0.00375234	0.0365854	-0.0454972	-0.192308	-0.115385	-0.0192308	0	0	0	0	8.802	8.69466	0.312852	4	8.45796	7.48204	1.04068	0.00497202	M	S	H	S	V	H	V	A	P	A	P	K	R	G	K	G	T	H	S
E1	ATGATAAATGACATAAGGAAAGCAGAACCACCGAAACGCGGGAAGGGAACATAAACAACAAGCGACAGAACCCCACC	MINDIRKAEPPKRGKGT*	TTCTAATGTTCTTA	mix2-Azi-1_23	-0.0327381	0.3125	-0.0491071	0.046131	-0.00297619	0.03125	0.03125	-0.0639881	0	0.03125	0.046131	-0.142857	-0.016369	-0.0952381	-0.047619	0	0	-0.047619	3.43493	3.22024	0.3125	1	3.41571	3.09041	1.00562	0.00284763	M	I	N	D	I	R	K	A	E	P	P	K	R	G	K	G	T	-	M
E2	ATGGCCAACCCAACACTCGCGCCCCCTCAGCAAACGCGGGAAGGGAACTAACCAGAAAGCAAAAGCAGGAAGCC	MANPTLAPPQQTREGN*	CCACACGAGCAGCCC	mix2-Azi-1_23	0.0411184	0.03125	0.03125	0.15625	0.0296053	0.3125	0	0.0411184	-0.578947	-0.105263	0	-0.0526316	0	0.03125	0	0	0		3.43493	3.1129	0.3125	5	3.09041	2.92776	1.11148	0.00276312	M	A	N	P	T	L	A	P	P	Q	Q	T	R	E	G	N		P	T
E1	ATGAGCGTACTGTTTCCGGGCACCCCGCACGCTAAACGCGGGAAGGGAACATAAACAACAAGCGACAGAACCCCACC	MSVLFPGTPHAKRGKGT*	CCTGGTCTATAATGC	mix2-Azi-1_23	0.0643939	0	0.0208333	0.0625	0.0625	-0.030303	0.3125	0.274621	-0.0606061	-0.030303	-0.121212	-0.0909091	0.0208333	0	-0.030303	0	-0.0909091	-0.363636	5.15239	4.50834	0.3125	6	5.36755	5.04225	0.959914	0.00368623	M	S	V	L	F	P	G	T	P	H	A	K	R	G	K	G	T	F	P
E1	ATGATCTGGCTGGCCCGCCCGTACTCTCTCGGCAAACGCGGGAAGGGAACATAAACAACAAGCGACAGAACCCCACC	MIWLARPYSLGKRGKGT*	TTCCTGCATATGTTC	mix2-Azi-1_23	0.171875	-0.0572917	-0.00520833	-0.0572917	-0.015625	0.0104167	-0.0416667	0.3125	0.0260417	-0.0625	0.0260417	-0.0364583	-0.03125	0.0104167	-0.078125	-0.015625	-0.03125	-0.09375	10.3048	6.76251	0.3125	7	10.4098	8.29531	0.989912	0.00554368	M	I	W	L	A	R	P	Y	S	L	G	K	R	G	K	G	T	R	P
A1	ATGAAATATAGACGCCGTTGACATCACCAACAAAACGCTGGAAGGGAACATAAACAACAAGCGACAGAACCCCACC	MKYRRR*	TGGCAATCTAATTTT	mix2-Azi-1_23	-0.0128205	-0.0128205	-0.193275	0.312046	0.106434	-0.025641	-0.102564												17.0673	17.0673	0.312046	3	12.6869	12.5243	1.34526	0.00683901	M	K	Y	R	R	R												K	Y
E1	ATGTGCTAATTCTGGCATGCGTCGGCTGGTAAACGCGGAAGGGAACATAAACAACAAGCGACAGAACCCCACC	MC*	TTCGCATAGATACCG	mix2-Azi-1_23	-0.424242	0.116883	0.311688																3.54227	2.68354	0.311688	2	3.41571	1.13857	1.03705	0.00286666	M	C																M	C
A1	ATGGTTTACATGCCTGACCCACTGCCTGGCCTCAAACGCGGGAAGGGAACATAAACAACAAGCGACAGAACCCCACC	MVYMPDPLPGLKRGKGT*	CTGCATTATTTTGGT	mix2-Azi-1_23	-0.0770597	0.0253165	-0.0224295	0.0106596	0.0126582	0.31157	-0.0246502	-0.00199867	0	0.0253165	-0.0701754	-0.041972	-0.0068843	0	0	0	0	-0.140351	8.47997	7.94327	0.31157	5	9.27122	7.97	0.914655	0.00503361	M	V	Y	M	P	D	P	L	P	G	L	K	R	G	K	G	T	M	P
E1	ATGAGTTGCCCACTAGCCCATCCCATCTCAGCTAAACGCGGGAAGGGAACATAAACAACAAGCGACAGAACCCCACC	MSCPLAHPISAKRGKGT*	GCCCACGTCGAGCAT	mix2-Azi-1_23	0.00444444	0.311111	0.0444444	-0.04	-0.00888889	0.0222222	0.0666667	0.0488889	-0.04	0.0266667	0	-0.0355556	-0.12	-0.08	0	-0.04	0	-0.08	4.83036	3.64961	0.311111	1	4.06633	2.7651	1.18789	0.00331066	M	S	C	P	L	A	H	P	I	S	A	K	R	G	K	G	T	-	M
E1	ATGCGGCACTGGCATGGGCCTCGGGGCGCCCGTAAACGCGGGAAGGGAACATAAACAACAAGCGACAGAACCCCACC	MRHWHGPRGARKRGKGT*	CTTTGCCCCAGGTTG	mix2-Azi-1_23	0.282131	0.0352941	0.00466149	0.310544	0.0588235	0.0446171	-0.0213097	-0.063707	-0.0259711	-0.0377358	-0.0259711	-0.0754717	-0.101443	-0.00710322	-0.0377358	-0.132075	-0.0566038	-0.113208	9.12402	5.6891	0.310544	3	8.62061	7.48204	1.0584	0.0050177	M	R	H	W	H	G	P	R	G	A	R	K	R	G	K	G	T	R	H
E1	ATGCGGACCGTGGGGCCCCGCCCGCTCGTGTCGAAACGCGGGAAGGGAACATAAACAACAAGCGACAGAACCCCACC	MRTVGPRPLVSKRGKGT*	AACTTTGAAGGATCC	mix2-Azi-1_23	0	0	0	0	0.0298507	-0.0434783	-0.0285529	0.104478	-0.0707333	0.310188	-0.0720311	-0.108696	0.0447761	-0.0217391	-0.130435	-0.0217391	-0.0217391	0.0298507	7.19188	7.19188	0.310188	9	7.48204	7.48204	0.961218	0.00447073	M	R	T	V	G	P	R	P	L	V	S	K	R	G	K	G	T	P	L
A1	ATGACTCGCGCCCGACATCCGCCGCAATTTTATAAACGCGGGAAGGGAACATAAACAACAAGCGACAGAACCCCACC	MTRARHPPQFYKRGKGT*	GTCTCGCCGGCATGC	mix2-Azi-1_23	0.0117057	-0.00635451	-0.0217391	0.310033	0.00267558	-0.227425	-0.0652174	-0.0217391	-0.0217391	0.0307692	-0.0217391	0	0	0	0.0153846	0	0	0	6.97719	6.33314	0.310033	3	7.48204	6.99408	0.932525	0.00442793	M	T	R	A	R	H	P	P	Q	F	Y	K	R	G	K	G	T	T	R
A1	ATGCTAAAACAACACAAAAAGTGCTGGCGGAGCAAACGCGGGAAGGGAACATAAACAACAAGCGACAGAACCCCACC	MLKQHKKCWRSKRGKGT*	TCGGGAACGCTCAG	mix2-Azi-1_23	0.242236	0.309524	0.0755694	0.166667	0	0	0.00414079	-0.130435	-0.0434783	0	-0.173913	0.0238095	0.0238095	0	-0.063147	0	0	-0.304348	4.50834	3.22024	0.309524	1	3.74102	3.09041	1.20511	0.0031461	M	L	K	Q	H	K	K	C	W	R	S	K	R	G	K	G	T	-	M
E1	ATGGGGATTTTGTGGAGGGGCCAGGGTTGTTGCAAACGCTGGAAGGGAACATAAACAACAAGCGACAGAACCCCACC	MGILWRGQGCCKRWKGT*	ATCTTACCACTTTT	mix2-Azi-1_23	-0.00362976	-0.0263158	0	0.0771325	0.0517241	0.309437	0	0.12069	-0.0526316	-0.00998185	0	-0.0880218	0.0689655	0	0	0	0	-0.447368	6.2258	4.93771	0.309437	5	6.18082	4.87959	1.00728	0.00403172	M	G	I	L	W	R	G	Q	G	C	C	K	R	W	K	G	T	L	W
A1	ATGAGTATACCGCCAGTGGCGCCGCGGGTCCTGAAACGCGGGAAGGGAACATAAACAACAAGCGACAGAACCCCACC	MSIPPVAPRVLKRGKGT*	GGTGGCCCGATTTAC	mix2-Azi-1_23	-0.171093	-0.026393	-0.000335149	-8.3787e-05	0.0645161	0.309258	0.0127357	0.0191873	-0.038961	-0.038961	-0.0519481	-0.0519481	-0.012987	0	0	0	0	-0.012987	16.6379	10.8415	0.309258	5	12.5243	6.01816	1.32845	0.00670005	M	S	I	P	P	V	A	P	R	V	L	K	R	G	K	G	T	P	P
E1	ATGCCCCACACCATGAACCTAAGTCCACCGTCCAAACGCGGGAAGGGAACATAAACAACAAGCGACAGAACCCCACC	MPHTMNLSPPSKRGKGT*	CAGTAACACGAGTAC	mix2-Azi-1_23	0.0424242	0	0.0166667	0.0166667	0.0833333	0.216667	0.309091	0.0030303	0	-0.387879	-0.212121	0.0166667	-0.0136364	-0.030303	0	0	0	0	6.44049	5.58175	0.309091	6	5.36755	4.55429	1.19989	0.00389935	M	P	H	T	M	N	L	S	P	P	S	K	R	G	K	G	T	M	N
A1	ATGTTTTATTTCACCGGCTATCCATAGGATCTAAAACGCGGGAAGGGAACATAAACAACAAGCGACAGAACCCCACC	MFYFTGYP*	GGGCGAGGGGTAGGG	mix2-Azi-1_23	0	0	0.0212766	-0.0858663	-0.0714286	-0.0357143	-0.136018	0.00683891	0.308511										5.04505	5.04505	0.308511	8	4.55429	4.55429	1.10776	0.00344168	M	F	Y	F	T	G	Y	P										Y	P
E1	ATGACCAGCCCGTTCTATTGCGCCTACGGCCAGAAACGCGGGAAGGGAACATAAACAACAAGCGACAGAACCCCACC	MTSPFYCAYGQKRGKGT*	GCTGGTTCTCCGCCC	mix2-Azi-1_23	0.134223	0	0.308477	0.0612245	-0.0361067	-0.187598	-0.16719	-0.11303	0	0	0	0	0	0	0	0	0	0	5.25973	3.54227	0.308477	2	4.22898	3.41571	1.24374	0.00340787	M	T	S	P	F	Y	C	A	Y	G	Q	K	R	G	K	G	T	M	T
A1	ATGATCATAATATAGGCAAGCCAGGCGTCAAGGAAACGCGGGAAGGGAACATAAACAACAAGCGACAGAACCCCACC	MIII*	GCAGGGCTCTTCTTA	mix2-Azi-1_23	-0.286229	0.0115212	-0.049685	0.0145815	0.308371														10.8415	9.01668	0.308371	4	8.94592	4.87959	1.21189	0.00530696	M	I	I	I														I	I
E2	ATGCCCTGCCCCCAATTTCCTCATCGAATGGTCAAACGCGGGAAGGGAACATAACCAGAAAGCAAAAGCAGGAAGCC	MPCPQFPHRMVKRGKGT*	GAGCTGCGAGGAGGT	mix2-Azi-1_23	0.145749	-0.172065	0	0.307692	0.115385	-0.119433	-0.315789	0.0384615	0	0	0	0	0	0	0	0	0	0	2.79088	1.50278	0.307692	3	3.09041	2.11449	0.903077	0.00255576	M	P	C	P	Q	F	P	H	R	M	V	K	R	G	K	G	T	P	C
E1	ATGAGTAGAGATGGCACGCTTGGGGGGTGAATAAAACGCGGAAGGGAACATAAACAACAAGCGACAGAACCCCACC	MSRDGTLGG*	AGAACACCCTGTGTT	mix2-Azi-1_23	0.184492	0.0227273	0.307487	0.00935829	0.0227273	-0.0106952	-0.0588235	-0.065508	0	0									4.72302	3.43493	0.307487	2	5.5302	5.04225	0.854041	0.00356522	M	S	R	D	G	T	L	G	G									M	S
A1	ATGGGGTCGCCCCTGCCACGGCCCCGCGCGGTAAAACGCGGGAAGGGAACATAAACAACAAGCGACAGAACCCCACC	MGSPLPRPRAVKRGKGT*	GGGCCGGGAGAACGG	mix2-Azi-1_23	-0.0805808	0	0	0	0.0210526	0.307078	0.0105263	-0.053902	0.0105263	0.0219601	-0.127405	-0.0306715	0.00381125	0	0	-0.0517241	0.0210526	-0.0344828	10.1974	8.90934	0.307078	5	9.43388	7.31939	1.08094	0.00527179	M	G	S	P	L	P	R	P	R	A	V	K	R	G	K	G	T	P	L
E1	ATGCACACGAGTCGAGCGTAAACGAAGCGATATAAACGCGGGAAGGGAACATAAACAACAAGCGACAGAACCCCACC	MHTSRA*	CCCGGCAGGTCGCGG	mix2-Azi-1_23	0.00398724	0.0191388	0.307018	-0.198565	0.00877193	-0.0598086	0.0502392												7.08453	6.86985	0.307018	2	6.18082	5.85551	1.14621	0.00415885	M	H	T	S	R	A												M	H
E1	ATGGGCCACGGCGTGCGTCCCTGGGGGCCGGCTAAACGCGGGAAGGGAACATAAACAACAAGCGACAGAACCCCACC	MGHGVRPWGPAKRGKGT*	TAAAGTAATAACTTA	mix2-Azi-1_23	0.0743243	-0.00868726	0.0540541	0.027027	0.0540541	0	0.027027	0.30695	0.0183398	-0.00868726	-0.107143	-0.0714286	-0.0444015	0	-0.107143	0	-0.0714286	-0.142857	3.97163	2.68354	0.30695	7	4.55429	3.41571	0.872065	0.00318634	M	G	H	G	V	R	P	W	G	P	A	K	R	G	K	G	T	R	P
E1	ATGCTTCTTGGCCGCTAACAGGACCCCGCAAACGCGGGAAGGGAACATAAACAACAAGCGACAGAACCCCACC	MLLGR*	ATGAATGGATTAG	mix2-Azi-1_23	-0.0470085	-0.0923077	-0.10641	-0.0547009	-0.00512821	0.306838													9.66073	7.5139	0.306838	5	8.45796	6.18082	1.14221	0.00501503	M	L	L	G	R													G	R
E1	ATGCCTGTTTTCATGTGGTGTGCCCCGCCCTCTAAACGCGGGAAGGGAACATAAACAACAAGCGACAGAACCCCACC	MPVFMWCAPPSKRGKGT*	TACTCCACTTGGCCC	mix2-Azi-1_23	-0.0747126	0	0	0	0	0.0352012	-0.0136494	-0.0136494	0.0208333	-0.0883621	0.306753	-0.103448	-0.0344828	0	-0.0344828	0	0	0	5.15239	4.29366	0.306753	10	4.71694	3.57837	1.09232	0.0034804	M	P	V	F	M	W	C	A	P	P	S	K	R	G	K	G	T	P	P
E2	ATGCGGCTTCGCTCTCCCCGAGGACCCGACTGAAAACGCGGGAAGGGAACATAACCAGAAAGCAAAAGCAGGAAGCC	MRLRSPRGPD*	GTACTGCCCATCGAG	mix2-Azi-1_23	0.11337	0.0125	0.0185918	0.30625	0.0185918	-0.00688291	-0.0192247	-0.107674	-0.0126582	-0.113924	-0.20894								17.1746	7.83592	0.30625	3	12.8496	7.31939	1.33659	0.00675049	M	R	L	R	S	P	R	G	P	D								R	L
A1	ATGCGGGAGAAGCAATATGGGATCTCACCGCTCAAACGCGGGAAGGGAACATAAACAACAAGCGACAGAACCCCACC	MREKQYGISPLKRGKGT*	TCATGTAGCCGCTGC	mix2-Azi-1_23	-0.00460642	-0.00812898	-0.0161225	0.306192	0.0247934	0.0165289	0.0250644	0.00839995	0.000135483	-0.0983607	-0.0245224	-0.0491803	-0.0327869	-0.00812898	-0.0163934	-0.0163934	-0.0163934	-0.0819672	12.9883	7.19188	0.306192	3	9.92184	5.36755	1.30906	0.00574014	M	R	E	K	Q	Y	G	I	S	P	L	K	R	G	K	G	T	R	E
E1	ATGCGCCGGCGGCTGGGTGGAGTGCCCCCGCGGAAACGCGGGAAGGGAACATAAACAACAAGCGACAGAACCCCACC	MRRRLGGVPPRKRGKGT*	GCACCTCGTGGGTCG	mix2-Azi-1_23	-0.00744665	0.0708681	0.0173922	0.306162	0.0160428	0.0441301	-0.0079964	-0.040032	-0.0373832	-0.0547254	-0.20026	-0.0520266	-0.013344	-0.0320356	0	0	0	0	20.0728	11.5929	0.306162	3	17.4039	9.75918	1.15335	0.00774925	M	R	R	R	L	G	G	V	P	P	R	K	R	G	K	G	T	R	R
A1	ATGTACTTTGTTTGGATATCAACGGCCCACCCCAAACGCGGGAAGGGAACATAAACAACAAGCGACAGAACCCCACC	MYFVWISTAHPKRGKGT*	CCCGCGTCGGTGACG	mix2-Azi-1_23	0.143735	0	0.027027	0	0.027027	0.305897	0.135135	-0.0823096	0.135135	0	-0.181818	0.00859951	-0.154791	0	0	-0.227273	0	0	3.97163	3.22024	0.305897	5	3.57837	2.92776	1.1099	0.00295305	M	Y	F	V	W	I	S	T	A	H	P	K	R	G	K	G	T	V	W
E1	ATGGGTAATTGGGCTCAGCCTAGCACCCAATAAAACGCGGGAAGGGAACATAAACAACAAGCGACAGAACCCCACC	MGNWAQPSTQ*	AAAGGGAGCCATGC	mix2-Azi-1_23	-0.429542	0	0.305603	0.0764007	0	0.225806	0	0	0	0	0.0322581								3.32758	3.00556	0.305603	2	3.09041	1.46388	1.07675	0.00267643	M	G	N	W	A	Q	P	S	T	Q								M	G
A2	ATGATAGATTTGACCTGATATGATCGTCTCGCGAAACGCGGGAAGGGAACATAACCAGAAAGCAAAAGCAGGAAGCC	MIDLT*	CCGATGGCGGTGGAC	mix2-Azi-1_23	-0.181158	-0.00877299	-0.0348055	-0.0638378	-0.00254748	0.305351													45.9421	36.9255	0.305351	5	50.4225	31.392	0.911144	0.0136593	M	I	D	L	T													L	T
E2	ATGGATATTGCCGTGTCCATCGACGGATGCGCCAAACGCGGGAAGGGAACATAACCAGAAAGCAAAAGCAGGAAGCC	MDIAVSIDGCAKRGKGT*	AGAGACTATGGGTAC	mix2-Azi-1_23	0.0612245	0.0195578	0.305272	-0.00085034	-0.420068	0.0612245	0.102041	0.0204082	0.0816327	-0.042517	-0.0416667	0	0.0204082	0	0	0	-0.0416667	-0.125	5.25973	4.93771	0.305272	2	3.90367	3.90367	1.34738	0.00329217	M	D	I	A	V	S	I	D	G	C	A	K	R	G	K	G	T	M	D
A1	ATGCATAACATCGCAACTTAATTCCCCGAGTCGAAAGCGGGAAGGGAACATAAACAACAAGCGACAGAACCCCACC	MHNIAT*	CGGAGGGTTCGCTAA	mix2-Azi-1_23	-0.1308	-0.0716202	-0.0953798	-0.00331756	-0.0194175	-0.022052	0.30502												21.3609	18.1407	0.30502	6	16.7533	12.0363	1.27503	0.00777655	M	H	N	I	A	T												A	T
A2	ATGAGATAACCGGTATTAGCGCAGCTCGCCCCAAAACGCGGGAAGGGAACATAACCAGAAAGCAAAAGCAGGAAGCC	MR*	GGGGACCCGCGGCTC	mix2-Azi-1_23	-0.345	0.305	-0.005																4.29366	2.68354	0.305	1	4.06633	1.13857	1.05591	0.00313257	M	R																-	M
A1	ATGGTGAATGCTGGAAAGCGGCTCGACACAACGAAACGCGGGAAGGGAACATAAACAACAAGCGACAGAACCCCACC	MVNAGKRLDTTKRGKGT*	AATATTCCG	mix2-Azi-1_23	0	0	0	-0.0407066	0	0.0545315	0.030722	0.304916	0	0.0714286	0	-0.0491551	0.047619	-0.129032	0	-0.0322581	-0.0322581	-0.193548	4.50834	4.50834	0.304916	7	5.04225	4.87959	0.894114	0.00339064	M	V	N	A	G	K	R	L	D	T	T	K	R	G	K	G	T	K	R
E2	ATGGCACCACCGGAGAGATCCGCTGCGCTTTTGAAACGCGGGAAGGGAACATAACCAGAAAGCAAAAGCAGGAAGCC	MAPPERSAALLKRGKGT*	TGGTCGTGTCTTCA	mix2-Azi-1_23	-0.0564263	-0.0449321	-0.0181818	0.304702	0.0357367	-0.0601881	0.00961338	-0.00668757	0	0	0	-0.0909091	-0.0363636	0	0	-0.0181818	0	0	9.3387	9.01668	0.304702	3	8.94592	7.97	1.04391	0.0050135	M	A	P	P	E	R	S	A	A	L	L	K	R	G	K	G	T	A	P
E1	ATGCGCGCACCAGTGGATTTCTCGCACGCCGGAAAACGCGGGAAGGGAACATAAACAACAAGCGACAGAACCCCACC	MRAPVDFSHAGKRGKGT*	GTGGGTCCTATGCCA	mix2-Azi-1_23	-0.142857	0.125	0.303571	0	0.0178571	0.160714	-0.0178571	0.0178571	-0.0178571	0.0357143	-0.232143	0.0357143	0	0	-0.0714286	0	-0.0357143	-0.178571	6.01112	4.93771	0.303571	2	4.55429	3.09041	1.31988	0.00356998	M	R	A	P	V	D	F	S	H	A	G	K	R	G	K	G	T	M	R
E1	ATGACAGTAGCGAGGCCCGCGAGGACACGACCCAAACGCGGGAAGGGAACATAAACAACAAGCGACAGAACCCCACC	MTVARPARTRPKRGKGT*	TGGGCGCCCCGGTGG	mix2-Azi-1_23	0	-0.0178571	0	0.107143	0.303571	0	0.0357143	-0.107143	-0.0357143	-0.0714286	0.0714286	-0.25	0.0357143	-0.0357143	0	0	0	-0.0357143	6.01112	4.72302	0.303571	4	4.55429	3.57837	1.31988	0.00356998	M	T	V	A	R	P	A	R	T	R	P	K	R	G	K	G	T	V	A
E1	ATGCCTGCTAAGGTTGCCCCGCAGGGATCCCCAAAACGCGGGAAGGGAACATAAACAACAAGCGACAGAACCCCACC	MPAKVAPQGSPKRGKGT*	AAACAAAAGGGTCAT	mix2-Azi-1_23	0.298701	0	0	0.30303	0.181818	-0.017316	-0.017316	-0.142857	0	0.0606061	-0.047619	-0.0952381	-0.0952381	0	-0.142857	-0.0952381	0	-0.190476	3.54227	2.14683	0.30303	3	3.41571	3.09041	1.03705	0.00278704	M	P	A	K	V	A	P	Q	G	S	P	K	R	G	K	G	T	P	A
E1	ATGTCGGGCCGGCTCAGGAACCGTTACCCGTGGAAACGCGGGAAGGGAACATAAACAACAAGCGACAGAACCCCACC	MSGRLRNRYPWKRGKGT*	GGGCCGGCCCGTGTC	mix2-Azi-1_23	0.154196	0.0149184	-0.000466201	0	-0.000466201	0.30303	-0.0170163	-0.100117	-0.0539627	-0.0615385	-0.138462	-0.0615385	-0.0307692	0	0	0	0	0	14.1691	7.29922	0.30303	5	10.5724	6.99408	1.34019	0.00594421	M	S	G	R	L	R	N	R	Y	P	W	K	R	G	K	G	T	R	L
E2	ATGGGGGCTCTAACGGGTGTCTCCGGCAAACGCGGGAAGGGAACATAACCAGAAAGCAAAAGCAGGAAGCC	MGALTGVSGKRGKGT*	GCGCCCGGCGCGACC	mix2-Azi-1_23	0.119803	0.00775194	0	0.00540287	-0.020202	-0.0909091	0.30303	-0.020202	-0.040404	0.0286587	-0.171717	-0.010101	-0.030303	-0.020202	-0.020202	-0.030303			13.847	10.0901	0.30303	6	16.1027	13.6629	0.859923	0.00670029	M	G	A	L	T	G	V	S	G	K	R	G	K	G	T			T	G
E1	ATGGCTAATGGAACCCGCCCACCCAGACCGGCTAAACGCGGGAAGGGAACATAAACAACAAGCGACAGAACCCCACC	MANGTRPPRPAKRGKGT*	CTGTGCCGAGGTAGA	mix2-Azi-1_23	-0.0909091	0.030303	-0.0151515	0.030303	0.0454545	0.0909091	0.30303	0.0909091	-0.409091	-0.106061	0	-0.0454545	0.0606061	0.030303	0	0	0	-0.0454545	3.54227	3.1129	0.30303	6	3.57837	2.92776	0.989912	0.00282634	M	A	N	G	T	R	P	P	R	P	A	K	R	G	K	G	T	T	R
E2	ATGGCAGCAAGTCTCTCCGACGCTGCCGCAGGTAAACGCGGGAAGGGAACATAACCAGAAAGCAAAAGCAGGAAGCC	MAASLSDAAAGKRGKGT*	AGCTGGGGGGCGATA	mix2-Azi-1_23	-0.0792812	0.302326	0.0475687	-0.135307	0	0	0	-0.0909091	-0.0909091	0	0.0232558	0	0	0	0	0	0	0	4.61568	2.14683	0.302326	1	3.57837	1.46388	1.28988	0.00305364	M	A	A	S	L	S	D	A	A	A	G	K	R	G	K	G	T	-	M
A1	ATGACTACAAATCACAAACGAATGAAGCGGACAAAACGCGGGAAGGGAACATAAACAACAAGCGACAGAACCCCACC	MTTNHKRMKRTKRGKGT*	ATCTCGCTTGACCTC	mix2-Azi-1_23	-0.336779	0	0.00947459	0.302326	0.139535	0.0465116	0.0697674	0.0232558	-0.161929	-0.111111	0	0.0697674	0	0	-0.0137812	-0.037037	0	0	4.61568	3.43493	0.302326	3	4.39163	1.78918	1.05102	0.00324782	M	T	T	N	H	K	R	M	K	R	T	K	R	G	K	G	T	T	T
E1	ATGCCGCATGTCCCACCAGCCCGCACCCCACTCAAACGCGGGAAGGGAACATAGACAACAAGCGACAGAACCCCACC	MPHVPPARTPLKRGKGT*	CGCCCCCGAGAGAGC	mix2-Azi-1_23	-0.0413437	0.0697674	0.0232558	0.0232558	-0.0275624	0.302326	-0.132644	0.0697674	-0.0740741	-0.037037	-0.0137812	0	0.0232558	-0.037037	0	0	0	-0.111111	4.61568	4.29366	0.302326	5	4.39163	3.74102	1.05102	0.00324782	M	P	H	V	P	P	A	R	T	P	L	K	R	G	K	G	T	V	P
E1	ATGCCAGGGCCACGGGGGGTTTTCACGGGTAGCAAACGCGGGAAGGGAACATAAACAACAAGCGACAGAACCCCACC	MPGPRGVFTGSKRGKGT*	GCGGAGCGCGCCCC	mix2-Azi-1_23	-0.116524	0.048433	0.301994	-0.0182336	0.0148148	0	-0.060114	0.0168091	0.011396	0.0148148	0.0133903	-0.0695157	-0.025641	-0.0310541	-0.00541311	-0.00541311	0	-0.0897436	14.4911	11.1635	0.301994	2	12.6869	8.29531	1.14221	0.00630058	M	P	G	P	R	G	V	F	T	G	S	K	R	G	K	G	T	M	P
E1	ATGATATGCGACGCAGGACACAGATGGTGTACTAAACGCGGGAAGGGAACATAAACAACAAGCGACAGAACCCCACC	MICDAGHRWCTKRGKGT*	AAACCAGATACCCAT	mix2-Azi-1_23	0.12064	0.301887	-0.0114351	0.0451687	-0.0154374	0.0754717	0.0943396	0.139508	-0.253859	-0.0606061	0	-0.0606061	-0.030303	-0.030303	0.0188679	-0.030303	0	-0.242424	5.6891	4.83036	0.301887	1	5.36755	4.87959	1.05991	0.00366886	M	I	C	D	A	G	H	R	W	C	T	K	R	G	K	G	T	-	M
E1	ATGGCACCATCCGGAACACGCAGAGACTGCAGCAAACGCGGGAAGGGAACATAAACAACAAGCGACAGAACCCCACC	MAPSGTRRDCSKRGKGT*	CATATAACTCTCTCG	mix2-Azi-1_23	-0.000431406	0.0228645	0.0163934	0.0655738	0.0522002	0.301553	-0.0362381	0.00647109	-0.0069025	0.00647109	-0.0888697	-0.0198447	0.0228645	-0.0789474	-0.0263158	0	0	-0.236842	6.54783	5.6891	0.301553	5	6.18082	5.36755	1.05938	0.00398909	M	A	P	S	G	T	R	R	D	C	S	K	R	G	K	G	T	S	G
E1	ATGGGACCGCCAATTGCCGCAGAAGCCGCTGCCAAACGCGGGAAGGGAACATAAACAACAAGCGACAGAACCCCACC	MGPPIAAEAAAKRGKGT*	ATCCAGGACCACCAA	mix2-Azi-1_23	-0.162025	0	0	0.301519	0.0225316	0.0126582	-0.02	-0.0273418	0	0	-0.04	-0.02	-0.02	0	-0.0473418	0	0	0	8.47997	8.15795	0.301519	3	8.13265	6.50612	1.04271	0.00468283	M	G	P	P	I	A	A	E	A	A	A	K	R	G	K	G	T	G	P
A1	ATGTCACATAAATGATTTATTCTCGAAAACGTGAAACGCGGGAAGGAAACATAAACAACAAGCGACAGAACCCCACC	MSHK*	CCTCGCCAGGGCGTT	mix2-Azi-1_23	-0.117521	0.301282	-0.0918803	0	-0.0740741														5.58175	3.75695	0.301282	1	4.39163	2.4398	1.271	0.00342717	M	S	H	K														-	M
E1	ATGCCCTCCACTCCGAGGCGCGCCGCTACGTTTAAACGCGGGAAGGGAACATAAACAACAAGCGACAGAACCCCACC	MPSTPRRAATFKRGKGT*	ACCTACATAAAACCG	mix2-Azi-1_23	-0.0532915	0	0.0344828	-0.0454545	0	-0.112853	0.30094	0	-0.0454545	0	0	-0.0219436	0	-0.0454545	0	-0.0454545	0	0.0344828	3.1129	2.14683	0.30094	6	3.57837	2.27714	0.869922	0.00269977	M	P	S	T	P	R	R	A	A	T	F	K	R	G	K	G	T	P	R
E1	ATGTGTACTTAACCCCCAGCTCCTACTCGCGAACGCGGGAAGGGAACATAAACAACAAGCGACAGAACCCCACC	MCT*	TCTTACCGAAAATTC	mix2-Azi-1_23	-0.441529	0.0307346	0	0.3006															4.93771	3.54227	0.3006	3	4.71694	1.30122	1.0468	0.00336717	M	C	T															C	T
E1	ATGAAATATAGGTTGCAGCGGCGGTAAGGTAGGAAACGCGGGAAGGGAACATAAACAACAAGCGACAGAACCCCACC	MKYRLQRR*	AATAGACTCAACAG	mix2-Azi-1_23	-0.161204	0	-0.0362043	0.300305	0.023247	-0.00685976	-0.03125	-0.00152439	-0.0605945										8.802	8.15795	0.300305	3	10.4098	7.97	0.845549	0.00508045	M	K	Y	R	L	Q	R	R										K	Y
E1	ATGGGAAAAATCCGGCGGCGGCATTAGATTGCCAAACGCGGGAAGGGAACATAAACAACAAGCGACAGAACCCCACC	MGKIRRRH*	GAAGGAAAGTCGATA	mix2-Azi-1_23	-0.0175	0.104167	-0.08	0.0433333	0.3	-0.0508333	-0.0191667	-0.16	-0.12										5.15239	4.83036	0.3	4	4.06633	3.74102	1.26709	0.00325505	M	G	K	I	R	R	R	H										K	I
E2	ATGTTTAGCGGGTTTGACGGCGCACGGTTGTGTAAACGCGGGAAGGGAACATAACCAGAAAGCAAAAGCAGGAAGCC	MFSGFDGARLCKRGKGT*	GGGTCCTGTGTGGGT	mix2-Azi-1_23	0.022807	0	0	0.0333333	0.133333	0.3	0	0.0473684	-0.0192982	0.0280702	0	0.0333333	-0.0526316	0	0	-0.0526316	-0.0526316	-0.263158	3.22024	2.46885	0.3	5	3.09041	1.95184	1.04201	0.00260155	M	F	S	G	F	D	G	A	R	L	C	K	R	G	K	G	T	G	F
E1	ATGCCTGCGCTCGTGCATGCCCAGCAGGGTGCCAAACGCGGGAATGGAACATAAACAACAAGCGACAGAACCCCACC	MPALVHAQQGAKRGNGT*	GGGGGGGGCCGGGG	mix2-Azi-1_23	0.17	-0.01125	-0.0625	-0.0025	0.04	-0.07375	0.00875	0.3	-0.0625	0.00875	0	-0.09375	0	0	-0.0425	0	0	-0.125	5.36707	2.89822	0.3	7	5.2049	3.41571	1.03116	0.00354951	M	P	A	L	V	H	A	Q	Q	G	A	K	R	G	N	G	T	H	A
E1	ATGCTCGCGCACTGCTGTACCTGCGCGCCTGCCAAACGCGGGAAGGGAACATAAACAACAAGCGACAGAACCCCACC	MLAHCCTCAPAKRGKGT*	GCGGGGGGCGGGGCC	mix2-Azi-1_23	-0.166667	-0.133333	0.05	0	0	0.133333	0	0.3	-0.0166667	0.0333333	0.0166667	-0.0166667	0	0	0	-0.05	0	-0.1	3.22024	2.46885	0.3	7	3.25306	1.78918	0.989912	0.00264204	M	L	A	H	C	C	T	C	A	P	A	K	R	G	K	G	T	C	T
E2	ATGACAATTAGCCGCGCCGGACCCTTCGGCTAGAAACGCGGGAAGGGAACATAACCAGAAAGCAAAAGCAGGAAGCC	MTISRAGPFG*	TCAACCGGAGCGGGG	mix2-Azi-1_23	0.0446154	0.02	0.0415385	0.06	0.04	0.02	0.04	-0.149231	0.04	0.3	-0.516923								5.36707	4.50834	0.3	9	4.22898	3.74102	1.26912	0.00333443	M	T	I	S	R	A	G	P	F	G								P	F
E1	ATGCTGCCGGGGATCGCCGTAGTTACGCGCGCTAAACGCGGGAAGGGAACATAAACAACAAGCGACAGAACCCCACC	MLPGIAVVTRAKRGKGT*	GCTAAGTGAGATACC	mix2-Azi-1_23	-0.296343	0.0574713	-0.00188088	0.0344828	0	-0.00668757	-0.0248694	0.0804598	0.299896	0.0229885	-0.0363636	-0.0545455	0.00480669	0	0	-0.0248694	0	-0.0545455	9.3387	6.33314	0.299896	8	8.94592	3.41571	1.04391	0.00493441	M	L	P	G	I	A	V	V	T	R	A	K	R	G	K	G	T	V	V
E1	ATGCGACCTCCAATACCCCGCCCCTCGTGGGCCAAACGCGGGAAGGGAACATAAACAACAAGCGACAGAACCCCACC	MRPPIPRPSWAKRGKGT*	GACCCAGTCCGACTT	mix2-Azi-1_23	-0.214853	0	0	0.0269274	0.299887	0.0167234	0	-0.0592404	-0.0277778	0	0	-0.0138889	0	-0.0138889	0	-0.0138889	0	0	10.5195	5.47441	0.299887	4	11.711	3.57837	0.898253	0.00554624	M	R	P	P	I	P	R	P	S	W	A	K	R	G	K	G	T	P	P
A2	ATGCGACACAAGTAATCAGCCGCCGCGACGCCTAAACGCGGGAAGGGAACATAACCAGAAAGCAAAAGCAGGAAGCC	MRHK*	ACGACCAAAAGGAC	mix2-Azi-1_23	-0.186255	-0.0102547	-0.0348661	0.299742	-0.00926964														81.2575	50.6652	0.299742	3	66.5251	29.1149	1.22146	0.0173045	M	R	H	K														R	H
E2	ATGACTTCAGTTCGTCAGTCGCGTTAAGCCTATAAACGCGGGAAGGGAACATAACCAGAAAGCAAAAGCAGGAAGCC	MTSVRQSR*	ATCGTTGCCGAAGTT	mix2-Azi-1_23	-0.117967	-0.00635209	0.0970962	0	-0.0426497	-0.0344828	-0.0508167	-0.144283	0.299456										4.07897	3.43493	0.299456	8	4.71694	3.41571	0.86475	0.00316687	M	T	S	V	R	Q	S	R										S	R
E2	ATGTCGCCTCCCGGCCGGGCTGCCCAACGCCCAAAACGCAGGAAGGGAACATAACCAGAAAGCAAAAGCAGGAAGCC	MSPPGRAAQRPKRRKGT*	TCCTGCGGGCCGTCT	mix2-Azi-1_23	-0.366249	0	-0.0039185	0.299112	0.00339603	0.00757576	0.0454545	0.00339603	0	0.00757576	0	-0.0114943	0.0151515	0	0	0	0	0	14.1691	6.65517	0.299112	3	14.1508	1.46388	1.00129	0.00640551	M	S	P	P	G	R	A	A	Q	R	P	K	R	R	K	G	T	S	P
E1	ATGGGTGTTGATATTCCACTATGAGCCGTTTCCAAACGCGGGAAGGGAACATAAACAACAAGCGACAGAACCCCACC	MGVDIPL*	CCTGGCGACATCTG	mix2-Azi-1_23	0.00999782	0.00289674	-0.0497621	-0.00857216	-0.0522229	0.298881	-0.0107152	-0.139061											46.9082	39.1796	0.298881	5	40.9886	34.6451	1.14442	0.0126406	M	G	V	D	I	P	L											D	I
E1	ATGATAAAACCGTGAGACCTCTAAAAACGTTTGAAACGCGGGAAGGGAACATAAACAACAAGCGACAGAACCCCACC	MIKP*	CAAGGAATAGAGCGG	mix2-Azi-1_23	-0.0868293	-0.022439	-0.19122	0.0243902	0.298537														4.401	3.97163	0.298537	4	4.06633	3.41571	1.0823	0.00308906	M	I	K	P														K	P
E2	ATGGTGCTGTCCCCCTTCCAGTCTTCATGAGGCAAACGCGGGAAGGGAACATAACCAGAAAGCAAAAGCAGGAAGCC	MVLSPFQSS*	ACCTTGCCGTTCCGT	mix2-Azi-1_23	0.0215624	0.298339	-0.0342877	0.00919053	0.0427713	-0.019795	0.019088	-0.0342877	-0.195122	-0.0243902									7.40656	5.25973	0.298339	1	6.66878	4.87959	1.11063	0.00419049	M	V	L	S	P	F	Q	S	S									-	M
A1	ATGTGACGAGGGATATATACCACGGATGCCTAAACGCGGGAAGGGAACATAAACAACAAGCGACAGAACCCCACC	M*	TGAATAAGAGCATGG	mix2-Azi-1_23	-0.03125	0.298295																	3.43493	1.8248	0.298295	1	3.57837	1.78918	0.959914	0.00275652	M																	-	M
A1	ATGACTGAGCGTCGACCACGACCCCAGTTTATGAAACGCGGGAAGGGAACATAAACAACAAGCGACAGAACCCCACC	MTERRPRPQFMKRGKGT*	TACATTGGAATATGC	mix2-Azi-1_23	0.0227273	0	-0.110795	0.298295	0.0909091	-0.0340909	0	-0.125	0	0	-0.0625	0	0	0.0227273	0.0227273	-0.0625	0	-0.03125	4.72302	4.61568	0.298295	3	5.2049	5.04225	0.907419	0.0033961	M	T	E	R	R	P	R	P	Q	F	M	K	R	G	K	G	T	T	E
O2	ATGTTGGATTGGTAGCACGAGGGGGCGTCATGAAACGCGGGAAGGGAACATAACCAGAAAGCAAAAGCAGGAAGCC	MLDW*	ACGAGGGCCGGGCCG	mix2-Azi-1_23	-0.187085	-0.00950481	-0.0592599	0.0124977	0.298114														31.9877	22.7564	0.298114	4	30.0908	15.7773	1.06304	0.0102375	M	L	D	W														D	W
E2	ATGTAGGGGGCGGCACAGCCCAGCGACTCGCCCAAACGCGGGAAGGGAACATAACCAGAAAGCAAAAGCAGGAAGCC	M*	GGCCGCGAGGCACGA	mix2-Azi-1_23	-0.259809	0.297985																	4.401	1.71746	0.297985	1	3.74102	0.487959	1.17642	0.00300692	M																	-	M
E1	ATGACACTCTTCCAGTGAGCCAGCGCATCATCCAAACGCGGGAAGGGAACATAAACAACAAGCGACAGAACCCCACC	MTLFQ*	CCTGTAATTAATTAG	mix2-Azi-1_23	-0.195604	-0.0604396	-0.0923077	-0.0461538	0.0296703	0.297802													9.76807	8.05061	0.297802	5	11.3857	7.15673	0.857923	0.0053407	M	T	L	F	Q													F	Q
E1	ATGACCCGTCCGTTCCAGTCCCTGGCTTCATTTAAACGCGGGAAGGGAACATAAACAACAAGCGACAGAACCCCACC	MTRPFQSLASFKRGKGT*	ACATCCGAGAGTGAT	mix2-Azi-1_23	-0.0408437	0.0970874	0	0.041011	0.29779	-0.0105457	-0.0138935	0.0194175	-0.0937395	-0.103448	-0.187479	0.0021761	0	-0.0172414	0	0	0	0	11.0562	9.87541	0.29779	4	9.43388	8.13265	1.17196	0.0052383	M	T	R	P	F	Q	S	L	A	S	F	K	R	G	K	G	T	R	P
E1	ATGCCAGCACTGTCCTAGTCCCGCGCCTTTGAGAAACGCGGGAAGGGAACATAAACAACAAGCGACAGAACCCCACC	MPALS*	ATAATAACTCGGATT	mix2-Azi-1_23	-0.0742857	-0.067381	-0.0216667	-0.0388095	-0.0261905	0.297619													21.4683	16.2086	0.297619	5	17.0786	11.711	1.25703	0.00764344	M	P	A	L	S													L	S
E2	ATGCCTGTACAGACCCGATCACCGCCCCTCCGTAAACGCGGGAAGGGAACATAACCAGAAAGCAAAAGCAGGAAGCC	MPVQTRSPPLRKRGKGT*	TGAGCCGGGGTGTGT	mix2-Azi-1_23	0.243243	0.0810811	0	0.0810811	0	0.297297	0.108108	0.0410811	-0.811892	-0.04	0	0	0	0	0	0	0	0	3.97163	3.00556	0.297297	5	4.06633	4.06633	0.976713	0.00298263	M	P	V	Q	T	R	S	P	P	L	R	K	R	G	K	G	T	Q	T
E2	ATGTAGGATCGGGGTCCCGGCGAGTCGCCGATAAACGCGGGAAGGGAACATAACCAGAAAGCAAAAGCAGGAAGCC	M*	CCGGCCGCCCGCAGC	mix2-Azi-1_23	-0.24658	0.296953																	7.19188	6.11846	0.296953	1	7.80735	4.71694	0.921168	0.00433516	M																	-	M
E1	ATGGTGGACGACAACCTTGCCGTAGCATTGCGCAAACGCGGGAAGGGAACATAAACAACAAGCGACAGAACCCCACC	MVDDNLAVALRKRGKGT*	GGGGGACGGCGCCCC	mix2-Azi-1_23	0.105462	-0.152521	0.0294118	0.0310924	-0.0252101	0.296639	0	0.000840336	0	0	0	0	-0.0285714	-0.0571429	-0.0285714	0	0	-0.142857	7.29922	5.90378	0.296639	5	5.69286	5.04225	1.28217	0.00395539	M	V	D	D	N	L	A	V	A	L	R	K	R	G	K	G	T	D	N
E2	ATGCTTAAGTTGTCGTCCACCGTATGGGGCGGCAAACGCGGGAAGGGAACATAACCAGAAAGCAAAAGCAGGAAGCC	MLKLSSTVWGGKRGKGT*	GCGTGTGCAGCGACG	mix2-Azi-1_23	-0.0373476	0.296494	0.0457317	-0.28125	-0.125	0.0419207	-0.03125	0.097561	0	0	0	0	0	0	0	0	0	-0.00685976	4.401	3.32758	0.296494	1	5.2049	3.74102	0.845549	0.00330459	M	L	K	L	S	S	T	V	W	G	G	K	R	G	K	G	T	-	M
E1	ATGCCCGGTCAAGTTACGTCATGCAGCTGGACCAAACGCGGGAAGGGAACATAAACAACAAGCGACAGAACCCCACC	MPGQVTSCSWTKRGKGT*	CCCAAGTCTCGTATT	mix2-Azi-1_23	0.157407	-0.05	0.0611111	0.296296	-0.062963	0	-0.012963	-0.15	-0.05	0	0	-0.05	0	0	0	0.037037	0	-0.15	2.89822	1.50278	0.296296	3	3.25306	2.11449	0.89092	0.00252795	M	P	G	Q	V	T	S	C	S	W	T	K	R	G	K	G	T	P	G
A2	ATGAGAAAACGAAAACAGAGGGCGATTCCCCGTAAACGCGGGAAGGGAACATAACCAGAAAGCAAAAGCAGGAAGCC	MRKRKQRAIPRKRGKGT*	GCGCATACTTGGGAG	mix2-Azi-1_23	0.0244922	0.0185185	0.037037	0.296296	-0.312425	0	0.0555556	0.037037	0.0185185	-0.0322581	0	-0.0645161	0	0	0	0	0	-0.0645161	5.79644	3.86429	0.296296	3	5.04225	3.41571	1.14957	0.00355372	M	R	K	R	K	Q	R	A	I	P	R	K	R	G	K	G	T	R	K
A1	ATGACAAAAAAGCAACGCCTACTCCCGTCAGGCAAACGCGGGAAGGGAACATAAACAACAAGCGACAGAACCCCACC	MTKKQRLLPSGKRGKGT*	GCACTGAGCCCGTGG	mix2-Azi-1_23	0.0331384	0	0.00584795	0.296296	0.0740741	-0.120858	-0.157895	0.037037	-0.0155945	0	-0.0526316	0	0.0740741	-0.0526316	0	0	0	-0.157895	2.89822	1.93215	0.296296	3	3.09041	2.27714	0.937811	0.00248922	M	T	K	K	Q	R	L	L	P	S	G	K	R	G	K	G	T	T	K
O1	ATGCGTCAATGGCACGGCCCGCTGTGAGTCTTCAAAGCGGGAAGGGAACTAACAACAAGCGACAGAACCCCACC	MRQWHGPL*	GGTGCGGCCCAGCCG	mix2-Azi-1_23	0.0543237	0	0.0243902	0.296009	0.0277162	-0.136364	-0.111973	-0.136364	-0.0421286										4.401	2.36151	0.296009	3	3.57837	2.11449	1.22989	0.00294728	M	R	Q	W	H	G	P	L										R	Q
A2	ATGGGTGCTGTCCCACTGTAAACTAGCGGCGCCAACGCGGGAAGGGAACATAACCAGAAAGCAAAAGCAGGAAGCC	MGAVPL*	CAAAACCAAGATTG	mix2-Azi-1_23	-0.280989	-0.020814	-0.0245314	-0.0011133	-0.0111524	0.00260417	0.2958												41.2191	17.7113	0.2958	6	43.7537	6.50612	0.942072	0.0122715	M	G	A	V	P	L												P	L
E1	ATGTCGGCACAACCGTCGTGCGTTGCGTCCGCAAAACGCGGGAAGGGAACATAAACAACAAGCGACAGAACCCCACC	MSAQPSCVASAKRGKGT*	TTGCAATGAGCTC	mix2-Azi-1_23	0.221591	0.295455	-0.03125	0	0	0.0738636	-0.0397727	0.0227273	-0.0710227	-0.0653409	-0.09375	-0.03125	-0.125	-0.03125	-0.09375	0	0	-0.03125	4.72302	2.79088	0.295455	1	5.2049	4.22898	0.907419	0.00336376	M	S	A	Q	P	S	C	V	A	S	A	K	R	G	K	G	T	-	M
E1	ATGGCACGACCGGAGCCCTTGCTACCCCGCGCGAAACGCGGGAAGGGAACATAAACAACAAGCGACAGAACCCCACC	MARPEPLLPRAKRGKGT*	GGTCATGCCCCGCGC	mix2-Azi-1_23	0.0100174	0.0243902	0.0156794	-0.00391986	0.295296	0.0431185	-0.00479094	-0.0705575	-0.0178571	-0.0592334	-0.0357143	-0.0178571	-0.0892857	0	-0.0714286	0	0	-0.0178571	8.802	7.29922	0.295296	4	9.10857	7.64469	0.966342	0.00479889	M	A	R	P	E	P	L	L	P	R	A	K	R	G	K	G	T	R	P
E2	ATGTGCGTCCCCCTCTCCGGCCATCCAGGCCTCAAACGCGGGAAGGGAACATAACCAGAAAGCAAAAGCAGGAAGCC	MCVPLSGHPGLKRGKGT*	CGACCGGGTCCGGAA	mix2-Azi-1_23	0.0576415	0	0	-0.0634585	0.295082	0.00052882	0.00052882	-0.225806	-0.0322581	-0.0322581	0	0	0	0	0	0	0	0	6.54783	2.79088	0.295082	4	5.04225	2.4398	1.29859	0.00367143	M	C	V	P	L	S	G	H	P	G	L	K	R	G	K	G	T	V	P
E2	ATGACGCCAGCGATACCGCACCGCCCCTCGGTCAAACGCGGGAAGGGAACATAACCAGAAAGCAAAAGCAGGAAGCC	MTPAIPHRPSVKRGKGT*	GTATCCTTTGTTGTT	mix2-Azi-1_23	-0.0639802	-0.097561	0.0335808	0.144928	0.0625663	0.29445	0.0862496	0.057971	0.019088	-0.0342877	0.0289855	-0.097561	0	-0.0487805	-0.0243902	-0.0243902	-0.00989749	-0.2538	7.40656	6.97719	0.29445	5	6.66878	5.36755	1.11063	0.00413588	M	T	P	A	I	P	H	R	P	S	V	K	R	G	K	G	T	A	I
E1	ATGCGGTGTCCGGGTGCGCGCCTCTGTGCCCCGAAACGCGGGAAGGGAACATAAACAACAAGCGACAGAACCCCACC	MRCPGARLCAPKRGKGT*	GATGGGGAGGAGCCG	mix2-Azi-1_23	-0.109596	0.020202	0.00353535	-0.0464646	0	0.0237374	-0.00656566	0.294444	-0.00656566	-0.0166667	-0.0333333	-0.0232323	0	0	0.020202	0.030303	0	-0.1	10.6268	6.65517	0.294444	7	9.75918	4.55429	1.0889	0.00517055	M	R	C	P	G	A	R	L	C	A	P	K	R	G	K	G	T	A	R
E2	ATGAAGAAACATATGTAGTCAGCCCCCTGGTGGAAACGCGGGAAGGGAACATAACCAGAAAGCAAAAGCAGGAAGCC	MKKHM*	CAGACTGATGATGGT	mix2-Azi-1_23	-0.413313	-0.0696594	0.294118	0.176471	0.0294118	-0.0464396													3.64961	2.46885	0.294118	2	3.09041	0.813265	1.18095	0.00264847	M	K	K	H	M													M	K
O1	ATGAAAAATAGATGCCGGCAAGTGGTTTCGACCAAACGCGGGAAGGGAACATAAACAACAAGCGACAGAACCCCACC	MKNRCRQVVSTKRGKGT*	CACTGTGTCTACAGC	mix2-Azi-1_23	0.0686071	-0.0144105	-0.0151314	0.294087	0.0749782	0.00565019	0.00248139	0.00322748	-0.00517236	-0.00855074	-0.0236486	-0.0112417	-0.0481943	-0.00855073	-0.00538193	-0.00427537	-0.0245456	-0.239387	43.2586	33.2758	0.294087	3	48.1453	38.3861	0.898501	0.0127407	M	K	N	R	C	R	Q	V	V	S	T	K	R	G	K	G	T	K	N
E2	ATGCACGCCGCACGCATAGCGGTTCCTTGGATGAAACGCGGGAAGGGAACATAACCAGAAAGCAAAAGCAGGAAGCC	MHAARIAVPWMKRGKGT*	AAACCACTATTGATG	mix2-Azi-1_23	-0.0431287	0.0277778	0	0.0833333	0	0.00292398	-0.0387427	0.0138889	-0.0263158	0.293129	-0.0913743	0.0153509	-0.0263158	-0.0263158	-0.0526316	-0.0263158	-0.0789474	-0.0263158	7.72858	4.401	0.293129	9	6.18082	3.25306	1.25041	0.00407609	M	H	A	A	R	I	A	V	P	W	M	K	R	G	K	G	T	V	P
E1	ATGTTGCGTGTTCTCGTTCGGATTGGGCCCGCTAAACGCGGGAAGGAAACATAAACAACAAGCGACAGAACCCCACC	MLRVLVRIGPAKRGKET*	CGGGCCGGCGGGG	mix2-Azi-1_23	-0.0899878	0.293028	0.0206186	0.110432	0	0	-0.00961034	0.0485759	0.206186	0.0103093	-0.0847458	-0.237288	-0.0677966	-0.0338983	-0.00663987	-0.0169492	0.0103093	-0.135593	10.4121	9.23136	0.293028	1	9.59653	7.48204	1.08499	0.00508835	M	L	R	V	L	V	R	I	G	P	A	K	R	G	K	E	T	-	M
A2	ATGAATATAAGATGGCGCGACCCGGGAGCGCGGAAACGCGGGAAGGGAACATAACCAGAAAGCAAAAGCAGGAAGCC	MNIRWRDPGARKRGKGT*	TCGTGGCGGTAATT	mix2-Azi-1_23	-0.0483036	5.0264e-05	0.0320348	0.00601491	-0.0200553	0.0956857	0.292754	-0.00862863	-0.0259864	-0.0779928	-0.0230879	-0.00578035	-0.0346653	-0.0722292	0.0057971	-0.00578035	0	-0.0520231	37.0328	26.406	0.292754	6	28.139	17.0786	1.31607	0.0102965	M	N	I	R	W	R	D	P	G	A	R	K	R	G	K	G	T	W	R
E2	ATGAGGGTGGTGGGCGCTGGGCTTCATGTGAACAAACGCGGGAAGGGAACATAACCAGAAAGCAAAAGCAGGAAGCC	MRVVGAGLHVNKRGKGT*	GACGCGGGTGGCGGG	mix2-Azi-1_23	-0.287992	0.292683	0	0.0375235	0	0.0103189	0	0	0	0	0	-0.0384615	0.0243902	0	0	0	0	-0.0384615	4.401	2.79088	0.292683	1	4.22898	1.46388	1.04068	0.00306446	M	R	V	V	G	A	G	L	H	V	N	K	R	G	K	G	T	-	M
E2	ATGCGGCTAGATAGAGTGGCCACTGCGGACCTCAAACGCGGGAAGGGAACATAACCAGAAAGCAAAAGCAGGAAGCC	MRLDRVATADLKRGKGT*	CGGGCTAACCAGGCT	mix2-Azi-1_23	0.00252313	0	0.292683	-0.0647603	-0.020185	-0.079058	0	0.0630782	-0.0100925	0.00420521	0.0243902	-0.0344828	-0.0344828	0	0.038688	0.0243902	-0.0344828	-0.103448	4.401	3.32758	0.292683	2	4.71694	3.25306	0.93302	0.00316687	M	R	L	D	R	V	A	T	A	D	L	K	R	G	K	G	T	M	R
A1	ATGATTTTGCACGAGGTCTGGGTCTCGCACCGTAAACGCGGGAAGGGAACATAAACAACAAGCGACAGAACCCCACC	MILHEVWVSHRKRGKGT*	TTGCCTGATGTCTCG	mix2-Azi-1_23	-0.17561	0.146341	0.097561	-0.0512195	-0.126829	0.0243902	0.0154472	0.292683	-0.0113821	-0.0333333	-0.0666667	-0.0756098	0	0.0487805	0.0243902	0	0	-0.0756098	4.401	4.29366	0.292683	7	4.87959	3.74102	0.901919	0.00319935	M	I	L	H	E	V	W	V	S	H	R	K	R	G	K	G	T	V	W
O2	ATGTTTGTTCAGCATTTAACATAACTCTACCCCAAACGCGGGAAGGGAACATACCAGAAAGCAAAAGCAGGAAGCC	MFVQHLT*	AGCTCGCTGGGAAGC	mix2-Azi-1_23	-0.249226	-0.0427565	0	0.00452983	0.00355003	-0.00542444	-0.00195962	0.292622											38.9649	27.5867	0.292622	7	31.5547	14.4761	1.23484	0.0108174	M	F	V	Q	H	L	T											L	T
E1	ATGGTATCTCCCTTGAGGCACGCGGGGACTCAGAAACGCGGGAAGGGAACATAAACAACAAGCGACAGAACCCCACC	MVSPLRHAGTQKRGKGT*	CCCTCCAAGCAGCCC	mix2-Azi-1_23	-0.0276907	0	0.0689655	0	0	0.292581	-0.151515	-0.0433647	0	-0.030303	-0.030303	0.0172414	0.0689655	0	-0.030303	0	-0.030303	-0.121212	6.2258	3.64961	0.292581	5	5.36755	3.09041	1.1599	0.00365359	M	V	S	P	L	R	H	A	G	T	Q	K	R	G	K	G	T	P	L
E1	ATGCGCTGCGTCCGCCCACTATCCGCAAACGCGAAACGCGGGAAGGGAACATAAACAACAAGCGACAGAACCCCACC	MRCVRPLSANAKRGKGT*	ATAGGAAAACAGTCT	mix2-Azi-1_23	-0.111223	-0.00876306	0.0289855	-0.0232558	0.0434783	0.292551	0.0431412	0.0549376	0.0289855	-0.162791	0	-0.0465116	-0.0697674	0	0	-0.0232558	0	0	7.40656	5.47441	0.292551	5	6.99408	4.06633	1.05898	0.00416854	M	R	C	V	R	P	L	S	A	N	A	K	R	G	K	G	T	V	R
A1	ATGAGGCGTCGCCCTGCCGAAACACGCCATCCCAAACGCGGGAAGGGAACATAAACAACAAGCGACAGAACCCCACC	MRRRPAETRHPKRGKGT*	TTCACAAATCTCTCT	mix2-Azi-1_23	0.0576389	-0.03125	0	0	0	0.0222222	0	0.292361	-0.0451389	-0.03125	-0.156944	-0.0625	0.0444444	-0.09375	-0.0625	0	0.0666667	0	4.83036	4.401	0.292361	7	5.2049	5.04225	0.928042	0.00335113	M	R	R	R	P	A	E	T	R	H	P	K	R	G	K	G	T	A	E
E2	ATGATCCGCTGGCGCTCGTATCGAGACTCACGCAAACGCGGGAAGGGAACATAACCAGAAAGCAAAAGCAGGAAGCC	MIRWRSYRDSRKRGKGT*	CAGCGGGGAGGCGGT	mix2-Azi-1_23	0.000744602	0.00446761	0.0677587	-0.0176222	0.291884	-0.0980392	-0.156863	-0.0588235	0	0	0	0	-0.00694962	0	0	0.0126582	0	-0.0392157	8.47997	6.97719	0.291884	4	8.29531	6.83143	1.02226	0.00456029	M	I	R	W	R	S	Y	R	D	S	R	K	R	G	K	G	T	R	W
E1	ATGAGATATCGGGTTAGCGGCTGTCTTGCGGACAAACGCGGGAAGGGAACATAAACAACAAGCGACAGAACCCCACC	MRYRVSGCLADKRGKGT*	GTGCAACCTGTGCCT	mix2-Azi-1_23	0.1	0.0208333	0.0625	0.291667	0.195833	0	0	0.0208333	-0.0333333	-0.0666667	-0.0666667	-0.233333	-0.0333333	-0.133333	-0.0666667	0	0	-0.0333333	5.15239	3.22024	0.291667	3	4.87959	3.41571	1.05591	0.00334317	M	R	Y	R	V	S	G	C	L	A	D	K	R	G	K	G	T	R	Y
E1	ATGGGAGCATCCGGACGGGACCCACCACTGATCAAACGCGGGAAGGGAACATAAACAACAAGCGACAGAACCCCACC	MGASGRDPPLIKRGKGT*	GCGTCCGAGGGGCGC	mix2-Azi-1_23	0.0439815	0.0416667	0.0416667	0.0208333	0.087963	0.291667	0.0416667	0.00462963	-0.615741	0	0.0208333	0.0208333	0	0	0	0	0	0	5.15239	3.97163	0.291667	5	4.39163	3.57837	1.17323	0.0032388	M	G	A	S	G	R	D	P	P	L	I	K	R	G	K	G	T	S	G
E2	ATGGCGCCCCCACCAGTGACCGAGGAACGCCCCAAACGCGGGAAGGGAACATAACCAGAAAGCAAAAGCAGGAAGCC	MAPPPVTEERPKRGKGT*	CTATGTCAATTCCAC	mix2-Azi-1_23	-0.0416667	-0.0694444	0	0.291667	0.236111	-0.25	0	-0.180556	0	0.0277778	0	-0.0416667	0	0	0	0	0	0.0277778	3.86429	2.89822	0.291667	3	3.90367	2.7651	0.989912	0.00286666	M	A	P	P	P	V	T	E	E	R	P	K	R	G	K	G	T	A	P
E1	ATGGGTGGGTCTTTCCACGTCCCTGTATTCTCGAAACGCGGGAAGGGAACATAAACAACAAGCGACAGAACCCCACC	MGGSFHVPVFSKRGKGT*	TGCCTATATCTCTAT	mix2-Azi-1_23	0.297619	0	0.00595238	0.0714286	-0.0297619	-0.0416667	0	0.0178571	0.291667	0	-0.0714286	-0.14881	-0.107143	-0.0178571	-0.107143	-0.0892857	-0.0178571	-0.0535714	9.01668	5.04505	0.291667	8	9.10857	7.80735	0.989912	0.00477441	M	G	G	S	F	H	V	P	V	F	S	K	R	G	K	G	T	V	P
E1	ATGGTCATAGGAACCCGGGCGAGACCCAGCGCCAAACGCGAGAAGGGAACATAAACAACAAGCGACAGAACCCCACC	MVIGTRARPSAKREKGT*	CGCGCGAGACACGGG	mix2-Azi-1_23	0.114734	0.00188088	0.145455	0	0.0363636	0.0363636	0.0545455	0.290909	0.0909091	0.0181818	-0.0344828	-0.172414	0.0545455	0	-0.0163009	-0.0689655	0	-0.517241	5.90378	4.61568	0.290909	7	4.71694	4.06633	1.25161	0.0034387	M	V	I	G	T	R	A	R	P	S	A	K	R	E	K	G	T	R	A
A1	ATGCACTTCAAGCTCCGTCGACACACCGCTACCAAACGCGGGAAGGGAACATAAACAACAAGCGACAGAACCCCACC	MHFKLRRHTATKRGKGT*	GGGGCGGGCCGGGC	mix2-Azi-1_23	0.03125	-0.0217391	-0.0217391	-0.0217391	0.290761	0.015625	0	-0.0305707	0	-0.0278533	-0.0217391	-0.0434783	0.015625	0	-0.0217391	-0.0122283	-0.0434783	-0.0652174	6.86985	6.65517	0.290761	4	7.48204	7.31939	0.918179	0.00413334	M	H	F	K	L	R	R	H	T	A	T	K	R	G	K	G	T	F	K
A1	ATGTTATAGGCGCCGATCGCACCGGCCATTCGCAAACGCGGGAAGGGAACATAAACAACAAGCGACAGAACCCCACC	ML*	TTTTCCAATCTCAAA	mix2-Azi-1_23	-0.205279	0.290323	-0.0454545																3.32758	1.2881	0.290323	1	3.57837	0.650612	0.929917	0.00265733	M	L																-	M
E2	ATGCCGGGCGAGACCCACTACATCGAATCGTGCAAACGCGGGAAGGGAACATAACCAGAAAGCAAAAGCAGGAAGCC	MPGETHYIESCKRGKGT*	GGGGCACGGGATGGC	mix2-Azi-1_23	0.0322581	-0.0232975	0.290323	0.193548	-0.00537634	0.129032	-0.046595	0	0.00896057	-0.0555556	0	-0.0555556	-0.111111	0	-0.0555556	0	-0.0555556	0.0322581	3.32758	3.22024	0.290323	2	2.92776	2.11449	1.13657	0.00250156	M	P	G	E	T	H	Y	I	E	S	C	K	R	G	K	G	T	M	P
E1	ATGCATTTACTCGGGGGCGCGCGTCGGCTGCAGAAACGCGGGAAGGGAACATAAACAACAAGCGACAGAACCCCACC	MHLLGGARRLQKRGKGT*	GGGGGAGCAGGCGGC	mix2-Azi-1_23	-0.186757	0.0322581	0.0645161	0.0967742	-0.0203735	-0.0526316	0	0.0967742	0.290323	0.16129	0.0322581	-0.0526316	-0.105263	-0.0526316	-0.0526316	0	0	-0.198642	3.32758	2.89822	0.290323	8	3.09041	1.95184	1.07675	0.00254261	M	H	L	L	G	G	A	R	R	L	Q	K	R	G	K	G	T	A	R
A1	ATGAACGATCAATACTGTTCAACTATGAAGGAAAAACGCGGGAAGGGAACATAAACAACAAGCGACAGAACCCCACC	MNDQYCSTMKEKRGKGT*	TTATAACCTGCATCC	mix2-Azi-1_23	-0.0519713	0.0734767	0.0734767	0.129032	-0.0232975	-0.0555556	0.0322581	0	0	-0.0555556	0	0.290323	0	-0.0232975	0	0	0	-0.388889	3.32758	2.57619	0.290323	11	2.92776	2.11449	1.13657	0.00250156	M	N	D	Q	Y	C	S	T	M	K	E	K	R	G	K	G	T	K	E
E1	ATGCACCTGCGCCCTTGTTATGCGCATTCGCTCAAACGCGGGAAGGGAACATAAACAACAAGCGACAGAACCCCACC	MHLRPCYAHSLKRGKGT*	TGTTCATTTATCCCA	mix2-Azi-1_23	-0.0416964	0.289736	0	0	0.0655738	-0.0263721	-0.00534569	0	0	-0.0217391	0	0.0327869	0.0327869	-0.00534569	0	0.0110478	-0.0652174	-0.266215	6.54783	4.401	0.289736	1	7.48204	4.71694	0.875139	0.00405967	M	H	L	R	P	C	Y	A	H	S	L	K	R	G	K	G	T	-	M
E2	ATGTCCACCAGCGTGCATCTTATCGGAATTAAACGCGGGAAGGGAACATAACCAGAAAGCAAAAGCAGGAAGCC	MSTSVHLIGIKRGKGT*	TAGCCGGACCACAC	mix2-Azi-1_23	-0.0731707	-0.010319	0.289556	0.0512821	0.0268918	-0.0428393	0.025641	-0.0243902	-0.0243902	-0.0487805	-0.03596	-0.0487805	-0.0243902	-0.0115697	0	0	-0.0487805		8.37263	8.37263	0.289556	2	6.66878	6.18082	1.2555	0.00422004	M	S	T	S	V	H	L	I	G	I	K	R	G	K	G	T		M	S
E2	ATGTCGCGTACCATAGGCCCACGGCTACTGCCCAAACGCGGGAAGGGAACATAACCAGAAAGCAAAAGCAGGAAGCC	MSRTIGPRLLPKRGKGT*	CCCTAAGACCAGCCT	mix2-Azi-1_23	0.0328947	-0.0570175	0.289474	0.0526316	0	0.142544	0.0789474	0.0372807	-0.0416667	-0.0460526	0	-0.125	-0.208333	0	0	-0.0570175	0.0263158	0	4.07897	3.43493	0.289474	2	3.90367	2.92776	1.04491	0.00289179	M	S	R	T	I	G	P	R	L	L	P	K	R	G	K	G	T	M	S
E2	ATGCACTATCGGGATGGACTGGCTGCACAGCGTAAACGCGGGAAGGGAACATAACCAGAAAGCAAAAGCAGGAAGCC	MHYRDGLAAQRKRGKGT*	TGGTGCCAGGCAAAG	mix2-Azi-1_23	0.0789474	0	-0.0263158	0.0789474	0.289474	0	0.0263158	0.0789474	0.0263158	0	-0.0526316	0.0263158	-0.157895	0	0	0	0	-0.157895	4.07897	2.89822	0.289474	4	3.09041	1.78918	1.31988	0.00269541	M	H	Y	R	D	G	L	A	A	Q	R	K	R	G	K	G	T	Y	R
O1	ATGCGCCATCACGCCTGGGGCCACTGCCGCGATAAACGCGGGAAGGGAACATAAACAACAAGCGACAGAACCCCACC	MRHHAWGHCRDKRGKGT*	CCGTGGAGGGAGGGT	mix2-Azi-1_23	-0.200472	0.0125673	-0.00547945	0.0088832	0.0402548	0.0152136	-0.00642385	0.00803227	0.00623693	-0.00103785	-0.0266398	0.289058	0.0116229	-0.00557291	-0.0384496	-0.00916357	0	-0.0876712	59.7892	29.8409	0.289058	11	59.3684	17.0786	1.00709	0.0147031	M	R	H	H	A	W	G	H	C	R	D	K	R	G	K	G	T	R	D
E2	ATGATAGTCCACCGTTCTTTGGCCGTGGCCCAAAAACGCGGGAAGGGAACATAACCAGAAAGCAAAAGCAGGAAGCC	MIVHRSLAVAQKRGKGT*	AAATATAACTCGCCC	mix2-Azi-1_23	-0.0253968	0.288889	0.0285714	-0.0269841	0.17619	-0.0825397	0.0571429	-0.0825397	-0.0555556	0	0	-0.0555556	-0.0555556	0	0	0	0	-0.111111	3.75695	3.43493	0.288889	1	2.92776	2.4398	1.28322	0.00258182	M	I	V	H	R	S	L	A	V	A	Q	K	R	G	K	G	T	-	M
E2	ATGTCTCGTCTAAGGCTGGAGCCACTCCCCATCAAACGCGGGAAGGGAACATAACCAGAAAGCAAAAGCAGGAAGCC	MSRLRLEPLPIKRGKGT*	TATAAGCCCGTAATC	mix2-Azi-1_23	0.148148	-0.0148148	0	0.0296296	0.288889	-0.037037	-0.0296296	0.0222222	-0.037037	-0.037037	-0.037037	-0.111111	-0.037037	0	0	0	-0.111111	-0.037037	4.83036	3.75695	0.288889	4	4.39163	4.06633	1.0999	0.00314624	M	S	R	L	R	L	E	P	L	P	I	K	R	G	K	G	T	R	L
E2	ATGGGTGCTGCCCACACGCGCGTGACGAATCGAAAACGCGGGAAGGGAACATAACCAGAAAGCAAAAGCAGGAAGCC	MGAAHTRVTNRKRGKGT*	AGCGAGCACGGGGGG	mix2-Azi-1_23	0.0665188	0	-0.0601837	0.0145708	0.0275578	-0.169465	-0.0228065	0.288565	-0.0243902	-0.0601837	-0.0243902	-0.0243902	0.012987	0	0	-0.0243902	0	0	8.26529	7.5139	0.288565	7	6.66878	6.50612	1.2394	0.00418929	M	G	A	A	H	T	R	V	T	N	R	K	R	G	K	G	T	T	R
E1	ATGCGGCAACTTACATCGGAATTCGCCGGCGCTAAACGCGGGAAGGGAACATAAACAACAAGCGACAGAACCCCACC	MRQLTSEFAGAKRGKGT*	GGTAGGCATCGTCAT	mix2-Azi-1_23	-0.0410256	-0.0333333	-0.0282051	0.241026	0	-0.0666667	0.288462	0.0192308	-0.0615385	0	0.0294872	0	0.0192308	0	0	0	-0.0333333	-0.133333	5.58175	4.50834	0.288462	6	4.87959	2.7651	1.1439	0.00338707	M	R	Q	L	T	S	E	F	A	G	A	K	R	G	K	G	T	T	S
E1	ATGCCACATCCATCTTCGGCCCCAGTACGCTGCAAACGCGGGAAGGGAACATAAACAACAAGCGACAGAACCCCACC	MPHPSSAPVRCKRGKGT*	GCGTAATCTCTAGTG	mix2-Azi-1_23	0.058876	0.169492	0.0169492	0.0169492	0.288136	0.0169492	0.05843	-0.105263	-0.0526316	-0.00178412	-0.0526316	-0.0356824	0.0169492	-0.0263158	-0.0263158	-0.0263158	0	-0.263158	6.33314	4.29366	0.288136	4	6.18082	4.22898	1.02465	0.00377354	M	P	H	P	S	S	A	P	V	R	C	K	R	G	K	G	T	H	P
E2	ATGTCCGCCACGCCGAGGGAGCGCGAACCCTTCAAACGCGGGAAGGGAACATAACCAGAAAGCAAAAGCAGGAAGCC	MSATPREREPFKRGKGT*	ACAGGCGAAGTGCGC	mix2-Azi-1_23	0.0690476	0.0285714	0.0571429	0	-0.0833333	0.0571429	0.288095	0	-0.0416667	-0.0416667	-0.0416667	-0.166667	0	0	0	-0.0416667	-0.0833333	0	3.75695	1.93215	0.288095	6	3.90367	2.27714	0.962414	0.00280765	M	S	A	T	P	R	E	R	E	P	F	K	R	G	K	G	T	P	R
E1	ATGCACATACATAGACACATATACCAACGGGTCAAACGCGGGAAGGGAACATAAACAACAAGCGACAGAACCCCACC	MHIHRHIYQRVKRGKGT*	CGGTCGATGGACCGC	mix2-Azi-1_23	0.142952	-0.0299202	0.287899	0.117686	-0.0511968	0.0212766	0.0212766	0	-0.0099734	-0.09375	0	-0.15625	-0.0625	0	0	-0.03125	0	-0.15625	5.04505	3.22024	0.287899	2	5.2049	4.06633	0.969288	0.00334347	M	H	I	H	R	H	I	Y	Q	R	V	K	R	G	K	G	T	M	H
O2	ATGTTGTATTGTGCACACTGAAGAGCGATGGTTAAACGCGGGAAGGGAACATAACCAGAAAGCAAAAGCAGGAAGCC	MLYCAH*	CGATTACCCGCCACA	mix2-Azi-1_23	-0.0216837	0	0	0	-0.0123299	-0.0739796	0.28784												10.5195	10.0901	0.28784	6	7.80735	7.31939	1.34738	0.00471177	M	L	Y	C	A	H												A	H
E1	ATGCCCGTCCCACTGCCGGCAACGCCGCCCTGCAAACGCGGGAAGGGAACATAAACAACAAGCGACAGAACCCCACC	MPVPLPATPPCKRGKGT*	ACCCTAGATGCCACC	mix2-Azi-1_23	0.0279914	0.0128609	-0.0422393	-0.00996091	0.287732	-0.038961	-0.0325306	-0.0683394	-0.0422393	-0.038961	-0.000126088	0.00970874	0	0	-0.0519481	0	0	-0.012987	11.0562	6.86985	0.287732	4	12.5243	8.13265	0.882778	0.00551205	M	P	V	P	L	P	A	T	P	P	C	K	R	G	K	G	T	V	P
E1	ATGGTAACATAGCAGCCACGGGCTCTGTGCCTCAAACGCGGGAAGGGAACATAAACAACAAGCGACAGAACCCCACC	MVT*	TTATGTTTCTACACC	mix2-Azi-1_23	-0.114827	0.108138	-0.0178372	0.287625															4.18632	3.75695	0.287625	3	3.74102	2.92776	1.11903	0.00285902	M	V	T															V	T
A1	ATGGTTTATACGATCCATCATTACCATCTCCAAAAACGCGGGAAGGGAACATAAACAACAAGCGACAGAACCCCACC	MVYTIHHYHLQKRGKGT*	ACCAGTTTCTATTAT	mix2-Azi-1_23	0	-0.00948317	0.0578473	0.28734	0.0256046	0.103841	0.09578	-0.0825036	-0.0635372	0	-0.027027	-0.027027	-0.027027	-0.027027	-0.0365102	0	0	-0.27027	6.11846	6.11846	0.28734	3	6.01816	6.01816	1.01667	0.00369448	M	V	Y	T	I	H	H	Y	H	L	Q	K	R	G	K	G	T	V	Y
E1	ATGCGTCGACCCGGCGTACATCCGACTATTGCCAAACGCGGGAAGGGAACATAAACAACAAGCGACAGAACCCCACC	MRRPGVHPTIAKRGKGT*	GAGATTTCGAACTTT	mix2-Azi-1_23	0.046875	0.078125	0.239309	0.0361842	0.046875	0.286184	0.0246711	-0.0789474	-0.157895	-0.0370066	-0.0106908	0	-0.0263158	-0.0263158	0	-0.105263	0	-0.131579	6.86985	6.54783	0.286184	5	6.18082	5.04225	1.11148	0.0038409	M	R	R	P	G	V	H	P	T	I	A	K	R	G	K	G	T	P	G
E1	ATGGGTCCTCCATAGATATCTAGCATGTCTCCAAAACGCGGGAAGGGAACATAAACAACAAGCGACAGAACCCCACC	MGPP*	TTAATGGTTCACAGA	mix2-Azi-1_23	-0.247563	0.0209552	0.0263158	0.286062	-0.0326511														8.15795	5.79644	0.286062	3	8.78327	4.06633	0.928806	0.00449423	M	G	P	P														G	P
E2	ATGTCCCGGATCTCCAGAAGGATCTATTTCGAGAAACGCGGGAAGGGAACATAACCAGAAAGCAAAAGCAGGAAGCC	MSRISRRIYFEKRGKGT*	ACGAGGCCTGCCAAC	mix2-Azi-1_23	-0.229054	0.0283303	-0.0415913	-0.0192887	0.066305	0.286016	-0.0238095	0.0268234	-0.0238095	-0.0238095	0	0	-0.0238095	0.0253165	0	0	0	-0.047619	8.47997	7.19188	0.286016	5	6.83143	4.22898	1.24132	0.00421492	M	S	R	I	S	R	R	I	Y	F	E	K	R	G	K	G	T	I	S
E1	ATGAGGATGGCAGGCTTGAGCCCCATCTTCACGAAACGCGGGAAGGGAACATAAACAACAAGCGACAGAACCCCACC	MRMAGLSPIFTKRGKGT*	CCTGCTGTCCGGGGG	mix2-Azi-1_23	-0.0790021	0.285863	0	0	0.027027	0	0.027027	-0.192308	0	0	0.0810811	0	-0.0769231	0	0.0810811	-0.0769231	0	-0.0384615	3.97163	2.14683	0.285863	1	4.22898	1.78918	0.939147	0.00290197	M	R	M	A	G	L	S	P	I	F	T	K	R	G	K	G	T	-	M
E1	ATGTCGCTCGCCGCCCCACGTTCCAGTGTCTTCAAACGCGGGAAGGGAACATAAACAACAAGCGACAGAACCCCACC	MSLAAPRSSVFKRGKGT*	ATCGCCATGCTTGTC	mix2-Azi-1_23	-0.0475177	0.00921986	-0.0787234	-0.1	0.0425532	-0.00567376	0.285816	0.0304965	0.0638298	0	-0.133333	0	0	0	0	-0.0666667	0	0	5.04505	3.43493	0.285816	6	4.87959	3.09041	1.03391	0.00325541	M	S	L	A	A	P	R	S	S	V	F	K	R	G	K	G	T	A	P
E2	ATGCAGGTTTCGTGCCCGGCGGCGCCCGCGTGGAAACGCGGGAAGGGAACATAACCAGAAAGCAAAAGCAGGAAGCC	MQVSCPAAPAWKRGKGT*	CAGGAATGCTCAAAC	mix2-Azi-1_23	-0.43609	0.0285714	0	0.285714	0.0571429	0.114286	-0.0240601	-0.0105263	0.0857143	0.0571429	0	0	0	0	0	0	0	-0.157895	3.75695	3.22024	0.285714	3	3.09041	1.30122	1.21568	0.00259535	M	Q	V	S	C	P	A	A	P	A	W	K	R	G	K	G	T	Q	V
E1	ATGCCGCACGCGCTGCCCCCGCCAGGTGACGGGAAACGCGGGAAGGGAACGTAAACAACAAGCGACAGAACCCCACC	MPHALPPPGDGKRGKGT*	ACGCGCGGTGAAGAA	mix2-Azi-1_23	-0.0649351	-0.047619	0	-0.0952381	0.103896	0.285714	0	-0.12987	-0.112554	0.030303	0	0	0	0	0.030303	0	0	0	3.54227	2.25417	0.285714	5	3.41571	1.95184	1.03705	0.00262778	M	P	H	A	L	P	P	P	G	D	G	K	R	G	K	G	T	A	L
A1	ATGTTACACCACTACGAGGAATCCTTTGCCGGCAAACGCGGGAAGGGAACATAAACAACAAGCGACAGAACCCCACC	MLHHYEESFAGKRGKGT*	TCCCAGGTGTCGTT	mix2-Azi-1_23	0.0675788	0.0149254	0.00207297	-0.0128524	0.285655	0.0298507	0.0298507	-0.0128524	-0.064262	-0.068408	0	0.0895522	0	-0.0277778	-0.0555556	-0.0277778	-0.0555556	-0.0277778	7.19188	4.50834	0.285655	4	5.85551	3.09041	1.22822	0.00382428	M	L	H	H	Y	E	E	S	F	A	G	K	R	G	K	G	T	H	H
E2	ATGCCCTGGGAGTCCTAAGCGCGTCGCGCCTGCAAACGCGGGAAGGGAACATAACCAGAAAGCAAAAGCAGGAAGCC	MPWES*	CCGGCGGGAGGAACG	mix2-Azi-1_23	-0.195916	-0.0617731	-0.0395451	0.0460067	-0.0155079	0.285604													7.83592	6.11846	0.285604	5	8.62061	5.04225	0.908975	0.00440807	M	P	W	E	S													E	S
A2	ATGTTCAAGACGTAACAGCAGCGGCAAGAGCGGAACGCGGGAAGGGAACCAGAAAGCAAAAGCAGGAAGCC	MFKT*	TCTCGGGCAATGGT	mix2-Azi-1_23	-0.32478	-0.0322581	-0.0322581	0.0131965	0.285191														4.72302	3.97163	0.285191	4	5.04225	2.60245	0.936691	0.00321602	M	F	K	T														K	T
E1	ATGATGTAGCCTCGGTTTCCACCACCGCGACAAAACGGGAAGGGAACATAAACAACAAGCGACAGAACCCCACC	MM*	GCGGACCAAAGCTGC	mix2-Azi-1_23	-0.154252	0.285044	-0.0645161																5.90378	3.00556	0.285044	1	5.04225	1.78918	1.17086	0.0034377	M	M																-	M
A2	ATGAAGAAAAGGAACGAAGGAGACCACACACAGAAACGCGGGAAGGGAACATAACCAGAAAGCAAAAGCAGGAAGCC	MKKRNEGDHTQKRGKGT*	ACGAGGTCCCACACA	mix2-Azi-1_23	-0.0142229	0.041427	-0.025884	0.284952	0.00172874	-0.0596181	-0.0317853	-0.0615747	-0.0218372	-0.00399183	-0.00794437	-0.00400754	-0.00795222	0.0019802	-0.00793651	-0.00793651	0	-0.0555556	54.2074	45.0834	0.284952	3	40.9886	32.6933	1.3225	0.0125877	M	K	K	R	N	E	G	D	H	T	Q	K	R	G	K	G	T	K	K
E2	ATGGATGCAGAGCCCACCTGCCCACCCTCGGCGAAACGCGGGAAGGGAACATAACCAGAAAGCAAAAGCAGGAAGCC	MDAEPTCPPSAKRGKGT*	CCCCTGCCCGACAAC	mix2-Azi-1_23	0.00162602	-0.25122	0.0731707	0.0552846	0.00650406	0.28374	-0.00894309	-0.1	-0.0333333	0.0243902	-0.0333333	0.0243902	-0.0333333	0	0	0	0.0243902	-0.0333333	4.401	3.22024	0.28374	5	4.87959	3.57837	0.901919	0.00310159	M	D	A	E	P	T	C	P	P	S	A	K	R	G	K	G	T	E	P
E1	ATGCCGTGCAATCCCCAGGCTACACGCTTCTACAAACGCGGGAAGGGAACATAAACAACAAGCGACAGAACCCCACC	MPCNPQATRFYKRGKGT*	AATCACAAAGTCCAC	mix2-Azi-1_23	0.0333333	0	0.00555556	0.283333	0	-0.144444	0	-0.05	0	0	0.00555556	-0.05	-0.0222222	0	0.0611111	-0.122222	0	0	3.86429	2.57619	0.283333	3	3.25306	2.27714	1.18789	0.00263603	M	P	C	N	P	Q	A	T	R	F	Y	K	R	G	K	G	T	P	C
A1	ATGATAGAATCGTATGGCAGGTGCGTCCCGCCAAAACGCGGGAATGGAACATAAACAACAAGCGACAGAACCCCACC	MIESYGRCVPPKRGNGT*	GCTCGCGCGGATCCG	mix2-Azi-1_23	0.0333333	-0.0166667	0.0333333	-0.0666667	0	0.0666667	0.283333	0	-0.2	0	-0.1	-0.0166667	0.0333333	0	0	0	0	-0.05	3.22024	2.14683	0.283333	6	3.25306	2.27714	0.989912	0.00249526	M	I	E	S	Y	G	R	C	V	P	P	K	R	G	N	G	T	Y	G
E1	ATGACTATACCGCCGAGCAAGACGGAGGTGGAGAAACGCGGGAAGGGAACATAAACAACAAGCGACAGAACCCCACC	MTIPPSKTEVEKRGKGT*	TATGTACTAATATTC	mix2-Azi-1_23	0.023905	0.0242552	0.0333906	-0.0358098	-0.0566272	0.0723517	0.283168	-0.0371785	-0.0367647	-0.0367647	-0.0134008	-0.0397886	-0.0228864	-0.0147059	-0.0415075	-0.0294118	0	-0.00604787	24.7959	21.4683	0.283168	6	22.1208	18.2171	1.12093	0.00820978	M	T	I	P	P	S	K	T	E	V	E	K	R	G	K	G	T	P	S
O2	ATGTTAGACCGTGTGCGACTCTACGCGTTTTCCAAACGCGGGAAGGGAACATAACCAGAAAGCAAAAGCAGGAAGCC	MLDRVRLYAFSKRGKGT*	TCTCTTTTTGTGTTA	mix2-Azi-1_23	0.0509485	0.0365854	0.134146	0.0287263	-0.0829268	0.282656	0.00216802	0	-0.0222222	0.0243902	0	-0.2	-0.0444444	0.0121951	-0.0222222	-0.0444444	-0.0222222	-0.111111	8.802	8.15795	0.282656	5	7.31939	6.99408	1.20256	0.00430081	M	L	D	R	V	R	L	Y	A	F	S	K	R	G	K	G	T	R	V
E2	ATGGATCCTGCCTCTGCTCACCCCCAGCCAAGTAAACGCGGGAAGGGAACATAACCAGAAAGCAAAAGCAGGAAGCC	MDPASAHPQPSKRGKGT*	GCAATCCGTCGACCC	mix2-Azi-1_23	-0.137469	0.0306038	-0.0693135	0.282548	0.029115	-0.00463193	0.0322581	-0.0861869	0	0	-0.0307692	-0.0461538	0	0	0	0	0	0	9.98275	6.44049	0.282548	3	10.5724	5.36755	0.944223	0.00498788	M	D	P	A	S	A	H	P	Q	P	S	K	R	G	K	G	T	D	P
E1	ATGATCTTTCGGTGGCCGGCTCACCTGACCAAGAAACGCGGGAAGGGAACATAAACAACAAGCGACAGAACCCCACC	MIFRWPAHLTKKRGKGT*	ATAGACCCTGAGACG	mix2-Azi-1_23	0	0	0	-0.0376016	0.28252	0.170732	0.0243902	0.0731707	0.0457317	0	-0.125	0	0	-0.125	0	-0.0416667	0	-0.166667	4.401	4.29366	0.28252	4	3.90367	3.41571	1.1274	0.00288763	M	I	F	R	W	P	A	H	L	T	K	K	R	G	K	G	T	F	R
E1	ATGTCAAATCGCCTCGGCTCTTCCTCACGCCTCAAACGCGGGAAGGGAACATAAACAACAAGCGACAGAACCCCACC	MSNRLGSSSRLKRGKGT*	TAGGAAGCCATGCAG	mix2-Azi-1_23	-0.229779	-0.0974265	0.125613	0.0588235	0.0747549	-0.03125	0.282475	0	0.0196078	0	-0.0232843	-0.03125	0	0	-0.0625	0.0392157	-0.03125	-0.09375	5.47441	4.50834	0.282475	6	5.2049	3.09041	1.05178	0.00336214	M	S	N	R	L	G	S	S	S	R	L	K	R	G	K	G	T	L	G
E2	ATGTTTCGCCTGGTCAGCCAGTAGCAGGTCCCGAAACGCGGGAAGGGAACATACCAGAAAGCAAAAGCAGGAAGCC	MFRLVSQ*	CGTCGAACCAGGCAG	mix2-Azi-1_23	-0.267559	-0.0118915	0.0196953	0.0248978	0.00520253	0.00520253	0	0.282423											12.5589	7.72858	0.282423	7	11.2231	3.90367	1.11903	0.00543933	M	F	R	L	V	S	Q											S	Q
E2	ATGTAGCAATCCACCGGTGGACAACGGGAGCGCAAACGCGGGAAGGGAACATAACCAGAAAGCAAAAGCAGGAAGCC	M*	CCGGCAACCATGTGC	mix2-Azi-1_23	-0.235321	0.282294																	5.79644	4.61568	0.282294	1	6.66878	3.74102	0.869191	0.00368308	M																	-	M
E1	ATGGGTACCGCGCGCCGGGGCAGGCCGGCCAGGAAACGCGGGAAGGGAACATAAACAACAAGCGACAGAACCCCACC	MGTARRGRPARKRGKGT*	GCGCGCCGGGGCTGG	mix2-Azi-1_23	-0.400223	0	0.0512821	0.282051	0	0.025641	0.0769231	0.0512821	0	0	0	0	0	0	0	-0.0869565	0	0	4.18632	2.03949	0.282051	3	3.74102	0.325306	1.11903	0.00280361	M	G	T	A	R	R	G	R	P	A	R	K	R	G	K	G	T	G	T
E1	ATGGGGGCACACACTGCAGTGGTCCCGCCACGGAAACGCGGGAAGGGAACATAAACAACAAGCGACAGAACCCCACC	MGAHTAVVPPRKRGKGT*	GACATTGCCGAGCTT	mix2-Azi-1_23	0.294395	-0.0543261	-0.0540541	-9.0695e-05	-0.0135135	-0.0474333	0.0199528	-0.000272085	-0.00707419	0.281607	-0.0338291	-0.0407219	-0.0405405	-0.00680211	-0.027027	-0.0405405	-0.027027	-0.175676	15.9939	9.12402	0.281607	9	12.0363	10.0845	1.3288	0.00595721	M	G	A	H	T	A	V	V	P	P	R	K	R	G	K	G	T	V	P
E1	ATGCGTCAGTGGTCCCTGCCCCCTGTGTCCTGGAAACGCGGGAAGGGAACATAAACAACAAGCGACAGAACCCCACC	MRQWSLPPVSWKRGKGT*	GACGGGCCCGGGTCC	mix2-Azi-1_23	-0.0243271	-0.0295031	0.00672878	0.281573	0.158903	-0.0170807	-0.0289855	-0.189441	-0.0232919	-0.00517598	-0.0119048	0.00672878	0.00621118	0	0	-0.00569358	-0.0238095	-0.0890269	17.282	12.5589	0.281573	3	13.6629	9.43388	1.26489	0.00633416	M	R	Q	W	S	L	P	P	V	S	W	K	R	G	K	G	T	R	Q
A1	ATGATACAAACTAATAAACACAACTCCGACGAAAAACGCGGGAAGGGAACATAAACAACAAGCGACAGAACCCCACC	MIQTNKHNSDEKRGKGT*	AAAAGAACCCCCTAG	mix2-Azi-1_23	0.0678138	-0.0374494	-0.01417	0.0101215	-0.0688259	0.281377	-0.0263158	-0.00708502	-0.0526316	-0.0263158	0.0384615	-0.00708502	-0.0263158	-0.0526316	0	-0.0263158	0	-0.0263158	5.58175	4.61568	0.281377	5	6.18082	5.36755	0.903077	0.00354755	M	I	Q	T	N	K	H	N	S	D	E	K	R	G	K	G	T	T	N
A2	ATGCTATTTTTGCCTGATTAACCTTCCCTTGGCAAACGCGGGAAGGGAACATAACCAGAAAGCAAAAGCAGGAAGCC	MLFLPD*	CGCGGGCGACCCTGA	mix2-Azi-1_23	-0.243877	-0.00531915	-0.00704118	0.0109444	-0.0226925	0.281303	-0.0140824												29.8409	16.9599	0.281303	5	30.5788	9.92184	0.97587	0.00950615	M	L	F	L	P	D												L	P
A1	ATGTCGCCATTGCCATAGCGTACCCCGTCACAAACGCGGGAAGGGAACATAAACAACAAGCGACAGAACCCCACC	MSPLP*	TAATCTCCAAATTTT	mix2-Azi-1_23	-0.0789474	0	0	0	0.28125	-0.212171													3.43493	1.71746	0.28125	4	3.09041	1.30122	1.11148	0.0024868	M	S	P	L	P													P	L
E1	ATGCGCTTTGCCCCACCCCGACCCTGCTTTACAAAACGCGGGAAGGGAACATAAACAACAAGCGACAGAACCCCACC	MRFAPPRPCFTKRGKGT*	ATTTTACCAAACTCT	mix2-Azi-1_23	0	0	0	-0.03125	-0.078125	0.28125	-0.046875	-0.0625	0	-0.03125	0	-0.03125	0.015625	0	-0.03125	0	0	0	6.86985	4.83036	0.28125	5	5.2049	3.74102	1.31988	0.00358437	M	R	F	A	P	P	R	P	C	F	T	K	R	G	K	G	T	A	P
A1	ATGAAACAAAAGCAAGAACAACCCGTGTGGGATAAACGCGGGAAGGGAACATAAACAACAAGCGACAGAACCCCACC	MKQKQEQPVWDKRGKGT*	TAAAAACCTAGTTAC	mix2-Azi-1_23	-0.0366848	-0.116848	-0.111413	0.15625	0.0380435	0.28125	-0.0434783	-0.0434783	0.03125	0.03125	-0.0434783	0.03125	0	0	-0.0434783	0	0	-0.130435	3.43493	3.1129	0.28125	5	3.74102	3.25306	0.918179	0.00263402	M	K	Q	K	Q	E	Q	P	V	W	D	K	R	G	K	G	T	K	Q
E1	ATGGCACCCTGCGTCCCTCTTACACGGCGTTGCAAACGCGGGAAGGGAACATAAACAACAAGCGACAGAACCCCACC	MAPCVPLTRRCKRGKGT*	TAGAGAAATCCGAGC	mix2-Azi-1_23	-0.2333	0.0214357	0.281157	0	0.0383848	0	0.118644	-0.0294118	0	0.0214357	0	-0.0294118	-0.0588235	0.0169492	-0.0294118	0	0	-0.117647	6.33314	4.83036	0.281157	2	5.5302	2.92776	1.14519	0.0035609	M	A	P	C	V	P	L	T	R	R	C	K	R	G	K	G	T	M	A
E1	ATGGTCCCACCGTCGCGGGCCCGTCCTCACGCGAAACGCGGGAAGGGAACATAAACAACAAGCGACAGAACCCCACC	MVPPSRARPHAKRGKGT*	GCCGCGGGC	mix2-Azi-1_23	0	0.0185185	0	-0.025974	0.281145	0.116643	0.018278	0.020202	-0.0111833	-0.0204425	-0.115079	-0.0556758	-0.0297018	-0.00372775	0	0.00180375	-0.012987	-0.12987	11.5929	11.5929	0.281145	4	12.5243	11.8737	0.925632	0.00546327	M	V	P	P	S	R	A	R	P	H	A	K	R	G	K	G	T	P	P
E2	ATGCTTTGGGTTGTCGGTTATTCACGACCTTGCAAACGCGGGAAGGGAACATAACCAGAAAGCAAAAGCAGGAAGCC	MLWVVGYSRPCKRGKGT*	GATGAGATGACTGGG	mix2-Azi-1_23	0.0644258	0.0614772	0.281144	0.0225564	-0.00847708	0.0555801	0.0591921	-0.143447	-0.111087	-0.0437859	-0.0784314	-0.107843	-0.021893	0	-0.0196078	0	0	-0.00980392	14.2764	12.2369	0.281144	2	16.5906	15.2894	0.860511	0.0063304	M	L	W	V	V	G	Y	S	R	P	C	K	R	G	K	G	T	M	L
E1	ATGGACGGCACTGACTCTGCATGGCCGTGGCGCAAACGCGGGAAGGGAACATAAACAACAAGCGACAGAACCCCACC	MDGTDSAWPWRKRGKGT*	GCACGCCGGGCATAC	mix2-Azi-1_23	0.0491597	0.281092	-0.0659664	0.0294118	0.0441176	0.0155462	-0.0138655	-0.0138655	-0.0285714	-0.0260504	0.0147059	0	-0.0571429	0	-0.0571429	0	0	-0.171429	7.29922	5.6891	0.281092	1	5.69286	4.71694	1.28217	0.00374809	M	D	G	T	D	S	A	W	P	W	R	K	R	G	K	G	T	-	M
E1	ATGCTAGTTCCTCACATACACATTGCGAACCGCAAACGCGGGAAGGGAACATAAACAACAAGCGACAGAACCCCACC	MLVPHIHIANRKRGKGT*	GTTATTGACTCGTTG	mix2-Azi-1_23	-0.00922011	0.280538	0.0712943	0.0718816	0.0116279	-0.0327696	-0.0489782	0.0162086	0.0015269	-0.030303	-0.0707071	-0.0547921	-0.010101	-0.010101	-0.020202	-0.00428706	-0.010101	-0.141414	18.4627	16.2086	0.280538	1	16.1027	13.8255	1.14656	0.00676409	M	L	V	P	H	I	H	I	A	N	R	K	R	G	K	G	T	-	M
E2	ATGCGCGCCCGGCGACCAGCCCCTGATCTACGCAAACGCGGGAAGGGAACATAACCAGAAAGCAAAAGCAGGAAGCC	MRARRPAPDLRKRGKGT*	TTGGTAAGTGCCGGG	mix2-Azi-1_23	-0.154572	0.0229885	-0.0332819	0.280494	0.104649	-0.0447761	0.0425459	-0.0597015	0	-0.119403	-0.0447761	0.0229885	0.0195574	-0.00686224	0	0	0	-0.0298507	9.3387	5.90378	0.280494	3	10.8978	5.2049	0.856938	0.00489768	M	R	A	R	R	P	A	P	D	L	R	K	R	G	K	G	T	R	A
E1	ATGTAATAAGGCGCCAGACCGAGGAAAACTCTCAAACGCGGGAAGGGAACATAAACAACAAGCGACAGAACCCCACC	M*	GCCGGTTGGGGCCCT	mix2-Azi-1_23	-0.272343	0.280084																	5.25973	3.97163	0.280084	1	4.71694	2.27714	1.11507	0.00319761	M																	-	M
E1	ATGGCCCCCCCTACGTACCCTGGTCGCCCCCGCAAACGCGGGAAGGGAACATAAACAACAAGCGACAGAACCCCACC	MAPPTYPGRPRKRGKGT*	AACAGGGCTACCTGA	mix2-Azi-1_23	-0.139696	0.00515464	-0.0243153	0.0573258	0.279808	-0.0331667	-0.0505051	-0.00494637	-0.00968447	0.0103093	-0.0251484	0.0154639	-0.00494637	-0.010101	-0.00494637	-0.020202	0	0	20.8242	13.847	0.279808	4	16.1027	7.80735	1.29322	0.00699543	M	A	P	P	T	Y	P	G	R	P	R	K	R	G	K	G	T	P	P
E1	ATGCATATCGTGATTCAGACCACAACCTGCTCGAAACGCGGGAAGGGAACATAAACAACAAGCGACAGAACCCCACC	MHIVIQTTTCSKRGKGT*	ACCGAAACGACCCAC	mix2-Azi-1_23	0.110799	0.0322581	0	0.0645161	0.107527	0.27957	0.0645161	0.0677887	0.0322581	0.0430108	-0.0546985	-0.127162	0.0247779	-0.0182328	-0.057971	-0.0144928	-0.057971	-0.115942	9.98275	8.47997	0.27957	5	11.2231	6.50612	0.889486	0.00502484	M	H	I	V	I	Q	T	T	T	C	S	K	R	G	K	G	T	V	I
O1	ATGCGTATTTGGCCGAGTTTGTGCCTGCGCGGGAAACGCGGGAAGGGAACATAAACAACAAGCGACAGAACCCCACC	MRIWPSLCLRGKRGKGT*	CCCCTTTATTTACTT	mix2-Azi-1_23	0.123782	0.0274122	0.279527	0.0273973	0.0247474	0.0797215	-0.0354817	-0.043641	-0.0546448	-0.010929	-0.0710383	-0.0764428	-0.0136238	-0.0163934	-0.00272476	-0.010929	-0.0327869	-0.144786	39.1796	27.05	0.279527	2	29.7655	22.7714	1.31628	0.0101701	M	R	I	W	P	S	L	C	L	R	G	K	R	G	K	G	T	M	R
A2	ATGTCACACCCGGTCATCTGATCCCAAGCCAAAACGCGGGAAGGGAACATACCAGAAAGCAAAAGCAGGAAGCC	MSHPVI*	TGGGGAATGCGATCG	mix2-Azi-1_23	-0.222781	0.0139238	0	0.00826446	-0.0434783	-0.0108696	0.279285												12.9883	5.15239	0.279285	6	14.9641	2.60245	0.867966	0.00592513	M	S	H	P	V	I												V	I
E1	ATGGTCCACCGTGCCACTGGTCGCCGGGCTTGGAAACGCGGGAAGGGAACATAAACAACAAGCGACAGAACCCCACC	MVHRATGRRAWKRGKGT*	GTACCATCATTTC	mix2-Azi-1_23	-0.018018	0.0317965	0.09062	0	0.0317965	0.0392157	-0.027027	-0.0959194	-0.027027	-0.027027	0.279279	-0.162162	-0.0344462	0	0	0	-0.027027	-0.0540541	5.47441	3.64961	0.279279	10	6.01816	3.90367	0.909648	0.0034726	M	V	H	R	A	T	G	R	R	A	W	K	R	G	K	G	T	R	A
O1	ATGGCATCTATATTTCAGCTCGAGCACAGAGTGAAACGCGGGAAGGGAACATAAACAACAAGCGACAGAACCCCACC	MASIFQLEHRVKRGKGT*	AGGCTCCCAGCGTGC	mix2-Azi-1_23	0.00260891	-0.00746269	-0.0271812	0.00473244	-0.0298507	0.0169276	0.279153	-0.00139546	-0.018323	-0.0543017	-0.0522388	-0.036646	-0.00679529	-0.00339765	0.00406504	-0.0149254	0.00406504	-0.0671642	26.406	24.1518	0.279153	6	21.7955	20.169	1.21153	0.00821142	M	A	S	I	F	Q	L	E	H	R	V	K	R	G	K	G	T	F	Q
E1	ATGATTACACACGGAGAGTGCCTCAAGGCACTTAAACGCGGGAAGGGAACATAAACAACAAGCGACAGAACCCCACC	MITHGECLKALKRGKGT*	GTGCTGTTTGCCGAC	mix2-Azi-1_23	-0.131078	-0.0211416	0.0465116	0.27907	0.0243129	0.0697674	-0.0433404	0.0232558	0.0465116	0.0232558	-0.0909091	-0.227273	0	0.0232558	0.0232558	0	0	0	4.61568	3.54227	0.27907	3	3.57837	2.11449	1.28988	0.00281874	M	I	T	H	G	E	C	L	K	A	L	K	R	G	K	G	T	I	T
E2	ATGCATCTCTGCCGGCGCGTCCTCGTTCACCGCAAACGCGGGAAGGGAACATAACCAGAAAGCAAAAGCAGGAAGCC	MHLCRRVLVHRKRGKGT*	GGGTCTCCTGAAGAC	mix2-Azi-1_23	-0.160022	0.104651	-0.00055371	0.0232558	0.27907	0.0116279	0.0105205	0.22093	-0.0243632	-0.0243632	0	-0.0714286	0	-0.0598007	-0.047619	0	0	-0.190476	9.23136	7.19188	0.27907	4	6.83143	3.74102	1.35131	0.00421902	M	H	L	C	R	R	V	L	V	H	R	K	R	G	K	G	T	L	C
O2	ATGGAGGCGCTGTAGTGATGCTCCTTCCAGCTAAAACGCGGGAAGGGAACATAACCAGAAAGCAAAAGCAGGAAGCC	MEAL*	TGAATGCAGCTAGCA	mix2-Azi-1_23	-0.206646	0.00417818	-0.00491567	-0.0154199	0.278906														76.7491	34.7786	0.278906	4	77.4229	19.0304	0.991298	0.0165669	M	E	A	L														A	L
A2	ATGCCAAACGCCACACCATAGGAGCGCCCCCACAAACGCGGGAAGGGAACATAACCAGAAAGCAAAAGCAGGAAGCC	MPNATP*	GCTGAGATCGCGGTC	mix2-Azi-1_23	-0.144884	-0.00372053	-0.0831495	-0.0744971	-0.0235778	-0.0434783	0.278737												21.5756	13.6324	0.278737	6	18.7051	9.10857	1.15346	0.00736831	M	P	N	A	T	P												T	P
E2	ATGCGCGACCGTCGTCCGCCTCAGGCCACGATCAAACGCGGGAAGGGAACATAACCAGAAAGCAAAAGCAGGAAGCC	MRDRRPPQATIKRGKGT*	CGGGCGGGGAGCGCA	mix2-Azi-1_23	0.210045	0.00869565	0.0089955	0.278711	-0.0163418	0.0526237	-0.267016	-0.0515742	-0.0517241	0	0	-0.0689655	-0.0344828	0	0	0	0	-0.0689655	12.3443	7.83592	0.278711	3	9.43388	7.97	1.3085	0.00506805	M	R	D	R	R	P	P	Q	A	T	I	K	R	G	K	G	T	R	D
E1	ATGCGCGCTCGTGCCTTGCACCCTCCGAGCCTTAAACGCGGGAAGGGAACATAAACAACAAGCGACAGAACCCCACC	MRARALHPPSLKRGKGT*	AGAGGGCAGGGCCAG	mix2-Azi-1_23	0.108339	-0.0105132	0.0163934	0.0792944	0.278689	-0.0108696	0.0192445	0	-0.00801853	-0.467391	-0.00267284	-0.0217391	0.0245902	0	-0.00267284	0	0	0.00819672	13.0957	7.40656	0.278689	4	14.9641	9.92184	0.875139	0.00592714	M	R	A	R	A	L	H	P	P	S	L	K	R	G	K	G	T	A	R
A1	ATGTTGGTACGGGCATCTTAACCCCCCCCCCGAACGCGGGAAGGGAACATAAACAACAAGCGACAGAACCCCACC	MLVRAS*	AAAGAACGCCCTC	mix2-Azi-1_23	-0.175627	-0.0510753	-0.0672043	-0.12276	0	0.016129	0.278674												6.65517	3.54227	0.278674	6	5.85551	2.27714	1.13657	0.00364472	M	L	V	R	A	S												A	S
O1	ATGCGATGTCTTCGATGCTTCTTGCCATCGCTCAAACGCGGGAAGGGAACATAAACAACAAGCGACAGAACCCCACC	MRCLRCFLPSLKRGKGT*	TTCTCCCAGACAGCG	mix2-Azi-1_23	-0.00320513	-0.0590659	0.278388	0.0178571	-0.025641	-0.230769	0.00228938	0.0178571	-0.00778388	0	-0.00778388	0	0	0	0	0	0	0	6.01112	5.15239	0.278388	2	6.34347	5.5302	0.947608	0.00361723	M	R	C	L	R	C	F	L	P	S	L	K	R	G	K	G	T	M	R
E2	ATGGCTCGAGTCCGGTGTGCCGAGAGGCGGGGCAAACGCGAGAAGGGAACATAACCAGAAAGCAAAAGCAGGAAGCC	MARVRCAERRGKREKGT*	GGTGCGCAGGCGGGT	mix2-Azi-1_23	0.0470085	0.0555556	0.277778	0.100427	0	-0.0106838	0.0555556	-0.0598291	-0.395299	0	-0.0769231	0.0555556	-0.0384615	0	0.0277778	0	0	-0.0384615	3.86429	2.79088	0.277778	2	4.22898	3.25306	0.913765	0.00279673	M	A	R	V	R	C	A	E	R	R	G	K	R	E	K	G	T	M	A
E1	ATGCACGCAGCCTGGCAGCCCAAACCGCGATCCAAACGCGGGAAGGGAACATAAACAACAAGCGACAGAACCCCACC	MHAAWQPKPRSKRGKGT*	TGCTATCTTCCCTTT	mix2-Azi-1_23	0.166667	0.0277778	0	0.0462963	0.0277778	0.111111	0	0.277778	-0.037037	0.0555556	0	-0.148148	-0.111111	-0.037037	-0.0740741	-0.0740741	-0.0740741	-0.185185	3.86429	2.25417	0.277778	7	4.39163	3.41571	0.879921	0.00282869	M	H	A	A	W	Q	P	K	P	R	S	K	R	G	K	G	T	Q	P
E1	ATGGTCAGGTGCCCAAGTTCACCTTAATTCAGCAAACGCGGGAAGGGAACATAAACAACAAGCGACAGAACCCCACC	MVRCPSSP*	TATATCTATGATTTT	mix2-Azi-1_23	0.0318966	-0.05	-0.0103448	0.0172414	0.087931	0.277586	0	-0.0327586	-0.0560345										6.2258	4.93771	0.277586	5	6.50612	5.36755	0.956915	0.003673	M	V	R	C	P	S	S	P										C	P
O1	ATGCGCAGAACACCTTGATAGCGGCCGCCTCAAACGCGGGAAGGGAACATAAACAACAAGCGACAGAACCCCACC	MRRTP*	CGTATTCAGATCTTT	mix2-Azi-1_23	-0.128513	-0.0727145	0.0135258	-0.00710779	-0.0190671	0.277484													39.0723	32.8465	0.277484	5	38.2235	27.3257	1.02221	0.0108763	M	R	R	T	P													T	P
O1	ATGCGCCGGCGGTCGTCCTCCGCGTCACAAAAACGCAGGAAGGGAACATAAACAACAAGCGACAGAACCCCACC	MRRRSSSASQKRRKGT*	GTCGTCCCGAGGGTA	mix2-Azi-1_23	-0.0498442	0.00628822	-0.0184031	0.277316	0.0283258	0.00311526	-0.0338641	-0.00617284	-0.037037	-0.00305757	-0.0308642	-0.0123457	-0.0246914	-0.00617284	-0.0308642	-0.00617284	-0.0432099		34.4566	13.203	0.277316	3	26.3498	8.78327	1.30766	0.00935727	M	R	R	R	S	S	S	A	S	Q	K	R	R	K	G	T		R	R
A2	ATGATTGATAAGATTCCCTTTACTCATCCAACAAAACGCGGGAAGGGAACATAACCAGAAAGCAAAAGCAGGAAGCC	MIDKIPFTHPTKRGKGT*	GAGCCATTACAGGAA	mix2-Azi-1_23	-0.141864	-0.0117647	0.276853	0.0150497	-0.0235294	-0.026356	0.0621085	-0.0340718	0	-0.0052712	0	0	-0.0235294	0	0.00649351	-0.0352941	0	-0.0470588	16.5306	11.4855	0.276853	2	13.8255	7.48204	1.19566	0.0061671	M	I	D	K	I	P	F	T	H	P	T	K	R	G	K	G	T	M	I
E1	ATGGTACGCCCGTAACCTCGTCGACTCTCCGCCAAACGCGGGAAGGGAACATAAACAACAAGCGACAGAACCCCACC	MVRP*	TCACTTACTACCAAG	mix2-Azi-1_23	-0.275463	0	0	-0.056713	0.27662														5.79644	5.58175	0.27662	4	5.2049	3.57837	1.11365	0.00334959	M	V	R	P														R	P
E2	ATGGGACCGCACGGGACGAGGCCCGGGCCCGGAAAACGCGGGAAGGGAACATAACCAGAAAGCAAAAGCAGGAAGCC	MGPHGTRPGPGKRGKGT*	CGGGCGAGGGGGGGT	mix2-Azi-1_23	-0.0930851	0.276596	-0.0620567	0	0	0	0.0230496	-0.0203901	0.0212766	0	-0.0416667	-0.0620567	0	0	0	0	0	-0.0416667	5.04505	2.36151	0.276596	1	3.90367	1.46388	1.29238	0.00294573	M	G	P	H	G	T	R	P	G	P	G	K	R	G	K	G	T	-	M
E2	ATGAGTCAACTCACACCTGTCTTCTGGACGGTGAAACGCGGGAAGGGAACATAACCAGAAAGCAAAAGCAGGAAGCC	MSQLTPVFWTVKRGKGT*	GGGGCGGGTACAAGA	mix2-Azi-1_23	-0.182759	0.0344828	0.275862	0.091954	0	0.0862069	0.103448	-0.0137931	0.0195402	-0.0333333	0	0.00114943	-0.0494253	-0.0333333	0	0	-0.1	-0.2	6.2258	6.11846	0.275862	2	4.87959	3.90367	1.27589	0.00334738	M	S	Q	L	T	P	V	F	W	T	V	K	R	G	K	G	T	M	S
E1	ATGTTTGATACAGGGGAATCACATTAGGCCGTAAAACGCGGGAAGGGAACATAAACAACAAGCGACAGAACCCCACC	MFDTGESH*	GTAGATTGGACTCCT	mix2-Azi-1_23	-0.108333	-0.141667	0.275	-0.025	0.15	-0.141667	-0.0666667	-0.0333333	0										4.29366	3.75695	0.275	2	4.87959	3.74102	0.879921	0.0029838	M	F	D	T	G	E	S	H										M	F
E1	ATGCCACGAGACTGCGTCGCGATATCCTGCCTGAAACGCGGGAAGGGAACATAAACAACAAGCGACAGAACCCCACC	MPRDCVAISCLKRGKGT*	ACACTCGCGAAGGCC	mix2-Azi-1_23	-0.0785714	0.1	0.114286	0.275	0.025	0.025	0.1	-0.0821429	-0.0357143	0	0.075	-0.0214286	-0.0357143	0.05	-0.0714286	0.025	0	-0.392857	4.29366	3.86429	0.275	3	4.55429	3.41571	0.942773	0.00292246	M	P	R	D	C	V	A	I	S	C	L	K	R	G	K	G	T	P	R
A1	ATGCTAAAAAAATTAGGCCAACAATCACCCCAGAAACGCGGGAAGGGAACATAAACAACAAGCGACAGAACCCCACC	MLKKLGQQSPQKRGKGT*	TATCTTAAAAATCTG	mix2-Azi-1_23	0.132143	-0.047619	0.227381	0.275	-0.117857	-0.0928571	0.025	0.00238095	-0.047619	-0.0702381	0	0	-0.0952381	0	0	-0.047619	0	-0.142857	4.29366	3.1129	0.275	3	3.41571	2.92776	1.25703	0.00268002	M	L	K	K	L	G	Q	Q	S	P	Q	K	R	G	K	G	T	L	K
E1	ATGATGGTTCCTGAGAGCCGTACCCAGCTCTGGAAACGCGGGAAGGGAACATAAACAACAAGCGACAGAACCCCACC	MMVPESRTQLWKRGKGT*	GGAAATGTCCATATC	mix2-Azi-1_23	-0.141667	0	0.075	0.075	0.275	-0.00833333	-0.0666667	-0.00833333	-0.0333333	-0.0666667	-0.0333333	0	0	0	-0.0333333	-0.0333333	0	0	4.29366	2.46885	0.275	4	4.87959	2.11449	0.879921	0.0029838	M	M	V	P	E	S	R	T	Q	L	W	K	R	G	K	G	T	V	P
A1	ATGACACAAAAAAGAACACACCCATCCTAGCACAAACGCGGGAAGGGAACATAAACAACAAGCGACAGAACCCCACC	MTQKRTHPS*	CTGGGGGGGAGGGGT	mix2-Azi-1_23	0.125	0.0333333	0.175	0.025	0.275	0.0416667	0.05	0	0	-0.75									4.29366	3.22024	0.275	4	3.90367	3.41571	1.0999	0.00278995	M	T	Q	K	R	T	H	P	S									Q	K
E1	ATGGCCTGGGTTCGGATCAACGCTCAACTTCTCAAACGCGGGAAGGGAACATAAACAACAAGCGACAGAACCCCACC	MAWVRINAQLLKRGKGT*	ACTGCCGCACTATTG	mix2-Azi-1_23	-0.197524	-0.0204928	-0.017946	0.0198413	0.000473821	0.0123786	0.274757	0.00888415	0.0198413	0.0119048	0.0277778	-0.0249348	-0.0184198	0	-0.0298507	0.000473821	0	-0.0223881	27.05	13.4177	0.274757	6	21.7955	5.5302	1.24108	0.00814096	M	A	W	V	R	I	N	A	Q	L	L	K	R	G	K	G	T	R	I
E1	ATGACCCAGCCAATCAGGCCACGCTCTACTTGGAAACGCGGGAAGGGAACATAAACAACAAGCGACAGAACCCCACC	MTQPIRPRSTWKRGKGT*	AATGACACTCGTGAT	mix2-Azi-1_23	-0.0372549	-0.0137255	0	0.117647	0.117647	0.27451	0.0372549	0.0647059	0	0	0	-0.133333	0.00588235	0	-0.0333333	-0.0333333	0	-0.333333	5.47441	4.401	0.27451	5	4.87959	3.57837	1.1219	0.00320447	M	T	Q	P	I	R	P	R	S	T	W	K	R	G	K	G	T	P	I
E2	ATGCGCCCCCCCAATTGGCACCCCGACCTCCCCAAACGCGGGAAGGGAACATAACCAGAAAGCAAAAGCAGGAAGCC	MRPPNWHPDLPKRGKGT*	ACCCACGCAGGTGAT	mix2-Azi-1_23	-0.105464	0.0327869	0.0327869	0.0163934	0.274317	0.0163934	0	-0.13388	-0.0333333	0	0	-0.0333333	0	0	0	0	0	-0.0333333	6.54783	4.401	0.274317	4	4.87959	2.60245	1.34188	0.00337955	M	R	P	P	N	W	H	P	D	L	P	K	R	G	K	G	T	P	P
E1	ATGCGTACTAGCGCCAAGCGCCGCGGCCTATGGAAACGCGGAAAGGGAACATAAACAACAAGCGACAGAACCCCACC	MRTSAKRRGLWKRGKGT*	AGCGCAGCAAGTCGC	mix2-Azi-1_23	0.0784314	0	0	0	0.0588235	0.27398	0.0784314	0.0710122	0.0196078	-0.118177	-0.0418654	-0.0810811	-0.0540541	-0.0540541	-0.162162	0.0392157	0	-0.108108	5.47441	5.04505	0.27398	5	6.01816	6.01816	0.909648	0.00340671	M	R	T	S	A	K	R	R	G	L	W	K	R	G	K	G	T	S	A
E2	ATGTCGGTCCACACTGGTTTGCCAGCGGCATAAACGCGGGAAGGGAACATAACCAGAAAGCAAAAGCAGGAAGCC	MSVHTGLPAA*	ACACCTACGCCAGCG	mix2-Azi-1_23	-0.137681	0.0434783	0.273752	0	0	0.0434783	-0.00241546	-0.0829308	-0.111111	0.00644122	-0.0547504								4.93771	3.97163	0.273752	2	4.39163	2.92776	1.12434	0.00300117	M	S	V	H	T	G	L	P	A	A								M	S
E2	ATGGAGCGGGCTCCCAGAGCCACGGTCCGCAAAAAACGCGGGAAGGGAACATAACCAGAAAGCAAAAGCAGGAAGCC	MERAPRATVRKKRGKGT*	GGGGCCGCTGCCCCC	mix2-Azi-1_23	-0.183393	0	0	0	0	0	0.0116487	0.273596	0.0881123	-0.00896057	0.0349462	-0.0020908	-0.0388292	-0.0322581	-0.0229988	-0.00686977	0	-0.0645161	11.5929	9.23136	0.273596	7	10.0845	5.69286	1.14957	0.00498088	M	E	R	A	P	R	A	T	V	R	K	K	R	G	K	G	T	R	A
E2	ATGGCTCGACCGAAGCGCGACGCCCCACGGTCGAAACGCGGGAAGGGAACATAACCAGAAAGCAAAAGCAGGAAGCC	MARPKRDAPRSKRGKGT*	CAAGGGCGAGCATTC	mix2-Azi-1_23	-0.386913	0.0284495	0.029872	0.027027	0.273115	-0.0526316	0	0.0540541	0	0	0.027027	0	0	0	0	0	0	0	3.97163	2.79088	0.273115	4	3.09041	0.975918	1.28515	0.00252276	M	A	R	P	K	R	D	A	P	R	S	K	R	G	K	G	T	R	P
E1	ATGCCACGGTCCACCTTTTTTCCAGGCACGTGGAAACGCGGGAAGGGAACATAAACAACAAGCGACAGAACCCCACC	MPRSTFFPGTWKRGKGT*	TTACATTCAGTTTTA	mix2-Azi-1_23	0.121725	0.272958	-0.000806123	0.028343	0.0103306	0.00790543	0.0137448	0.036113	-0.00871156	-0.0366481	-0.0350765	-0.00457933	-0.0195366	-0.00934155	-0.0146864	-0.0220973	-0.00655738	-0.296654	51.9533	41.2191	0.272958	1	49.6092	43.591	1.04725	0.0126088	M	P	R	S	T	F	F	P	G	T	W	K	R	G	K	G	T	-	M
E1	ATGTAAAGAAAGTCTCCCCAACGGGGTTCACTAAACGCGGGAAGGGAACATAAACAACAAGCGACAGAACCCCACC	M*	CGGGGGGCGTCGTGG	mix2-Azi-1_23	-0.25	0.272727																	7.08453	6.11846	0.272727	1	7.15673	4.39163	0.989912	0.00386105	M																	-	M
E1	ATGGATACGTACGTCTGTGCTTCGCGCCCGTGGAAACGCGGGAAGGGAACATAAACAACAAGCGACAGAACCCCACC	MDTYVCASRPWKRGKGT*	CATTATGCCAATCCTA	mix2-Azi-1_23	0	0.272727	0.030303	0.212121	-0.0833333	0.0909091	0.030303	0.0909091	-0.17803	0	-0.0530303	0.140152	-0.0416667	-0.094697	-0.0416667	-0.0416667	-0.0416667	-0.0416667	3.54227	3.54227	0.272727	1	3.90367	2.92776	0.907419	0.00261121	M	D	T	Y	V	C	A	S	R	P	W	K	R	G	K	G	T	-	M
E1	ATGGTAAAGCGTCCCTCGCCGAGGTGCGGTCTGAAACGCGGGAAGGGAACATAAACAACAAGCGACAGAACCCCACC	MVKRPSPRCGLKRGKGT*	CCAAGCTGGGCGATA	mix2-Azi-1_23	0.0545455	0.0424242	0.272727	0.0363636	0.0212121	0.0787879	-0.0121212	-0.130303	0	-0.0666667	-0.0333333	-0.0666667	0	0	0	-0.0151515	-0.0333333	-0.166667	5.90378	4.29366	0.272727	2	4.87959	3.90367	1.20989	0.00325685	M	V	K	R	P	S	P	R	C	G	L	K	R	G	K	G	T	M	V
A1	ATGACCATAAAACGCACCAATACAAAAGCGTAAAACGCGGGAAGGGAACATAAACAACAAGCGACAGAACCCCACC	MTIKRTNTKA*	CAGCAATCTTACTTA	mix2-Azi-1_23	0.18303	0	0.272727	0.0412121	0.00121212	-0.0593939	-0.0290909	-0.04	-0.16	-0.12	-0.089697								3.54227	2.46885	0.272727	2	4.06633	3.57837	0.871122	0.0026435	M	T	I	K	R	T	N	T	K	A								M	T
E2	ATGGCACGACCTGAGATCCCGTCGGCAATGCCCAAACGCGGGAAGGGAACATAACCAGAAAGCAAAAGCAGGAAGCC	MARPEIPSAMPKRGKGT*	GAAGGGGCGCATGGG	mix2-Azi-1_23	-0.0669856	0.0606061	0.272727	0.121212	0.189793	-0.127592	-0.0446571	-0.172249	0	0	0	0	0	-0.0223285	-0.0526316	-0.0526316	0	-0.105263	3.54227	3.22024	0.272727	2	3.09041	2.60245	1.14621	0.00243389	M	A	R	P	E	I	P	S	A	M	P	K	R	G	K	G	T	M	A
E2	ATGGTTAGAGAGTTGCGGCCATGTCGCGCCCACAAACGCGGGAAGGGAACATAACCAGAAAGCAAAAGCAGGAAGCC	MVRELRPCRAHKRGKGT*	AGCCGTGCCGCTAGT	mix2-Azi-1_23	0.131818	0	0.0818182	0.272727	0.030303	0.121212	0.0909091	-0.0893939	0.0106061	0	0	-0.1	0	0	-0.1	-0.05	-0.1	-0.2	3.54227	2.89822	0.272727	3	3.25306	2.7651	1.0889	0.00247176	M	V	R	E	L	R	P	C	R	A	H	K	R	G	K	G	T	V	R
A1	ATGGTATTAAAGGTATGGGTATGTGGCCGCGTCAAACGCGGGAAGGGAACATAAACAACAAGCGACAGAACCCCACC	MVLKVWVCGRVKRGKGT*	TTGACTCCTATGTAT	mix2-Azi-1_23	0.146753	-0.0519481	-0.0162338	0.037013	-0.0175325	0.0727273	0.272727	-0.0714286	0.00064935	0	-0.0714286	0.00194805	0	0	-0.214286	0	-0.0357143	-0.0714286	5.90378	4.50834	0.272727	6	4.55429	4.22898	1.29631	0.00318991	M	V	L	K	V	W	V	C	G	R	V	K	R	G	K	G	T	V	W
A1	ATGCAGAGCAAACGCCCGCCCCCACAAACCGCCAAACGCGGGAAGGGAACATAAACAACAAGCGACAGAACCCCACC	MQSKRPPPQTAKRGKGT*	ATTTTTGAACAATTT	mix2-Azi-1_23	0.125758	-0.0393939	0	0.0909091	-0.1	-0.15	0.272727	0	-0.1	0	0	-0.1	0	0	0	0	0	0	3.54227	1.50278	0.272727	6	3.25306	1.78918	1.0889	0.00247176	M	Q	S	K	R	P	P	P	Q	T	A	K	R	G	K	G	T	R	P
A1	ATGATGTATGCACGCTTGCCCCTCCTCACCGCCAAACGCGGGAAGGGAACATAAACAACAAGCGACAGAACCCCACC	MMYARLPLLTAKRGKGT*	TCCTGGCGCGTTGCG	mix2-Azi-1_23	-0.0451613	0.0322581	0.0645161	0.0322581	-0.1	0.0645161	0.0645161	0.272581	-0.0177419	0	0	-0.25	0.0322581	0	-0.05	-0.05	0	-0.05	3.32758	2.14683	0.272581	7	3.25306	1.95184	1.02291	0.00242437	M	M	Y	A	R	L	P	L	L	T	A	K	R	G	K	G	T	L	P
E1	ATGTGCCGCCTACCCCCGGCCCTCGCGCACTGGAAACGCGGGAAGGGAACATAAACAACAAGCGACAGAACCCCACC	MCRLPPALAHWKRGKGT*	TTGGTACTACCCTCT	mix2-Azi-1_23	-0.0893452	0.0188679	0	0.272475	0.0943396	-0.0294118	-0.0105438	-0.117647	0	-0.0294118	-0.0294118	0	-0.0588235	-0.0105438	0.0188679	-0.0294118	0	0	5.6891	2.68354	0.272475	3	5.5302	2.11449	1.02873	0.00334131	M	C	R	L	P	P	A	L	A	H	W	K	R	G	K	G	T	C	R
E1	ATGTGGCGCCGTTGCAGCCCGCCTGCCCGCAACAAACGCGGGAAGGGAACATAAACAACAAGCGACAGAACCCCACC	MWRRCSPPARNKRGKGT*	GAGGTTTAGTTGTAT	mix2-Azi-1_23	0.0260406	0.00740075	-0.00181481	0.0043796	-0.0142036	-0.00733	-0.0213815	0.271882	0.0219688	-0.00680289	-0.0267446	-0.0020483	-0.0182083	-0.0133723	-0.02274	-0.0172248	-0.0219086	-0.117927	71.06	39.931	0.271882	7	69.4529	38.0608	1.02314	0.0152718	M	W	R	R	C	S	P	P	A	R	N	K	R	G	K	G	T	S	P
E1	ATGAGGAGACCAGCCTCCGCGACGAATGGAGCGAAACGCGGGAAGGGAACATAAACAACAAGCGACAGAACCCCACC	MRRPASATNGAKRGKGT*	GCTTCATCCTGTAAC	mix2-Azi-1_23	0.15071	0.0705882	0.0565923	-0.00466531	0.2714	-0.0227181	-0.0862069	0.0125761	-0.0862069	-0.0172414	-0.0344828	-0.0172414	-0.0517241	-0.0344828	-0.0344828	-0.0172414	0	-0.12069	9.12402	6.33314	0.2714	4	9.43388	7.64469	0.967155	0.00450586	M	R	R	P	A	S	A	T	N	G	A	K	R	G	K	G	T	R	P
E2	ATGCGGCCGAGGTTTCGCACTGCCGAGTTCTCCAAACGCGGGAAGGGAACATAACCAGAAAGCAAAAGCAGGAAGCC	MRPRFRTAEFSKRGKGT*	CGGGGGCGCAAAGGA	mix2-Azi-1_23	0.46875	0	0.0208333	0.270833	0.0208333	-0.0729167	0	-0.0208333	-0.125	-0.03125	-0.15625	-0.1875	0	-0.0625	-0.03125	0	0	0	5.15239	2.57619	0.270833	3	5.2049	4.55429	0.989912	0.00316528	M	R	P	R	F	R	T	A	E	F	S	K	R	G	K	G	T	R	P
E1	ATGATAGGGAGATGGATCCTCGGGGTCAGGCGGAAACGCGGGAAGGGAACATAAACAACAAGCGACAGAACCCCACC	MIGRWILGVRRKRGKGT*	AGGCGGGACACGGGG	mix2-Azi-1_23	-0.493168	0.0571429	0.0571429	0	0.270807	0.0285714	0.171429	-0.0149068	0	-0.0434783	-0.0434783	0.156522	0.0285714	0	0	0.0285714	0.0571429	-0.26087	3.75695	3.64961	0.270807	4	3.74102	1.78918	1.00426	0.00260557	M	I	G	R	W	I	L	G	V	R	R	K	R	G	K	G	T	G	R
E1	ATGTGGCTAGCTAACCTGCCTTGAGCCTGCTCGAAACGCGGGAAGGGAACATAAACAACAAGCGACAGAACCCCACC	MWLANLP*	GTATAAGAGTATGTG	mix2-Azi-1_23	-0.0864662	0.0357143	-0.0676692	0.0545113	-0.0676692	-0.0695489	-0.0695489	0.270677											3.00556	2.79088	0.270677	7	3.09041	2.60245	0.972545	0.00229902	M	W	L	A	N	L	P											L	P
A1	ATGATTCATAAGTTATGCCAACTACCAACCACAAAACGCGGGAAGGGAACATAAACAACAAGCGACAGAACCCCACC	MIHKLCQLPTTKRGKGT*	AATAGATACCCCGGA	mix2-Azi-1_23	0.163585	0	0.27027	0.27027	0.0810811	0.108108	-0.130868	-0.105263	-0.0526316	0	-0.210526	-0.157895	0	0.027027	0	0	0	-0.263158	3.97163	3.1129	0.27027	2	3.09041	2.92776	1.28515	0.00249648	M	I	H	K	L	C	Q	L	P	T	T	K	R	G	K	G	T	M	I
A1	ATGATTAGAGATGGGCACTCCTTATGCCGGATAAAACGCGGGAAGGGAACATAAACAACAAGCGACAGAACCCCACC	MIRDGHSLCRIKRGKGT*	ATTCGACGTGGTGCC	mix2-Azi-1_23	-0.123755	0	0.27027	0.108108	0.027027	0.0810811	-0.0753912	-0.0256046	0	0	-0.0526316	-0.156472	0	-0.0526316	0	0	0	0	3.97163	2.79088	0.27027	2	3.09041	1.78918	1.28515	0.00249648	M	I	R	D	G	H	S	L	C	R	I	K	R	G	K	G	T	M	I
E1	ATGGATGGCTGCGCGCTGAGGTGCTCGTTCTAGAACGCGGGAAGGGAACATAAACAACAAGCGACAGAACCCCACC	MDGCALRCSF*	ACTCAAGATACATTA	mix2-Azi-1_23	-0.0450214	-0.0532369	-0.00281677	0.270175	-0.0701845	-0.0424863	0.00276982	-0.00572743	-0.00291066	-0.00281677	-0.0308906								19.2141	17.7113	0.270175	3	19.3557	17.0786	0.992684	0.00696842	M	D	G	C	A	L	R	C	S	F								D	G
E1	ATGAGTCGGCCCAGATCTCCAACCCCCCACGGTAAACGCGGGAAGGGAACATAAACAACAAGCGACAGAACCCCACC	MSRPRSPTPHGKRGKGT*	ATGATCTTAGAAATA	mix2-Azi-1_23	-0.015	0.27	0.1	0.0225	0.0375	0.0625	-0.0425	-0.04	-0.1	0	-0.04	-0.1275	-0.02	0	-0.0075	0	0	-0.1	8.58731	6.65517	0.27	1	8.13265	6.18082	1.05591	0.00420923	M	S	R	P	R	S	P	T	P	H	G	K	R	G	K	G	T	-	M
A1	ATGAGATGATCCTCGAACTGGACTAAGAAGCGGAAACGCGGGAAGGGAACATAAACAACAAGCGACAGAACCCCACC	MR*	CTTGGGGGAGTTAAA	mix2-Azi-1_23	0.0234604	0.269795	-0.247801																3.32758	2.03949	0.269795	1	3.57837	2.27714	0.929917	0.00246944	M	R																-	M
A1	ATGAGGTGATAGGGCCAGGCCAACTCGCGCCGAAAACGCGGGAAGGGAACATAAACAACAAGCGACAGAACCCCACC	MR*	GGAGAAGGGAATGTG	mix2-Azi-1_23	-0.120048	0.269296	-0.141735																10.3048	4.61568	0.269296	1	9.92184	3.25306	1.0386	0.00470871	M	R																-	M
E1	ATGTGTACACGTGGCCCGCCCAGGGCGTTGCGCAAACGCGGGAAGGGAACATAAACAACAAGCGACAGAACCCCACC	MCTRGPPRALRKRGKGT*	TTTGTAAACCGTTTA	mix2-Azi-1_23	0.0265073	0.0769231	0.173077	0.269231	0.0384615	0.141892	-0.52131	-0.162162	0	0	0.0192308	-0.0810811	0	0	0	0	0.0192308	0	5.58175	4.83036	0.269231	3	6.01816	5.36755	0.927485	0.00336728	M	C	T	R	G	P	P	R	A	L	R	K	R	G	K	G	T	C	T
A1	ATGATTCTTAAGTGAAGGCAAAGCGTCAACGGTAAACGCGGGAAGGGAACTAAACAACAAGCGACAGAACCCCACC	MILK*	AGGGGTCCAATACGC	mix2-Azi-1_23	-0.190559	0.0769231	0.0355478	-0.234266	0.269231														5.58175	4.61568	0.269231	4	5.36755	3.41571	1.03991	0.00325328	M	I	L	K														L	K
A1	ATGATTCAACACGAGAAAGATAACCCGGGCCGCAAACGCGGGAAGGGAACATAAACAACAAGCGACAGAACCCCACC	MIQHEKDNPGRKRGKGT*	TATAAAAATCTCGAC	mix2-Azi-1_23	-0.0726496	0.0982906	-0.017094	0.230769	0.0213675	0.0213675	0.269231	0.0213675	0.0384615	0	-0.0555556	-0.0555556	0	0	-0.0555556	0	-0.111111	-0.333333	2.79088	2.68354	0.269231	6	2.92776	2.60245	0.953248	0.00220018	M	I	Q	H	E	K	D	N	P	G	R	K	R	G	K	G	T	E	K
E1	ATGACCCAGCCCTACCCTCGAACAAGAGGCGCCAAACGCGGGAAGGGAACATAAACAACAAGCGACAGAACCCCACC	MTQPYPRTRGAKRGKGT*	GATATTATTCTAGCA	mix2-Azi-1_23	0.197107	0.0223026	0.00341571	0.268334	0.0353627	-0.12166	-0.0474181	-0.257886	-0.0126582	-0.0253165	-0.0221017	-0.0126582	-0.00150693	0	0	-0.0253165	0	0	13.525	9.66073	0.268334	3	12.8496	11.711	1.05256	0.00550432	M	T	Q	P	Y	P	R	T	R	G	A	K	R	G	K	G	T	T	Q
E2	ATGCTAGCAGGGGCACGTGTTCTCGCCGCCCGGAAACGCGGGAAGGGAACATAACCAGAAAGCAAAAGCAGGAAGCC	MLAGARVLAARKRGKGT*	GTTTCGTGATTCTC	mix2-Azi-1_23	0.046748	0.268293	-0.0101626	0	0	0	0	0.0802846	-0.0416667	-0.0589431	-0.0416667	0.0487805	-0.0416667	0	0	0	0	-0.166667	4.401	2.36151	0.268293	1	3.90367	1.95184	1.1274	0.00274221	M	L	A	G	A	R	V	L	A	A	R	K	R	G	K	G	T	-	M
A1	ATGGGTATAAAGATAAATCGTTGCGCGCCACGTAAACGCGGGAAGGGAACATAAACAACAAGCGACAGAACCCCACC	MGIKINRCAPRKRGKGT*	AGGTGCGATATCTTA	mix2-Azi-1_23	-0.111335	0	0.00335345	0.267606	-0.0238095	0.106304	0.056338	-0.0767941	0.0422535	-0.128773	0.074782	0.0140845	0	-0.104963	0	-0.0714286	0	0	7.62124	6.65517	0.267606	3	6.83143	4.87959	1.11561	0.00381889	M	G	I	K	I	N	R	C	A	P	R	K	R	G	K	G	T	G	I
E1	ATGAGTAACGCGGCCTATCACCCTCGGGCCGACAAACGCGGGAAGGGAACATAAACAACAAGCGACAGAACCCCACC	MSNAAYHPRADKRGKGT*	CATCTATCGTCCAAC	mix2-Azi-1_23	0.069403	0.267537	-0.160821	0.0895522	0.00485075	-0.0451493	0.0298507	-0.025	0	0	-0.05	0	0	0.0447761	-0.025	-0.125	0	-0.05	7.19188	6.33314	0.267537	1	6.50612	6.01816	1.1054	0.00369714	M	S	N	A	A	Y	H	P	R	A	D	K	R	G	K	G	T	-	M
O1	ATGCGCCCATGGAGTCGCCCTCTTCCACTGTCAAAACGCGGGAAGGGAACATAAACAACAAGCGACAGAACCCCACC	MRPWSRPLPLSKRGKGT*	AATTGCCGCGAAGG	mix2-Azi-1_23	-0.0908371	0.0178926	0.0159046	0.267412	0.00795229	-0.0145388	-0.0224911	-0.0407393	-0.00813008	0	-0.0326092	-0.0183371	-8.8898e-05	0	0	0	-0.0162602	-0.0671176	53.9927	21.0389	0.267412	3	40.0127	12.0363	1.34939	0.0117135	M	R	P	W	S	R	P	L	P	L	S	K	R	G	K	G	T	R	P
E1	ATGATGGGCACGCGCTGGAGTCGCGTCGTCGCCAAACGCGGGAAGGGAACATAAACAACAAGCGACAGAACCCCACC	MMGTRWSRVVAKRGKGT*	GTGTTCTTCCTTTCG	mix2-Azi-1_23	0.0192308	0.267206	-0.0354251	-0.16498	-0.00708502	-0.0789474	0.0232794	0	0	0	-0.01417	0.0192308	0	0	0	0.0384615	0	-0.105263	5.58175	5.25973	0.267206	1	6.18082	6.18082	0.903077	0.0033689	M	M	G	T	R	W	S	R	V	V	A	K	R	G	K	G	T	-	M
A1	ATGTTTAATAACGAAACACAGGAGTAGAGGAAAAAACGCGGGAAGGGAACATAAACAACAAGCGACAGAACCCCACC	MFNNETQE*	CTACGAGCCGAGACC	mix2-Azi-1_23	0.0818182	0.266667	-0.0030303	0.0212121	-0.0909091	0.0333333	0.0212121	0	-0.136364										3.22024	1.93215	0.266667	1	3.57837	2.4398	0.89992	0.00241683	M	F	N	N	E	T	Q	E										-	M
E2	ATGCAGCGCCAATGTAATCGGTCGTCGCCGCTGAAACGCGGGAAGGGAACATAACCAGAAAGCAAAAGCAGGAAGCC	MQRQCNRSSPLKRGKGT*	CTGGACCAACTCACC	mix2-Azi-1_23	0.0805556	0.1625	0.0125	0.1125	0.0875	0.266667	0.025	0.0375	0.00277778	-0.0541667	-0.177778	-0.0666667	-0.0666667	-0.0222222	-0.0222222	0	0	-0.333333	8.58731	7.5139	0.266667	5	7.31939	6.66878	1.17323	0.00402747	M	Q	R	Q	C	N	R	S	S	P	L	K	R	G	K	G	T	Q	C
A1	ATGTGTTATAAGCCAAATTGTGAGTGCGCCAGTAAACGCGGGAAGGGAACATAAACAACAAGCGACAGAACCCCACC	MCYKPNCECASKRGKGT*	GGATCTCCGGAACCG	mix2-Azi-1_23	0.0833333	-0.00939394	0.163939	-0.0281818	-0.0681818	0.266667	0.0212121	-0.0375758	-0.0454545	0.0266667	-0.136364	-0.0548485	0	0	0	0	0	-0.136364	8.05061	5.36707	0.266667	5	7.15673	5.04225	1.1249	0.00392335	M	C	Y	K	P	N	C	E	C	A	S	K	R	G	K	G	T	K	P
E1	ATGTTGTTGTTCCACTCAAATTGCTGCCAGCTCAAACGCGGGAAGGGAACATAAACAACAAGCGACAGAACCCCACC	MLLFHSNCCQLKRGKGT*	CGCCTGCGCGCCTGG	mix2-Azi-1_23	-0.0649573	0.0666667	0.145299	0	0.0666667	0.266667	-0.190598	0.0222222	0.0444444	-0.0384615	0	0.0222222	0	0.0222222	-0.0769231	0	-0.0384615	-0.230769	4.83036	4.29366	0.266667	5	4.22898	3.41571	1.14221	0.00287141	M	L	L	F	H	S	N	C	C	Q	L	K	R	G	K	G	T	F	H
E2	ATGGACCAGTCCGGCAAAGCCTGGCGGCTGCTCAAACGCGGGAAGGGAACATAACCAGAAAGCAAAAGCAGGAAGCC	MDQSGKAWRLLKRGKGT*	GAAAACCCGCGCTCC	mix2-Azi-1_23	0.0606061	-0.137374	0.0444444	0.0666667	0	0.0434343	0.266667	-0.069697	-0.0464646	0	-0.0454545	-0.114141	0	0	-0.0454545	-0.0232323	0	0	4.83036	3.22024	0.266667	6	3.57837	2.60245	1.34988	0.00273058	M	D	Q	S	G	K	A	W	R	L	L	K	R	G	K	G	T	G	K
E2	ATGCGTGCACCTTGCCCCCTGTTCTAGGCCCTTAAACGCGGGAAGGGAACATAACCAGAAAGCAAAAGCAGGAAGCC	MRAPCPLF*	GAAGCGAGGAGCGAC	mix2-Azi-1_23	0.0479167	0	-0.1875	-0.411111	0	0.0666667	0.172917	0	0.266667										4.83036	3.54227	0.266667	8	5.2049	4.06633	0.928042	0.00305662	M	R	A	P	C	P	L	F										L	F
E2	ATGGGCAAGCCCCAACCCCGCCTCACCGGGTCCAAACGCGGGAAGGGAACATAACCAGAAAGCAAAAGCAGGAAGCC	MGKPQPRLTGSKRGKGT*	TCACGCGGAAGCCCG	mix2-Azi-1_23	0.0766046	-0.0196687	-0.0196687	0.0238095	0.0238095	-0.063147	0.0238095	0.266046	-0.126294	0.047619	0	-0.015528	0	0	0	0	-0.0434783	-0.173913	4.50834	2.79088	0.266046	7	3.74102	2.60245	1.20511	0.00270417	M	G	K	P	Q	P	R	L	T	G	S	K	R	G	K	G	T	P	R
E1	ATGCACGCCAGCAAACGGTAGACCCTACGTCGCAAACGCGGGAAGGGAACATAAACAACAAGCGACAGAACCCCACC	MHASKR*	TTTTCAGCACCCCTT	mix2-Azi-1_23	-0.00160256	0.0208333	-0.0176282	0.0240385	0.266026	-0.115385	-0.259615												5.15239	3.97163	0.266026	4	4.22898	3.25306	1.21835	0.0029207	M	H	A	S	K	R												A	S
E1	ATGGCGGCGGGCACATCTCCTGCTCGCCGCCAGAAACGCGGGAAGGGAACATAAACAACAAGCGACAGAACCCCACC	MAAGTSPARRQKRGKGT*	GGGAAGGGGGGGGGC	mix2-Azi-1_23	-0.0842105	0.0289474	-0.0736842	-0.15	0.265789	0.0263158	-0.144737	0.0789474	0	0.0263158	0	0	0	0	0	0.0263158	0	0	4.07897	2.79088	0.265789	4	3.25306	1.95184	1.25389	0.00251339	M	A	A	G	T	S	P	A	R	R	Q	K	R	G	K	G	T	A	G
E1	ATGCGCGGGCGGTGAGTAGGTGTCCCCCTACAAACGCGGGAAGGGAACATAAACAACAAGCGACAGAACCCCACC	MRGR*	CAATGCCGTACAAAC	mix2-Azi-1_23	0.119318	0.0454545	-0.0833333	0.265152	-0.299242														7.08453	3.43493	0.265152	3	7.80735	4.71694	0.907419	0.00385342	M	R	G	R														R	G
E1	ATGCTGCCACGGTTTAACGCCCCGCCCCTACCGAAACGCGGGAATGGAACATAAACAACAAGCGACAGAACCCCACC	MLPRFNAPPLPKRGNGT*	CCGGTGGCCCGGGCC	mix2-Azi-1_23	0.339226	0	0.037037	0.0246914	-0.0415264	0.265152	0	0.0162738	-0.0869809	-0.248036	-0.169473	-0.0454545	0	0	0	0	-0.0227273	-0.0227273	8.69466	5.15239	0.265152	5	7.15673	6.34347	1.21489	0.00399249	M	L	P	R	F	N	A	P	P	L	P	K	R	G	N	G	T	R	F
E2	ATGGGCCCCTAGCTGGCAATGACAGGAAATGCGGGAAGGGAACATAACCAGAAAGCAAAAGCAGGAAGCC	MGP*	TGGGCTGGGTGGTGG	mix2-Azi-1_23	-0.17035	0.0336838	-0.0343274	0.264965															8.47997	6.76251	0.264965	3	9.59653	6.01816	0.88365	0.00432534	M	G	P															G	P
E1	ATGGCCACAGACTCCGAGGTCTCCACCGGCACGAAACGCGGGAAGGGAACATAAACAACAAGCGACAGAACCCCACC	MATDSEVSTGTKRGKGT*	AATACTATGTGCAAT	mix2-Azi-1_23	0.0846395	-0.101881	0.26489	-0.0109718	-0.0109718	-0.0454545	0	0	-0.0909091	-0.0909091	-0.0109718	0	0	0.0689655	0	0	0	-0.0564263	3.1129	1.71746	0.26489	2	3.57837	2.27714	0.869922	0.00237636	M	A	T	D	S	E	V	S	T	G	T	K	R	G	K	G	T	M	A
E1	ATGTCTCGCCGCCAAGGGGCGCGAGAGACTCGGAAACGCGGGAAGGGAACATAAACAACAAGCGACAGAACCCCACC	MSRRQGARETRKRGKGT*	GGGGCCGGCGGGCGG	mix2-Azi-1_23	0.0773619	0	0	0.00980392	0	0.0196078	0	0	0.264884	-0.0306595	0.0994652	-0.0265597	-0.116043	-0.0363636	0	-0.0447415	-0.0363636	0	10.9488	7.29922	0.264884	8	8.94592	5.04225	1.22389	0.00457211	M	S	R	R	Q	G	A	R	E	T	R	K	R	G	K	G	T	A	R
E1	ATGCCAGGGGACAATCACATAGCGATGGGATCTAAACGCGGGAAGGGAACATAAACAACAAGCGACAGAACCCCACC	MPGDNHIAMGSKRGKGT*	ATTCCGCAACTCTG	mix2-Azi-1_23	0	0.09375	0.03125	0.046131	0	0.0446429	-0.0327381	0.264881	0.03125	0.03125	0.0297619	-0.0952381	-0.190476	-0.0639881	0	-0.047619	0	-0.0952381	3.43493	3.43493	0.264881	7	3.41571	3.25306	1.00562	0.0024137	M	P	G	D	N	H	I	A	M	G	S	K	R	G	K	G	T	H	I
E2	ATGCTCTAGGTCCGCCCCCGCCCACGACCCCGTAAACGCGGGAAGGGAACATAACCAGAAAGCAAAAGCAGGAAGCC	ML*	TCGGGAGAAGCCCAG	mix2-Azi-1_23	-0.298095	0.264762	-0.0047619																8.05061	4.50834	0.264762	1	6.83143	1.78918	1.17847	0.00384116	M	L																-	M
E2	ATGGTCAGGCGGCGGTGCGACGGCGTACCTGGCAAACGCGGGAAGGGAACATAACCAGAAAGCAAAAGCAGGAAGCC	MVRRRCDGVPGKRGKGT*	GATGCGTCACGCGG	mix2-Azi-1_23	-0.0382353	-0.0205882	-0.0191176	0.0147059	0.264706	0	0	0.00441176	-0.05	-0.025	0	0.0441176	0	0	0	-0.05	0	-0.1	7.29922	4.29366	0.264706	4	6.50612	3.41571	1.1219	0.00367437	M	V	R	R	R	C	D	G	V	P	G	K	R	G	K	G	T	R	R
E2	ATGTGCCCCACCTCACCACCGTTGCCCCTGCCCAAACGCGGGAAGGGAACATAACCAGAAAGCAAAAGCAGGAAGCC	MCPTSPPLPLPKRGKGT*	CCAACGTTGCCACAT	mix2-Azi-1_23	0.0751634	-0.218954	0.0294118	0.0882353	0	-0.0555556	-0.0522876	0.264706	0.117647	0.0294118	-0.0555556	0	-0.111111	0	-0.0555556	0	0	-0.0555556	3.64961	2.36151	0.264706	7	2.92776	2.11449	1.24656	0.00234514	M	C	P	T	S	P	P	L	P	L	P	K	R	G	K	G	T	P	P
E1	ATGGCAACCCCGAGTGCGCCGAACATTGGTTTCAAACGCTGGAAGGGAACATAAACAACAAGCGACAGAACCCCACC	MATPSAPNIGFKRWKGT*	AGACTATTCCGTGTA	mix2-Azi-1_23	0.350225	-0.027027	-0.00619369	0.0625	0.26464	0	-0.0123874	0	0.104167	0	0	0.0208333	-0.108108	0	0	0	-0.027027	-0.594595	5.15239	2.79088	0.26464	4	6.01816	5.2049	0.85614	0.00323106	M	A	T	P	S	A	P	N	I	G	F	K	R	W	K	G	T	T	P
E1	ATGCGGCGGAGGCTGCGAGGCCCTGAGATCGACAAACGCGGGAAGGGAACATAAACAACAAGCGACAGAACCCCACC	MRRRLRGPEIDKRGKGT*	GCCAGGCCCGTCGAT	mix2-Azi-1_23	-0.0416667	0	0	0.264493	0.0120773	0	0	-0.0869565	-0.0217391	0.0138889	-0.0434783	0.0138889	-0.0295894	0.0277778	-0.0217391	-0.0434783	0	-0.0434783	7.72858	4.18632	0.264493	3	7.48204	3.74102	1.03295	0.00389562	M	R	R	R	L	R	G	P	E	I	D	K	R	G	K	G	T	R	R
E2	ATGACACGATAGCCTTTCCACCGACGATGGCCGAAACGCGGGAAGGGAACATAACCAGAAAGCAAAAGCAGGAAGCC	MTR*	GGGTCCCGACGATGT	mix2-Azi-1_23	-0.178571	0.264286	0	-0.153571															4.29366	3.22024	0.264286	1	4.55429	2.60245	0.942773	0.0028086	M	T	R															-	M
E1	ATGGGCGTTCGCATATCACTTTTTCTCGGGGGTAAACGCGGGAAGGGAACATAAACAACAAGCGACAGAACCCCACC	MGVRISLFLGGKRGKGT*	GGGGGGCCGTGGGTG	mix2-Azi-1_23	0.0857143	-0.0321429	0.264286	0.0285714	0	0	0	0.0857143	-0.05	0	0.0142857	-0.0321429	-0.00714286	-0.0357143	-0.05	0	-0.025	-0.221429	7.5139	6.11846	0.264286	2	6.50612	5.69286	1.1549	0.00370068	M	G	V	R	I	S	L	F	L	G	G	K	R	G	K	G	T	M	G
E2	ATGGGGGGTCCGACCAGCCCGGCAGGTCCGGTCAAACGCGGGAAGGGAACATAACCAGAAAGCAAAAGCAGGAAGCC	MGGPTSPAGPVKRGKGT*	CGACCGAGCGCTAGG	mix2-Azi-1_23	0.114035	0	0.0526316	0	0.0789474	0	0.263158	0.0576441	0	-0.047619	-0.0952381	-0.047619	0.0263158	0	-0.116541	0	0	-0.190476	4.07897	2.25417	0.263158	6	3.41571	1.95184	1.19418	0.00252532	M	G	G	P	T	S	P	A	G	P	V	K	R	G	K	G	T	T	S
A1	ATGTTATACATGTAAGAAGCAAGGTGCTGCCAGAAACGCGGGAAGGGAACATAAACAACAAGCGACAGAACCCCACC	MLYM*	GCGGGGTGCGTACCC	mix2-Azi-1_23	-0.113454	-0.123996	-0.0527108	-0.00878514	0.262801														8.90934	4.72302	0.262801	4	7.80735	3.25306	1.14115	0.00409206	M	L	Y	M														Y	M
E1	ATGGCGAGTCCTCGGGTTCGCTGCCCCCTGCCGAAACGCGGGAAGGGAACATAAACAACAAGCGACAGAACCCCACC	MASPRVRCPLPKRGKGT*	GGCGTGATCAAATTG	mix2-Azi-1_23	-0.030579	-0.0344828	-0.0689655	-0.103448	0	0	0.262199	0.0566038	0	0	0.0188679	0	0	0.0377358	0	0	0	-0.0689655	5.6891	4.29366	0.262199	6	4.71694	3.09041	1.2061	0.00306497	M	A	S	P	R	V	R	C	P	L	P	K	R	G	K	G	T	R	V
E1	ATGGGGCCGCCCATTGGATTTCCCGGTCCGGACAAACGCGGGAAGGGAACATAAACAACAAGCGACAGAACCCCACC	MGPPIGFPGPDKRGKGT*	GGCGTGGTTGCGGGG	mix2-Azi-1_23	-0.44751	0.0222222	0.262069	0.0888889	0.0199234	0	0	0	0	0.0444444	0	0.0222222	0	0.0222222	0	0	0	-0.0344828	4.83036	3.32758	0.262069	2	4.71694	1.13857	1.02405	0.00291621	M	G	P	P	I	G	F	P	G	P	D	K	R	G	K	G	T	M	G
E1	ATGCAGCCCTTGCCATTAGCGACCAAGAACACCAAACGCGGGAAGGGAACATAAACAACAAGCGACAGAACCCCACC	MQPLPLATKNTKRGKGT*	AGTGGTCTATTAACC	mix2-Azi-1_23	0.0714286	0.0684524	0.0416667	-0.0327381	0.261905	-0.202381	-0.107143	0.0416667	-0.0357143	0	0	0	0	0	0	0	0	-0.0357143	5.15239	3.86429	0.261905	4	4.55429	3.41571	1.13133	0.00294033	M	Q	P	L	P	L	A	T	K	N	T	K	R	G	K	G	T	P	L
E2	ATGTCTAGGATCCTAAACTGACCTGCGGGTCCGAAACGCGGGAAGGGAACATAACCAGAAAGCAAAAGCAGGAAGCC	MSRILN*	ACTCGCTGTGGTCCT	mix2-Azi-1_23	-0.0962406	-0.0150376	0.261654	0.0857143	0.118797	-0.153383	-0.153383												3.75695	3.32758	0.261654	2	3.09041	2.4398	1.21568	0.0023768	M	S	R	I	L	N												M	S
E1	ATGAGTACCAGAGATCGCCGGCTCGTCCGAGCCAAACGCGGGAAGGGAACATAAACAACAAGCGACAGAACCCCACC	MSTRDRRLVRAKRGKGT*	ATCGGACAATGTCTT	mix2-Azi-1_23	0.0561857	0.261645	0.0181488	0.0148972	0.0461283	0.0723684	0.0394737	-0.0278282	0.0197368	-0.0804598	-0.0164096	-0.0393981	-0.0279038	0	-0.0114943	-0.0393981	0.00657895	-0.246295	16.3159	12.7736	0.261645	1	14.1508	11.2231	1.153	0.00584625	M	S	T	R	D	R	R	L	V	R	A	K	R	G	K	G	T	-	M
A2	ATGGCTATTCACACCTTCATGGACTAAACCGGAAACGCGGGAAGGGAACATAACCAGAAAGCAAAAGCAGGAAGCC	MAIHTFMD*	TAAATATAATGAAGC	mix2-Azi-1_23	-0.0501366	-0.17138	-0.0273984	0.0128555	0.0638759	0.0347099	-0.0478065	-0.0591355	0.26161										13.6324	13.203	0.26161	8	15.94	14.6388	0.85523	0.00573974	M	A	I	H	T	F	M	D										M	D
A1	ATGATTTTTGACTGAGCTACATGCACTGCCCCCAAACGCGGGAAGGGAACTAAACAACAAGCGACAGAACCCCACC	MIFD*	TGTAATCAAATTAG	mix2-Azi-1_23	-0.0361869	0	-0.146402	-0.0417701	0.26158														9.98275	9.76807	0.26158	4	8.45796	7.97	1.18028	0.00431773	M	I	F	D														F	D
E1	ATGGAGTGCCTATCATCGGAGTATACTGCGGTAAAACGCGGGAAGGGAACATAAACAACAAGCGACAGAACCCCACC	MECLSSEYTAVKRGKGT*	AGGCACCGGGTAATG	mix2-Azi-1_23	0.0911854	-0.093465	-0.0288754	0.261398	-0.00759879	-0.0288754	-0.0357143	-0.0790274	-0.107143	0	-0.0357143	0.0425532	0.0212766	0	0	0	0	0	5.04505	3.86429	0.261398	3	4.55429	3.90367	1.10776	0.0029161	M	E	C	L	S	S	E	Y	T	A	V	K	R	G	K	G	T	E	C
A1	ATGCCGGTGGTCACCCGGGGCCGAGGCCCGCGATAACGCGGGAAGGGAACATAAACAACAAGCGACAGAACCCCACC	MPVVTRGRGPR*	ATCAAATGTAGCAAC	mix2-Azi-1_23	-0.184262	0	-0.00932346	0	0	0.00392157	0.00392157	0.00392157	-0.0125438	0.261109	-0.0054019	0.00514219							27.3721	16.1012	0.261109	9	24.5606	9.59653	1.11447	0.00804841	M	P	V	V	T	R	G	R	G	P	R							R	G
E1	ATGCTCACCTGCCATTCGGGCCTCGCGTCACCGAAACGCGGGAAGGGAACATAAACAACAAGCGACAGAACCCCACC	MLTCHSGLASPKRGKGT*	TCAATCCATGACAGA	mix2-Azi-1_23	0.0227273	0	0	0.19279	0.260972	-0.0352665	0	-0.0611285	-0.172414	0.0454545	0	0	-0.0689655	0.0227273	-0.0689655	0	-0.103448	-0.0344828	4.72302	4.61568	0.260972	4	4.71694	4.71694	1.00129	0.00288442	M	L	T	C	H	S	G	L	A	S	P	K	R	G	K	G	T	T	C
A1	ATGAAAACAGTAATAAAAAAAGACAGACCAGCCAAACGCGGGAAGGGAACATAAACAACAAGCGACAGAACCCCACC	MKTVIKKDRPAKRGKGT*	CCAGTTTATGATCGC	mix2-Azi-1_23	0.173913	0.108696	0.26087	0.0434783	0.0652174	0.0434783	0.0869565	0	-0.195652	0.0217391	0.0434783	-0.173913	0	-0.0434783	0	0	-0.0434783	-0.391304	4.93771	3.86429	0.26087	2	3.74102	3.57837	1.31988	0.00272518	M	K	T	V	I	K	K	D	R	P	A	K	R	G	K	G	T	M	K
A2	ATGCCACATTTCAATAGCAGACCCCCCCTCAAACGCGGGAAGGGAACATAACCAGAAAGCAAAAGCAGGAAGCC	MPHFNSRPPLKRGKGT*	CACCGCCCGAGGAAC	mix2-Azi-1_23	0.0840779	0.00540813	0.00853208	0.00208263	0.0104132	0.260564	-0.0201545	-0.0661068	-0.0176688	-0.106651	-0.0143433	-0.0307692	0	0	-0.00769231	-0.00769231	-0.0769231		24.5812	14.3838	0.260564	5	21.1449	13.9882	1.16251	0.00743305	M	P	H	F	N	S	R	P	P	L	K	R	G	K	G	T		F	N
E1	ATGTCGCCATAAATCGGTGCCAGTGTGACTCAGAAACGCGGGAAGGGAACATAAACAACAAGCGACAGAACCCCACC	MSP*	CCGGGGTTAAGGTGC	mix2-Azi-1_23	-0.148351	-0.045335	0.024489	0.26017															13.0957	12.4516	0.26017	3	13.1749	10.5724	0.993985	0.0053252	M	S	P															S	P
A1	ATGTTTTGGAACGAAAGATGGAGAGTAAACCTTAAACGCGGGAAGGGAACATAAACAACAAGCGACAGAACCCCACC	MFWNERWRVNLKRGKGT*	GCGTCCGTTAGGATA	mix2-Azi-1_23	0.18	0	0	-0.04	-0.04	-0.12	0.26	0	0	0.06	0	-0.04	-0.16	-0.04	0	0.06	0	-0.12	5.36707	2.68354	0.26	6	4.06633	2.7651	1.31988	0.00285592	M	F	W	N	E	R	W	R	V	N	L	K	R	G	K	G	T	E	R
E2	ATGACACCGTTGCGCTGTTCAGTTGTGGGGGCCAAACGCGGGAAGGGAACATAACCAGAAAGCAAAAGCAGGAAGCC	MTPLRCSVVGAKRGKGT*	AAAGGATACCGACGG	mix2-Azi-1_23	-0.273077	0.075	0.259615	0.198077	0	0	0	-0.00192308	0	-0.0769231	-0.0769231	-0.0269231	0	-0.0384615	0	0	0	-0.0384615	4.29366	3.64961	0.259615	2	4.22898	2.4398	1.01529	0.0026981	M	T	P	L	R	C	S	V	V	G	A	K	R	G	K	G	T	M	T
E1	ATGTCCGCGTAGGTACGGGTCTTATGCCACCGTAAACGCGGGAAGGGAACATAAACAACAAGCGACAGAACCCCACC	MSA*	CAATCCAATGCAT	mix2-Azi-1_23	-0.0496795	-0.0384615	-0.171474	0.259615															5.15239	2.03949	0.259615	3	4.22898	1.46388	1.21835	0.00285032	M	S	A															S	A
A1	ATGTTTTTTAACAAAACTCGAACACCGCCCGAGAAACGCGGGAAGGGAACATAAACAACAAGCGACAGAACCCCACC	MFFNKTRTPPEKRGKGT*	AGCTCTTGGCATCTT	mix2-Azi-1_23	0.192369	0.00917431	0.100917	0.0917431	0.0275229	0.00917431	0.259356	-0.0602883	-0.015873	-0.0860638	-0.460317	0.0116499	-0.015873	0	-0.015873	-0.015873	0	-0.031746	11.7002	7.40656	0.259356	6	10.2471	8.45796	1.1418	0.00475761	M	F	F	N	K	T	R	T	P	P	E	K	R	G	K	G	T	K	T
E1	ATGATCGTCTGCGCCACACCGGGCTTGCGGTGAAACGCGGGAAGGGAACATAAACAACAAGCGACAGAACCCCACC	MIVCATPGLR*	GGCCACGCGCACGGG	mix2-Azi-1_23	-0.264815	0.259259	0	0.037037	0.194444	-0.05	0.0240741	0	0	-0.15	0								2.89822	2.36151	0.259259	1	3.25306	1.62653	0.89092	0.00221196	M	I	V	C	A	T	P	G	L	R								-	M
E1	ATGCGACGTACCGTAACTCCACTGCCTGTGAATAAACGCGGGAAGGGAACATAAACAACAAGCGACAGAACCCCACC	MRRTVTPLPVNKRGKGT*	CGGTGGGGGGGATCG	mix2-Azi-1_23	0.0185185	0.166667	0.259259	0.037037	0.037037	0	0.037037	0.111111	0.037037	0	-0.0925926	-0.0555556	-0.166667	0	-0.0555556	0	0	-0.333333	2.89822	2.68354	0.259259	2	2.92776	2.7651	0.989912	0.0021429	M	R	R	T	V	T	P	L	P	V	N	K	R	G	K	G	T	M	R
A1	ATGAGAATAAGCACAACGAACCCGCCGGAGGTGAAACGCGGGAAGGGAACATAAACAACAAGCGACAGAACCCCACC	MRISTTNPPEVKRGKGT*	CCTGAAGGAGGTTGC	mix2-Azi-1_23	0.292398	0	0.0584795	0	0	-0.0155945	0.259259	-0.0526316	-0.105263	-0.315789	-0.0526316	0	-0.0682261	0	0	0	0	0	2.89822	1.2881	0.259259	6	3.09041	2.27714	0.937811	0.00217807	M	R	I	S	T	T	N	P	P	E	V	K	R	G	K	G	T	T	T
E1	ATGGATCCTGCGCTCTGTCCCCTGGGCCCCCAGAAACGCGGGAAGGGAACATAAACAACAAGCGACAGAACCCCACC	MDPALCPLGPQKRGKGT*	TGCTAAAAAACAGAT	mix2-Azi-1_23	-0.124756	0	0.037037	-0.0311891	0.0740741	0.037037	-0.0155945	-0.226121	0.259259	-0.0155945	-0.0526316	0.037037	0.0214425	0	0	0	0	0	2.89822	2.03949	0.259259	8	3.09041	1.78918	0.937811	0.00217807	M	D	P	A	L	C	P	L	G	P	Q	K	R	G	K	G	T	P	L
E1	ATGTCAGTAGATTCTCAGTTTCGCCTCTGCCTCAAACGCTGGAAGGGAACATAAACAACAAGCGACAGAACCCCACC	MSVDSQFRLCLKRWKGT*	TTTTATTTTCCCACT	mix2-Azi-1_23	0.131164	-0.0101019	0.25911	0.0152929	0.0286251	0.0307825	0.0414685	-0.00421956	0.0379403	-0.00862983	-0.0644198	-0.0908934	-0.039907	-0.0305918	-0.0264736	-0.0284344	-0.0395137	-0.158448	54.7441	40.253	0.25911	2	53.5129	44.079	1.02301	0.0124396	M	S	V	D	S	Q	F	R	L	C	L	K	R	W	K	G	T	M	S
E2	ATGAGACATCAAGTAACCCCGAGTTACACGCGCAAACGCGGGAAGGGAACATAACCAGAAAGCAAAAGCAGGAAGCC	MRHQVTPSYTRKRGKGT*	AGGGAGGGGAACCGG	mix2-Azi-1_23	-0.101112	0.0262892	0.0232558	0.00606673	0.186047	0.0697674	0.00303337	0.258847	0.00606673	-0.0434783	-0.0434783	0	-0.0434783	0	-0.130435	0	0	0	4.61568	4.07897	0.258847	7	3.74102	2.11449	1.2338	0.00264971	M	R	H	Q	V	T	P	S	Y	T	R	K	R	G	K	G	T	T	P
E1	ATGCGAAGCCGGCGCAACCGCGCCCCGCCGAAACGCGGGAAGGGAACATAAACAACAAGCGACAGAACCCCACC	MRSRRNRAPPKRGKGT*	GGCAAACCGGACCAC	mix2-Azi-1_23	0.312408	0.0158192	0.0689717	0.258575	0.0369393	-0.010566	-0.0260271	0	-0.0199859	-0.509808	-0.0852207	-0.0271493	0.00527705	-0.00904977	0.00791557	0	-0.00904977		40.6824	20.6096	0.258575	3	35.9463	29.2776	1.13175	0.0100711	M	R	S	R	R	N	R	A	P	P	K	R	G	K	G	T		R	S
E2	ATGCCGCGAGCTGGCCGTCATCTATCACGGCCCAAACGCGGGAAGGGAACATAACCAGAAAGCAAAAGCAGGAAGCC	MPRAGRHLSRPKRGKGT*	TGCGGGAGACGGTC	mix2-Azi-1_23	-0.0524297	-0.0652174	0.258312	-0.11509	-0.11445	0.0294118	0.0294118	0.000639386	0.0294118	0	0	0	0	0	0	0	0	0	7.29922	4.50834	0.258312	2	7.48204	4.22898	0.975565	0.00373969	M	P	R	A	G	R	H	L	S	R	P	K	R	G	K	G	T	M	P
A1	ATGTTAAAGAGGTCAATTCAGACGCGCCCCCTAAAACGCGGGAAGGGAACATAAACAACAAGCGACAGAACCCCACC	MLKRSIQTRPLKRGKGT*	CAAATAGATAGCATC	mix2-Azi-1_23	0.24424	0.258065	0	0.0322581	0	0.0967742	0.0645161	-0.238095	0.0967742	0	-0.142857	0.0168971	0	-0.047619	-0.0952381	0	-0.0952381	-0.190476	3.32758	2.03949	0.258065	1	3.41571	2.92776	0.974199	0.00232922	M	L	K	R	S	I	Q	T	R	P	L	K	R	G	K	G	T	-	M
A1	ATGGAATAGTCGGGTATCACACCCCTCACTTCAAAACGCGGGAAGGGAACATAAACAACAAGCGACAGAACCCCACC	ME*	AAAACAGCCCCACTA	mix2-Azi-1_23	0.269841	-0.611111	0.257937																3.86429	1.71746	0.257937	2	3.41571	2.4398	1.13133	0.00243526	M	E																M	E
E1	ATGTGGTGACGAAACGGGGTTATAAGGGCAGAAAACGCGGGAAGGGAACATAAACAACAAGCGACAGAACCCCACC	MW*	CACCCTGATGAGTGG	mix2-Azi-1_23	-0.0375874	-0.0699301	0.257867																9.44605	7.62124	0.257867	2	8.45796	6.50612	1.11682	0.00418622	M	W																M	W
A1	ATGGTACTAGACAAAAAGCAAGCATACATTGTGAAACGCGGGAAGGGAACATAAACAACAAGCGACAGAACCCCACC	MVLDKKQAYIVKRGKGT*	CTTCGATATTTTATT	mix2-Azi-1_23	-0.168269	0	-0.00961539	0.0649038	0.25	0.257212	0	0	-0.0168269	0	0.0192308	0.0769231	0.00721154	0	-0.0625	-0.03125	-0.03125	-0.199519	5.58175	5.47441	0.257212	5	5.2049	3.41571	1.0724	0.00307939	M	V	L	D	K	K	Q	A	Y	I	V	K	R	G	K	G	T	D	K
E2	ATGCCACCGTCTGGGTTAGCGGCCGTCTGAAACGCGGGAAGGGAACATAACCAGAAAGCAAAAGCAGGAAGCC	MPPSGLAAV*	TGTCGAGTGGGGTGG	mix2-Azi-1_23	0.022501	-0.0363139	0.0360699	0.257077	-0.0688696	-0.02377	-0.0333854	-0.0288462	-0.00453924	-0.115385									21.1463	15.9939	0.257077	3	16.9159	13.1749	1.25008	0.00655337	M	P	P	S	G	L	A	A	V									P	P
E1	ATGAGGGACTGCCGGGCATTGAGCCTTGCTCGAAAACGCGGGAAGGGAACATAAACAACAAGCGACAGAACCCCACC	MRDCRALSLARKRGKGT*	TCTGGCCCGCAACTC	mix2-Azi-1_23	-0.122822	0.0243902	0.0731707	-0.107143	0.110627	0	0.256969	-0.176829	0	0	0.0130662	-0.0714286	0	0	0	0	0	0	4.401	2.89822	0.256969	6	4.55429	2.4398	0.966342	0.00275122	M	R	D	C	R	A	L	S	L	A	R	K	R	G	K	G	T	R	A
A1	ATGAAGAATAAGAAGCGGCCCCCCTAGGCCCGGAAACGCGGGAAGGAACATAAACAACAAGCGACAGAACCCCACC	MKNKKRPP*	GAGGGCCCCGATTCA	mix2-Azi-1_23	0.202873	-0.0312836	0.0512889	0.256847	0.00255102	0.00657895	-0.0210795	-0.163265	-0.234694										16.3159	10.8415	0.256847	3	15.94	13.8255	1.02358	0.00594846	M	K	N	K	K	R	P	P										K	N
E1	ATGATAGACCCACGCCCGGTACGACCGCCTTGTAAACGCGGGAAGGGAACATAAACAACAAGCGACAGAACCCCACC	MIDPRPVRPPCKRGKGT*	CCCTTGCGGGACCGC	mix2-Azi-1_23	0.0738462	0.120879	0.166813	0.0349451	0.0879121	0.043956	0.256703	0.010989	0.010989	0.010989	-0.169011	-0.14	-0.049011	-0.04	-0.04	0	0	-0.14	9.76807	8.26529	0.256703	6	8.13265	5.5302	1.20109	0.00416019	M	I	D	P	R	P	V	R	P	P	C	K	R	G	K	G	T	R	P
E1	ATGTAGCTCACGCCGCCAGGCCTTCCCCTGGCCAAACGCGGGAAGGGAACATAAACAACAAGCGACAGAACCCCACC	M*	GGCCGATGCCAAAGT	mix2-Azi-1_23	-0.0983871	0.256452																	4.29366	2.36151	0.256452	1	5.04225	2.11449	0.851537	0.00281014	M																	-	M
A1	ATGACACCAAAGGACAAACAACCCCAGACCCAAAAACGCGGGAAGGGAACATAAACAACAAGCGACAGAACCCCACC	MTPKDKQPQTQKRGKGT*	AGTTGACACCACCCA	mix2-Azi-1_23	-0.0705128	0.25641	0.1337	0.102564	0.025641	0.102564	0.025641	0.025641	0.0155678	-0.0714286	0	0	0	-0.107143	0.025641	0	-0.0357143	-0.392857	4.18632	3.43493	0.25641	1	4.55429	3.25306	0.919204	0.00270422	M	T	P	K	D	K	Q	P	Q	T	Q	K	R	G	K	G	T	-	M
E2	ATGGCCCGACGCCTCGTTACTGCGCACCGTTCCAAACGCGGGAAGGGAACATAACCAGAAAGCAAAAGCAGGAAGCC	MARRLVTAHRSKRGKGT*	AAGTGGGCCGGGCTG	mix2-Azi-1_23	0.191142	0.25641	0	0.102564	0.102564	0.0512821	0.0827506	-0.0454545	-0.0198135	-0.0454545	0	-0.181818	-0.318182	-0.0909091	-0.0454545	0.0512821	0	-0.0454545	4.18632	3.00556	0.25641	1	3.57837	3.09041	1.1699	0.00251486	M	A	R	R	L	V	T	A	H	R	S	K	R	G	K	G	T	-	M
E2	ATGGCCCCGAAGTGTCGTGTGGTTTAACGCGCGAAACGCGGGAAGGGAACATAACCAGAAAGCAAAAGCAGGAAGCC	MAPKCRVV*	CCCGTCCCTGGCCCT	mix2-Azi-1_23	0.025641	0.002849	0.25641	-0.299145	-0.045584	0.102564	0.0655271	-0.111111	0.039886										4.18632	4.07897	0.25641	2	4.39163	4.39163	0.953248	0.00267478	M	A	P	K	C	R	V	V										M	A
E2	ATGATGGATGGCGATAGGATATGAGACAACCTTAAACGCGGGAAGGGAACATAACCAGAAAGCAAAAGCAGGAAGCC	MMDGDRI*	GGGGCGGGAGAAAGG	mix2-Azi-1_23	-0.102564	-0.025641	0.025641	0.25641	0.0769231	0.025641	-0.102564	-0.141026											8.37263	7.19188	0.25641	3	6.34347	4.71694	1.31988	0.00368113	M	M	D	G	D	R	I											M	D
E2	ATGCGGACACGTCGACGCACACGTTGTCTCTAGAAACGCGGGAAGGGAACATAACCAGAAAGCAAAAGCAGGAAGCC	MRTRRRTRCL*	CGGTCCGGCGCCCGG	mix2-Azi-1_23	-0.229604	0.025641	0.125874	0.25641	0.134033	0	-0.0454545	-0.136364	-0.0909091	0	0								4.18632	3.32758	0.25641	3	3.57837	1.78918	1.1699	0.00251486	M	R	T	R	R	R	T	R	C	L								R	T
E1	ATGTATCCTGGACCTTTACATGACCTCGACCCTAAACGCGGGAAGGGAACATAAACAACAAGCGACAGAACCCCACC	MYPGPLHDLDPKRGKGT*	GCAAGAGTATCCACC	mix2-Azi-1_23	0.193732	-0.002849	0	0.025641	0.25641	0.025641	-0.048433	0.0655271	0	-0.111111	0.025641	-0.222222	0.025641	0.025641	-0.037037	-0.037037	0	-0.185185	4.18632	3.22024	0.25641	4	4.39163	4.22898	0.953248	0.00267478	M	Y	P	G	P	L	H	D	L	D	P	K	R	G	K	G	T	P	G
E1	ATGGGAAAGGTGATGGGCACCCCCCCTTAACGGAAACGCGGGAAGGGAACATAAACAACAAGCGACAGAACCCCACC	MGKVMGTPP*	GTTGACCATAGAGCC	mix2-Azi-1_23	0.0525641	0.025641	0.025641	0	0.0512821	0.25641	0	0.0782051	0.230769	-0.220513									4.18632	3.75695	0.25641	5	3.25306	3.09041	1.28689	0.00244373	M	G	K	V	M	G	T	P	P									V	M
A1	ATGAACCACAGGCGACCATAGCCACCAGCCCGAAAAGCGGGAAGGGAACATAAACAACAAGCGACAGAACCCCACC	MNHRRP*	GGGGGCGCCGTGCCA	mix2-Azi-1_23	-0.0789744	-0.094359	0	0	-0.12	-0.014359	0.25641												4.18632	1.50278	0.25641	6	4.06633	1.13857	1.02951	0.00261352	M	N	H	R	R	P												R	P
A2	ATGAAGCATAGAAAAAAAATAGACACCTGAGTTAAACGCGGGAAGGGAACATAACCAGAAAGCAAAAGCAGGAAGCC	MKHRKKIDT*	GGCGACGCATGAAAC	mix2-Azi-1_23	-0.126253	-0.0142231	0.119612	0.256391	-0.00814536	-0.0110902	-0.192043	0.000689223	0	-0.0380952									16.3159	14.4911	0.256391	3	17.0786	13.0122	0.955343	0.00606251	M	K	H	R	K	K	I	D	T									K	H
E2	ATGGCTTACGTGGGACCAGGCTCTCGCGCCCTGAAACGCGGGAAGGGAACATAACCAGAAAGCAAAAGCAGGAAGCC	MAYVGPGSRALKRGKGT*	TCACGCCCAGTAGGC	mix2-Azi-1_23	-0.0338465	0.0347019	-0.00445992	0.0466764	0.0125855	-0.00891984	0.256293	0.145711	0.02902	-0.0202835	-0.112598	-0.0987903	-0.0582234	-0.0265762	-0.0967742	-0.0107527	-0.0322581	-0.0215054	18.8921	15.6718	0.256293	6	15.1267	12.0363	1.24892	0.00610641	M	A	Y	V	G	P	G	S	R	A	L	K	R	G	K	G	T	G	P
E1	ATGTCGGTTCCGCTGAGTGAGATCACTCGCCCTAAACGCGGGAAGGGAACATAAACAACAAGCGACAGAACCCCACC	MSVPLSEITRPKRGKGT*	GTCCCCTATGATACG	mix2-Azi-1_23	0.0119048	0.0952381	-0.0535714	0.0833333	0.255952	-0.0714286	-0.0119048	-0.142857	-0.047619	0	0	-0.047619	0	0	0	0	-0.0238095	-0.0238095	6.01112	5.79644	0.255952	4	6.83143	6.50612	0.879921	0.00340074	M	S	V	P	L	S	E	I	T	R	P	K	R	G	K	G	T	V	P
E2	ATGGTTCGGGCCGCGGCATTAGGGCGACCGCTTAAACGCGGGAAGGGAACATAACCAGAAAGCAAAAGCAGGAAGCC	MVRAAALGRPLKRGKGT*	CGCGGGGGTCCTAAG	mix2-Azi-1_23	-0.196429	0.0744048	0.0595238	0.00297619	0.0863095	0.0267857	0.255952	0	0.0178571	-0.0505952	0.0238095	-0.208333	-0.0416667	-0.0208333	0	-0.0297619	0	0	9.01668	8.15795	0.255952	6	7.80735	5.5302	1.1549	0.00399981	M	V	R	A	A	A	L	G	R	P	L	K	R	G	K	G	T	A	A
E2	ATGCCCTTCACCCACATCTCAGCCGGCCGCGACAAACGCGGGAAGGGAACATAACCAGAAAGCAAAAGCAGGAAGCC	MPFTHISAGRDKRGKGT*	TGGGGTGAGTCACGC	mix2-Azi-1_23	0.15407	0.255814	-0.0600775	0	0.0746124	0.0513566	-0.101744	-0.00872093	0.0232558	-0.0416667	0.0465116	-0.101744	-0.0833333	-0.0416667	0	-0.0416667	0	-0.125	4.61568	3.32758	0.255814	1	3.90367	3.41571	1.18239	0.00265242	M	P	F	T	H	I	S	A	G	R	D	K	R	G	K	G	T	-	M
A1	ATGATATTGAAGCGGGGCAATGCGGTTACCTTTAAACGCGGGAAGGGAACATAAACAACAAGCGACAGAACCCCACC	MILKRGNAVTFKRGKGT*	CAGGCGACCCTCCTC	mix2-Azi-1_23	0.0135397	0.0212766	0.255319	-0.00580271	0.0425532	0	-0.148291	0	0	-0.0606061	-0.030303	0.0425532	-0.030303	0	0	-0.030303	0	-0.0696325	5.04505	2.68354	0.255319	2	5.36755	2.92776	0.939916	0.0029927	M	I	L	K	R	G	N	A	V	T	F	K	R	G	K	G	T	M	I
E2	ATGGTTGGTGCATTCGCCTGCTAGCTAAACGCGGGAAGGGAACATAACCAGAAAGCAAAAGCAGGAAGCC	MVGAFAC*	TGTGCCGGGGCCGAC	mix2-Azi-1_23	-0.119577	0.0285714	-0.259259	0.0116402	0.142857	0.0232804	-0.00846561	0.255026											3.75695	3.64961	0.255026	7	4.39163	3.74102	0.855479	0.00257508	M	V	G	A	F	A	C											A	C
A2	ATGTAATCTTATCCTACGGAAGCGACGCCTCAAAACGCGGGAAGGGAACATAACCAGAAAGCAAAAGCAGGAAGCC	M*	GGGGCGCCATTGGCA	mix2-Azi-1_23	-0.295666	0.254902																	6.11846	4.50834	0.254902	1	5.5302	2.4398	1.10637	0.00319504	M																	-	M
O1	ATGCTACGCAAGCTCTCTCATACATCGGTATGGAAACGCGGGAAGGGAACATAAACAACAAGCGACAGAACCCCACC	MLRKLSHTSVWKRGKGT*	GGGACTGGGGAACGT	mix2-Azi-1_23	0.0348684	0.0324561	0	-0.0175439	-0.022807	0.254825	0.144956	-0.0677632	0	0.0125	-0.0451754	-0.0701754	-0.0401316	0.0449561	-0.00263158	0	0.0125	-0.303289	8.58731	7.40656	0.254825	5	9.27122	8.62061	0.926233	0.00413247	M	L	R	K	L	S	H	T	S	V	W	K	R	G	K	G	T	K	L
E2	ATGATGGAAGATTAGTACGCCTGGAGGACCCCTAAACGCGGGAAGGGAACATAACCAGAAAGCAAAAGCAGGAAGCC	MMED*	GGGGGGGCTGAGCC	mix2-Azi-1_23	-0.378947	0.08	0.0421053	0.0547368	0.254737														2.68354	2.14683	0.254737	4	3.09041	1.30122	0.868343	0.00209106	M	M	E	D														E	D
E2	ATGCGCCGGCGCCCTTTGGCCTCAGACGGCTACAAACGCGGGAAGGGAACATAACCAGAAAGCAAAAGCAGGAAGCC	MRRRPLASDGYKRGKGT*	GGAAAGGAAGCGCGC	mix2-Azi-1_23	0.159056	0.0225774	0	0.254693	0.0225774	-0.0555556	-0.0514967	-0.0925926	-0.0555556	-0.037037	0	-0.0555556	-0.037037	0	-0.037037	0	0	-0.037037	7.83592	3.54227	0.254693	3	8.78327	5.36755	0.892143	0.00395317	M	R	R	R	P	L	A	S	D	G	Y	K	R	G	K	G	T	R	R
E2	ATGCTACAACACCGCGAACCAACTTAGCCCCGCAAACGCGGGAAGGGAACATAACCAGAAAGCAAAAGCAGGAAGCC	MLQHREPT*	GACGTTATGCCGAGG	mix2-Azi-1_23	0.0611403	0.254689	0.0502626	-0.0375094	-0.00712678	0.0645161	0.0483871	0.01988	-0.409602										6.65517	5.47441	0.254689	1	6.99408	6.18082	0.951543	0.00351404	M	L	Q	H	R	E	P	T										-	M
E2	ATGAATGGCTACTAATACGTGGCGATTCCGAAAAAACGCGGAAGGGAACATAACCAGAAAGCAAAAGCAGGAAGCC	MNGY*	GATGTATGGTAGCT	mix2-Azi-1_23	-0.203794	-0.0324806	-0.00287439	0.0102041	0.254671														10.5195	6.44049	0.254671	4	11.5484	4.55429	0.910905	0.00469022	M	N	G	Y														G	Y
E2	ATGCGCACCCGGAAATCTGCCGGTGGCCCGCCCAAACGCGGGAAGGGAACATAACCAGAAAGCAAAAGCAGGAAGCC	MRTRKSAGGPPKRGKGT*	AGGCACCGGGGGTGA	mix2-Azi-1_23	0.256061	0.030303	-0.00530303	0.254545	0.075	-0.0113636	-0.00454546	-0.00454546	-0.0227273	-0.0454545	-0.238636	-0.136364	-0.0681818	-0.0113636	-0.0340909	0.0121212	0	-0.0454545	17.7113	7.94327	0.254545	3	14.3135	10.0845	1.23739	0.00584996	M	R	T	R	K	S	A	G	G	P	P	K	R	G	K	G	T	R	T
E2	ATGTGTTATTGCTTGGCCCGCAACCGCCCAGCGTAAACGCGGGAAGGGAACATAACCAGAAAGCAAAAGCAGGAAGCC	MCYCLARNRPA*	TGGCCATGCACCCAC	mix2-Azi-1_23	0.122658	0	-0.00178412	0.015165	0.0677966	0.0753791	0.0677966	0.0923283	0.254237	-0.157895	-0.140946	-0.315789							6.33314	4.72302	0.254237	8	6.18082	5.36755	1.02465	0.0033296	M	C	Y	C	L	A	R	N	R	P	A							R	N
E1	ATGAACGCGTGGACCTCCGCATGCGCTAGGCGGAAACGCGGGAAGGGAACATAAACAACAAGCGACAGAACCCCACC	MNAWTSACARRKRGKGT*	CCCGGGGGCTGGCGG	mix2-Azi-1_23	-0.0929412	0.00823529	0.0294118	0.0294118	-0.08	0	0	-0.0317647	0.147059	0.107059	0.254118	0	-0.04	-0.16	0	0.0294118	-0.08	-0.04	3.64961	3.1129	0.254118	10	4.06633	2.7651	0.89752	0.00248535	M	N	A	W	T	S	A	C	A	R	R	K	R	G	K	G	T	A	R
E2	ATGAGGCAGTAGATCGCGTGTACCAAAGAGAGGAAACGCGGGAAGGGAACATAACCAGAAAGCAAAAGCAGGAAGCC	MRQ*	GAGGGCATTCTGACA	mix2-Azi-1_23	-0.0358974	0.253846	-0.00512821	0.153846															4.18632	3.22024	0.253846	1	4.87959	3.57837	0.857923	0.00273336	M	R	Q															-	M
E2	ATGTCCGGCCCCACCCCCAACGGCACGCGCTCCAAACGCGGGAAGGGAACATAACCAGAAAGCAAAAGCAGGAAGCC	MSGPTPNGTRSKRGKGT*	AAATCTGGCGGAGGG	mix2-Azi-1_23	-0.0378788	0.0454545	0	-0.0378788	-0.140152	0.113636	0.253788	0.0681818	0.00378788	0	0	-0.0606061	-0.0416667	-0.0416667	0	0	-0.0416667	-0.0833333	4.72302	3.32758	0.253788	6	3.90367	2.60245	1.20989	0.00264969	M	S	G	P	T	P	N	G	T	R	S	K	R	G	K	G	T	T	P
E2	ATGCCAGTCCTAACCCATGCCCCCGGCCCTCTCAAACGCGGGAAGGGAACATAACCAGAAAGCAAAAGCAGGAAGCC	MPVLTHAPGPLKRGKGT*	GCCCCGCCCTCACGA	mix2-Azi-1_23	0.193095	0.00639386	0.0869565	0.253197	-0.00767263	0	-0.00767263	-0.0153453	-0.0882353	-0.0370844	-0.0294118	-0.264706	0	-0.117647	-0.0294118	0	0	0.0140665	4.93771	2.89822	0.253197	3	5.5302	4.55429	0.892861	0.00297529	M	P	V	L	T	H	A	P	G	P	L	K	R	G	K	G	T	P	V
A1	ATGCGGACTGACGTCAACCTTCTACGCCCCCGTAAACGCGGGAAGGGAACATAAACAACAAGCGACAGAACCCCACC	MRTDVNLLRPRKRGKGT*	GCCGTGTGTGCCCCC	mix2-Azi-1_23	0.0410621	0.0126582	0.253165	0.0126582	0.0379747	-0.0361223	0.0280951	-0.105588	-0.0243902	-0.0243902	-0.0487805	-0.0487805	-0.0243902	-0.0243902	-0.0487805	0	0	0	8.47997	4.61568	0.253165	2	6.66878	3.90367	1.27159	0.00370384	M	R	T	D	V	N	L	L	R	P	R	K	R	G	K	G	T	M	R
E2	ATGCGTGGCATCCCCACTTGATCGTCTCATGGAAACCGGGAAGGGAACATAACCAGAAAGCAAAAGCAGGAAGCC	MRGIPT*	GGGGAGCGGACGGGG	mix2-Azi-1_23	-0.138566	-0.0600775	-0.0184109	0.0465116	0.00968992	-0.0833333	0.252907												4.61568	4.29366	0.252907	6	3.90367	3.09041	1.18239	0.00262228	M	R	G	I	P	T												P	T
E1	ATGATGAGCTGCCGTAGTGCTAGTGCGCGCTAGAAACGCGGGAAGGGAACATAAACAACAAGCGACAGAACCCCACC	MMSCRSASAR*	TCTTAAGAATGCC	mix2-Azi-1_23	0.0482955	-0.0454545	0.0482955	0.0625	-0.0738636	0.252841	0.0170455	0.0340909	-0.119318	-0.119318	-0.105114								3.43493	3.1129	0.252841	5	3.57837	3.41571	0.959914	0.00233648	M	M	S	C	R	S	A	S	A	R								C	R
A1	ATGCGTCCACCAATTCGTGGGTCTGTCTCGTCGAAACGCGGGAAGGGAACATAAACAACAAGCGACAGAACCCCACC	MRPPIRGSVSSKRGKGT*	CAGGCCGGTAGGTGT	mix2-Azi-1_23	-0.199107	0	0.00952381	0.0224702	0.25253	0.0293155	0.0224702	-0.03125	0.0190476	-0.015625	-0.046875	-0.015625	0	-0.015625	0	0	0	-0.03125	11.2709	6.11846	0.25253	4	10.4098	3.57837	1.08272	0.00460231	M	R	P	P	I	R	G	S	V	S	S	K	R	G	K	G	T	P	P
E1	ATGTTGCCGACGGGATTCTCTCTGTCTCGACGGAAACGCGGGAAGGGAACATAAACAACAAGCGACAGAACCCCACC	MLPTGFSLSRRKRGKGT*	TTTTTGCCTGGTACA	mix2-Azi-1_23	0.18227	0.252238	-0.00287388	-0.00121587	0.00917431	-0.0688626	0.0183486	0.0154747	-0.0235437	-0.0350392	0	-0.0688626	-0.0240964	-0.0120482	-0.0120482	-0.0481928	-0.0240964	-0.156627	11.7002	8.15795	0.252238	1	13.5002	11.8737	0.86667	0.00502745	M	L	P	T	G	F	S	L	S	R	R	K	R	G	K	G	T	-	M
E1	ATGGACCGCGTCGGTCGTCCTCGTCGCGTGTTAAAACGCGGGAAGGGAACATAAACAACAAGCGACAGAACCCCACC	MDRVGRPRRVLKRGKGT*	AGACGACGAGGCTGC	mix2-Azi-1_23	-0.00909091	0	0	0	0	0.154545	0.251948	0	-0.0454545	0	0	-0.0337662	-0.0454545	-0.0454545	-0.0454545	-0.136364	0	-0.0454545	3.75695	2.25417	0.251948	6	3.57837	2.11449	1.04991	0.00239189	M	D	R	V	G	R	P	R	R	V	L	K	R	G	K	G	T	G	R
E1	ATGGCTACACGATGCTGGGTCGTCGTCACGTAGAAACGCGGGAAGGGAACATAAACAACAAGCGACAGAACCCCACC	MATRCWVVVT*	TGGTACACGTCTTG	mix2-Azi-1_23	-0.0456887	0.0103024	-0.107951	-0.0535274	-0.0320269	-0.0430011	-0.000447929	-0.0320269	0.0105263	0.0421053	0.251736								10.1974	7.19188	0.251736	10	7.64469	5.04225	1.33392	0.00405659	M	A	T	R	C	W	V	V	V	T								V	T
A2	ATGTCTGACCGTAGAAGGTGCGCGGGCTCCCGAAAACGCGGGAAGGGAACATAACCAGAAAGCAAAAGCAGGAAGCC	MSDRRRCAGSRKRGKGT*	GGGCGCGGGAAGAAC	mix2-Azi-1_23	-0.110089	0.0243902	0.0647741	0.0243902	-0.0165267	0.251633	0.032387	-0.0410502	-0.0163934	0.024257	0	-0.0738371	0	0	-0.0655738	0	0	-0.0983607	13.203	7.5139	0.251633	5	9.92184	4.55429	1.3307	0.00474067	M	S	D	R	R	R	C	A	G	S	R	K	R	G	K	G	T	R	R
E1	ATGCAACCGCGATTCTTCCGCATTCTGAGTCCAACCGGGAAGGGAACATAAACAACAAGCGACAGAACCCCACC	MQPRFFRILSPTGKGT*	CAAGGTCAATCTAA	mix2-Azi-1_23	0.128143	0.0113636	-0.00991296	0.251451	0.0568182	0.0355416	0.0809961	0.0128143	0.0454545	-0.199952	-0.0411025	-0.0638298	-0.0212766	-0.0638298	-0.0212766	-0.0212766	-0.180126		9.44605	6.2258	0.251451	3	7.64469	6.01816	1.23563	0.0039597	M	Q	P	R	F	F	R	I	L	S	P	T	G	K	G	T		Q	P
E1	ATGTGCCGTTTGTCGCTTACGTGCGGTCAGAGCAAACGCGGGAAGGGAACATAAACAACAAGCGACAGAACCCCACC	MCRLSLTCGQSKRGKGT*	GGCGGCGGGAGCTC	mix2-Azi-1_23	-0.0371429	0.251429	0.02	-0.0657143	-0.0628571	0.0257143	-0.0371429	0	0	-0.0285714	0	0	0.02	-0.0285714	0	0	0	-0.0285714	5.36707	3.1129	0.251429	1	5.69286	2.92776	0.942773	0.00305617	M	C	R	L	S	L	T	C	G	Q	S	K	R	G	K	G	T	-	M
A1	ATGTTGTCAAACACCATTTTGAGCCGGTCCCCGAAACGCGGGAAGGGAACATAAACAACAAGCGACAGAACCCCACC	MLSNTILSRSPKRGKGT*	CTAATTATCAAATAA	mix2-Azi-1_23	0.12539	0.251227	0.0296743	0	0.0120482	-0.00647033	0.0120482	0.0649264	0.0176261	-0.0185185	-0.0925926	-0.0925926	-0.0249888	0	-0.0555556	-0.0185185	-0.0185185	-0.185185	8.90934	5.15239	0.251227	1	8.78327	6.18082	1.01435	0.00405303	M	L	S	N	T	I	L	S	R	S	P	K	R	G	K	G	T	-	M
E1	ATGTGAAACAGCGAATGATGTCCGGTTGTGGTCAAACGCGGGAAGGGAACATAAACAACAAGCGACAGAACCCCACC	M*	CAGAGGTAGCAGCTC	mix2-Azi-1_23	-0.143113	0.250896																	13.525	12.7736	0.250896	1	15.1267	11.8737	0.894114	0.00540569	M																	-	M
O2	ATGCGCTTGAGGCCCATGCCGTCGAGCTGTAAACGCGGGAAGGGAACATAACCAGAAAGCAAAAGCAGGAAGCC	MRLRPMPSSCKRGKGT*	GCGGCGGCTCACCAG	mix2-Azi-1_23	-0.155942	-0.00608696	0.00724638	0.250725	-0.0255072	0.0144928	-0.0133333	-0.0133333	-0.00608696	0	-0.0194203	0	0	0	0	0	-0.0266667		14.8131	6.54783	0.250725	3	12.199	3.57837	1.21429	0.00520385	M	R	L	R	P	M	P	S	S	C	K	R	G	K	G	T		R	L
A1	ATGCATCATCATACAAAAACGAACCGTGGTGGAAAACGCGGGAAGGGAACATAAACAACAAGCGACAGAACCCCACC	MHHHTKTNRGGKRGKGT*	GTGGATGTTTCCGTGG	mix2-Azi-1_23	-0.269537	0.121212	0	0.0382775	0	-0.0366826	-0.0526316	0.250399	0.030303	0.00797448	0.030303	-0.127592	0	0	0.0606061	0	0	-0.0526316	3.54227	3.00556	0.250399	7	3.09041	1.78918	1.14621	0.00223462	M	H	H	H	T	K	T	N	R	G	G	K	R	G	K	G	T	K	T
E1	ATGCAATCGTGGTGGTCTCCGGGGATGAGTCTTAAACGCGGGAAGGGAACATAAACAACAAGCGACAGAACCCCACC	MQSWWSPGMSLKRGKGT*	TTAAATACACACTAT	mix2-Azi-1_23	-0.130647	0.15873	0.021978	0.031746	0.00610501	-0.019536	0.250305	0	-0.003663	0	-0.035409	-0.045177	-0.102564	0.015873	0.031746	0	-0.025641	-0.153846	6.76251	5.04505	0.250305	6	6.34347	3.90367	1.06606	0.00336972	M	Q	S	W	W	S	P	G	M	S	L	K	R	G	K	G	T	W	S
O1	ATGCACGGAACATCAGTTCTTTTCGTAGTATGCAAACGCGGGAAGGGAACATAAACAACAAGCGACAGAACCCCACC	MHGTSVLFVVCKRGKGT*	TACCGGAAGGCCTAT	mix2-Azi-1_23	0.130556	0.25	0.0444444	0.0222222	0	0	-0.0416667	0.0222222	-0.0388889	0.0444444	0	0.0444444	-0.0833333	-0.0194444	0	0	0	-0.375	4.83036	2.79088	0.25	1	3.90367	2.7651	1.23739	0.00262786	M	H	G	T	S	V	L	F	V	V	C	K	R	G	K	G	T	-	M
E1	ATGTGCATATGTACCCGCCCGCCCGGCGCTTGGAAACGCGGGAAGGGAACATAAACAACAAGCGACAGAACCCCACC	MCICTRPPGAWKRGKGT*	CTTGAAGATGAAATT	mix2-Azi-1_23	-0.055	0.06	0.25	0.085	-0.085	0.025	0.07	0	-0.295	-0.015	-0.04	0	0	0	0	0	0	0	4.29366	3.32758	0.25	2	4.06633	2.92776	1.05591	0.00256768	M	C	I	C	T	R	P	P	G	A	W	K	R	G	K	G	T	M	C
E2	ATGCCCCCAGTAGCCGGCGGTGTGCCCGGGCGTTAAACGCGGGAAGGGAACATAACCAGAAAGCAAAAGCAGGAAGCC	MPPVAGGVPGR*	CCTGGGGCCCACCCC	mix2-Azi-1_23	-0.35989	0.0192308	-0.0164835	0.25	0.0576923	0.0769231	-0.0521978	0.0192308	0	0	0.0192308	0.0384615							5.58175	3.00556	0.25	3	4.55429	0.813265	1.2256	0.00287513	M	P	P	V	A	G	G	V	P	G	R							P	P
E2	ATGACCCCATTGATCGAAGCCCCCCCGGCATTTAAACGCGGAAAGGGAACATAACCAGAAAGCAAAAGCAGGAAGCC	MTPLIEAPPAFKRGKGT*	GGGACCCATTTCCAG	mix2-Azi-1_23	-0.0192308	0	0.125	0.25	0.0625	0	0.116987	0.0208333	-0.307692	-0.0384615	0	-0.192308	0.0208333	0	-0.0384615	0	0	0	5.15239	3.86429	0.25	3	4.22898	3.09041	1.21835	0.00274476	M	T	P	L	I	E	A	P	P	A	F	K	R	G	K	G	T	T	P
E1	ATGCGAACAGGGAACCGAGTAATGTTCAGCTTAAAACGCGGGAAGGGAACATAAACAACAAGCGACAGAACCCCACC	MRTGNRVMFSLKRGKGT*	CCGTTATTTAATTTT	mix2-Azi-1_23	0.145833	-0.0446429	0.0892857	0.047619	0.25	0	0.0625	0.0625	0.0625	0.0208333	0.0625	-0.0714286	0.0416667	-0.0505952	-0.0357143	0	-0.107143	-0.535714	5.15239	4.401	0.25	4	4.55429	4.55429	1.13133	0.00280668	M	R	T	G	N	R	V	M	F	S	L	K	R	G	K	G	T	T	G
E1	ATGAGTGCAGTGTCATTGACGCTATACGGCAAACGCGGGAAGGGAACATAAACAACAAGCGACAGAACCCCACC	MSAVSLTLYGKRGKGT*	GGATTCGCCCGATCC	mix2-Azi-1_23	0.180556	0	0	0.111111	0.25	0.0277778	0.0138889	0.0277778	-0.0416667	0	0.0138889	0	0	-0.0416667	0	0	-0.458333		3.86429	2.68354	0.25	4	3.90367	3.41571	0.989912	0.00245714	M	S	A	V	S	L	T	L	Y	G	K	R	G	K	G	T		A	V
A1	ATGCATCAAAACCACGCGCAAACAATAAACAGGAAACGCGGGAAGGGAACATAAACAACAAGCGACAGAACCCCACC	MHQNHAQTINRKRGKGT*	AAACGCAAAGAGTCT	mix2-Azi-1_23	0.253472	0	-0.0243056	0.00694444	0.25	-0.135417	-0.0243056	0	0	0.03125	0	-0.0555556	0	0.03125	-0.0555556	0	0	-0.277778	3.43493	1.61012	0.25	4	2.92776	2.11449	1.17323	0.00217481	M	H	Q	N	H	A	Q	T	I	N	R	K	R	G	K	G	T	Q	N
A1	ATGATTGAATTCGCTTTCCAGACCTCGCGCTCGAAACGCGGGAAGGGAACATAAACAACAAGCGACAGAACCCCACC	MIEFAFQTSRSKRGKGT*	TCCGCTCGCTTAACC	mix2-Azi-1_23	-0.0589286	0.0125	0	0.0375	0.0125	0.0125	0.25	-0.0702381	0.0375	0.00119048	0.0125	-0.00892857	-0.0238095	0	-0.047619	0	-0.047619	-0.0952381	8.58731	4.18632	0.25	6	6.83143	2.7651	1.25703	0.00369815	M	I	E	F	A	F	Q	T	S	R	S	K	R	G	K	G	T	A	F
E2	ATGACTTATGTGAGGTCGCCATCGGACGGCCTCAAACGCGGGAAGGGAACATAACCAGAAAGCAAAAGCAGGAAGCC	MTYVRSPSDGLKRGKGT*	GCATAATGGATTCTG	mix2-Azi-1_23	-0.177536	-0.0434783	-0.0193237	-0.0229469	-0.0422705	0	0.25	0.0277778	0	0	0	0	0	0	0	0.0277778	0	0	3.86429	3.54227	0.25	6	3.74102	2.7651	1.03295	0.00242586	M	T	Y	V	R	S	P	S	D	G	L	K	R	G	K	G	T	R	S
E1	ATGCTCGAAGGCTGCAGTGCTTCTGCCCATGTCAAACGCGGGAAGGGAACATAAACAACAAGCGACAGAACCCCACC	MLEGCSASAHVKRGKGT*	AAAAAATTTAATTTT	mix2-Azi-1_23	-0.0714286	0.0277778	0.138889	0.0277778	-0.0952381	-0.190476	0.25	0.0555556	0	0.222222	0	-0.190476	-0.0198413	0.0277778	-0.0198413	0	0	-0.162698	3.86429	3.22024	0.25	6	3.41571	2.60245	1.13133	0.00236032	M	L	E	G	C	S	A	S	A	H	V	K	R	G	K	G	T	C	S
E2	ATGGCCAGACGTCTTCGACCGAGTTCGGTCGAAACGCGGGAAGGAACATAACCAGAAAGCAAAAGCAGGAAGCC	MARRLRPSSVETREGT*	AGCGAAACTAGGGC	mix2-Azi-1_23	0.0357143	-0.0714286	0.0714286	-0.160714	0	-0.142857	0	0.25	0	0	0	0	0	0	0	0.0178571	0		6.01112	5.79644	0.25	7	4.55429	4.55429	1.31988	0.00293999	M	A	R	R	L	R	P	S	S	V	E	T	R	E	G	T		R	P
E1	ATGTCGGCTATTACCATCCCTACCCTAGGCCGGAAACGCGGGAAGGGAACATAAACAACAAGCGACAGAACCCCACC	MSAITIPTLGRKRGKGT*	TATCACTCTCCAATT	mix2-Azi-1_23	0.00793651	0.111111	0.0277778	-0.0198413	-0.0238095	0.126984	0.0277778	0.25	-0.0873016	-0.0198413	-0.0952381	-0.238095	-0.0198413	-0.047619	0	0	0	0	3.86429	3.64961	0.25	7	3.41571	3.25306	1.13133	0.00236032	M	S	A	I	T	I	P	T	L	G	R	K	R	G	K	G	T	I	P
E2	ATGGCCCGCTAAGACGCCTACGGATTCTCCGGGAAACGCGGGAAGGGAACATAACCAGAAAGCAAAAGCAGGAAGCC	MAR*	CGACGGAACATCACT	mix2-Azi-1_23	-0.0841639	-0.0760428	-0.107789	0.249908															6.76251	4.18632	0.249908	3	6.99408	3.74102	0.96689	0.00346472	M	A	R															A	R
E2	ATGCCCCTTCGACTCCGCGTCGATAACGGTGGCAAACGCGGGAAGGGAACATAACCAGAAAGCAAAAGCAGGAAGCC	MPLRLRVDNGGKRGKGT*	CCCCGGGGCCGCCAG	mix2-Azi-1_23	-0.0262726	0	0	0	0	-0.16913	-0.157635	0.249589	0	0	0	0	0.0689655	0	0	0.0344828	0	0	3.1129	2.89822	0.249589	7	3.41571	3.09041	0.911347	0.00220795	M	P	L	R	L	R	V	D	N	G	G	K	R	G	K	G	T	R	V
E2	ATGGTCCGGTGTCCGGAGCGGCCCGTCTAATGTAAACGCGGGAAGGGAACATAACCAGAAAGCAAAAGCAGGAAGCC	MVRCPERPV*	AGACGGGGCCCTTAT	mix2-Azi-1_23	-0.0902867	-0.00684638	0.0175439	-0.0487805	-0.00299529	0.249465	0.0106975	0	-0.0243902	-0.121951									6.11846	2.79088	0.249465	5	6.66878	2.4398	0.917479	0.00330817	M	V	R	C	P	E	R	P	V									C	P
A2	ATGATTGTGGAACGCTAGAGGGCGCACTTCGGGAAACGCGGGAAGGGAACATAACCAGAAAGCAAAAGCAGGAAGCC	MIVER*	CTGGCGTACCCGCAA	mix2-Azi-1_23	-0.0910681	-0.0215688	-0.0592999	-0.053212	-0.0248058	0.24925													37.3548	20.8242	0.24925	5	41.1512	19.1931	0.907745	0.00985483	M	I	V	E	R													E	R
A2	ATGATCACGCACTAGAAGCACATGCGGCGCGGAAAACGCGGAAGGGAACATAACCAGAAAGCAAAAGCAGGAAGCC	MITH*	GCCTCCAGAAAGCCG	mix2-Azi-1_23	-0.0561156	0.0208333	-0.108199	-0.0191532	0.248992														10.3048	4.401	0.248992	4	10.0845	3.74102	1.02184	0.00437504	M	I	T	H														T	H
E1	ATGCGGCGCGTACCTCGTTTGGCCCCGGCGGGGAAACGCGGGAAGGGAACATAAACAACAAGCGACAGAACCCCACC	MRRVPRLAPAGKRGKGT*	TAAATTACACGGTCG	mix2-Azi-1_23	-0.182222	-0.0133333	0.0666667	0	0	-0.0311111	-0.0666667	0.248889	-0.00888889	0	0.0266667	-0.0888889	0.0622222	0.0133333	0.0133333	0.0266667	0	-0.0666667	8.05061	6.65517	0.248889	7	7.31939	4.71694	1.0999	0.00368665	M	R	R	V	P	R	L	A	P	A	G	K	R	G	K	G	T	R	L
E1	ATGCCAAATGGTCGCACCTTAGGTCTATAACCAAAACGCGGGAAGGGAACATAAACAACAAGCGACAGAACCCCACC	MPNGRTLGL*	GGGTTCCAACAAATA	mix2-Azi-1_23	-0.0535714	0.0392857	-0.0178571	0.00952381	0.0642857	0.022619	0.0119048	-0.0428571	-0.213095	0.24881									11.2709	9.66073	0.24881	9	9.10857	7.15673	1.23739	0.00435585	M	P	N	G	R	T	L	G	L									G	L
O1	ATGCTAACAAATAAATTCTATGACGACGGACGCAAACGCGGGAAGGGAACATAAACAACAAGCGACAGAACCCCACC	MLTNKFYDDGRKRGKGT*	GTCACTACTGTGCTC	mix2-Azi-1_23	0.0634009	0.248761	0.0108108	0.116667	0.00658784	0.0166104	0.0486486	0.0127815	0.000394144	-0.0358671	0	-0.0466779	-0.00461712	0	-0.03125	-0.03125	-0.0416667	-0.177083	19.8582	16.5306	0.248761	1	15.6147	11.5484	1.27176	0.00607439	M	L	T	N	K	F	Y	D	D	G	R	K	R	G	K	G	T	-	M
E2	ATGCACCATTGCGGTCCACAGGGCGAACCCCATAAACGCGGGAAGGGAACATAACCAGAAAGCAAAAGCAGGAAGCC	MHHCGPQGEPHKRGKGT*	ACATAGCGAAACAGT	mix2-Azi-1_23	0.147059	-0.0454545	0.026738	-0.0454545	0.248663	0.0588235	0.0588235	0.013369	0.117647	0.0588235	-0.0614973	-0.0614973	0	0	0.0294118	-0.0454545	-0.0454545	-0.409091	3.64961	3.1129	0.248663	4	3.57837	3.41571	1.01991	0.0023402	M	H	H	C	G	P	Q	G	E	P	H	K	R	G	K	G	T	H	C
A2	ATGAGACGCTCGAATACGACCTTGACGACCAGTAAACGCGGGAAGGGAAAATAACCAGAAAGCAAAAGCAGGAAGCC	MRRSNTTLTTSKRGKGK*	GGGGCCGCAAGGAGG	mix2-Azi-1_23	-0.0015079	-0.0712506	-0.000397291	-0.0411106	0.248605	-0.0241986	-0.0309707	-0.00297065	-0.024	-0.00348533	-0.012	-0.012	-0.008	0.00451467	0	0	0.00225734	-0.0114853	47.5523	44.01	0.248605	4	40.6633	37.0849	1.16942	0.0105322	M	R	R	S	N	T	T	L	T	T	S	K	R	G	K	G	K	R	S
E1	ATGGCTCCGGACTGACCCCTACCGGCTCCGGGAAAACCGGGAAGGGAACATAAACAACAAGCGACAGAACCCCACC	MAPD*	TTGGACTTCCTACTT	mix2-Azi-1_23	-0.200816	0	-0.0138719	-0.047654	0.248552														13.847	7.29922	0.248552	4	15.452	5.04225	0.89613	0.0054279	M	A	P	D														P	D
E1	ATGCGAAGGTCGGGTCCTCAATCCGCTGCGAACAAACGCGGGAAGGGAACATAAACAACAAGCGACAGAACCCCACC	MRRSGPQSAANKRGKGT*	TATAGTCCGTGGGCC	mix2-Azi-1_23	-0.246552	0	0.248276	-0.0465517	-0.0310345	0.0689655	0	0	0.0689655	0	0	0.0689655	0	0.0689655	0	-0.05	0	-0.15	3.1129	2.79088	0.248276	2	3.25306	2.11449	0.956915	0.00216431	M	R	R	S	G	P	Q	S	A	A	N	K	R	G	K	G	T	M	R
E1	ATGGCTCGGGGCAAACCGCGGACCTTGCTTCAAACGCGGGAAGGGAACTAAACAACAAGCGACAGAACCCCACC	MARGKPRTLLQTREGN*	TATTGATATTTACTT	mix2-Azi-1_23	0.0804728	-0.0377358	0	-0.0188679	0.248238	0.060241	0.0225051	0	-0.00681973	-0.0393271	-0.0754717	-0.157763	-0.0377358	0	0	0	-0.0377358		8.90934	4.83036	0.248238	4	8.62061	5.36755	1.03349	0.00398234	M	A	R	G	K	P	R	T	L	L	Q	T	R	E	G	N		R	G
A1	ATGATATCAACTTGTAATTCGCCATCGGTCGGAAAACGCGGGAAGGGAACATAAACAACAAGCGACAGAACCCCACC	MISTCNSPSVGKRGKGT*	CGAAGCTCATAACGC	mix2-Azi-1_23	0.0285088	0.0372807	0	-0.10307	0	0.247807	-0.0416667	0.131579	0.0263158	0.0526316	-0.125	-0.0153509	-0.0570175	-0.0416667	0.0263158	0	0	-0.166667	4.07897	3.1129	0.247807	5	3.90367	3.09041	1.04491	0.00247555	M	I	S	T	C	N	S	P	S	V	G	K	R	G	K	G	T	T	C
E1	ATGCCACGGTGGGCCCCCGGCTTGTTTCCATTCAAACGCGGGAAGGGAACATAAACAACAAGCGACAGAACCCCACC	MPRWAPGLFPFKRGKGT*	ATATGTAGCGATATT	mix2-Azi-1_23	-0.105945	0.0243902	0.0487805	0.247713	0.0175305	0.0243902	0	0.0243902	-0.0625	0	-0.03125	-0.09375	-0.0625	0	-0.03125	0	0	0	4.401	2.25417	0.247713	3	5.2049	2.11449	0.845549	0.00276091	M	P	R	W	A	P	G	L	F	P	F	K	R	G	K	G	T	P	R
E1	ATGACGCTTGCGCTATATGTCCTTCCTGTATTCAAACGCGGGAAGGGAACATAAACAACAAGCGACAGAACCCCACC	MTLALYVLPVFKRGKGT*	ATTATCTATTGATCT	mix2-Azi-1_23	0.143256	0.00943396	0.0108316	0.247379	0	-0.0255066	-0.230259	-0.0454228	-0.0185185	0	-0.0925926	-0.037037	0.0283019	0	0.0188679	0.00943396	-0.0185185	-0.0185185	11.3782	8.47997	0.247379	3	8.78327	7.97	1.29544	0.0042959	M	T	L	A	L	Y	V	L	P	V	F	K	R	G	K	G	T	T	L
E1	ATGTCGAGTCAACGATCCGCTGCTGTTCACAAACGCGGGAAGGGAACATAAACAACAAGCGACAGAACCCCACC	MSSQRSAAVHKRGKGT*	GGTCGAGTAGGCCC	mix2-Azi-1_23	0.0526316	0.247368	0.239474	0.0552632	0	0	0.0526316	0.0263158	0	-0.0236842	-0.1	-0.05	-0.05	0	0	0	-0.4		4.07897	3.86429	0.247368	1	3.25306	3.09041	1.25389	0.00233919	M	S	S	Q	R	S	A	A	V	H	K	R	G	K	G	T		-	M
E1	ATGAGTAGTCACGGCCCCTCAGTCGCCCCCCTGAAACGCGGGAAGGGAACATAAACAACAAGCGACAGAACCCCACC	MSSHGPSVAPLKRGKGT*	GCGTTCCCGACACCT	mix2-Azi-1_23	0.0432841	0.246994	0.126761	0.0882858	0.0140845	-0.034696	-0.118172	0.00755754	0.0460323	0.0178633	0.0422535	-0.0590862	0	0.0178633	-0.0243902	-0.097561	-0.0731707	-0.243902	7.62124	6.54783	0.246994	1	6.66878	6.01816	1.14282	0.00349927	M	S	S	H	G	P	S	V	A	P	L	K	R	G	K	G	T	-	M
E1	ATGTGATGTTAGGGGACCCGGGGCTCAGAGTCCAAACGCGGGAAGGGAACATAAACAACAAGCGACAGAACCCCACC	M*	AATTCTGGGTGGAAA	mix2-Azi-1_23	-0.244939	0.246964																	5.58175	3.86429	0.246964	1	6.18082	2.7651	0.903077	0.00311368	M																	-	M
A2	ATGTACCACTACCGGGGTGTACGTCTCGTCGACAAACGCGGGAAGGGAACATAACCAGAAAGCAAAAGCAGGAAGCC	MYHYRGVRLVDKRGKGT*	CGAACGGGGGAGCAG	mix2-Azi-1_23	-0.127894	-0.0114286	-0.00501831	0.00961539	-0.00543956	0.0078022	0.025641	-0.0310806	-0.059652	-0.0310806	-0.00250916	0.246795	0.00069597	0	0.00320513	0	0	-0.019652	33.4905	12.1296	0.246795	11	28.4643	6.66878	1.17658	0.00845052	M	Y	H	Y	R	G	V	R	L	V	D	K	R	G	K	G	T	V	D
E1	ATGACACTACCGCTATGTCCGTCCAGCGGCGTCAAACGCGGGAAGGGAACATAAACAACAAGCGACAGAACCCCACC	MTLPLCPSSGVKRGKGT*	CGGGGCCTTGCCGCG	mix2-Azi-1_23	0.153935	0.141204	0.246528	0.0428241	-0.0949074	-0.0625	-0.0439815	0	-0.0625	0.00578704	-0.0625	-0.087963	-0.0625	0.0243056	-0.0752315	0	0	-0.03125	5.79644	4.72302	0.246528	2	5.2049	4.87959	1.11365	0.0029852	M	T	L	P	L	C	P	S	S	G	V	K	R	G	K	G	T	M	T
E2	ATGCAATTGCCGTAAACTTGCAAGTCGCTTATCAAACGCGGGAAGGGAACCTAACCAGAAAGCAAAAGCAGGAAGCC	MQLP*	AGGGCCCAGGCACGG	mix2-Azi-1_23	-0.0958671	-0.0136198	-0.0626394	-0.00874721	0.246272														17.926	17.604	0.246272	4	16.5906	14.4761	1.08049	0.00593853	M	Q	L	P														L	P
E1	ATGACACCACTGTCCTTGCGTTTAGTTCCTGCCAAACGCGGGAAGGGAACATAAACAACAAGCGACAGAACCCCACC	MTPLSLRLVPAKRGKGT*	GATAATCAGCAACTT	mix2-Azi-1_23	0.203887	0.066311	-0.00495427	0.246189	0	0	0.0365854	0.0541159	-0.0415396	-0.0625	-0.12843	-0.109375	-0.0537348	-0.0625	-0.03125	-0.0346799	0	-0.078125	8.802	6.86985	0.246189	3	10.4098	10.2471	0.845549	0.00416494	M	T	P	L	S	L	R	L	V	P	A	K	R	G	K	G	T	T	P
A1	ATGATTTTCAGGACCACTGGGCGCCGTGCTCGGATACGCGGGAAGGGAACATAAACAACAAGCGACAGAACCCCACC	MIFRTTGRRARIRGKGT*	GGCCCAGGGGAGCAC	mix2-Azi-1_23	-0.0228022	-0.0174267	0.0215883	-0.0369343	0.0410959	0.145916	0.0273973	0.245968	-0.0111843	-0.13716	-0.0174267	-0.0348535	0.00893012	0.0136986	-0.0253165	-0.0126582	-0.0242761	-0.151899	15.6718	13.847	0.245968	7	12.8496	10.8978	1.21964	0.00527433	M	I	F	R	T	T	G	R	R	A	R	I	R	G	K	G	T	T	G
E1	ATGCTCACGCCTGGATGCCTGCGTCGCAGTACTAAACGCGGGAAGGGAACATAAACAACAAGCGACAGAACCCCACC	MLTPGCLRRSTKRGKGT*	CCCGGGGCGGGGCTC	mix2-Azi-1_23	0.0100883	0.0491803	0.0870113	0.0327869	0.245902	0.0327869	0.0727196	-0.0348886	-0.025641	0.145439	-0.0769231	-0.128205	0	0	0	-0.0769231	-0.025641	-0.179487	6.54783	5.47441	0.245902	4	6.34347	4.55429	1.03222	0.00327845	M	L	T	P	G	C	L	R	R	S	T	K	R	G	K	G	T	T	P
E1	ATGCGTCGGTCGGTTCGTGTCCACCTTCGTGCGAAACGCGGGAAGGGAACATAAACAACAAGCGACAGAACCCCACC	MRRSVRVHLRAKRGKGT*	AACCTACGTCCGCAG	mix2-Azi-1_23	0.264368	0	0.0740741	0.0740741	0.245849	0.037037	0.037037	0.0740741	-0.0664112	-0.0344828	-0.137931	-0.153895	-0.206897	0	-0.137931	0	0	0	5.79644	3.86429	0.245849	4	4.71694	4.06633	1.22886	0.00289006	M	R	R	S	V	R	V	H	L	R	A	K	R	G	K	G	T	R	S
O1	ATGAAGCCACGTATAAATTGATAGCTGTGCCAGAAACGCGGGAAGGGAACATAAACAACAAGCGACAGAACCCCACC	MKPRIN*	CGGCGGGGACGGCCT	mix2-Azi-1_23	-0.212497	-0.0770301	0.0924614	0.0290918	0.00404756	-0.0495826	0.245763												12.6663	9.76807	0.245763	6	10.8978	6.18082	1.16228	0.00470358	M	K	P	R	I	N												I	N
A1	ATGGGTTTTGTCACCGTTTTTTCACTCTCCCCGAAACGCGGGAAGGGAACATAAACAACAAGCGACAGAACCCCACC	MGFVTVFSLSPKRGKGT*	TTGAGAGGGCCGAG	mix2-Azi-1_23	0.278472	0.245614	0.0789474	0.0614035	0	0	0	0.0438596	-0.049658	-0.00758252	-0.0333036	-0.109277	-0.20339	-0.0847458	-0.169492	-0.0338983	-0.0169492	0	12.2369	6.54783	0.245614	1	9.59653	7.80735	1.27514	0.00447748	M	G	F	V	T	V	F	S	L	S	P	K	R	G	K	G	T	-	M
E1	ATGCCGTTGCATGACAAAACGCCGGCCGCGCCCAAACGCGGGAAGGGAACATAAACAACAAGCGACAGAACCCCACC	MPLHDKTPAAPKRGKGT*	TCACGAACATCTAAT	mix2-Azi-1_23	0.172443	0.00385109	0.0427899	0.0175439	0	-0.00684638	0.245614	-0.00984168	0.021395	-0.00684638	0	-0.0624733	0.0106975	0	-0.00684638	-0.0487805	-0.0487805	-0.268293	6.11846	4.50834	0.245614	6	6.66878	5.69286	0.917479	0.0032571	M	P	L	H	D	K	T	P	A	A	P	K	R	G	K	G	T	D	K
E2	ATGGTCTATCCGCAGGCGTGGTCCCGCTTAAAACGCGGGAAGGGAACATAACCAGAAAGCAAAAGCAGGAAGCC	MVYPQAWSRLKRGKGT*	TACCCTCGTGGCTCG	mix2-Azi-1_23	0.107311	0.0188679	0.0129717	-0.0123821	0.207547	0.245283	0.0754717	-0.0436321	0.0188679	0	-0.0742925	-0.03125	-0.0748821	0	0	0	-0.418632		5.6891	4.72302	0.245283	5	5.2049	4.87959	1.09303	0.00295347	M	V	Y	P	Q	A	W	S	R	L	K	R	G	K	G	T		P	Q
E1	ATGGTAGGGGCCCGATACCGACTCGAGCGGCCCAAACGCGGGAAGGGAACATAAACAACAAGCGACAGAACCCCACC	MVGARYRLERPKRGKGT*	TATTTTAACATCCTC	mix2-Azi-1_23	-0.0172414	0	-0.031316	0.24525	-0.0140746	0.0471499	-0.0453906	-0.0186488	-0.0756509	0	-0.0517241	-0.0344828	0	-0.0070373	-0.0070373	0	0.0102041	0	10.5195	10.5195	0.24525	3	9.43388	9.27122	1.11507	0.00424994	M	V	G	A	R	Y	R	L	E	R	P	K	R	G	K	G	T	V	G
E2	ATGGTCCGTCCGATGGCCCGCGCGCCACGACGCAAACGCGGGAAGGGAACATAACCAGAAAGCAAAAGCAGGAAGCC	MVRPMARAPRRKRGKGT*	CTGGAATTTGATCGA	mix2-Azi-1_23	0.284989	0.0329261	-0.0108696	0.0110282	0.0548239	0.0220565	0.0583942	0.0293558	0.0110282	0.24524	-0.0434783	-0.152174	-0.0506189	-0.0434783	-0.0869565	-0.0253094	-0.0217391	-0.282609	14.7058	9.87541	0.24524	9	14.9641	13.8255	0.982738	0.00540104	M	V	R	P	M	A	R	A	P	R	R	K	R	G	K	G	T	A	P
E2	ATGTAGTGGTCACACAACAGCGTCCCTCGCAGGAAACGCGGGAAGGGAACATAACCAGAAAGCAAAAGCAGGAAGCC	M*	CCATGTAGTTTATAT	mix2-Azi-1_23	-0.237637	0.245238																	12.881	11.2709	0.245238	1	14.8014	9.43388	0.870252	0.00517279	M																	-	M
E1	ATGTGCCGGGCCAACTAAATCGCGTTCCTTGTCAAACGCGGGAAGGGAACATAAACAACAAGCGACAGAACCCCACC	MCRAN*	CTCAACCATCTCTGT	mix2-Azi-1_23	-0.0928235	-0.129765	0.00647059	0.0118824	0.014	0.245176													13.4177	10.4121	0.245176	5	11.0604	7.48204	1.21313	0.00479581	M	C	R	A	N													A	N
A1	ATGGGACGAACGACAGTATAAACGACACATGTAACGCGGGAAGGGAACATAAACAACAAGCGACAGAACCCCACC	MGRTTV*	GCGGGACCCGAACGA	mix2-Azi-1_23	0.139403	0.0810811	0.027027	0.244666	0	-0.157895	-0.256046												3.97163	2.79088	0.244666	3	3.09041	2.60245	1.28515	0.00225997	M	G	R	T	T	V												G	R
E1	ATGTGATTTCCCGCCACACCATAGTCACTCTCGAAATGCGGGAAGGGAACATAAACAACAAGCGACAGAACCCCACC	M*	GGCGGCCGGGGGCGT	mix2-Azi-1_23	-0.19906	0.244514																	3.1129	1.61012	0.244514	1	3.57837	1.13857	0.869922	0.00219356	M																	-	M
E2	ATGACTAGTCACGCAGACCCTCGGCACCGTGATAAACGCGGGAAGGGAACATAACCAGAAAGCAAAAGCAGGAAGCC	MTSHADPRHRDKRGKGT*	AGCTCCCTGGCGATT	mix2-Azi-1_23	-0.0091954	0.177778	0.244444	0.00996168	-0.0490421	0.0666667	0.0888889	-0.0344828	0	0	0	-0.103448	0	-0.0122605	-0.0344828	0	-0.0344828	-0.275862	4.83036	3.54227	0.244444	2	4.71694	3.25306	1.02405	0.00272009	M	T	S	H	A	D	P	R	H	R	D	K	R	G	K	G	T	M	T
E1	ATGAGTGAGAGTCCTGACCAGGCCCGTCCTTAAAAACGCGGGAAGGGAACATAAACAACAAGCGACAGAACCCCACC	MSESPDQARP*	AAAACAATACACAAT	mix2-Azi-1_23	-0.0213068	-0.0639205	-0.0511364	-0.102273	0.0553977	0.110795	0.244318	0	-0.143466	-0.0454545	-0.0227273								6.86985	6.54783	0.244318	6	7.15673	6.66878	0.959914	0.00342696	M	S	E	S	P	D	Q	A	R	P								P	D
E1	ATGGGCATCACGCCAGGACGGACACGCCCGCCCAAACGCGGGAAGGGAACATAAACAACAAGCGACAGAACCCCACC	MGITPGRTRPPKRGKGT*	ATGAAGTATGTGTGA	mix2-Azi-1_23	-0.0202186	0.0819672	0.0327869	-0.0836066	0.114208	0.244262	-0.0169399	-0.118033	-0.0333333	0.0163934	0.0163934	-0.166667	-0.0666667	-0.0333333	0	0	0	0	6.54783	4.93771	0.244262	5	4.87959	3.74102	1.34188	0.00300928	M	G	I	T	P	G	R	T	R	P	P	K	R	G	K	G	T	T	P
O1	ATGCTATCATTAGGCTGGGTCGACACGTCCATCAAACGCGGGAAGGGAACATAAACAACAAGCGACAGAACCCCACC	MLSLGWVDTSIKRGKGT*	CGGCTTGGGGGGTCT	mix2-Azi-1_23	-0.00847308	0.243954	-0.0762577	-0.0630185	-0.00723742	0.0582524	-0.0254192	0.00247131	-0.0250662	0.0679612	-0.00723742	-0.0909091	0.0303619	0	-0.0363636	-0.0266549	0	-0.0363636	11.0562	10.9488	0.243954	1	8.94592	8.78327	1.23589	0.00422323	M	L	S	L	G	W	V	D	T	S	I	K	R	G	K	G	T	-	M
E1	ATGGGACACCTAGGCCAGCCGTCCCAGGCTTTGAAACGCGGGAAGGGAACATAAACAACAAGCGACAGAACCCCACC	MGHLGQPSQALKRGKGT*	CATCTTCCCCGGCCG	mix2-Azi-1_23	0.291463	-0.15	0.0463415	-0.00243902	0.0243902	-0.0780488	0.243902	0	0	0	0.0243902	-0.15	0	-0.1	0	0	0	-0.15	4.401	2.89822	0.243902	6	3.25306	3.09041	1.35288	0.00235978	M	G	H	L	G	Q	P	S	Q	A	L	K	R	G	K	G	T	G	Q
A1	ATGGTAGATTCATCTTATCACAACCCCCCCGCTAAACGCGGGAAGGGAACATAAACAACAAGCGACAGAACCCCACC	MVDSSYHNPPAKRGKGT*	TTTGTCATTCTCTTT	mix2-Azi-1_23	0.0760824	0.2438	0.0363598	0.0598991	-0.0184952	-0.0138714	0.0399327	-0.00672551	-0.00924758	-0.0769231	-0.0989912	-0.0384615	-0.0128205	0	-0.0302648	0.0163934	0	-0.141026	13.0957	8.90934	0.2438	1	12.6869	9.27122	1.03222	0.00493376	M	V	D	S	S	Y	H	N	P	P	A	K	R	G	K	G	T	-	M
A1	ATGGGAAAAATGGGAAAAGGGTCACGGTCGGGCAAACGCGGGAAGGGAACATAAACAACAAGCGACAGAACCCCACC	MGKMGKGSRSGKRGKGT*	GTGAAAAACGGGGTG	mix2-Azi-1_23	-0.109162	-0.00974659	0.243665	0	-0.0155945	0.037037	0	-0.0467836	0	0	-0.0526316	0	0.0740741	-0.105263	0.037037	0	0	-0.0526316	2.89822	2.14683	0.243665	2	3.09041	1.95184	0.937811	0.00204706	M	G	K	M	G	K	G	S	R	S	G	K	R	G	K	G	T	M	G
A1	ATGAAAAAACAGCAACCTCCCGCATACGGGGGCAAACGCGGGAAGGGAACATAAACAACAAGCGACAGAACCCCACC	MKKQQPPAYGGKRGKGT*	GTGCAACAAGGCCAC	mix2-Azi-1_23	0.212476	0.037037	0.243665	-0.0155945	0.111111	0	0	-0.189084	0	0	-0.0526316	-0.120858	-0.0155945	-0.105263	-0.0526316	0	-0.0526316	0	2.89822	1.8248	0.243665	2	3.09041	2.60245	0.937811	0.00204706	M	K	K	Q	Q	P	P	A	Y	G	G	K	R	G	K	G	T	M	K
E1	ATGTCTCAGACCCTGGGAATTTCTTCACCCAGCAAACGCGGAAAGGGAACATAAACAACAAGCGACAGAACCCCACC	MSQTLGISSPSKRGKGT*	GGTGGGGGGCGGTCG	mix2-Azi-1_23	0.0404942	0	0.0851064	0.243651	0	0	0.0212766	0.0638298	0.0212766	0.0308854	-0.0864791	-0.0109815	-0.129032	0.0425532	-0.0645161	-0.0322581	-0.0322581	-0.0645161	5.04505	3.86429	0.243651	3	5.04225	3.41571	1.00056	0.00280269	M	S	Q	T	L	G	I	S	S	P	S	K	R	G	K	G	T	S	Q
E2	ATGCTGCGATCCAGCGGGTCTCCGCCGGGGGATAAACGCGGGAAGGGAACATAACCAGAAAGCAAAAGCAGGAAGCC	MLRSSGSPPGDKRGKGT*	GCCCGAGGATGGGGC	mix2-Azi-1_23	0.226244	-0.0588235	0.24359	0.0120664	0.025641	0.0316742	0.102564	-0.0135747	-0.516591	-0.0392157	-0.0196078	0	0	-0.0196078	0.025641	0	0	0	8.37263	4.50834	0.24359	2	8.29531	6.34347	1.00932	0.0037912	M	L	R	S	S	G	S	P	P	G	D	K	R	G	K	G	T	M	L
E2	ATGTAACAAGACATGCACTCGATAAGGAAAGGCAAACGCGGGAAGGGAACATAACCAGAAAGCAAAAGCAGGAAGCC	M*	GCAAGGCTGAAAAGT	mix2-Azi-1_23	-0.192308	0.24359																	4.18632	3.86429	0.24359	1	4.22898	3.09041	0.989912	0.00251233	M																	-	M
E2	ATGTCACCACCCGTGGTCTCATCGGTTGGCGCCAAACGCGGGAAGGGAACATAACCAGAAAGCAAAAGCAGGAAGCC	MSPPVVSSVGAKRGKGT*	CCGGGGTGGCCTGAG	mix2-Azi-1_23	-0.0823398	0.243294	-0.0178838	0.148659	-0.223547	0	0	0	0	0	0	0	0	0	0	-0.0227273	0	-0.0227273	6.54783	5.15239	0.243294	1	7.15673	4.87959	0.914918	0.00336362	M	S	P	P	V	V	S	S	V	G	A	K	R	G	K	G	T	-	M
A1	ATGCTAAATAATAACCCAGGTACCCTCACGACGAAACGCGGGAAGGGAACATAAACAACAAGCGACAGAACCCCACC	MLNNNPGTLTTKRGKGT*	ACCCAGGACGACCCC	mix2-Azi-1_23	-0.0844595	0.243243	0.0123874	0	0.0540541	-0.0146396	0.027027	0	0	-0.0416667	0	0	0.027027	-0.0146396	-0.125	0	0	-0.0833333	3.97163	1.8248	0.243243	1	3.90367	1.46388	1.01741	0.00241053	M	L	N	N	N	P	G	T	L	T	T	K	R	G	K	G	T	-	M
E1	ATGGGGCGAACTTGCCGCAGGACCTTCTCCTCTAAACGCGGGAAGGGAACATAAACAACAAGCGACAGAACCCCACC	MGRTCRRTFSSKRGKGT*	GGGTGGTCTATTGGA	mix2-Azi-1_23	0.0994595	0	0.0140541	0.243243	-0.052973	-0.04	0.027027	0.0810811	-0.052973	-0.012973	0	0	-0.04	0.0540541	-0.12	0	0	-0.2	3.97163	2.14683	0.243243	3	4.06633	2.60245	0.976713	0.00244033	M	G	R	T	C	R	R	T	F	S	S	K	R	G	K	G	T	G	R
E2	ATGGCCCCCCGGCCCCGCCCTTCAGCACACGCCAAACGCGGGAAGGGAACATAACCAGAAAGCAAAAGCAGGAAGCC	MAPRPRPSAHAKRGKGT*	ACGGCGCGACGCCCC	mix2-Azi-1_23	-0.0654705	0.0118343	-0.0107527	0.00699879	0.243176	-0.145511	0	0.0247503	-0.0430108	0.00108163	-0.0322581	0.00216326	0.00108163	0	0.00591716	0	0	0	18.1407	14.0617	0.243176	4	15.1267	10.7351	1.19925	0.00572354	M	A	P	R	P	R	P	S	A	H	A	K	R	G	K	G	T	P	R
E1	ATGGCCCACTGCTGGATCACTGCCGTCGGCGCGAAACGCGGGAAGGGAACATAAACAACAAGCGACAGAACCCCACC	MAHCWITAVGAKRGKGT*	GGGGGGCGGGGGGCCG	mix2-Azi-1_23	-0.0238095	-0.0333333	-0.0428571	-0.00952381	0.242857	0.0619048	0.157143	-0.0952381	0.0380952	-0.0428571	0	-0.0428571	0.0238095	-0.0333333	-0.0333333	0	0	-0.166667	4.50834	3.86429	0.242857	4	4.87959	4.06633	0.923917	0.00267403	M	A	H	C	W	I	T	A	V	G	A	K	R	G	K	G	T	H	C
E1	ATGGTTCCGAGCTGCCGGGACCGATCACACTAACGCGGAAGGGACATAAACAACAAGCGACAGAACCCCACC	MVPSCRDRSH*	GGCTCCGCGAGAGGC	mix2-Azi-1_23	-0.116667	0	0	-0.0119048	0	0	-0.0571429	0.242857	0	-0.0285714	0								6.44049	5.90378	0.242857	7	5.69286	4.55429	1.13133	0.00311852	M	V	P	S	C	R	D	R	S	H								R	D
A2	ATGAAATTGCGAATCTAACGGGTATTTCCGTTGAAACGCGGGAAGGGAACATAACCAGAAAGCAAAAGCAGGAAGCC	MKLRI*	TGGATATTTAACTGT	mix2-Azi-1_23	-0.182646	0.00353833	-0.0322805	0.242784	0.0165077	-0.0116901													40.0384	26.6207	0.242784	3	32.0427	15.452	1.24953	0.00909065	M	K	L	R	I													K	L
E2	ATGAAGCCCTTGCGCTAGAACCCCCCGGAGCCTAAACGCGGGAAGGGAACATAACCAGAAAGCAAAAGCAGGAAGCC	MKPLR*	CCCCCGACGCATTAC	mix2-Azi-1_23	-0.170588	0.101176	-0.0294118	-0.0964706	0.242353	0.0505882													5.36707	3.75695	0.242353	4	5.5302	2.92776	0.970502	0.00292026	M	K	P	L	R													P	L
E1	ATGCGGCGATGCTGGGGGGGCCTGTTATAGGCGAAACGCGGGAAGGGAACATAAACAACAAGCGACAGAACCCCACC	MRRCWGGLL*	TTTATTAATGACATC	mix2-Azi-1_23	-0.0464735	0	-0.047567	0.0355385	0.242209	0.0508475	-0.0153089	-0.0645161	-0.0781848	-0.047567									6.33314	3.97163	0.242209	4	5.04225	2.92776	1.25602	0.00298349	M	R	R	C	W	G	G	L	L									R	C
E1	ATGCACTGGCCTTCCGACCGCAGGCGCGTAGGCAAACGCGGGAAGGGAACATAAACAACAAGCGACAGAACCCCACC	MHWPSDRRRVGKRGKGT*	TATGAAACTACTTTT	mix2-Azi-1_23	0.269042	0.0356265	0.242015	0.0540541	-0.181818	-0.409091	-0.0454545	0.0540541	0	0	0	-0.0184275	0	0	0	0	0	0	3.97163	2.36151	0.242015	2	3.57837	3.09041	1.1099	0.00233635	M	H	W	P	S	D	R	R	R	V	G	K	R	G	K	G	T	M	H
E1	ATGACGCGAGTCACAAATCCCTGTACACCGGCCAAACGCGGGAAGGGAACATAAACAACAAGCGACAGAACCCCACC	MTRVTNPCTPAKRGKGT*	ACGACACCAAATCTG	mix2-Azi-1_23	0	0.241758	-0.0105311	0.0769231	0.153846	0.142857	0.0451007	0.00343407	-0.144689	-0.0625	-0.0306777	-0.0931777	0	-0.0208333	0	-0.0208333	0	-0.270833	9.76807	9.66073	0.241758	1	7.80735	7.64469	1.25114	0.00387013	M	T	R	V	T	N	P	C	T	P	A	K	R	G	K	G	T	-	M
E2	ATGACGCCCGCACGCCGCGAACCCGGGCCCGTTAAACGCGGGAAGGGAACATAACCAGAAAGCAAAAGCAGGAAGCC	MTPARREPGPVKRGKGT*	CTGATACACTTTAGA	mix2-Azi-1_23	0.166667	0.0262821	0.075	0.0166667	0.0333333	0.0166667	0.241667	-0.0461538	-0.0307692	-0.0307692	-0.0839744	-0.215385	-0.0461538	-0.0153846	-0.0153846	-0.0153846	0	-0.0461538	12.881	5.58175	0.241667	6	10.5724	6.01816	1.21835	0.00460643	M	T	P	A	R	R	E	P	G	P	V	K	R	G	K	G	T	R	R
E2	ATGGCCCCGGTACTAGCACTTAGTGGGCGGTCCAAACGCGGGAAGGGAACATAACCAGAAAGCAAAAGCAGGAAGCC	MAPVLALSGRSKRGKGT*	GAAGGCCGAGCGGAT	mix2-Azi-1_23	-0.0743034	-0.0696594	0.241486	-0.0526316	0.0650155	0	0.0882353	0.00619195	-0.105263	0	0	0	-0.0232198	-0.0232198	0	0	0	-0.0526316	3.64961	2.57619	0.241486	2	3.09041	1.95184	1.18095	0.00217454	M	A	P	V	L	A	L	S	G	R	S	K	R	G	K	G	T	M	A
E2	ATGTTAACGCACCCGATCCCCCGGGTGAGGTCCAAACGCGGGAAGGGAACATAACCAGAAAGCAAAAGCAGGAAGCC	MLTHPIPRVRSKRGKGT*	CAAGCGCTGTAAGA	mix2-Azi-1_23	0.0653409	0.241477	-0.125	0	0.0142045	0	-0.00852273	0	0	0	-0.03125	-0.09375	0	0	0	-0.0625	0	0	4.72302	1.61012	0.241477	1	5.2049	2.11449	0.907419	0.00274923	M	L	T	H	P	I	P	R	V	R	S	K	R	G	K	G	T	-	M
E2	ATGGAGGTTACTTTATTCCGGGGCAAGCCCAGTAAACGCGGGAAGGGAACATAACCAGAAAGCAAAAGCAGGAAGCC	MEVTLFRGKPSKRGKGT*	TGAGGGAGTAGTGGT	mix2-Azi-1_23	0.0998185	0	0	0	0.241379	-0.0199637	0.137931	-0.0199637	0	-0.105263	-0.123412	-0.157895	0	0	0	0	0	0	3.1129	2.14683	0.241379	4	3.09041	2.27714	1.00728	0.00207195	M	E	V	T	L	F	R	G	K	P	S	K	R	G	K	G	T	V	T
E2	ATGACGCCGCCCAGTCCGACCGGGTGCGCCTCCAAACGCGGGAAGGGAACATAACCAGAAAGCAAAAGCAGGAAGCC	MTPPSPTGCASKRGKGT*	CGAAGCTCCGGCCAC	mix2-Azi-1_23	0.183303	-0.0181488	-0.123412	0.0344828	-0.123412	-0.0526316	0.241379	0.0163339	0	0	0	-0.0526316	0	-0.0526316	0	0	0	-0.0526316	3.1129	1.39544	0.241379	6	3.09041	1.95184	1.00728	0.00207195	M	T	P	P	S	P	T	G	C	A	S	K	R	G	K	G	T	S	P
E1	ATGTGGAGCTTGGTCCGCCCGCCCGGCCCCCCGAAACGCGGGAAGGGAACATAAACAACAAGCGACAGAACCCCACC	MWSLVRPPGPPKRGKGT*	ATGGCCCCCCATCTT	mix2-Azi-1_23	0.346395	-0.0454545	-0.0109718	-0.0454545	-0.0109718	0.0344828	0.0689655	0.241379	-0.476489	-0.0109718	0	0	0	0	0	0	-0.0454545	-0.0454545	3.1129	1.61012	0.241379	7	3.57837	3.09041	0.869922	0.00216544	M	W	S	L	V	R	P	P	G	P	P	K	R	G	K	G	T	R	P
O2	ATGCGTCTCAGGCTCCGGCCTTTCATCCCACCCAAACGCGGGAAGGGAACATAACCAGAAAGCAAAAGCAGGAAGCC	MRLRLRPFIPPKRGKGT*	CCCCTCCGGGACCTG	mix2-Azi-1_23	-0.0846237	-0.00769231	0.0286918	0.241056	-0.00503087	0.00512264	-0.0117387	-0.0165693	-0.0153846	-0.00769231	-0.0148924	-0.0824462	-0.0192308	-0.00384615	0	0.00650759	0	-0.0144001	49.4844	22.5417	0.241056	3	42.2898	15.7773	1.17013	0.0104583	M	R	L	R	L	R	P	F	I	P	P	K	R	G	K	G	T	R	L
E2	ATGACTCGGCCTGATGCTTCCTCATGCGAGTCCAAACGCGGGAAGGGAACATAACCAGAAAGCAAAAGCAGGAAGCC	MTRPDASSCESKRGKGT*	TGGCTGCAGCACCTC	mix2-Azi-1_23	0.011768	0.0722892	0.0860185	0.0972261	0.240964	0.0610815	-0.0697674	-0.104231	-0.0232558	-0.0697674	-0.0930233	-0.116279	-0.0465116	-0.0232558	-0.0232558	0	0	0	8.90934	5.90378	0.240964	4	6.99408	4.71694	1.27384	0.00362982	M	T	R	P	D	A	S	S	C	E	S	K	R	G	K	G	T	R	P
E1	ATGACAAGAGCGGCGACATTATACGTTGCGACCAAACGCGGGAAGGGAACATAAACAACAAGCGACAGAACCCCACC	MTRAATLYVATKRGKGT*	TGACACCCAAGATCT	mix2-Azi-1_23	0.25	0.0169706	0.240628	0.0357143	0.093465	0.0119048	0.0357143	0.0833333	-0.0425532	-0.0162107	-0.0212766	-0.0187437	-0.0851064	0	-0.106383	0	-0.0212766	-0.434904	9.01668	6.76251	0.240628	2	7.64469	7.48204	1.17947	0.00373658	M	T	R	A	A	T	L	Y	V	A	T	K	R	G	K	G	T	M	T
E2	ATGGCACAGTCCTTAATCGCCTGAGTGACGTGGAACCGGGAAGGGAACATAACCAGAAAGCAAAAGCAGGAAGCC	MAQSLIA*	CGGGGAAGGAACGTA	mix2-Azi-1_23	0.00649351	0.00649351	-0.0791183	-0.0466507	0.0247779	-0.184723	-0.000341764	0.240602											16.5306	16.4232	0.240602	7	12.3616	12.3616	1.33725	0.00518202	M	A	Q	S	L	I	A											I	A
E2	ATGCGCAGCGGCCGTCTTCCCCCCCCTACCAAACGCGGGAAGGGAACATAACCAGAAAGCAAAAGCAGGAAGCC	MRSGRLPPPTKRGKGT*	ACGGGGCGGTGGGCC	mix2-Azi-1_23	-0.0229469	0.00603865	0	0.089372	0.111111	0.240338	0.0380435	-0.0531401	-0.320048	-0.0217391	-0.0434783	0	0.0277778	0.0138889	0	-0.0217391	-0.0434783		7.72858	6.2258	0.240338	5	7.48204	5.85551	1.03295	0.00353986	M	R	S	G	R	L	P	P	P	T	K	R	G	K	G	T		G	R
E1	ATGGCCGGTGTTGTTCCCTCTGCATGCCGCCAAAAACGCGGGAAGGGAACATAAACAACAAGCGACAGAACCCCACC	MAGVVPSACRQKRGKGT*	TATGCTACTCCGCTT	mix2-Azi-1_23	0.0671875	0	0.0291667	0.0961806	-0.113194	-0.00989583	0.240104	-0.0107639	-0.158854	-0.0111111	-0.0666667	-0.0255208	-0.0333333	0	0	0	0	-0.0111111	13.7397	8.58731	0.240104	6	14.6388	10.2471	0.938583	0.0051467	M	A	G	V	V	P	S	A	C	R	Q	K	R	G	K	G	T	V	P
E1	ATGGATGGCGCAGCTCGTGTAATGTCTCCCGTTAAACGCGGGAAGGGAACATAAACAACAAGCGACAGAACCCCACC	MDGAARVMSPVKRGKGT*	GCCGAAGCCGAGTCG	mix2-Azi-1_23	0.00219082	0.0432139	0.0592343	0.0237156	0.0439533	0.0195531	0.240004	-0.000739402	-0.0532917	0.0153357	-0.0441724	-0.100997	-0.0420638	-0.0266185	-0.0427484	-0.00980392	-0.0196078	-0.0931373	38.4282	29.8409	0.240004	6	33.1812	25.3739	1.15813	0.00897001	M	D	G	A	A	R	V	M	S	P	V	K	R	G	K	G	T	A	R
O2	ATGATTCGGCGCCGATACCCTGGAGTGACGTTCAAACGCGGGAAGAGAACATAACCAGAAAGCAAAAGCAGGAAGCC	MIRRRYPGVTFKRGKRT*	ACCGCCGAGTAGCGC	mix2-Azi-1_23	-0.182069	0	0	0.02	0.24	0	0.0255172	0	-0.0344828	0	0	-0.0344828	0	-0.0344828	0	0	0	0	5.36707	1.71746	0.24	4	4.71694	0.650612	1.13783	0.00275669	M	I	R	R	R	Y	P	G	V	T	F	K	R	G	K	R	T	R	R
A1	ATGCCTTATATCATTTTCTACAAACAGCAGACTAAACGCGGGAAGGGAACATAAACAACAAGCGACAGAACCCCACC	MPYIIFYKQQTKRGKGT*	CCGTGGTGAGCTGTC	mix2-Azi-1_23	0.0425	0.055	0	0.0125	0.03	0.025	-0.1275	0.24	-0.04	-0.0475	-0.04	-0.0075	-0.0025	-0.02	0	-0.02	0	-0.1	8.58731	4.61568	0.24	7	8.13265	4.71694	1.05591	0.00374153	M	P	Y	I	I	F	Y	K	Q	Q	T	K	R	G	K	G	T	F	Y
E1	ATGACCACGTGGCATAGGGCTCCGGGGATGCCTAAACGCGGGAAGGGAACATAAACAACAAGCGACAGAACCCCACC	MTTWHRAPGMPKRGKGT*	GGTCGGTTCGGTGTG	mix2-Azi-1_23	0.133333	-0.0333333	-0.0933333	-0.0266667	-0.0666667	0.06	-0.0333333	0.1	0.24	-0.08	0	-0.0333333	-0.0333333	0.02	-0.02	0	0	-0.0333333	5.36707	3.22024	0.24	8	4.87959	3.09041	1.0999	0.00278497	M	T	T	W	H	R	A	P	G	M	P	K	R	G	K	G	T	A	P
E1	ATGTCGGCGCACAACACGTAAGACTCGCGGGGCAAACGCGGGAAGGGAACATAAACAACAAGCGACAGAACCCCACC	MSAHNT*	AGCGGATGGCAGGCC	mix2-Azi-1_23	-0.255939	0.0666667	-0.174713	0.108812	-0.0122605	-0.0934866	0.239847												4.83036	4.401	0.239847	6	4.71694	3.09041	1.02405	0.00266893	M	S	A	H	N	T												N	T
E2	ATGGCTGCTTGAACCATCCGAACCCCGGCCGCAAAACGCGGAAGGGAACTAACCAGAAAGCAAAAGCAGGAAGCC	MAA*	GCCTTCAGTTCTGAC	mix2-Azi-1_23	-0.08577	-0.0389864	-0.136452	0.239766															5.79644	4.61568	0.239766	3	6.18082	4.39163	0.937811	0.00305748	M	A	A															A	A
E2	ATGGATCAACGCCTGCGTTAACTCCCCGGGCGTAAACGCGGGAAGGGAACATAACCAGAAAGCAAAAGCAGGAAGCC	MDQRLR*	GGGGCGCTACGAAAG	mix2-Azi-1_23	-0.138557	-0.02	0.00247423	-0.02	-0.0793814	0.0121649	0.239588												10.4121	6.33314	0.239588	6	8.13265	3.90367	1.28029	0.00395816	M	D	Q	R	L	R												L	R
E2	ATGGCCAGGCTCTCTCCGCCTGGCGGTACGTACAAACGCGGGAAGGGAACATAACCAGAAAGCAAAAGCAGGAAGCC	MARLSPPGGTYKRGKGT*	GGTGCGGCGCCCCCC	mix2-Azi-1_23	-0.464364	-0.0350877	0.0520833	0	0.239583	0.0970395	0.0104167	-0.0526316	0.161732	-0.0526316	-0.0246711	0	0.0307018	0	0	0.0208333	-0.00712719	0.00328947	10.3048	8.90934	0.239583	4	9.27122	3.90367	1.11148	0.00410451	M	A	R	L	S	P	P	G	G	T	Y	K	R	G	K	G	T	R	L
E1	ATGCCTCGGTTATGATCGCTCCGCCCGTTCGAGAAACGCGGGAAGGGAACATAAACAACAAGCGACAGAACCCCACC	MPRL*	GGGACGGGCCGGGCC	mix2-Azi-1_23	-0.169697	0.0212121	-0.0333333	-0.030303	0.239394														5.90378	2.57619	0.239394	4	4.87959	1.30122	1.20989	0.00285879	M	P	R	L														R	L
E2	ATGTCTTCTCGTTCTAGGCCACCCAGTCTCCCCAAACGCGGGAAGGGAACATAACCAGAAAGCAAAAGCAGGAAGCC	MSSRSRPPSLPKRGKGT*	CTGGGTTGGAGTACA	mix2-Azi-1_23	0.0193237	0.0434783	0.23913	0	0.0217391	0.18438	0.0217391	0.0628019	-0.555556	0	0	0	0	-0.037037	0	0	0	0	4.93771	4.29366	0.23913	2	4.39163	3.90367	1.12434	0.00262161	M	S	S	R	S	R	P	P	S	L	P	K	R	G	K	G	T	M	S
E1	ATGACTGTGGTGCTCACAACCCCGCGCTGGCGTAAACGCGGGAAGGGAACATAAACAACAAGCGACAGAACCCCACC	MTVVLTTPRWRKRGKGT*	AGGCACAACCAGTT	mix2-Azi-1_23	0.09699	0.0434783	-0.0719064	-0.0334448	0.108696	0.0869565	-0.0167224	0.23913	0.130435	0.00501672	0.0217391	-0.110368	-0.115385	-0.115385	0	-0.0384615	0	-0.153846	4.93771	4.07897	0.23913	7	4.22898	3.57837	1.16759	0.002592	M	T	V	V	L	T	T	P	R	W	R	K	R	G	K	G	T	T	T
E2	ATGTGGCATTCCGGTTCCGCGGGGATTGCCCTCAAACGCGGGAAGGGAACATAACCAGAAAGCAAAAGCAGGAAGCC	MWHSGSAGIALKRGKGT*	CGGGGCTGGGGCGGC	mix2-Azi-1_23	-0.0511628	0.23907	-0.0167442	0	-0.0334884	0.0232558	-0.0734884	0.0930233	-0.0734884	-0.0567442	-0.0167442	-0.08	0.0465116	0	0	0	0	0	4.61568	3.00556	0.23907	1	4.06633	2.4398	1.1351	0.00250946	M	W	H	S	G	S	A	G	I	A	L	K	R	G	K	G	T	-	M
E1	ATGTCTCCATAGTATAGACCCCGAAACAGCAGAAAACGCGGGAAGGGAACATAAACAACAAGCGACAGAACCCCACC	MSP*	TTCTTGCATCGGGGC	mix2-Azi-1_23	-0.0916601	-0.000131131	-0.0162602	0.239051															19.9655	14.4911	0.239051	3	20.0063	12.6869	0.99796	0.00629964	M	S	P															S	P
E1	ATGTTCGGGCTGCGCGACCCCTTGACGATGAAACGCGGGAAGGGAACATAAACAACAAGCGACAGAACCCCACC	MFGLRDPLTMKRGKGT*	CACCGCAGATGTCCG	mix2-Azi-1_23	-0.0272464	0	0.0295652	0.0817391	-0.00463768	-0.00115942	0.0521739	0.238841	-0.0626087	0	-0.146667	-0.0266667	0	-0.0933333	0	-0.0133333	-0.0133333		12.3443	7.08453	0.238841	7	12.199	6.66878	1.01191	0.00469245	M	F	G	L	R	D	P	L	T	M	K	R	G	K	G	T		D	P
A1	ATGGCAACTAAAACACGAACCCAACCTCACTGGAAACGCGGGAAGGGAACATAAACAACAAGCGACAGAACCCCACC	MATKTRTQPHWKRGKGT*	CGAGAACCTTCTCAT	mix2-Azi-1_23	0.176184	-0.0285529	0.119403	0.00259572	0.0528877	0.238806	0.0379624	0.0298507	-0.0217391	-0.0434783	0	-0.0136275	-0.050292	-0.0217391	-0.0217391	0	-0.0217391	-0.391304	7.19188	4.83036	0.238806	5	7.48204	6.01816	0.961218	0.0034419	M	A	T	K	T	R	T	Q	P	H	W	K	R	G	K	G	T	K	T
E1	ATGAGTGGTTGCAAGCCGTCTCTCTGAACGGTGAAACGCGGGAAGGGAACATAAACAACAAGCGACAGAACCCCACC	MSGCKPSL*	CGGGCGGTGATCTAA	mix2-Azi-1_23	-0.0931373	0	-0.0483193	-0.0413165	0.238796	0.0532213	0.0196078	-0.0322129	-0.214286										5.47441	4.50834	0.238796	4	4.55429	3.41571	1.20204	0.00273026	M	S	G	C	K	P	S	L										G	C
E1	ATGCTTCCATTCGCCGTGTACGTGAGGCCCTGGAAACGCGGGAAGGGAACATAAACAACAAGCGACAGAACCCCACC	MLPFAVYVRPWKRGKGT*	TCCGAAGCTCCCGTT	mix2-Azi-1_23	-0.03233	0.238573	0.0156076	0.153846	-0.130435	-0.0613155	-0.0178372	-0.148272	0	0	0	0	0	-0.0178372	0	0	0	0	4.18632	2.68354	0.238573	1	3.74102	2.27714	1.11903	0.00237143	M	L	P	F	A	V	Y	V	R	P	W	K	R	G	K	G	T	-	M
E1	ATGTCGCGTCGGATCGAGTTCATTCACGCCCACAAACGCGGGAAGGGAACATAAACAACAAGCGACAGAACCCCACC	MSRRIEFIHAHKRGKGT*	AACCATGCCCAACAC	mix2-Azi-1_23	0.0175439	-0.0123069	0.238544	0.0666405	0.0526316	0.0780309	0.0464781	0.22807	0.0377062	-0.108013	-0.304661	-0.0509296	-0.0746269	-0.0597015	-0.0597015	-0.0298507	-0.0298507	-0.0447761	12.2369	11.9149	0.238544	2	10.8978	10.8978	1.12288	0.00451827	M	S	R	R	I	E	F	I	H	A	H	K	R	G	K	G	T	M	S
E1	ATGGGTATCAGATCGACACCGACGAACGACCACAAACGCGGGAAGGGAACATAAACAACAAGCGACAGAACCCCACC	MGIRSTPTNDHKRGKGT*	CAATGTGAGCATTCT	mix2-Azi-1_23	0.0196078	0.0603318	0.0196078	0.238311	0.117647	0.0588235	0.0135747	0.0799397	-0.00603318	-0.0512821	-0.025641	0.0196078	0.0196078	-0.025641	-0.0769231	0	-0.025641	-0.384615	5.47441	5.36707	0.238311	3	6.34347	6.01816	0.863	0.00301052	M	G	I	R	S	T	P	T	N	D	H	K	R	G	K	G	T	G	I
E1	ATGGTGGCCCTTACAGACCAGCTCAAACTGCCCAAACGCGGGAAGGGAACATAAACAACAAGCGACAGAACCCCACC	MVALTDQLKLPKRGKGT*	TAGGGTCCCCGATGC	mix2-Azi-1_23	-0.0288462	0.0694444	0.115385	0.238248	0.0438034	0.0181624	0.0833333	-0.0801282	0	0.00213675	-0.0512821	-0.307692	-0.0512821	0	0	0	-0.025641	0	7.72858	6.76251	0.238248	3	6.34347	5.2049	1.21835	0.00333895	M	V	A	L	T	D	Q	L	K	L	P	K	R	G	K	G	T	V	A
E2	ATGCCAGGCAACAGGTCCCGCGATTGTCCGAAACGCGGGAAGGGAACATAACCAGAAAGCAAAAGCAGGAAGCC	MPGNRSRDCPKRGKGT*	CGGGGGACAGGCGAG	mix2-Azi-1_23	0.0766046	0.047619	0	0.238095	0.142857	0	0.119048	-0.106625	-0.0869565	0.047619	0	0	-0.0869565	-0.130435	0	0	-0.26087		4.50834	2.79088	0.238095	3	3.74102	2.60245	1.20511	0.00242007	M	P	G	N	R	S	R	D	C	P	K	R	G	K	G	T		P	G
E1	ATGCCGGCGCCCTGGCCAGGGACCCCACTTGGGAAACGCGGGAAGGGAACATAAACAACAAGCGACAGAACCCCACC	MPAPWPGTPLGKRGKGT*	GACTGATTATCTTCT	mix2-Azi-1_23	-0.228571	0	0	0.0888889	0.238095	0.0222222	0	0.0222222	0	0	0	-0.0857143	0	0	0	0	0	-0.0571429	4.83036	1.93215	0.238095	4	5.69286	0.975918	0.848496	0.00280374	M	P	A	P	W	P	G	T	P	L	G	K	R	G	K	G	T	A	P
E1	ATGATATCGCGCGGGGGGGGGGACGTGCACGGGAAACGCGGGAAGGGAACATAAACAACAAGCGACAGAACCCCACC	MISRGGGDVHGKRGKGT*	GGCGCGGGAGGGGCC	mix2-Azi-1_23	-0.12037	-0.0611111	0.1	0.237963	0.062963	0.05	0	0.087963	0	0	-0.185185	-0.037037	-0.0861111	0	0.025	0	0	-0.0740741	4.29366	3.22024	0.237963	3	4.39163	2.7651	0.97769	0.00250133	M	I	S	R	G	G	G	D	V	H	G	K	R	G	K	G	T	I	S
A1	ATGGGCCCAGACAAAGAACGAGCTTTACCGAAACGCGGGAAGGGAACATAAACAACAAGCGACAGAACCCCACC	MGPDKERALPKRGKGT*	GAAGTCCGGGGGCCT	mix2-Azi-1_23	-0.129293	0	-0.0141414	0.0383838	0.237374	-0.00707071	-0.0515152	-0.00707071	-0.0222222	0	0	0	-0.0222222	0	0	0	-0.0222222		7.08453	3.43493	0.237374	4	7.31939	2.60245	0.967914	0.00338335	M	G	P	D	K	E	R	A	L	P	K	R	G	K	G	T		P	D
E2	ATGAAAACGCCTCGCCCTCCTTGTCTCGGGCCCAAACGCGGGAAGGGAACATAACCAGAAAGCAAAAGCAGGAAGCC	MKTPRPPCLGPKRGKGT*	GGGCCGGGGCGGAGG	mix2-Azi-1_23	0.0397603	0.0444444	0.237364	0.185294	-0.0513072	0.00740741	0	-0.235076	-0.0882353	-0.0147059	-0.066122	-0.0294118	-0.0294118	0	0	0	0	0	14.4911	8.58731	0.237364	2	11.0604	6.99408	1.31018	0.00475181	M	K	T	P	R	P	P	C	L	G	P	K	R	G	K	G	T	M	K
E1	ATGTCGACGTTACGTCCCCCGGCTGAGTCCTACAAACGCGGGAAGGGAACATAAACAACAAGCGACAGAACCCCACC	MSTLRPPAESYKRGKGT*	TCCTCATTGATGGGA	mix2-Azi-1_23	0.00897436	-0.05	0.158974	0.237179	0.0871795	-0.0923077	0.0179487	-0.237179	0.00512821	-0.024359	0	-0.024359	0.0128205	-0.0166667	-0.05	-0.0166667	0	-0.0166667	8.37263	8.15795	0.237179	3	9.75918	9.59653	0.857923	0.00387652	M	S	T	L	R	P	P	A	E	S	Y	K	R	G	K	G	T	S	T
E2	ATGCCTACGTGCCGGCCGCCTTACCCCGATAGGAAACGCGGGAAGGGAACATAACCAGAAAGCAAAAGCAGGAAGCC	MPTCRPPYPDRKRGKGT*	CGGGACGGTGGGGC	mix2-Azi-1_23	0.303354	0.0487805	0.121951	0.237043	0	0.0175305	0.0175305	-0.10061	-0.03125	-0.09375	-0.0625	-0.0693598	-0.0762195	0	0	0	-0.03125	-0.21875	4.401	2.79088	0.237043	3	5.2049	4.55429	0.845549	0.00264197	M	P	T	C	R	P	P	Y	P	D	R	K	R	G	K	G	T	P	T
E2	ATGACACCGCCACATCAACCCTCGCCATATCCGAAACGCGGGAAGGGAACATAACCAGAAAGCAAAAGCAGGAAGCC	MTPPHQPSPYPKRGKGT*	CTGTAGAATGATAAT	mix2-Azi-1_23	-0.0570175	0.236842	-0.0242915	0.0421727	0.0401484	0.0546559	-0.0381242	-0.128205	0	0.00134953	0.0131579	0	0	0	0.0131579	0	0	-0.153846	8.15795	5.90378	0.236842	1	6.34347	4.22898	1.28604	0.00337372	M	T	P	P	H	Q	P	S	P	Y	P	K	R	G	K	G	T	-	M
A1	ATGATTAATCTTTGGGGGGAACACCTGATACAAAACGCGAAGGGAACATAAACAACAAGCGACAGAACCCCACC	MINLWGEHLIQNAKGT*	ACTAAGAAGAAAAGA	mix2-Azi-1_23	-0.209273	0	0.236842	-0.116541	0.0789474	-0.0213033	0	0	0	0.0263158	0	0.0263158	0	0	0	0	-0.0213033		4.07897	1.8248	0.236842	2	3.41571	0.813265	1.19418	0.00227279	M	I	N	L	W	G	E	H	L	I	Q	N	A	K	G	T		M	I
E2	ATGATCTAGCCGCTCGGTCTCGATCTTCCCACAAAACGCGGGAAGGGAACATAACCAGAAAGCAAAAGCAGGAAGCC	MI*	CTCACCACCGGGGAA	mix2-Azi-1_23	-0.0263158	-0.131579	0.236842																4.07897	2.03949	0.236842	2	3.09041	1.46388	1.31988	0.00220534	M	I																M	I
E2	ATGATTCACAGTGTCCGCCACGCCCCCAGTGGGAAACGCGGGAAGGGAACATAACCAGAAAGCAAAAGCAGGAAGCC	MIHSVRHAPSGKRGKGT*	AGGAGCCGTGCTAGG	mix2-Azi-1_23	-0.0503432	0.0789474	0	0	0.236842	0.0617849	0.0263158	0.106407	-0.0434783	-0.0434783	-0.0171625	0	0.0526316	0	-0.0869565	0	-0.0171625	-0.304348	4.07897	3.22024	0.236842	4	3.74102	2.7651	1.09034	0.00233589	M	I	H	S	V	R	H	A	P	S	G	K	R	G	K	G	T	H	S
A2	ATGAGTCAGAATGAGAGCAAACAGGGAGAACGAAAACGCGGGAAGGGAACATAACCAGAAAGCAAAAGCAGGAAGCC	MSQNESKQGERKRGKGT*	CGACGGCCCGTACCC	mix2-Azi-1_23	0.177945	0.0250627	-0.0213033	-0.0689223	-0.0689223	0.236842	0	0.0263158	0	-0.047619	0	0	0	0.0263158	0	0	0	-0.285714	4.07897	2.57619	0.236842	5	3.41571	2.7651	1.19418	0.00227279	M	S	Q	N	E	S	K	Q	G	E	R	K	R	G	K	G	T	N	E
E1	ATGGCCCTCGCAGCGCCTCGAAAGAGACCCCCTAAACGCGGGAAGGGAACATAAACAACAAGCGACAGAACCCCACC	MALAAPRKRPPKRGKGT*	GCGCGTGATCAGTCC	mix2-Azi-1_23	0.168421	0	0.0252632	-0.0410526	0	0.0263158	0.236842	-0.0147368	0	0	0	-0.4	0.0789474	0	0	0	-0.08	0	4.07897	2.57619	0.236842	6	4.06633	3.25306	1.00311	0.00239526	M	A	L	A	A	P	R	K	R	P	P	K	R	G	K	G	T	A	P
E1	ATGCAGTACTACGAAAAACGGCCTTGCCAGTCTAAACGCGGGAAGGGAACATAAACAACAAGCGACAGAACCCCACC	MQYYEKRPCQSKRGKGT*	TCATTTTTCTGCCTG	mix2-Azi-1_23	0.0505279	0.134238	0	0.0641026	0.179487	0.236802	0.00603318	0.0641026	-0.0015083	-0.0196078	0	-0.156863	0.0128205	-0.0196078	-0.0263952	-0.0331825	0.0384615	-0.490196	8.37263	7.62124	0.236802	5	8.29531	7.64469	1.00932	0.00368556	M	Q	Y	Y	E	K	R	P	C	Q	S	K	R	G	K	G	T	Y	E
A1	ATGTTCAAGTTTCGCACCACACACCATCACCCGAAACGCGGGAAGGGAACATAAACAACAAGCGACAGAACCCCACC	MFKFRTTHHHPKRGKGT*	GGGGGGGGAGACCCG	mix2-Azi-1_23	-0.158358	0	0.0222874	0.0181818	0	0.236364	0	-0.0744868	0.0727273	-0.0322581	-0.0645161	0.0363636	-0.0645161	0	0.0181818	0	0	-0.0322581	5.90378	2.89822	0.236364	5	5.04225	1.78918	1.17086	0.0028506	M	F	K	F	R	T	T	H	H	H	P	K	R	G	K	G	T	F	R
E1	ATGGGGGGATTGCCTAGCGCCTACACGCCTTCTAAACGCGGGAAGGGAACATAAACAACAAGCGACAGAACCCCACC	MGGLPSAYTPSKRGKGT*	TACATAAAAGCTTCT	mix2-Azi-1_23	-0.138889	0.0277778	0.0555556	0.0138889	0.0694444	0.236111	0.0138889	0.0416667	-0.0972222	-0.0138889	-0.0277778	-0.0694444	0	-0.0555556	-0.0277778	0	0	-0.0277778	7.72858	6.2258	0.236111	5	5.85551	3.90367	1.31988	0.00323023	M	G	G	L	P	S	A	Y	T	P	S	K	R	G	K	G	T	L	P
E1	ATGCGCGAACCTACACTTATCTCGCCTACACAGAAACGCGGGAAGGGAACATAAACAACAAGCGACAGAACCCCACC	MREPTLISPTQKRGKGT*	CACACACAAGCATTT	mix2-Azi-1_23	0.0383051	0.235996	0.0165289	0.0508986	0.103109	0.0674275	0	-0.0469631	0.00196773	-0.015873	-0.00760855	-0.0469631	-0.111111	0	-0.0952381	-0.015873	0	-0.15873	12.9883	10.8415	0.235996	1	10.2471	8.78327	1.26751	0.00446737	M	R	E	P	T	L	I	S	P	T	Q	K	R	G	K	G	T	-	M
E2	ATGTAGGCGTGACCCCGGGCCACCTATCACGGCAAAGCGGAAGGGAACATAACCAGAAAGCAAAAGCAGGAAGCC	M*	CGGGCCGCGGGGGGC	mix2-Azi-1_23	-0.456341	0.235967																	3.97163	2.57619	0.235967	1	4.22898	0.813265	0.939147	0.00239545	M																	-	M
E2	ATGGAAATACTCGTCCCCCCTGCGGCGTGATAAAAACGCGGGAAGGGAACATAACCAGAAAGCAAAAGCAGGAAGCC	MEILVPPAA*	GTGAAAATAAAACTG	mix2-Azi-1_23	0.0681818	0.0625	-0.0284091	0.235795	0.0625	0.110795	-0.0909091	-0.210227	-0.150568	-0.0454545									3.43493	2.57619	0.235795	3	3.57837	2.92776	0.959914	0.00217897	M	E	I	L	V	P	P	A	A									E	I
O2	ATGGGCGTTCCCTCCGCACATCGCGCCGTATGGAAACGCGGGAAGGGAACATAACCAGAAAGCAAAAGCAGGAAGCC	MGVPSAHRAVWKRGKGT*	GCCCGCGGAGCCCGG	mix2-Azi-1_23	-0.133523	0	0	-0.0142045	0.03125	0.235795	0	-0.147727	0.0625	0.0482955	0.125	0.0625	-0.105114	0.03125	0.03125	-0.136364	0	0	3.43493	3.1129	0.235795	5	3.57837	2.4398	0.959914	0.00217897	M	G	V	P	S	A	H	R	A	V	W	K	R	G	K	G	T	P	S
E1	ATGGGCCCCCCATCCGCAGGCAGTTCTCGTGGTAAACGCGGGAAGGGAACATAAACAACAAGCGACAGAACCCCACC	MGPPSAGSSRGKRGKGT*	AGGGAAATTATTTAT	mix2-Azi-1_23	-0.195131	-0.0263158	-0.0131579	0.235768	0.108665	-0.032671	0.0204082	-0.032671	0	0	-0.0394737	0	0	-0.00635517	0	0.0136054	-0.0394737	0.00680272	15.7792	14.7058	0.235768	3	12.3616	9.10857	1.27646	0.00500731	M	G	P	P	S	A	G	S	S	R	G	K	R	G	K	G	T	G	P
E1	ATGAAACATGCCGCGTCGCTTGGTAAATCTCCCAAACGCGGGAAGGGAACATAAACAACAAGCGACAGAACCCCACC	MKHAASLGKSPKRGKGT*	GCGGGCGTGCGGGCA	mix2-Azi-1_23	0.1	0.235714	0.0428571	0.00714286	-0.0714286	0	0	-0.0357143	-0.0214286	0	0.114286	-0.15	0	0	0.0285714	0	-0.15	-0.05	3.75695	3.00556	0.235714	1	3.25306	2.7651	1.1549	0.00217448	M	K	H	A	A	S	L	G	K	S	P	K	R	G	K	G	T	-	M
E2	ATGCATGGTGAGTGCGGCTCGGTCTCTTCCTCCAAACGCGGGAAGGGAACATAACCAGAAAGCAAAAGCAGGAAGCC	MHGECGSVSSSKRGKGT*	CGGGTGAGGCTGAG	mix2-Azi-1_23	0.0642857	0	0.0357143	-0.0285714	-0.114286	0.235714	0.142857	-0.00714286	0.0357143	0	0	-0.05	-0.0642857	0	-0.05	-0.1	0	0	3.00556	2.36151	0.235714	5	3.25306	2.4398	0.923917	0.00203322	M	H	G	E	C	G	S	V	S	S	S	K	R	G	K	G	T	E	C
E1	ATGGACCGCTTCCGTAATACGTGCTCCGGGTCCAAACGCGGGAAGGGAACATAAACAACAAGCGACAGAACCCCACC	MDRFRNTCSGSKRGKGT*	CCCCCTGCAGATTAA	mix2-Azi-1_23	-0.0112903	0.235484	0.0177419	0.0177419	0.0354839	-0.0185484	-0.0717742	-0.0645161	0	0	0.0177419	0.0104839	0	0	0	0	0	-0.168548	4.29366	3.64961	0.235484	1	5.04225	4.22898	0.851537	0.00258038	M	D	R	F	R	N	T	C	S	G	S	K	R	G	K	G	T	-	M
E2	ATGCGCGCGCGTCTTCGTCAAGCCGCCCAGGCGAAACGCGGGAAGGGAACATAACCAGAAAGCAAAAGCAGGAAGCC	MRARLRQAAQAKRGKGT*	CGCGCAATGAGGCAC	mix2-Azi-1_23	0.0912755	0	0.00734946	0.23542	-0.0616406	-0.0500237	-0.0858227	-0.0905642	-0.0675676	0.00877193	-0.0135135	0	0.0263158	0	0	0	0	0	12.2369	6.65517	0.23542	3	12.0363	7.64469	1.01667	0.0045945	M	R	A	R	L	R	Q	A	A	Q	A	K	R	G	K	G	T	R	A
A2	ATGCCTATTGTTGGATTGAGATGCAGACCGCTAAAACGCGGGAAGGGAACATAACCAGAAAGCAAAAGCAGGAAGCC	MPIVGLRCRPLKRGKGT*	CAGGAAGAGCCACAG	mix2-Azi-1_23	0.0327066	0.0362319	0.0217391	0.00097924	-0.0646298	0.015472	0.235409	0.0184097	-0.127889	-0.027027	-0.100862	0	-0.0135135	0	0	0	0	-0.027027	14.8131	9.12402	0.235409	6	12.0363	7.80735	1.2307	0.00486627	M	P	I	V	G	L	R	C	R	P	L	K	R	G	K	G	T	G	L
E1	ATGGGGCAACGTAGGCCGACTTCTTCTGCTTAGAAACGCGGGAAGGGAACATAAACAACAAGCGACAGAACCCCACC	MGQRRPTSSA*	TGGCGAAAACCTTTG	mix2-Azi-1_23	0.0882353	-0.0411765	-0.1	0.235294	-0.0137255	0	0.0313725	-0.0333333	0	0	-0.0666667								5.47441	4.07897	0.235294	3	4.87959	3.57837	1.1219	0.00274669	M	G	Q	R	R	P	T	S	S	A								G	Q
A1	ATGAGATCCAAACCACTCTCCGCCCGTACCGGAAAACGCGGGAAGGGAACATAAACAACAAGCGACAGAACCCCACC	MRSKPLSARTGKRGKGT*	CCCACGCTCGGACCG	mix2-Azi-1_23	0.260062	-0.0990712	-0.0526316	0.235294	0.00619195	0.00619195	0	-0.122291	0	-0.105263	-0.0526316	0.0294118	0	0	0	0	0	-0.105263	3.64961	1.93215	0.235294	3	3.09041	2.4398	1.18095	0.00211878	M	R	S	K	P	L	S	A	R	T	G	K	R	G	K	G	T	R	S
E1	ATGTTCCCGGAGGTCGGCACCCCCTCTTGCCTGAAACGCGGGAAGGGAACATAAACAACAAGCGACAGAACCCCACC	MFPEVGTPSCLKRGKGT*	TATAGCAGTGTTTA	mix2-Azi-1_23	-0.213622	0.0294118	-0.0526316	-0.0526316	-0.105263	0.235294	-0.0232198	0.0294118	-0.0526316	0	0	0.0882353	0.0294118	0	0	0	0.0882353	0	3.64961	1.93215	0.235294	5	3.09041	0.975918	1.18095	0.00211878	M	F	P	E	V	G	T	P	S	C	L	K	R	G	K	G	T	E	V
E1	ATGGGGGCTTGGCCCACGGAACCGGTGGCTCATAAACGCGGGAAGGGAACATAAACAACAAGCGACAGAACCCCACC	MGAWPTEPVAHKRGKGT*	TAAAATCTTCTATAT	mix2-Azi-1_23	0.0511509	-0.0434783	0.0294118	-0.0140665	-0.0140665	-0.0434783	0.235294	-0.130435	0.0588235	0	0.0294118	-0.0869565	0	0	0	-0.130435	0	0.0588235	3.64961	1.71746	0.235294	6	3.74102	1.95184	0.975565	0.00224421	M	G	A	W	P	T	E	P	V	A	H	K	R	G	K	G	T	P	T
E1	ATGTCAGAGCCGTCGTCTCCGGGGTACGGCTGAAACGCGGGAAGGGAACATAAACAACAAGCGACAGAACCCCACC	MSEPSSPGYG*	GGTCTATTCCCTGTT	mix2-Azi-1_23	-0.0303571	0.234524	-0.275	-0.0285714	0.0261905	-0.0934524	0.0833333	0	0	0	0.0208333								5.15239	3.54227	0.234524	1	5.69286	3.74102	0.905062	0.00281587	M	S	E	P	S	S	P	G	Y	G								-	M
E1	ATGCGCCCGCCGGACTGGCACCTCCACCCGTTTAAACGCGGGAAGGGAACATAAACAACAAGCGACAGAACCCCACC	MRPPDWHLHPFKRGKGT*	CTGCCGCCCATTG	mix2-Azi-1_23	-0.0673123	0	0.0169492	-0.0571429	0.234383	-0.108959	-0.0348668	0	0	0	0	0	0.0169492	0	0	0	0	0	6.33314	3.86429	0.234383	4	5.69286	3.09041	1.11247	0.00299451	M	R	P	P	D	W	H	L	H	P	F	K	R	G	K	G	T	P	P
A1	ATGATACAACCGACAAGCGCCACGTTCCGTGGGAAACGCGGGAAGGGAACATAAACAACAAGCGACAGAACCCCACC	MIQPTSATFRGKRGKGT*	GAGGGCGCAGTGGGA	mix2-Azi-1_23	0.0340074	0.234375	-0.0413603	-0.0275735	0.1875	-0.0569853	0.0625	-0.0294118	-0.0588235	0.015625	-0.0588235	-0.205882	-0.0137868	0	0.015625	0.015625	0	-0.0882353	6.86985	4.50834	0.234375	1	5.5302	3.90367	1.24224	0.00304199	M	I	Q	P	T	S	A	T	F	R	G	K	R	G	K	G	T	-	M
O1	ATGTTCGTTGTTAATGGTCACGGCTCGTCTGGCAAACGCGGGAAGGGAACATAAACAACAAGCGACAGAACCCCACC	MFVVNGHGSSGKRGKGT*	GCACAGCGCCGGCGG	mix2-Azi-1_23	0.191429	-0.00857143	0.02	0.02	0.234286	0.2	-0.0657143	-0.0542857	-0.102857	-0.0171429	-0.151429	-0.151429	-0.0285714	-0.0571429	-0.0285714	0	0	0	5.36707	4.18632	0.234286	4	5.69286	5.5302	0.942773	0.00284779	M	F	V	V	N	G	H	G	S	S	G	K	R	G	K	G	T	V	V
A1	ATGATTAACAAGTACACAAGGCACTCTCCCGCCAAACGCGGGAAGGGAACATAAACAACAAGCGACAGAACCCCACC	MINKYTRHSPAKRGKGT*	AATACACATCAGATA	mix2-Azi-1_23	0.0425532	0.106383	0.234043	0.0638298	0.106383	-0.00902643	0.13991	0.0367505	0.0638298	0.0212766	0	-0.0606061	-0.0606061	-0.0909091	0	-0.0909091	-0.030303	-0.363636	5.04505	4.61568	0.234043	2	5.36755	4.55429	0.939916	0.00274331	M	I	N	K	Y	T	R	H	S	P	A	K	R	G	K	G	T	M	I
A1	ATGAAACAACGTAGGCGCACGACGTAGACGCACAACGCGGGAAGGGAACATAAACAACAAGCGACAGAACCCCACC	MKQRRRTT*	AGGTTTGGTTGGCTC	mix2-Azi-1_23	-0.0876596	-0.02	0.0212766	0.234043	-0.0459574	0.0212766	-0.0493617	0.00255319	-0.118723										10.0901	6.33314	0.234043	3	8.13265	4.39163	1.24069	0.00383016	M	K	Q	R	R	R	T	T										K	Q
E2	ATGTGACATTTCACGCCCGAGCGAACCGGGGCGAAACGCGGGAAGGGAACATAACCAGAAAGCAAAAGCAGGAAGCC	M*	GGCCGGGTCCCGGCA	mix2-Azi-1_23	-0.116959	0.233918																	4.07897	3.64961	0.233918	1	4.39163	3.09041	0.928806	0.00242114	M																	-	M
E1	ATGAGCCACTTGGTCCTGAGGTCATCTCGGCGGAAACGCAGGAAGGGAACATAAACAACAAGCGACAGAACCCCACC	MSHLVLRSSRRKRRKGT*	TCCGGCGGGGGGCTC	mix2-Azi-1_23	0.0703443	0.0688634	0.0136986	0.109589	0.0140689	0.0684932	0.233617	0.055535	0.0136986	0.0273973	-0.0133284	-0.189189	-0.0810811	-0.027027	-0.216216	-0.0673825	0	-0.0540541	7.83592	6.2258	0.233617	6	6.01816	5.04225	1.30205	0.00323599	M	S	H	L	V	L	R	S	S	R	R	K	R	R	K	G	T	V	L
E2	ATGTGTAGATGAAGGCGGATGCTGAGCCACCCGAAACGCGGAAGGGAACATAACCAGAAAGCAAAAGCAGGAAGCC	MCR*	TGAGCCAGTGGCGAA	mix2-Azi-1_23	-0.114286	-0.0952381	0.233333	-0.157143															3.22024	2.36151	0.233333	2	3.41571	2.11449	0.942773	0.00208532	M	C	R															M	C
E1	ATGAGGACGGCAGGATCGCGGACCCCGCTCTTTAAACGCGGGAAGGGAACATAAACAACAAGCGACAGAACCCCACC	MRTAGSRTPLFKRGKGT*	GGGGGGGAAGCTGGC	mix2-Azi-1_23	-0.0555556	0	0.0666667	0.0222222	0.0666667	0.0888889	-0.0333333	0	0	0.233333	0	-0.0888889	-0.0666667	-0.0333333	0	0	0	-0.2	4.83036	3.32758	0.233333	9	4.87959	3.09041	0.989912	0.00262308	M	R	T	A	G	S	R	T	P	L	F	K	R	G	K	G	T	T	P
E2	ATGCCGTTCTGCTCCTCACCCGGGGAGTGCGCGAAACGCGGGAAGGGAACCTAACCAGAAAGCAAAAGCAGGAAGCC	MPFCSSPGECAKRGKGT*	GTGGCCGGTCCTCGC	mix2-Azi-1_23	0	-0.0333333	0.233333	0.0222222	-0.0666667	-0.111111	0.0666667	0	0	-0.0333333	0	0.0222222	-0.0333333	0	0	0	-0.0666667	0	4.83036	2.25417	0.233333	2	4.87959	2.27714	0.989912	0.00262308	M	P	F	C	S	S	P	G	E	C	A	K	R	G	K	G	T	M	P
E1	ATGCTGAACCCCAGGGGATCCCGCGCGGGGGCAAAACGCGGGAAGGGAACATAAACAACAAGCGACAGAACCCCACC	MLNPRGSRAGAKRGKGT*	AGACAACTGTTTGT	mix2-Azi-1_23	0.0242424	0.1	0.133333	0.0333333	0.233333	0.0333333	-0.0454545	0	-0.0575758	0	0	0	-0.0909091	0	-0.0454545	0	-0.0454545	-0.272727	3.22024	1.8248	0.233333	4	3.57837	2.11449	0.89992	0.00211473	M	L	N	P	R	G	S	R	A	G	A	K	R	G	K	G	T	N	P
E2	ATGGCCACCGTCACCTGCCCCTTCTCGTCCCGGAAACGCGGGAAGGGAACATAACCAGAAAGCAAAAGCAGGAAGCC	MATVTCPFSSRKRGKGT*	CGACACGGCGACGGG	mix2-Azi-1_23	-0.671429	0	0.0666667	0.133333	0.1	0	0	-0.0142857	0.233333	0.0666667	0	0	0.133333	0	0	0	0	0	3.22024	2.46885	0.233333	8	3.41571	0.162653	0.942773	0.00208532	M	A	T	V	T	C	P	F	S	S	R	K	R	G	K	G	T	P	F
A1	ATGTTTTTTGTGACTCCACGAAACGCGCCCGCGAAACGCGGGAAGGGAACATAAACAACAAGCGACAGAACCCCACC	MFFVTPRNAPAKRGKGT*	ACAGGACATCAAATT	mix2-Azi-1_23	0.0348413	0	0.0141844	-0.0149418	0	-0.0194175	0.233285	-0.0537768	-0.0194175	-0.0679612	-0.0679612	-0.0291262	0	0	0	0	0	0	15.1351	4.61568	0.233285	6	16.7533	5.5302	0.903414	0.00536168	M	F	F	V	T	P	R	N	A	P	A	K	R	G	K	G	T	T	P
E1	ATGCCAGAGCCGTACGCGTTTGCGCGCCCCACGAAACGCGGGAAGGGAACATAAACAACAAGCGACAGAACCCCACC	MPEPYAFARPTKRGKGT*	GGCACCGGGGCGGGA	mix2-Azi-1_23	-0.0397306	-0.0740741	0.232997	0.0181818	0.107071	0.0181818	-0.0390572	-0.0188552	-0.0740741	0.0181818	0.0363636	-0.037037	0	-0.037037	-0.037037	0	0	-0.0740741	5.90378	5.04505	0.232997	2	4.39163	3.57837	1.34432	0.00269553	M	P	E	P	Y	A	F	A	R	P	T	K	R	G	K	G	T	M	P
E1	ATGGTCCACTCGTGCCTTGTCCTTCCTAGCGTTAAACGCGGGAAGGGAACATAAACAACAAGCGACAGAACCCCACC	MVHSCLVLPSVKRGKGT*	GCCCACACCAACGCC	mix2-Azi-1_23	0.0583726	0.232901	0	0.100825	0	0.0318396	0.0943396	0	-0.09375	0.0566038	-0.106132	-0.09375	-0.0625	0	-0.03125	-0.0625	0	-0.125	5.6891	3.75695	0.232901	1	5.2049	3.74102	1.09303	0.00280437	M	V	H	S	C	L	V	L	P	S	V	K	R	G	K	G	T	-	M
E1	ATGCCTGTACCCATCGCTTCACCCGAGCGCAGGAAACGCGGGAAGGGAACATAAACAACAAGCGACAGAACCCCACC	MPVPIASPERRKRGKGT*	AGTTTAAAATCTCT	mix2-Azi-1_23	0.117091	-0.0270711	0.06197	0.0241357	0.149543	0.232877	-0.00146771	-0.0591977	-0.0151663	-0.0714286	-0.0526745	-0.0865949	-0.0238095	0.00179387	-0.0357143	0	0	-0.190476	15.6718	12.3443	0.232877	5	13.6629	12.0363	1.14704	0.00508672	M	P	V	P	I	A	S	P	E	R	R	K	R	G	K	G	T	P	I
E1	ATGAGAACGGGCGTCGAAAGAAACCAAGACGACAAACGCGGGAAGGGAACATAAACAACAAGCGACAGAACCCCACC	MRTGVERNQDDKRGKGT*	AATACTAAAATGGAA	mix2-Azi-1_23	-0.241417	0.232558	-0.0487265	0.0930233	-0.0243632	0.0930233	0.139535	0.116279	0.021041	0	0	-0.047619	0	0	0	-0.047619	0	-0.285714	4.61568	3.97163	0.232558	1	3.41571	2.11449	1.35131	0.00231629	M	R	T	G	V	E	R	N	Q	D	D	K	R	G	K	G	T	-	M
E2	ATGACTCCGTAGGGTCGAGGGGCGCGTCCCTGCAAACGCGGGAAGGGAACATAACCAGAAAGCAAAAGCAGGAAGCC	MTP*	ACTGAGGGCCGGCAG	mix2-Azi-1_23	-0.0816697	-0.0880218	0.0344828	0.232305															6.2258	2.14683	0.232305	3	6.18082	1.62653	1.00728	0.00302674	M	T	P															T	P
E1	ATGGCCGTGCGTCGTAAGCCTCTCCTCTGCCCCAAACGCGGGAAGGGAACATAAACAACAAGCGACAGAACCCCACC	MAVRRKPLLCPKRGKGT*	AGTCGCCAAGCCCG	mix2-Azi-1_23	0.162105	0.0305263	0.0350877	0.00807018	-0.0224561	0.232281	-0.0224561	-0.0715789	-0.0312281	0	-0.08	-0.173333	-0.0133333	0.00877193	-0.0224561	-0.0133333	0	-0.0133333	12.2369	6.01112	0.232281	5	12.199	7.80735	1.00311	0.00455159	M	A	V	R	R	K	P	L	L	C	P	K	R	G	K	G	T	R	R
E1	ATGGCCGCTGGCGTACTACGGCGGATTTAGACCAAACGCGGGAAGGGAACATAAACAACAAGCGACAGAACCCCACC	MAAGVLRRI*	CACCCCATCGAGACA	mix2-Azi-1_23	-0.130632	-0.0481225	0.023419	-0.0340909	-0.0440711	-0.00533597	0	0	0.0173913	0.232115									12.3443	5.25973	0.232115	9	14.3135	4.22898	0.862423	0.00478512	M	A	A	G	V	L	R	R	I									R	I
O2	ATGAAGGGACTTTTACAGGCAGCCGATGGCCAGAAACGCGGGAAGGGAACATAACCAGAAAGCAAAAGCAGGAAGCC	MKGLLQAADGQKRGKGT*	TCCGGCCCAGCCCCG	mix2-Azi-1_23	0.0666041	0	0	0.23202	0.0653533	0.0653533	-0.0475297	0.0947467	0.0525328	0.0128205	-0.0462789	0.0268918	-0.03596	-0.0731707	0	0	0	-0.388993	8.37263	7.40656	0.23202	3	6.66878	6.18082	1.2555	0.0033815	M	K	G	L	L	Q	A	A	D	G	Q	K	R	G	K	G	T	K	G
O1	ATGCGCACGCCGTGGCTTCGCAACGTGCTTTCCAAACGCGGGAAGGGAACATAAACAACAAGCGACAGAACCCCACC	MRTPWLRNVLSKRGKGT*	CGTTTAATTGGCAAT	mix2-Azi-1_23	-0.162799	0.00586283	0.00265957	-0.0221098	0.23188	0.0616857	-0.00838119	-0.0048602	-0.00663011	-0.00618998	-0.0106195	-0.0137098	-0.0119398	-0.00574986	0.000889662	-0.000440125	0	-0.0433581	80.7208	38.6429	0.23188	4	91.899	28.4643	0.878364	0.0147248	M	R	T	P	W	L	R	N	V	L	S	K	R	G	K	G	T	T	P
E1	ATGAAGCCAACCGTATAGGGGTTAGAGGGCAACAAACGCGGGAAGGGAACATAAACAACAAGCGACAGAACCCCACC	MKPTV*	TGAGGGGGTCGGGGC	mix2-Azi-1_23	-0.0221774	0.231855	0.0181452	-0.0094086	-0.0416667	-0.0215054													6.65517	4.72302	0.231855	1	7.80735	5.36755	0.852424	0.0033067	M	K	P	T	V													-	M
E2	ATGTAGGATCGGACGACGGTCGTGTCTCCTCCGAAACGCGGGAAGGGAACATAACCAGAAAGCAAAAGCAGGAAGCC	M*	GGAGAACAGTTTCCG	mix2-Azi-1_23	-0.209091	0.231818																	5.90378	4.18632	0.231818	1	6.50612	3.25306	0.907419	0.00301875	M																	-	M
E1	ATGTTAAACCGTCGAACATCGATGCCGTAGGGGAAACGCGGGAAGGGAACATAAACAACAAGCGACAGAACCCCACC	MLNRRTSMP*	TTCATTTCATGTTAC	mix2-Azi-1_23	0.035461	0.10515	0.0394696	0.231576	0.148936	-0.290472	-0.0653716	-0.0144928	-0.0144928	-0.109158									15.1351	13.9544	0.231576	3	11.2231	11.2231	1.34858	0.00471771	M	L	N	R	R	T	S	M	P									L	N
E2	ATGAACTCAAGTTGCACTATGTCAGCCACAGCCAAACGCGGGAAGGGAACATAACCAGAAAGCAAAAGCAGGAAGCC	MNSSCTMSATAKRGKGT*	AGAGGTTCGCAGCCA	mix2-Azi-1_23	-0.11875	-0.2	0.075	0.23125	0.04375	0.15625	0	0	0.125	0.125	-0.0375	0	-0.15	0	0	0	-0.05	-0.05	3.43493	3.32758	0.23125	3	3.25306	2.27714	1.05591	0.00207652	M	N	S	S	C	T	M	S	A	T	A	K	R	G	K	G	T	N	S
A2	ATGGGTGGTATTGGACGCGAGCGCGACGTCGGAAAACGCGGGAAGGGAACATAACCAGAAAGCAAAAGCAGGAAGCC	MGGIGRERDVGKRGKGT*	CTGCCCGGGCCCGCA	mix2-Azi-1_23	0.0483013	0	0.0337028	0.00675858	0.00450572	0.0140579	0.0382085	0.230963	-0.00504641	-0.0274849	0.0168514	-0.0718212	-0.0667748	0	0	0	0	-0.185185	14.7058	13.6324	0.230963	7	13.1749	12.3616	1.1162	0.00489533	M	G	G	I	G	R	E	R	D	V	G	K	R	G	K	G	T	R	E
E1	ATGCCTGCCCCCCATCTTACACACGATACCATTAAACGCGGGAAGGGAACATAAACAACAAGCGACAGAACCCCACC	MPAPHLTHDTIKRGKGT*	TTTATGCCAACAAAA	mix2-Azi-1_23	0.226723	0.230942	0	0.0472574	-0.0317862	-0.0762307	-0.108017	-0.0222222	-0.0444444	-0.0444444	-0.0222222	-0.0222222	-0.0222222	0	0	0	0	-0.0666667	8.47997	3.54227	0.230942	1	7.31939	4.39163	1.15856	0.00347475	M	P	A	P	H	L	T	H	D	T	I	K	R	G	K	G	T	-	M
E1	ATGTTACTTAGGCCGCCCTGCAACCGCGCACTGAAACGCGGGAAGGGAACATAAACAACAAGCGACAGAACCCCACC	MLLRPPCNRALKRGKGT*	TAGCCCAGTCTGGTC	mix2-Azi-1_23	-0.153659	0.0193641	-0.00238244	0.2309	0.0920197	0.127255	-0.0407165	0.00904613	-0.0114286	0.0125392	-0.0280161	-0.0623018	-0.0254366	-0.0114286	-0.0342857	-0.00571429	-0.00571429	-0.119445	34.2419	27.05	0.2309	3	28.4643	18.3798	1.20298	0.00795926	M	L	L	R	P	P	C	N	R	A	L	K	R	G	K	G	T	L	L
E1	ATGATAATGAATTGAGCGGCTTCGGCCAGTACCAAACGCGGGAAGGGAACATAAACAACAAGCGACAGAACCCCACC	MIMN*	GAGGCGCCGGGGGGC	mix2-Azi-1_23	-0.304813	-0.0552585	0.0454545	0.00623886	0.230838														7.08453	6.11846	0.230838	4	5.5302	3.09041	1.28106	0.00302396	M	I	M	N														M	N
E1	ATGGCAAATGGCCCCCCCAGCCAGCGGATCTGTAAACGCGGGAAGGGAACATAAACAACAAGCGACAGAACCCCACC	MANGPPSQRICKRGKGT*	CAGCGAGCGGTGAAC	mix2-Azi-1_23	0.346154	0.230769	0.00384615	0	0	0.130769	-0.3	-0.15	0.0384615	-0.05	-0.05	-0.05	0	0	0	0	-0.1	-0.05	2.79088	1.8248	0.230769	1	3.25306	3.25306	0.857923	0.00194665	M	A	N	G	P	P	S	Q	R	I	C	K	R	G	K	G	T	-	M
E1	ATGCTAGGCACAAGGCGACCGCTGGTAGTTCGGAAACGCGGGAAGGGAACATAAACAACAAGCGACAGAACCCCACC	MLGTRRPLVVRKRGKGT*	GGCTACGACAGGGTC	mix2-Azi-1_23	-0.1	0.179487	0.00128205	-0.05	0.0269231	0.103846	0.230769	0.0512821	0.103846	-0.024359	-0.0487179	0	0.025641	0	-0.05	-0.15	0	-0.05	4.18632	4.18632	0.230769	6	3.25306	2.11449	1.28689	0.00219936	M	L	G	T	R	R	P	L	V	V	R	K	R	G	K	G	T	R	R
A1	ATGAAAATATACTCCCCGCGATCCCCCCCCCGTAAACGCGGGAAGGGACCATAAACAACAAGCGACAGAACCCCACC	MKIYSPRSPPRKRGKGP*	CGTCCTAATACTACT	mix2-Azi-1_23	0.413105	0.039886	0.025641	0	0.025641	0	0.0512821	0.230769	-0.037037	-0.789174	0	0.025641	0.025641	0	0	0.025641	0	0	4.18632	2.14683	0.230769	7	4.39163	3.90367	0.953248	0.0024073	M	K	I	Y	S	P	R	S	P	P	R	K	R	G	K	G	P	P	R
E1	ATGGAAGAGAACCAAACGTGATCGCACCTACCAAAACGCTGGAAGGGAACATAAACAACAAGCGACAGAACCCCACC	MEENQT*	TTTTGAAATGCGATG	mix2-Azi-1_23	0.155665	-0.102463	-0.108374	-0.153695	0.230542	-0.0226601	0.0689655												6.2258	4.72302	0.230542	4	5.69286	5.2049	1.09362	0.00293033	M	E	E	N	Q	T												E	N
E1	ATGTGTGACACGGCGTGTTTATCGGTTGCCAGCAAACGCGGGAAGGGAACATAAACAACAAGCGACAGAACCCCACC	MCDTACLSVASKRGKGT*	GCGACCAGTCTACCA	mix2-Azi-1_23	-0.0483092	0.130435	0.230274	0.0434783	0.00644122	0	0.0499195	0.0128824	0.0869565	0.0434783	-0.037037	-0.222222	0	-0.037037	0	0	0	-0.185185	4.93771	4.07897	0.230274	2	4.39163	3.09041	1.12434	0.00252452	M	C	D	T	A	C	L	S	V	A	S	K	R	G	K	G	T	M	C
A1	ATGATACAAAAGTCTCACCTTGGGCCAGGGACAAAACGCGGGAAGGGAACATAAACAACAAGCGACAGAACCCCACC	MIQKSHLGPGTKRGKGT*	CTGGCGTTTCCTCTC	mix2-Azi-1_23	0.154762	-0.142857	0.222222	0	-0.0198413	-0.0396825	-0.0198413	0.230159	0.0555556	-0.0198413	-0.047619	0	-0.047619	-0.0873016	-0.047619	0	0	-0.190476	3.86429	2.89822	0.230159	7	3.41571	3.09041	1.13133	0.002173	M	I	Q	K	S	H	L	G	P	G	T	K	R	G	K	G	T	H	L
E1	ATGAGAGATGGCATTAGCTCGCGTGCGTGGCCCAAACGCGGGAAGGGAACATAAACAACAAGCGACAGAACCCCACC	MRDGISSRAWPKRGKGT*	TTGATATCTTGTTCG	mix2-Azi-1_23	0.192621	0.0103093	0.229879	0.0824742	0.0721649	0.0309278	0.0473865	-0.00415988	-0.0392476	-0.0175439	-0.0350877	-0.0846446	-0.0175439	-0.0175439	-0.210526	-0.0701754	-0.0175439	-0.165129	10.4121	6.44049	0.229879	2	9.27122	7.64469	1.12306	0.00395056	M	R	D	G	I	S	S	R	A	W	P	K	R	G	K	G	T	M	R
O1	ATGCGCACCCGATGCCTTGACCCCGCGCGTCGGAAACGCGGGAAGGGAACATAAACAACAAGCGACAGAACCCCACC	MRTRCLDPARRKRGKGT*	TGCCTTGGCTGCTTG	mix2-Azi-1_23	-0.106579	0.075	0	0.229825	-0.0100877	-0.0175439	-0.0175439	-0.0350877	-0.0526316	0	-0.0350877	0.0125	-0.0350877	0.0125	0.0125	0	0	-0.0701754	8.58731	3.75695	0.229825	3	9.27122	3.41571	0.926233	0.00372705	M	R	T	R	C	L	D	P	A	R	R	K	R	G	K	G	T	R	T
A1	ATGCGCATATCGCCACCTCCTAATGCACCCCGAAAACGCGGGAAGGGAACATAAACAACAAGCGACAGAACCCCACC	MRISPPPNAPRKRGKGT*	CGTATCTGAATTGCA	mix2-Azi-1_23	-0.025379	-0.0705339	-0.0705339	0.0702044	0.0135135	0.22973	0.113382	-0.0705339	-0.097561	0	0	-0.0326302	-0.035267	0	0	0	0	-0.0243902	7.94327	5.04505	0.22973	5	6.66878	4.06633	1.19111	0.00329548	M	R	I	S	P	P	P	N	A	P	R	K	R	G	K	G	T	S	P
A2	ATGCAACCACCAAACAAGCAACCACCCGATGACAAACGCGGGAAGGGAACATAACCAGAAAGCAAAAGCAGGAAGCC	MQPPNKQPPDDKRGKGT*	AGGAGTCACTGTGAA	mix2-Azi-1_23	-0.0210491	-0.0136986	0.0406504	0.0620336	0.229647	-0.0860898	0.0162602	-0.0192672	-0.0958904	-0.0796302	0.00813008	-0.0410959	0	0	0	0	0	0	13.203	10.9488	0.229647	4	11.8737	9.59653	1.11196	0.00456679	M	Q	P	P	N	K	Q	P	P	D	D	K	R	G	K	G	T	P	P
A2	ATGGTGTGTAGCGGGCTGCAAACGCTCCACCCCAAACGCGGGAAGGGAACCTAACCAGAAAGCAAAAGCAGGAAGCC	MVCSGLQTLHPKRGKGT*	CGGGAGCGCGGTCGT	mix2-Azi-1_23	-0.0828331	0	0	0	0	0	0.0204082	0.229292	0.163265	-0.0588235	-0.0588235	0	-0.0882353	-0.0564226	-0.0384154	-0.0294118	0	0	5.25973	3.22024	0.229292	7	5.5302	2.92776	0.951092	0.00274612	M	V	C	S	G	L	Q	T	L	H	P	K	R	G	K	G	T	L	Q
E2	ATGCCTGCGTTTGTGAGCCCTGCCTCGAAGTGTAAACGCGGGAAGGGAACATAACCAGAAAGCAAAAGCAGGAAGCC	MPAFVSPASKCKRGKGT*	CGCGTAGCCCTGCCG	mix2-Azi-1_23	0.0583333	0.0375	0.0208333	-0.116667	0.229167	-0.0916667	-0.0625	-0.0583333	-0.0375	0.0375	0	-0.0166667	0	0	0	0	0	0	8.58731	6.65517	0.229167	4	9.75918	8.13265	0.879921	0.00377421	M	P	A	F	V	S	P	A	S	K	C	K	R	G	K	G	T	A	F
E1	ATGCCGGGCCGAACCCCCGCGGGACTCAGTGCGAAACGCGGGAAGGGAACATAAACAACAAGCGACAGAACCCCACC	MPGRTPAGLSAKRGKGT*	GCCCGCGGAGCAGGC	mix2-Azi-1_23	-0.00179608	0.012987	0	0	0.00110528	-0.0212766	-0.00179608	-0.0124344	-0.046698	0.228931	-0.0295662	-0.106383	-0.0147831	0	0.012987	0	0	-0.0212766	16.5306	16.2086	0.228931	9	15.2894	14.9641	1.08118	0.00525647	M	P	G	R	T	P	A	G	L	S	A	K	R	G	K	G	T	G	L
E1	ATGGCGTAATCCCGCCCGCCGGCCAACGCGGAAACGCGGGAAGGGAACATAAACAACAAGCGACAGAACCCCACC	MA*	ACCTGGGAGATCGT	mix2-Azi-1_23	-0.140005	0.00325052	0.228814																12.6663	4.72302	0.228814	2	11.8737	2.7651	1.06675	0.00449373	M	A																M	A
A1	ATGTTATAGTAGGGATTGTCAAATCAGCGCATGAAAGCGGGAAGGGAACATAAACAACAAGCGACAGAACCCCACC	ML*	GCACCGGCCGGGGTT	mix2-Azi-1_23	-0.18	0.228571	0																4.50834	2.25417	0.228571	1	4.06633	1.30122	1.1087	0.00238232	M	L																-	M
E1	ATGGGCACTGGGCAGAACACTGCTTGCGCGGACAAACGCGGGAAGGGAACATAAACAACAAGCGACAGAACCCCACC	MGTGQNTACADKRGKGT*	GTATAAACATGTATC	mix2-Azi-1_23	0.0330827	-0.105263	0.0706767	0	0.0616541	0	0	0.0571429	0	0.228571	0.114286	-0.100752	0	0.0571429	0	-0.105263	0	-0.0526316	3.75695	3.22024	0.228571	9	3.09041	1.95184	1.21568	0.00207628	M	G	T	G	Q	N	T	A	C	A	D	K	R	G	K	G	T	A	C
E2	ATGTCGCCCCCCACCCCGCCTCCGTGTGGCTCGAAACGCGGGAAGGGAACATAACCAGAAAGCAAAAGCAGGAAGCC	MSPPTPPPCGSKRGKGT*	AGCTGCGGGAAATCC	mix2-Azi-1_23	-0.00908456	-0.0174703	-0.0740741	0.228512	-0.0922432	0	-0.0356394	0	0	0	0	0	0	0	0	0	0	0	5.6891	2.79088	0.228512	3	4.39163	2.11449	1.29544	0.00261433	M	S	P	P	T	P	P	P	C	G	S	K	R	G	K	G	T	S	P
E1	ATGTCCTAGCGTCCACAACGGGTCTGCCCGAAAAAACGCGGGAAGGGAACATAAACAACAAGCGACAGAACCCCACC	MS*	AGTTGAACAGTGTAA	mix2-Azi-1_23	-0.0542986	0.228507	-0.158371																3.64961	3.00556	0.228507	1	4.22898	3.25306	0.863	0.00226141	M	S																-	M
E1	ATGACACGAACCCGCAGCCCTTTTCGCGCGGCTAAACGCGGGAAGGGAACATAAACAACAAGCGACAGAACCCCACC	MTRTRSPFRAAKRGKGT*	GACGGACTAGTTCGG	mix2-Azi-1_23	0.101512	0.0955026	0.0283089	0.228501	0.0493537	0.0118577	0.0209112	-0.0489531	-0.036588	-0.00675676	-0.0675676	-0.0472973	-0.0135135	-0.00560838	-0.00956094	-0.0202703	0.00395257	-0.243243	27.1574	20.1802	0.228501	3	24.0727	19.3557	1.12814	0.00698432	M	T	R	T	R	S	P	F	R	A	A	K	R	G	K	G	T	T	R
A1	ATGATATAAAATCACCAAGAAACCCCGGCCCATAAACGCGGGAAGGAACATAAACAACAAGCGACAGAACCCCACC	MI*	TATAAACCTATTTTA	mix2-Azi-1_23	-0.0277551	0.228367	-0.0865306																10.7341	6.86985	0.228367	1	7.97	4.87959	1.34682	0.00378446	M	I																-	M
A1	ATGACAGGCGATGAAACACCAAACAGTAGGGAGAAACGCGGGAAGGGAACATAAACAACAAGCGACAGAACCCCACC	MTGDETPNSREKRGKGT*	TAATTCAATTTGTAT	mix2-Azi-1_23	0.0166667	-0.0116667	0	-0.0416667	-0.0483333	-0.06	-0.0483333	0.228333	0	0	-0.05	0	0.0133333	0	-0.0116667	0.0133333	0	0	8.05061	4.29366	0.228333	7	6.50612	3.57837	1.23739	0.00326436	M	T	G	D	E	T	P	N	S	R	E	K	R	G	K	G	T	T	P
E1	ATGAAACAAGAACGCACCCCACCGGTGTGCCCTAAACGCGGGAAGGGAACATAAACAACAAGCGACAGAACCCCACC	MKQERTPPVCPKRGKGT*	AGTGTCCTCTTGTT	mix2-Azi-1_23	0.0343434	0.228283	0.0606061	0.129293	-0.133333	0.0232323	0.0454545	0.0464646	-0.0292929	0.030303	-0.0444444	-0.0292929	-0.0515152	-0.0222222	0.0010101	-0.0222222	-0.0666667	-0.2	7.08453	5.58175	0.228283	1	7.31939	6.01816	0.967914	0.00325377	M	K	Q	E	R	T	P	P	V	C	P	K	R	G	K	G	T	-	M
E1	ATGAGGATAAACGATAGGCCAGCGATAAGTTCCAAACGCGGGAAGGGAACATAAACAACAAGCGACAGAACCCCACC	MRINDRPAISSKRGKGT*	CCAAGGAGCGCTAGG	mix2-Azi-1_23	0.0754386	-0.105263	0.166667	0.0333333	-0.157895	0.22807	0.12807	0	0	-0.157895	0	0	0	0	0	0	0	-0.157895	3.22024	2.46885	0.22807	5	3.09041	2.4398	1.04201	0.00197779	M	R	I	N	D	R	P	A	I	S	S	K	R	G	K	G	T	N	D
E1	ATGCGGCACCCTAACGCATCCAGGTCGTTATTCAAACGCGGGAAGGGAACATAAACAACAAGCGACAGAACCCCACC	MRHPNASRSLFKRGKGT*	TAATAACAAGACTC	mix2-Azi-1_23	-0.0271228	0.0873786	0.0653413	0.0326707	0.22777	0.0866081	0.00970874	-0.00616428	-0.111111	-0.015873	-0.031746	-0.0952381	0	-0.047619	-0.047619	0	-0.031746	-0.0952381	11.0562	8.37263	0.22777	4	10.2471	7.48204	1.07895	0.00410759	M	R	H	P	N	A	S	R	S	L	F	K	R	G	K	G	T	H	P
A1	ATGAGAAATGCCAGGTAGGGTGGCGGTTCGGTGAAACGCAGGAAGGGAACATAAACAACAAGCGACAGAACCCCACC	MRNAR*	ATTACATGTATCATT	mix2-Azi-1_23	-0.0724638	-0.0807453	-0.0662526	-0.0807453	0.0289855	0.227743													7.40656	3.00556	0.227743	5	6.83143	2.27714	1.08419	0.00322219	M	R	N	A	R													A	R
O1	ATGGTATCTTCGTAAGCGCCGGCGACTGTACGCAAACGCGGGAAGGGAACATAAACAACAAGCGACAGAACCCCACC	MVSS*	GGGGCGCCGGGCGA	mix2-Azi-1_23	-0.129488	-0.0103769	-0.00646168	-0.0726381	0.227496														24.7959	16.9599	0.227496	4	22.1208	12.199	1.12093	0.0065957	M	V	S	S														S	S
E1	ATGCGATGACGGGCGATCCGACACGGCCGCCCGAAACGCGGGAAGGGAACATAAACAACAAGCGACAGAACCCCACC	MR*	AATCGGGATGCGGTG	mix2-Azi-1_23	0.101382	0.0353303	0.227343																3.32758	2.03949	0.227343	2	3.41571	2.4398	0.974199	0.00205193	M	R																M	R
A1	ATGGTATAGGGCCAGTAATTGATGCGGTATGCCAAACGCGGGAAGGGAACATAAACAACAAGCGACAGAACCCCACC	MV*	CTTGCGGGAGTGCGT	mix2-Azi-1_23	-0.363636	0.0606061	0.227273																3.54227	2.46885	0.227273	2	3.90367	1.30122	0.907419	0.00217601	M	V																M	V
A1	ATGGGATATAAGTTTTAGACGCCACGGGCCCGCAAACGCGGGAAGGGAACATAAACAACAAGCGACAGAACCCCACC	MGYKF*	GGGAGGGGGGGCGC	mix2-Azi-1_23	-0.12069	-0.0352665	0	-0.0579937	-0.000783699	0.227273													4.72302	2.36151	0.227273	5	4.71694	1.78918	1.00129	0.00251196	M	G	Y	K	F													K	F
E2	ATGTTATATCCGCTCGGCAGTGACTGCCAGGACAAACGCGGGAAGGGAACATAACCAGAAAGCAAAAGCAGGAAGCC	MLYPLGSDCQDKRGKGT*	GGGGCCCGATCGTGC	mix2-Azi-1_23	0.0672727	0	0.17	-0.177273	0.159091	0.227273	0.0109091	0.0227273	0	0	-0.08	0	0	0	0	0	0	-0.4	4.72302	3.64961	0.227273	5	4.06633	3.41571	1.1615	0.00240219	M	L	Y	P	L	G	S	D	C	Q	D	K	R	G	K	G	T	P	L
E1	ATGCATCCGTCCGGATGGCCGGGCCCCACCGGCAAACGCGGGAAGGGAACATAAACAACAAGCGACAGAACCCCACC	MHPSGWPGPTGKRGKGT*	GAGGGGGTGCGGGGC	mix2-Azi-1_23	0.233766	0.0227273	-0.0357143	0	0	-0.0357143	0.0227273	0.227273	0	-0.0357143	-0.0357143	0.00974026	-0.107143	0	0.0681818	0.0227273	-0.107143	-0.142857	4.72302	3.1129	0.227273	7	4.55429	3.57837	1.03705	0.00248556	M	H	P	S	G	W	P	G	P	T	G	K	R	G	K	G	T	W	P
E2	ATGGTCGTGGGCGCCGTCGAGCGGTTCCCCCGCAAACGCGGGAAGGGAACATAACCAGAAAGCAAAAGCAGGAAGCC	MVVGAVERFPRKRGKGT*	GGGGCGCCTCGAGCA	mix2-Azi-1_23	0.18236	0.00330875	-0.00444318	0	-0.00888637	0	0.226981	0.0198525	0.0221214	0.00330875	-0.0410285	-0.143033	-0.109756	-0.0410285	-0.0609756	-0.0365854	-0.0121951	0	13.847	6.76251	0.226981	6	13.3376	8.94592	1.0382	0.00474204	M	V	V	G	A	V	E	R	F	P	R	K	R	G	K	G	T	A	V
E1	ATGCCTGGAAACGCGAACGTGCGCTCTTTATGTAAACGCGGGAAGGGAACATAAACAACAAGCGACAGAACCCCACC	MPGNANVRSLCKRGKGT*	CAAGCCGAAGCAATG	mix2-Azi-1_23	-0.144737	0.187799	0.0123604	0.122807	0.0422648	0.226874	0	0	0.0175439	-0.0454545	0	-0.0681818	-0.0227273	-0.0454545	0	0.0175439	0	-0.272727	6.11846	5.36707	0.226874	5	7.15673	5.04225	0.854924	0.00307323	M	P	G	N	A	N	V	R	S	L	C	K	R	G	K	G	T	N	A
E2	ATGGCCCGCCCAGACGCTGCGCTATCCGCCCGGAAACGCGGGAAGGGAACATAACCAGAAAGCAAAAGCAGGAAGCC	MARPDAALSARKRGKGT*	GACGAGGGAGAGAGG	mix2-Azi-1_23	0.12623	0.0327869	-0.0836066	0.0327869	0.226776	0.015847	0.0327869	-0.0333333	-0.0666667	-0.0333333	0	0	-0.11694	-0.0666667	0	0	0	0	6.54783	3.75695	0.226776	4	4.87959	3.09041	1.34188	0.00279385	M	A	R	P	D	A	A	L	S	A	R	K	R	G	K	G	T	R	P
E1	ATGCCGACCCTCGAGTGCTGAGCAGATATACAGAAACGCGGGAAGGGAACATAAACAACAAGCGACAGAACCCCACC	MPTLEC*	GCGCGCGAAGGGGGA	mix2-Azi-1_23	0.205378	0.0132292	-0.0860985	0.226632	-0.176318	-0.0713511	-0.0286272												9.3387	6.01112	0.226632	3	8.62061	6.83143	1.0833	0.0036876	M	P	T	L	E	C												P	T
O1	ATGCGGTATAGGTCGGCGTTCTTGGGTCTTCGCGGGAAGGGAACATAAACAACAAGCGACAGAACCCCACC	MRYRSAFLGLRGKGT*	GATTCTAATGACATA	mix2-Azi-1_23	0.0112427	-0.00116563	0.226603	-0.0144012	-0.000958827	-0.0381275	-0.0366234	-0.0148148	-0.0222222	-0.0148148	-0.0393683	-0.0148148	-0.0159804	0	0.00253807	0			42.2925	22.8637	0.226603	2	43.9163	24.2353	0.963025	0.00948443	M	R	Y	R	S	A	F	L	G	L	R	G	K	G	T			M	R
E1	ATGAAAGCAACCGGCGCTGCTGTTCCTCGCGCTAAACGCGGGAAGGGAACATAAACAACAAGCGACAGAACCCCACC	MKATGAAVPRAKRGKGT*	ATCCCTAAACAGCGG	mix2-Azi-1_23	0.083558	0.0566038	-0.0382749	0.226415	0	0	0	-0.0199461	0.0377358	0.112668	0.0469003	-0.0668464	-0.0285714	-0.0668464	-0.114825	-0.0857143	0	-0.142857	5.6891	4.401	0.226415	3	5.69286	4.87959	0.999339	0.00280082	M	K	A	T	G	A	A	V	P	R	A	K	R	G	K	G	T	K	A
E1	ATGTGCACATGGGCCAGTTGCCCGCGTGGTTCTAAACGCGGGAAGGGAACATAAACAACAAGCGACAGAACCCCACC	MCTWASCPRGSKRGKGT*	TATCCTTATTCCATT	mix2-Azi-1_23	0.0667166	0.0217391	0.0524738	-0.0472264	-0.0254873	0.226387	0.0397301	0.0434783	-0.0472264	0.0434783	0.0434783	0	-0.0689655	-0.0127436	-0.0127436	-0.0344828	0.0217391	-0.275862	4.93771	3.75695	0.226387	5	4.71694	3.74102	1.0468	0.00253587	M	C	T	W	A	S	C	P	R	G	S	K	R	G	K	G	T	W	A
E2	ATGGATCAGGTCTAGTCACCTCTGCCATAGCCCAAACGCGGGAAGGGAACATAACCAGAAAGCAAAAGCAGGAAGCC	MDQV*	TACTTCCCGCAATGG	mix2-Azi-1_23	-0.114057	0.226369	-0.00627834	-0.0620858	-0.0554587														6.54783	4.50834	0.226369	1	7.64469	4.22898	0.856519	0.0031924	M	D	Q	V														-	M
O1	ATGCCAGTCGTCACGACGTCGCCTTGTGGCCGTAAACGCGGGAAGGGAACATAAACAACAAGCGACAGAACCCCACC	MPVVTTSPCGRKRGKGT*	CAGTGCCACGACTTG	mix2-Azi-1_23	0.00990023	0.226205	0.00377528	0.00786234	0.000555787	0.00314042	0.0238988	0.0231194	-0.0556509	-0.00427684	-0.0316956	-0.0588027	-0.0170283	-0.0108808	-0.0244343	-0.005045	-0.0110367	-0.0756638	97.3587	93.387	0.226205	1	79.3747	76.6096	1.22657	0.0145424	M	P	V	V	T	T	S	P	C	G	R	K	R	G	K	G	T	-	M
A1	ATGTTAAAAACGAACCGTTTCACTCGTCCACGGAAACGCGGGAAGGGAACATAAACAACAAGCGACAGAACCCCACC	MLKTNRFTRPRKRGKGT*	TAGAAACCCCGGCCG	mix2-Azi-1_23	-0.107143	0.047619	0.22619	0	0.00595238	0.166667	0.0238095	0.047619	-0.0416667	0.047619	0.0238095	-0.208333	0.047619	-0.125	-0.0357143	0	0	-0.166667	4.50834	3.64961	0.22619	2	3.90367	2.92776	1.1549	0.00232872	M	L	K	T	N	R	F	T	R	P	R	K	R	G	K	G	T	M	L
E2	ATGACAGGCGGACGAACGACCCTCGTCGCCTAAACGCGGGAAGGGAACATAACCAGAAAGCAAAAGCAGGAAGCC	MTGGRTTLVA*	CGTGCTCCTGGGGGC	mix2-Azi-1_23	-0.303599	0.0985915	0.00195618	0.000391236	0.112676	0.226135	0.099374	-0.0692488	0.0140845	-0.0555556	-0.138889								7.62124	6.54783	0.226135	5	5.85551	3.25306	1.30155	0.00308074	M	T	G	G	R	T	T	L	V	A								G	R
O1	ATGCTAGATCCCCTTCGGGGCCCATCACCCTGGAAACGCGGGAAGGGAACATAAACAACAAGCGACAGAACCCCACC	MLDPLRGPSPWKRGKGT*	GGGAAGCCCTGGCGG	mix2-Azi-1_23	-0.108075	0	0.0285714	-0.0434783	0.226087	0	0.0285714	-0.0869565	0	0	0	0	0	-0.0434783	0	-0.0434783	0	-0.0434783	3.75695	1.71746	0.226087	4	3.74102	1.62653	1.00426	0.00217529	M	L	D	P	L	R	G	P	S	P	W	K	R	G	K	G	T	D	P
A1	ATGGCATATTCGGAACTAAACCCCCATAGCGCCAAACGCGGGAAGGGAACATAAACAACAAGCGACAGAACCCCACC	MAYSELNPHSAKRGKGT*	AGCGCAGCTTAATCC	mix2-Azi-1_23	-0.127334	0.0118846	0.225806	0	-0.0933786	-0.0203735	0.0967742	0.0645161	0	0	0	0	0	0	0	0	0	-0.157895	3.32758	1.8248	0.225806	2	3.09041	1.30122	1.07675	0.00197758	M	A	Y	S	E	L	N	P	H	S	A	K	R	G	K	G	T	M	A
E1	ATGTCCGTAATTCTCGACCACCGTCCCATCCGGAAACGCGGGAAGGGAACATAAACAACAAGCGACAGAACCCCACC	MSVILDHRPIRKRGKGT*	GATGCGCTAGGGGGA	mix2-Azi-1_23	0.125806	-0.0177419	0	0.225806	-0.05	0.175806	0	0.0645161	0.193548	0	-0.1	0	0	0	0	-0.0677419	-0.05	-0.4	3.32758	2.57619	0.225806	3	3.25306	2.60245	1.02291	0.00200835	M	S	V	I	L	D	H	R	P	I	R	K	R	G	K	G	T	S	V
E2	ATGTCTCGTTCCTAAGTCGACGGCCCTCCCTCAAACGCGGAAGGGAACATAACCAGAAAGCAAAAGCAGGAAGCC	MSRS*	GGTAGGCGATGTAT	mix2-Azi-1_23	-0.162363	-0.109155	-0.0551643	0.084507	0.225743														7.62124	5.25973	0.225743	4	5.85551	3.09041	1.30155	0.00307541	M	S	R	S														R	S
E2	ATGGGTGACTGTGGCCCTGCACTGAGGGTGCATAAACGCGGGAAGGGAACATAACCAGAAAGCAAAAGCAGGAAGCC	MGDCGPALRVHKRGKGT*	GTCGGGGGCGGGGGC	mix2-Azi-1_23	-0.264706	-0.0882353	0.0980392	-0.137255	0.22549	-0.0196078	0.205882	0.0294118	0	-0.0294118	0.0392157	0	0	-0.0588235	0	0	0	0	5.47441	4.18632	0.22549	4	5.5302	2.7651	0.989912	0.00273331	M	G	D	C	G	P	A	L	R	V	H	K	R	G	K	G	T	D	C
E2	ATGTTGTCGCTGTCTCCCTAGGGATCCGCCCCAAACGCGGAAGGGAACATAACCAGAAAGCAAAAGCAGGAAGCC	MLSLSP*	TAAACAGATACCGCC	mix2-Azi-1_23	-0.0544662	0.0294118	-0.0915033	0.139434	0.0697168	-0.0250545	0.22549												10.9488	8.69466	0.22549	6	8.78327	6.66878	1.24656	0.0038707	M	L	S	L	S	P												S	P
E2	ATGTGATTCGTCCCGGCTGACGGCCGCTCGTAAACGCGGGAAGGGAACATAACCAGAAAGCAAAAGCAGGAAGCC	M*	GATGGAGGTGGCTGG	mix2-Azi-1_23	-0.258537	0.225366																	4.401	2.89822	0.225366	1	4.06633	1.62653	1.0823	0.00233194	M																	-	M
A1	ATGACTGTTAAGGCCGCAGTCGCACGAGGCCACAAACGCGGGAAGGGAACATAAACAACAAGCGACAGAACCCCACC	MTVKAAVARGHKRGKGT*	GGTATCCCTATGCTG	mix2-Azi-1_23	-0.037037	0	0	0	0	0.225225	0	-0.037037	0.0810811	0	0	-0.01001	0	0	0	-0.037037	0	-0.111111	3.97163	3.97163	0.225225	5	4.39163	3.90367	0.904364	0.00231253	M	T	V	K	A	A	V	A	R	G	H	K	R	G	K	G	T	K	A
O1	ATGAGTACACGCCAGCCATTCCCTCCGACCGGCAAACGCGGGAAGGGAACATAAACAACAAGCGACAGAACCCCACC	MSTRQPFPPTGKRGKGT*	TGATCTTTTCTCTCC	mix2-Azi-1_23	-0.00267058	0.0918993	0.225062	0.0207362	0.00895429	0.0976593	-0.00874483	0.0563963	-0.00288003	-0.126826	-0.0383306	-0.053045	-0.0117296	-0.0737289	0.0207362	0	-0.0029324	-0.20354	18.1407	16.2086	0.225062	2	18.3798	16.428	0.986991	0.00561708	M	S	T	R	Q	P	F	P	P	T	G	K	R	G	K	G	T	M	S
A1	ATGACATATGAGACTTCATTTATCCAGTACGGCAAACGCTGGAAGGGAACATAAACAACAAGCGACAGAACCCCACC	MTYETSFIQYGKRWKGT*	GTCATTGCACAGTTT	mix2-Azi-1_23	0.117857	0.225	0.00714286	0.025	0.025	0.0392857	0.1	0.025	0.15	-0.0357143	0	0	0	0	0	-0.0714286	0	-0.571429	4.29366	3.32758	0.225	1	4.55429	3.90367	0.942773	0.00239111	M	T	Y	E	T	S	F	I	Q	Y	G	K	R	W	K	G	T	-	M
E1	ATGGGCGTTCGCCGGATCAACACGCTCGGGCGCAAACGCGGGAAGGGAACATAAACAACAAGCGACAGAACCCCACC	MGVRRINTLGRKRGKGT*	GCAGCCGTGGAGTGA	mix2-Azi-1_23	-0.125	0.225	0.025	-0.0807692	-0.00192308	-0.0134615	0.025	-0.0134615	0	-0.0384615	0	0	0	0	0	0	0.025	-0.0769231	4.29366	2.46885	0.225	1	4.22898	2.11449	1.01529	0.00233835	M	G	V	R	R	I	N	T	L	G	R	K	R	G	K	G	T	-	M
E1	ATGTGGAGACACTCGACCTCCGCCACCGCGCATAAACGCGGGAAGGGAACATAAACAACAAGCGACAGAACCCCACC	MWRHSTSATAHKRGKGT*	ACACACGATGCGGAT	mix2-Azi-1_23	-0.0613636	0.05	0.225	-0.0909091	0.075	0	0.025	-0.0909091	0	0	0	0	0	0	0	0	0	-0.181818	4.29366	1.61012	0.225	2	3.57837	1.30122	1.19989	0.00222367	M	W	R	H	S	T	S	A	T	A	H	K	R	G	K	G	T	M	W
E1	ATGCCGCCGTGGCGTACGGTCCCGGTCCTACCCAAACGCGGGAAGGGAACATAAACAACAAGCGACAGAACCCCACC	MPPWRTVPVLPKRGKGT*	TATTGCCGGAGGGTG	mix2-Azi-1_23	0.101613	0	0	0.225	-0.104032	-0.00725807	-0.0645161	0.05	-0.0322581	-0.0645161	0	-0.0322581	0	0.025	-0.0322581	0	0	-0.0645161	4.29366	1.50278	0.225	3	5.04225	2.27714	0.851537	0.0024655	M	P	P	W	R	T	V	P	V	L	P	K	R	G	K	G	T	P	P
E1	ATGGGATTAAACCCAGGGAGCCCCGCGCTCTGGAAACGCGGGAAGGGAACATAAACAACAAGCGACAGAACCCCACC	MGLNPGSPALWKRGKGT*	GCCGAGTAGGGGAGA	mix2-Azi-1_23	0.258333	-0.075	-0.0333333	0.075	0	0.225	-0.0166667	-0.05	0	0	-0.0333333	-0.0166667	0	-0.0333333	-0.0333333	0	0	-0.266667	4.29366	2.03949	0.225	5	4.87959	3.57837	0.879921	0.00244129	M	G	L	N	P	G	S	P	A	L	W	K	R	G	K	G	T	N	P
E1	ATGACGCGATCGTGGGCACCGGCGCTTCGCAGTAAACGCGGGAAGGGAACATAAACAACAAGCGACAGAACCCCACC	MTRSWAPALRSKRGKGT*	TCTTTCGAAGCTTCG	mix2-Azi-1_23	-0.108184	0.12711	0.0173913	0.224808	-0.0313299	0.00869565	0.0434783	0.0254476	-0.00332481	0.0140665	-0.0942455	-0.0501279	-0.0267263	-0.0147059	-0.0147059	0	0	-0.102941	12.3443	10.4121	0.224808	3	11.0604	7.97	1.11608	0.00428839	M	T	R	S	W	A	P	A	L	R	S	K	R	G	K	G	T	T	R
E2	ATGGCCCTCGTGTCCCGGGGTCCTTTTCGGACCAAACGCGGGAAGGGAACATAACCAGAAAGCAAAAGCAGGAAGCC	MALVSRGPFRTKRGKGT*	TCGTGTCCCTTGGGG	mix2-Azi-1_23	0.0149393	-0.0588235	0	-0.0882353	-0.0564893	0.031746	0	0.224556	-0.0676937	0	0	0	0	0	0	0	0	0	6.76251	2.68354	0.224556	7	5.5302	2.27714	1.22283	0.00290077	M	A	L	V	S	R	G	P	F	R	T	K	R	G	K	G	T	R	G
A1	ATGAATCAATAAAAAACACAGACGGGAGCATGCAAACGCGGGAAGGGAACATAAACAACAAGCGACAGAACCCCACC	MNQ*	CTACCCACTGGTATT	mix2-Azi-1_23	-0.269388	0.22449	-0.0204082	0.126531															5.25973	3.97163	0.22449	1	5.69286	2.7651	0.923917	0.00271217	M	N	Q															-	M
E1	ATGTGCAGGTCGCCGCGCTTGGCCTTCCTGTCAAAACGCGGGAAGGGAACATAAACAACAAGCGACAGAACCCCACC	MCRSPRLAFLSKRGKGT*	ACCGGCGCTGCCGAC	mix2-Azi-1_23	0.356358	0	0.22449	0.0816327	0.0816327	-0.0361067	0	-0.133438	0.00235479	-0.192308	-0.0769231	-0.0769231	0	0	-0.115385	0	0	-0.115385	5.25973	2.57619	0.22449	2	4.22898	3.57837	1.24374	0.00248003	M	C	R	S	P	R	L	A	F	L	S	K	R	G	K	G	T	M	C
E1	ATGATCGGTGTGATCGACGTTCGCCACGCCCTCAAACGCGGGAAGGGAACATAAACAACAAGCGACAGAACCCCACC	MIGVIDVRHALKRGKGT*	AACCGGGCCTTAAAC	mix2-Azi-1_23	-0.0571429	0.142857	0.122449	-0.0163265	0.044898	0.0204082	0.0612245	0.22449	-0.0326531	0	-0.0857143	-0.179592	0	0	0.0122449	0	-0.0857143	-0.0857143	5.25973	5.25973	0.22449	7	5.69286	4.87959	0.923917	0.00271217	M	I	G	V	I	D	V	R	H	A	L	K	R	G	K	G	T	D	V
E2	ATGGGGGACACACGGTGGATCAAGAACTGGTGCAAACGCGGGAAGGGAACATAACCAGAAAGCAAAAGCAGGAAGCC	MGDTRWIKNWCKRGKGT*	CGATCGGGGGTAGGT	mix2-Azi-1_23	-0.216175	0.122449	0.0204082	0.0483749	-0.037037	0.10582	0.0204082	0.22449	0.0612245	-0.0740741	0.0204082	-0.037037	0	-0.037037	0	-0.037037	-0.148148	-0.037037	5.25973	3.86429	0.22449	7	4.39163	2.27714	1.19767	0.00250836	M	G	D	T	R	W	I	K	N	W	C	K	R	G	K	G	T	W	I
A1	ATGGACAAAAATTAACAAGGCCGGTAGGCTCCCAAACGCGGGAAGGAACATAAACAACAAGCGACAGAACCCCACC	MDKN*	ATTCGTTCTTTTGTG	mix2-Azi-1_23	-0.0781362	0	-0.15914	0.224373	0.105376														4.83036	3.43493	0.224373	3	5.04225	3.41571	0.957979	0.00254737	M	D	K	N														D	K
E1	ATGCGACGTCCAGCACCTCATCGGAATTAAACGCGGGAAGGGAACATAAACAACAAGCGACAGAACCCCACC	MRRPAPHRN*	AGCCGCCAGCACAGC	mix2-Azi-1_23	-0.0833333	0.224359	0.189103	0.0512821	-0.0801282	0.0544872	-0.166667	-0.0737179	-0.0833333	0.00961538									4.18632	4.18632	0.224359	1	3.90367	3.57837	1.0724	0.0022589	M	R	R	P	A	P	H	R	N									-	M
A1	ATGTCACTCAATCGAACCCACGAATTGGTACCAAAACGCGGGAAGGGAACATAAACAACAAGCGACAGAACCCCACC	MSLNRTHELVPKRGKGT*	GATCTAAGCTTCTCC	mix2-Azi-1_23	-0.166667	0.025641	0.102564	0.224359	0.0192308	0.025641	0.0512821	-0.0416667	0	0	0.025641	-0.125	0.025641	-0.0416667	0	0	0	-0.125	4.18632	2.79088	0.224359	3	3.90367	1.95184	1.0724	0.0022589	M	S	L	N	R	T	H	E	L	V	P	K	R	G	K	G	T	S	L
E2	ATGCCCGCTTAGTGCCGCGCGACCCAGCTGGAGAAACGCGGGAAGGGAACATAACCAGAAAGCAAAAGCAGGAAGCC	MPA*	GCGGAGCCGCACGCC	mix2-Azi-1_23	-0.335249	0.037037	0	0.224138															5.79644	3.54227	0.224138	3	4.71694	1.30122	1.22886	0.00263484	M	P	A															P	A
E1	ATGACGTGGGGGAGCCGGCGCAAGCCATCCGGCAAACGCGGGAAGGGAACATAAACAACAAGCGACAGAACCCCACC	MTWGSRRKPSGKRGKGT*	GTTAGGGGAATGCCG	mix2-Azi-1_23	-0.0160208	0.00976503	-0.0508087	0.0353982	-0.0773573	0.0274641	0.0442478	0.223985	-0.0344828	0	-0.0172414	0.00930729	0.00884956	0.00884956	0.000457736	0	-0.0172414	-0.155172	12.1296	7.5139	0.223985	7	9.43388	5.69286	1.28575	0.00405147	M	T	W	G	S	R	R	K	P	S	G	K	R	G	K	G	T	R	R
A1	ATGGTAATAGCGTTGGTCTAGAAGTCGGCTTCAAAACGCGGGAAGGGAACATAAACAACAAGCGACAGAACCCCACC	MVIALV*	TATAGGTACATTATA	mix2-Azi-1_23	-0.105475	-0.0547504	0.0128824	-0.037037	-0.0523349	-0.037037	0.223833												4.93771	2.89822	0.223833	6	4.39163	2.11449	1.12434	0.0024539	M	V	I	A	L	V												L	V
A1	ATGAATTACTCATGAACAGCCGCCTGGCCGCGGAAACGCGGGAAGGGAACATAAACAACAAGCGACAGAACCCCACC	MNYS*	TTATATCAGCTAAAT	mix2-Azi-1_23	-0.0407268	-0.0194236	0.0350877	-0.000626567	0.223684														6.11846	4.401	0.223684	4	4.55429	2.92776	1.34345	0.00264457	M	N	Y	S														Y	S
A1	ATGACAACAAAGGAAAAAGAATCGGCCCGCGTGAAACGCGGGAAGGGAACATAAACAACAAGCGACAGAACCCCACC	MTTKEKESARVKRGKGT*	ATGCTAAATCTCTAG	mix2-Azi-1_23	0.0870445	0.0313765	0.101215	0.1083	-0.01417	0.153846	0.223684	-0.105263	-0.0526316	-0.0526316	-0.105263	-0.0789474	-0.0263158	0	-0.0263158	0.0192308	-0.0263158	-0.210526	5.58175	4.50834	0.223684	6	6.18082	5.36755	0.903077	0.00282018	M	T	T	K	E	K	E	S	A	R	V	K	R	G	K	G	T	E	K
E1	ATGGAATAAAAAACCCAGTCAGACTGGATAGTCAAACGCGGGAAGGGAACATAAACAACAAGCGACAGAACCCCACC	ME*	TCTATAAAGACCTAT	mix2-Azi-1_23	-0.208824	-0.170588	0.223529																3.64961	2.03949	0.223529	2	3.25306	1.13857	1.1219	0.00204416	M	E																M	E
E1	ATGCACCGGGACCGTCCTTCTGGCCCGTCGACGAAACGCGGGAAGGGAACATAAACAACAAGCGACAGAACCCCACC	MHRDRPSGPSTKRGKGT*	CCGAGGGATAGGTCC	mix2-Azi-1_23	0.272418	-0.0346467	0.131793	0.0326087	0.0217391	0.223505	0.00611413	-0.046875	-0.109375	-0.0625	-0.109375	-0.171875	-0.0190217	-0.046875	-0.0625	-0.03125	0	0.00611413	9.87541	5.79644	0.223505	5	10.4098	8.94592	0.948665	0.00391446	M	H	R	D	R	P	S	G	P	S	T	K	R	G	K	G	T	D	R
A1	ATGAGATGAAACGAAAAAACCATGTCCGCTTAGAAACGCGGGAAGGGAACATAAACAACAAGCGACAGAACCCCACC	MR*	TTGTGATCGTTTGTT	mix2-Azi-1_23	-0.128205	0.03663	0.223443																4.50834	3.00556	0.223443	2	4.22898	2.11449	1.06606	0.00235653	M	R																M	R
O2	ATGAATCGCACCGACCGGCACAGCGACCCCCCCAAACGCGGGAAGGGAACATAACCAGAAAGCAAAAGCAGGAAGCC	MNRTDRHSDPPKRGKGT*	GGGGACCGCTCCTGA	mix2-Azi-1_23	-0.0015383	0.0585239	0.0644037	0.0416709	0.0316207	0.223362	0.0398933	0.0363382	0.00116227	-0.015383	-0.435374	-0.0239634	0	-0.00680272	-0.00680272	0	-0.015383	-0.00680272	21.3609	18.8921	0.223362	5	23.91	21.4702	0.89339	0.00633827	M	N	R	T	D	R	H	S	D	P	P	K	R	G	K	G	T	T	D
E1	ATGGATAACGAGCGCGAGGATCCTCAGGTGTGCAAACGCGGGAAGGGAACATAAACAACAAGCGACAGAACCCCACC	MDNEREDPQVCKRGKGT*	TGTATCTTCACCA	mix2-Azi-1_23	0.0357143	0.223214	-0.0223214	-0.107143	0.0714286	0.016369	-0.15625	-0.03125	-0.046131	0	0	-0.03125	0.0238095	0	0.0238095	0	0	0	4.50834	3.22024	0.223214	1	5.2049	3.90367	0.866173	0.00250596	M	D	N	E	R	E	D	P	Q	V	C	K	R	G	K	G	T	-	M
E1	ATGGACGATCCGTTACGGGGTCACTCTTGGGGCAAACGCGGGAAGGGAACATAAACAACAAGCGACAGAACCCCACC	MDDPLRGHSWGKRGKGT*	CCGGTCCTGGCGTGG	mix2-Azi-1_23	0.00644841	0	0.0168651	0.015873	0.223214	0.0486111	0	0.016369	0.015873	-0.03125	-0.0625	-0.0625	-0.0625	0	-0.03125	0	-0.03125	0	6.76251	3.75695	0.223214	4	5.2049	2.60245	1.29926	0.00283128	M	D	D	P	L	R	G	H	S	W	G	K	R	G	K	G	T	D	P
E2	ATGCTTCAGGTTATGCGTACCACCAGTCTCTCGAAACGCGGGAAGGGAACATAACCAGAAAGCAAAAGCAGGAAGCC	MLQVMRTTSLSKRGKGT*	AGGCGAACCCGGACC	mix2-Azi-1_23	-0.00151253	0.11236	0.0242005	0.123596	0.0818928	0.223207	0.134831	-0.113656	-0.326923	-0.115385	-0.0849179	-0.0384615	-0.0192308	0	0	0	0	0	9.55339	9.01668	0.223207	5	8.45796	7.97	1.12951	0.00363589	M	L	Q	V	M	R	T	T	S	L	S	K	R	G	K	G	T	V	M
O1	ATGAACCGGAGTGTTTAGCCACAGGCTGCAACGCGGGAAGGGAACATAAACAACAAGCGACAGAACCCCACC	MNRSV*	TTGCCGCGTTTGGTG	mix2-Azi-1_23	-0.168674	0.0155457	0.01547	-0.0365447	0.01547	0.222866													34.7786	17.0673	0.222866	5	26.5124	8.62061	1.31178	0.00755507	M	N	R	S	V													S	V
E1	ATGGCTGGGGCTCAACGTTTCACACCATGGACGAAACGCGGGAAGGGAACATAAACAACAAGCGACAGAACCCCACC	MAGAQRFTPWTKRGKGT*	TTTAGACTATACTTT	mix2-Azi-1_23	-0.207119	0.0189454	0.0527766	0.00413223	0.0303272	0.00241651	-0.0127108	0.0448263	0.00896525	0.222826	-0.028539	-0.0271374	-0.0127108	-0.0251075	-0.0175439	0.00413223	0	-0.0526316	25.9766	18.1407	0.222826	9	27.8137	13.5002	0.933952	0.00701901	M	A	G	A	Q	R	F	T	P	W	T	K	R	G	K	G	T	T	P
E1	ATGGACAGGCACAGCACCCTCAGACGTGCCCCGAAACGCGGGAAGGGAACATAAACAACAAGCGACAGAACCCCACC	MDRHSTLRRAPKRGKGT*	ACCCAACATGCGCCC	mix2-Azi-1_23	0.102632	0.0723684	0.222608	0.065012	-0.0355861	0.0292464	0.0187201	-0.055622	-0.0210526	-0.0421053	-0.0364234	-0.0421053	-0.0421053	-0.0574761	-0.0364234	-0.0315789	0	-0.0842105	18.8921	14.0617	0.222608	2	15.452	12.6869	1.22263	0.00533791	M	D	R	H	S	T	L	R	R	A	P	K	R	G	K	G	T	M	D
E2	ATGGACCCCTCTGGCCCTCGGCTTCCGCCTAATAAACGCGGGAAGGGAACATAACCAGAAAGCAAAAGCAGGAAGCC	MDPSGPRLPPNKRGKGT*	GCCGATGGGGGGACA	mix2-Azi-1_23	-0.00271493	0.0114356	0.00699301	0.22246	0.00699301	-0.0613739	-0.0378445	-0.0235294	-0.0117647	0	-0.0823529	-0.0235294	0	-0.0117647	0	0	0	0.00699301	15.3498	7.08453	0.22246	3	13.8255	6.34347	1.11025	0.00484614	M	D	P	S	G	P	R	L	P	P	N	K	R	G	K	G	T	D	P
A1	ATGTAACCGAAAACACGAGGCAAACAGACGCCCAAACGCGGAAGGGAACATAAACAACAAGCGACAGAACCCCACC	M*	AAAGGGGAGGCGAC	mix2-Azi-1_23	-0.138889	0.222222																	3.86429	2.68354	0.222222	1	4.39163	2.4398	0.879921	0.00226295	M																	-	M
E1	ATGTCACTATCGCAACGTCCCGCGGAATCGATGAAACGCGGGAAGGGAACATAAACAACAAGCGACAGAACCCCACC	MSLSQRPAESMKRGKGT*	CACCATACAACCTTC	mix2-Azi-1_23	0.0222222	0.222222	0.133333	-0.148148	0.125926	0.0444444	0.0296296	0	0.0444444	-0.037037	0.00740741	-0.037037	-0.148148	0	0	0	-0.0740741	-0.185185	4.83036	4.18632	0.222222	1	4.39163	3.90367	1.0999	0.00242018	M	S	L	S	Q	R	P	A	E	S	M	K	R	G	K	G	T	-	M
E1	ATGTTTGGCTTCCTGCCTCTGCCGCCTCTGGAAAAACGCGGGAAGGGAACATAAACAACAAGCGACAGAACCCCACC	MFGFLPLPPLEKRGKGT*	TATTTGAAAAGTAGT	mix2-Azi-1_23	-0.295455	0.222222	-0.0454545	0	0.010101	0.0656566	0.0656566	0.020202	0.0378788	0	-0.0454545	-0.0909091	0.0277778	0	0	0	0	0	3.86429	2.79088	0.222222	1	3.57837	1.62653	1.0799	0.00212765	M	F	G	F	L	P	L	P	P	L	E	K	R	G	K	G	T	-	M
A1	ATGAGATAGATAAGACACACTCCATACCAGCGCAAACGCGGGAAGGGAACATAAACAACAAGCGACAGAACCCCACC	MR*	CCTTCGGTGGGGGA	mix2-Azi-1_23	-0.031746	0.222222	-0.179894																2.89822	1.61012	0.222222	1	3.41571	1.78918	0.848496	0.00192402	M	R																-	M
A1	ATGCGATTAATCGGAACAGCTGGGTGGCGGCGGAAACGCGGGAAGGGAACATAAACAACAAGCGACAGAACCCCACC	MRLIGTAGWRRKRGKGT*	CGGGGGGCCCGGGTA	mix2-Azi-1_23	0.130952	0	0.222222	0.0277778	-0.0198413	-0.238095	0.0277778	0.0833333	0.00793651	0.0555556	0	0.0277778	-0.18254	-0.047619	0	0	-0.047619	-0.047619	3.86429	2.25417	0.222222	2	3.41571	2.4398	1.13133	0.00209807	M	R	L	I	G	T	A	G	W	R	R	K	R	G	K	G	T	M	R
E2	ATGATCAGCTCATGAAACTGTTTCTCGCGGTTGAAACGCGGGAAGGGAACCTAACCAGAAAGCAAAAGCAGGAAGCC	MISS*	TCCAACCGACCGGGC	mix2-Azi-1_23	-0.144444	-0.0888889	-0.0166667	0.222222	0														3.86429	3.64961	0.222222	3	3.25306	2.60245	1.18789	0.00206748	M	I	S	S														I	S
E1	ATGCTCGCGTCCAGGCCCCAAGCCCAGCTACATAAACGCGGGAAGGGAACATAAACAACAAGCGACAGAACCCCACC	MLASRPQAQLHKRGKGT*	CCGGCCGAAGCTTGC	mix2-Azi-1_23	-0.166667	0.0555556	0.0740741	0.037037	0.222222	0.148148	0.0555556	0	-0.0185185	-0.0740741	-0.185185	0	0	0	0	0	0	-0.148148	5.79644	5.04505	0.222222	4	4.39163	3.09041	1.31988	0.00255672	M	L	A	S	R	P	Q	A	Q	L	H	K	R	G	K	G	T	A	S
E1	ATGCGCGCGACCATAAGCTTACCGCGGATGCGCAAACGCGGGAAGGGAACATAAACAACAAGCGACAGAACCCCACC	MRATISLPRMRKRGKGT*	AGATGAACTCCGTTT	mix2-Azi-1_23	0	0	0.177778	0	0.222222	-0.0111111	0.0444444	0.0555556	0.0222222	0.0888889	0.0333333	-0.277778	-0.166667	-0.0666667	-0.0333333	-0.0333333	0	-0.0555556	4.83036	4.18632	0.222222	4	4.87959	4.22898	0.989912	0.00249817	M	R	A	T	I	S	L	P	R	M	R	K	R	G	K	G	T	A	T
E1	ATGCGGACCCGCCCGTTCCCCCGTTCCCTTAAACGCGGGAAGGGAACATAAACAACAAGCGACAGAACCCCACC	MRTRPFPRSLKRGKGT*	TGTAACAATATTAAT	mix2-Azi-1_23	0.301152	-0.0243902	0	0.111111	0.222222	-0.0663957	-0.0105014	0	-0.0243902	0	-0.0487805	0	0.0138889	-0.0592818	0	-0.0243902	-0.268293		7.72858	3.32758	0.222222	4	6.66878	4.55429	1.15892	0.0031616	M	R	T	R	P	F	P	R	S	L	K	R	G	K	G	T		T	R
E1	ATGCCTCAAGGTCTACTCGGCCTCCCCAACAGGAAACGCGGGAAGGGAACATAAACAACAAGCGACAGAACCCCACC	MPQGLLGLPNRKRGKGT*	AAGTTCGATGTGCT	mix2-Azi-1_23	0.242063	0.0277778	-0.0198413	0	0.0912698	0.222222	0	0	-0.0198413	0	-0.047619	-0.047619	-0.0952381	0	0.0277778	0	0	-0.0952381	3.86429	1.8248	0.222222	5	3.41571	1.46388	1.13133	0.00209807	M	P	Q	G	L	L	G	L	P	N	R	K	R	G	K	G	T	G	L
E1	ATGCGACGGAACGCCCTGGCATCCCGGCCTAAACGCGGGAAGGGAACATAAACAACAAGCGACAGAACCCCACC	MRRNALASRPKRGKGT*	TATACGACACCCCC	mix2-Azi-1_23	0.047619	0	0	0.0740741	0	0.222222	0.031746	-0.010582	-0.047619	-0.010582	-0.259259	0	0	0	-0.047619	0	0		2.89822	1.93215	0.222222	5	3.41571	2.4398	0.848496	0.00192402	M	R	R	N	A	L	A	S	R	P	K	R	G	K	G	T		N	A
A1	ATGGTAGATCACATAGACTCGAAAGAGGCAGGCAAACGCGGGAAGGGAACATAAACAACAAGCGACAGAACCCCACC	MVDHIDSKEAGKRGKGT*	ACGCGACCATGTGGC	mix2-Azi-1_23	-0.0292398	-0.0155945	0.148148	-0.210526	0.037037	0.222222	-0.0155945	0.0214425	-0.0526316	0	0	0	0	0	-0.0526316	0	0	-0.0526316	2.89822	1.61012	0.222222	5	3.09041	1.62653	0.937811	0.00186692	M	V	D	H	I	D	S	K	E	A	G	K	R	G	K	G	T	H	I
E1	ATGTCGTTGAGTTTCCAGTAGCAGGCCTGAGCCAAACGCGGGAAGGGAACATAAACAACAAGCGACAGAACCCCACC	MSLSFQ*	GAGGGCGGGGGGGCT	mix2-Azi-1_23	-0.138889	0	0.0176768	-0.0580808	-0.010101	-0.0378788	0.222222												7.08453	5.90378	0.222222	6	5.85551	4.06633	1.20989	0.00296162	M	S	L	S	F	Q												F	Q
E2	ATGCCGACAGCCGGGCCCGACCTCCGGACCGGTAAACGCGGGAAGGGAACATAACCAGAAAGCAAAAGCAGGAAGCC	MPTAGPDLRTGKRGKGT*	TGCTATTCGCCCTGG	mix2-Azi-1_23	0.130342	0.0277778	-0.230769	0.0416667	-0.0512821	-0.0769231	-0.025641	0.222222	0	-0.0512821	0.0138889	0	0	0	0	0	0	0	7.72858	2.36151	0.222222	7	6.34347	2.7651	1.21835	0.00311436	M	P	T	A	G	P	D	L	R	T	G	K	R	G	K	G	T	P	D
E2	ATGCACGCCGCGCTCCGCACACGCACCAGGCTAAAACGCGGGAAGGGAACATAACCAGAAAGCAAAAGCAGGAAGCC	MHAALRTRTRLKRGKGT*	ACTAACTGGCCAGAC	mix2-Azi-1_23	0.137566	0.037037	0.037037	0.0740741	-0.010582	-0.0952381	-0.0582011	0.222222	0.037037	0	-0.047619	-0.0952381	0	-0.047619	-0.0952381	0	0	-0.0952381	2.89822	1.39544	0.222222	7	3.41571	2.11449	0.848496	0.00192402	M	H	A	A	L	R	T	R	T	R	L	K	R	G	K	G	T	R	T
E1	ATGCCGCCGTCGCCCACCACGGTTGCTAGCGAGAAACGCGGGAAGGGAACATAAACAACAAGCGACAGAACCCCACC	MPPSPTTVASEKRGKGT*	ACGATTGCTATCTTT	mix2-Azi-1_23	-0.224158	-0.0232288	0.0243902	0.221835	0.0243902	0	0	0.0243902	0	0	0	0	0	0	0	0	0	0	4.401	1.8248	0.221835	3	3.41571	0.487959	1.28846	0.00217803	M	P	P	S	P	T	T	V	A	S	E	K	R	G	K	G	T	P	P
A2	ATGAAAAATACAGAACAAAGTCATTCGGAGTGAAACGCGGGAAGGGAACATAACCAGAAAGCAAAAGCAGGAAGCC	MKNTEQSHSE*	CCCGGCCAGATACG	mix2-Azi-1_23	0.109382	0.0483871	0.221831	-0.0220354	0.0103362	0.000113585	-0.046229	-0.104612	-0.0140845	-0.00397547	-0.028169								13.3103	8.37263	0.221831	2	11.5484	8.62061	1.15257	0.0043853	M	K	N	T	E	Q	S	H	S	E								M	K
O2	ATGAAAAAGGAAGCAGTCGTCTAGCCGTCTTAAACGCGGGAGGGAACATAACCAGAAAGCAAAAGCAGGAAGCC	MKKEAVV*	GCCGCGTCGGTCCAT	mix2-Azi-1_23	-0.147086	0.0416281	0.073543	-0.0013876	0	0.0425532	-0.230805	0.221554											10.0901	7.40656	0.221554	7	7.48204	4.39163	1.34858	0.00353591	M	K	K	E	A	V	V											V	V
A2	ATGACATCCTCGCCACCTAACATCCCACCACCGAAACGCGGGAAGGGAACATAACCAGAAAGCAAAAGCAGGAAGCC	MTSSPPNIPPPKRGKGT*	CGGGGAGGATCCGG	mix2-Azi-1_23	-0.0610552	0.0327551	-0.0240451	-0.0278147	0.00638252	0.221518	0.0571143	-0.00462626	-0.00492611	-0.00202756	-0.157635	-0.0295567	0	0	0	0.0057971	0	-0.0118798	37.0328	25.9766	0.221518	5	33.0186	21.1449	1.12157	0.00817531	M	T	S	S	P	P	N	I	P	P	P	K	R	G	K	G	T	S	P
E2	ATGTTTAATAAAGCCCCCACAACCCCAGTTAGGAAACGCGGGAAGGGAACATAACCAGAAAGCAAAAGCAGGAAGCC	MFNKAPTTPVRKRGKGT*	CGGGGGGGTAGTAAG	mix2-Azi-1_23	0.187646	0.0757576	0	0.0454545	0.0198135	0.0151515	0.221445	0.030303	-0.0512821	0.030303	-0.102564	-0.025641	-0.113054	-0.025641	-0.0769231	0	-0.025641	0	7.08453	3.75695	0.221445	6	6.34347	3.25306	1.11682	0.00302324	M	F	N	K	A	P	T	T	P	V	R	K	R	G	K	G	T	A	P
E1	ATGACTAGGCCGGCCGCGCTGATGAGGTACCACAAACGCGGGAAGGGAACATAAACAACAAGCGACAGAACCCCACC	MTRPAALMRYHKRGKGT*	GCCGGGGTGGCCGCG	mix2-Azi-1_23	0.101373	0.0531627	0.221433	-0.0723162	0.057554	-0.00439129	-0.00439129	-0.0563393	-0.0577408	0.0113987	-0.0173783	-0.0519481	-0.0115855	-0.012987	-0.025974	-0.038961	-0.038961	-0.038961	14.9205	9.3387	0.221433	2	12.5243	8.94592	1.19132	0.00464254	M	T	R	P	A	A	L	M	R	Y	H	K	R	G	K	G	T	M	T
E1	ATGCCGCGGGACAAGCCCAACTCTCTACAGCCGAAACGCGGGAAGGGAACATAAACAACAAGCGACAGAACCCCACC	MPRDKPNSLQPKRGKGT*	CAGAGCCGAGGGCCC	mix2-Azi-1_23	0.0768116	0.0144928	0.0514493	-0.0105072	0.167391	0.221377	-0.275	-0.05	0	-0.025	-0.025	0	-0.05	0	0.0144928	0.0144928	0	-0.05	7.40656	4.61568	0.221377	5	6.50612	4.06633	1.1384	0.00308645	M	P	R	D	K	P	N	S	L	Q	P	K	R	G	K	G	T	D	K
A1	ATGGAAAAAAGGCAAATCGTAAACCCGCCGGCCAAACCCGGGAAGGGAACATAAACAACAAGCGACAGAACCCCACC	MEKRQIVNPPAKPGKGT*	GGCCGACCTAAACTA	mix2-Azi-1_23	-0.0696864	-0.0827526	0.221254	0.0862369	0.121951	-0.0827526	0.0862369	-0.0566202	-0.107143	-0.118467	0.0374564	0	0	-0.0357143	0	0	0	0	4.401	4.07897	0.221254	2	4.55429	3.90367	0.966342	0.00236884	M	E	K	R	Q	I	V	N	P	P	A	K	P	G	K	G	T	M	E
E1	ATGCCCGTGATCTCACCCTAGCCCCGGGCGGCAAACGCGGGAAGGGAACATAAACAACAAGCGACAGAACCCCACC	MPVISP*	AAGAACACCGATCTT	mix2-Azi-1_23	-0.0615524	-0.0153012	-0.0449298	-0.068577	-0.0782445	0.04799	0.221241												16.9599	14.2764	0.221241	6	14.8014	11.5484	1.14583	0.00506953	M	P	V	I	S	P												S	P
E2	ATGGCCGTGGGCCCCCCCACGCTCTACCGGGGCAAACGCGGGAAGGGAACATAACCAGAAAGCAAAAGCAGGAAGCC	MAVGPPTLYRGKRGKGT*	GCAGCGGCGGAACGT	mix2-Azi-1_23	-0.235455	0	0	0	0.0227273	0	0	0.220909	-0.0118182	0.0454545	-0.16	0.119091	0.113636	-0.0572727	-0.04	0	0	-0.04	4.72302	3.64961	0.220909	7	4.06633	2.27714	1.1615	0.00233493	M	A	V	G	P	P	T	L	Y	R	G	K	R	G	K	G	T	P	T
E2	ATGAGGAAGCTGCTCCCTGCCGTCTTGTCCGCCTAAACGCGGGAAGGGAACATAACCAGAAAGCAAAAGCAGGAAGCC	MRKLLPAVLSA*	GCCTGTCGTTAATAT	mix2-Azi-1_23	-0.0541126	0.0714286	0.0021645	-0.0909091	0.220779	0	0.0281385	0.0021645	0	0	0	-0.181818							4.50834	3.1129	0.220779	4	3.57837	2.27714	1.25989	0.00221424	M	R	K	L	L	P	A	V	L	S	A							K	L
E1	ATGTAAATTCGAACGAATGCTAAGTAAAAGCGTAAACGCGGGAAGGGAACATAAACAACAAGCGACAGAACCCCACC	M*	GAGCGGGGGGGGCCT	mix2-Azi-1_23	-0.040107	0.220588																	4.72302	4.07897	0.220588	1	5.5302	4.55429	0.854041	0.00255766	M																	-	M
E2	ATGAGGACAATGCGAGCGCTACCCCTCCGGCAACGCGGGAAGGGAACATAACCAGAAAGCAAAAGCAGGAAGCC	MRTMRALPLRQRGKGT*	TACACGATAAAGCAG	mix2-Azi-1_23	-0.0637255	0.132353	0.220588	0.0441176	0.0588235	0.147059	0.0416667	-0.0416667	0	-0.0625	-0.0539216	-0.0416667	0	-0.0208333	-0.0833333	0	-0.276961		7.29922	6.54783	0.220588	2	7.80735	6.50612	0.934916	0.00323472	M	R	T	M	R	A	L	P	L	R	Q	R	G	K	G	T		M	R
E1	ATGTCCGTTGTGGGTTCGGCCTTCTTGAGCACGAAACGCGGGAAGGGAACATAAACAACAAGCGACAGAACCCCACC	MSVVGSAFLSTKRGKGT*	GCTATCGCTTCGC	mix2-Azi-1_23	0.137178	0	-0.00670562	0.220519	0.00699301	0.00699301	-0.0670562	-0.046652	0.0425328	0.00756777	-0.0821918	-0.0684932	-0.0136986	0	0	0	0	-0.136986	15.3498	10.0901	0.220519	3	11.8737	9.43388	1.29276	0.00458874	M	S	V	V	G	S	A	F	L	S	T	K	R	G	K	G	T	S	V
E1	ATGATTGTTAATGCCCGTCGGACTCGTGCTCCGAAACGCGGGAAGGGAACATAAACAACAAGCGACAGAACCCCACC	MIVNARRTRAPKRGKGT*	TGACTGCCTTGTGAA	mix2-Azi-1_23	0.0516063	-0.0136705	-0.0526316	0.220437	0.155161	0.142174	0.0649351	0.0909091	0	-0.0266576	-0.0133288	-0.0663021	0	0	-0.0526316	-0.0789474	0	-0.394737	8.26529	7.62124	0.220437	3	6.18082	5.85551	1.33725	0.00312787	M	I	V	N	A	R	R	T	R	A	P	K	R	G	K	G	T	I	V
A1	ATGCAGAAGAATGGCAACGAGGTCACGGAGACCAAACGCGGGAAGGGAACATAAACAACAAGCGACAGAACCCCACC	MQKNGNEVTETKRGKGT*	AACCCCGGGGGTCCC	mix2-Azi-1_23	0.171722	-0.0263158	0.0338983	-0.0468332	0.0338983	0.126227	-0.0356824	-0.00936664	-0.0526316	0.220339	-0.0263158	-0.00936664	0.0245317	-0.0526316	-0.0526316	0.0169492	0	-0.315789	6.33314	4.07897	0.220339	9	6.18082	5.04225	1.02465	0.00288565	M	Q	K	N	G	N	E	V	T	E	T	K	R	G	K	G	T	V	T
E1	ATGCGTTCGAGCTCACCGTGGCCGGCACCGCGGAAACGCGGGAAGGGAACATAAACAACAAGCGACAGAACCCCACC	MRSSSPWPAPRKRGKGT*	GAAGGTCATCCCTGG	mix2-Azi-1_23	0.0664767	0.0180437	0.0132953	0.0512821	0.0712251	-0.037037	0.0180437	0.220323	0.02849	-0.127255	0.00474834	-0.011396	-0.0493827	0	-0.0322887	-0.0493827	0	-0.185185	12.5589	9.55339	0.220323	7	13.1749	10.8978	0.953248	0.00445315	M	R	S	S	S	P	W	P	A	P	R	K	R	G	K	G	T	P	W
E1	ATGCAGGTGCCCACTACGATCCGAGCATTGGACAAACGCGGGAAGGGAACATAAACAACAAGCGACAGAACCCCACC	MQVPTTIRALDKRGKGT*	GCTAGAACACTCATT	mix2-Azi-1_23	-0.160639	0.044477	0.121212	0	0.220267	0.145487	0.014174	0.00407299	0.010101	-0.0221571	-0.0483871	-0.0967742	-0.0645161	0	-0.0322581	-0.00602802	0	-0.129032	10.6268	7.19188	0.220267	4	10.0845	5.2049	1.05378	0.00390634	M	Q	V	P	T	T	I	R	A	L	D	K	R	G	K	G	T	V	P
E1	ATGAGTAATACGTGTGCCACCCCCGGAGGTCGCAAACGCGGGAAGGGAACATAAACAACAAGCGACAGAACCCCACC	MSNTCATPGGRKRGKGT*	GAGCCTAGTGCCACC	mix2-Azi-1_23	0.00504414	0.0491803	0.126944	0.0563262	0.0399327	0.0163934	-0.0512821	0.1219	0.00714586	0.220261	0	-0.0512821	0.0491803	0	0	-0.0512821	-0.025641	-0.512821	6.54783	6.01112	0.220261	9	6.34347	5.85551	1.03222	0.00293659	M	S	N	T	C	A	T	P	G	G	R	K	R	G	K	G	T	P	G
E1	ATGGTCACGGTCTTCGCCCCTTGGCTATACCGGAAACGCGGGAAGGGAACATAAACAACAAGCGACAGAACCCCACC	MVTVFAPWLYRKRGKGT*	GTTCCTTTAAAATCC	mix2-Azi-1_23	0.119432	0.010828	-0.0326785	0.00453868	0.00732672	-0.0138105	0.0171173	0.220126	-0.115153	-0.00803994	-0.0412371	-0.113402	-0.0349478	0.0125786	-0.0206186	-0.0103093	0	-0.0206186	17.0673	8.37263	0.220126	7	15.7773	9.92184	1.08176	0.00515164	M	V	T	V	F	A	P	W	L	Y	R	K	R	G	K	G	T	A	P
E1	ATGACTAGGCCAGCTCCGCGGGAGTTGTCCGCCAAACGCGGGAAGGGAACATAAACAACAAGCGACAGAACCCCACC	MTRPAPRELSAKRGKGT*	GTCCTGTTGTTGTCA	mix2-Azi-1_23	-0.0816239	0.220085	-0.0376068	0.0564103	0.0149573	0	0.0555556	-0.0739316	-0.0384615	0	0	-0.0576923	0	-0.0192308	0	0	0	-0.0384615	9.66073	6.54783	0.220085	1	8.45796	5.04225	1.14221	0.00359713	M	T	R	P	A	P	R	E	L	S	A	K	R	G	K	G	T	-	M
E1	ATGGGTGACTGCGGAGACCCGCCGTGATAGCCGAAACGCGGGAAGGGAACATAAACAACAAGCGACAGAACCCCACC	MGDCGDPP*	GATTTTCTACGACCA	mix2-Azi-1_23	0.202353	0.22	0.0211765	0.06	-0.0682353	-0.00941177	0.02	-0.211765	-0.175294										5.36707	3.64961	0.22	1	5.5302	4.87959	0.970502	0.00265091	M	G	D	C	G	D	P	P										-	M
E1	ATGATGTGTACGAGAGCGCCCCGGCGCCGCGCCAAACGCGGGAAGGGAACATAAACAACAAGCGACAGAACCCCACC	MMCTRAPRRRAKRGKGT*	ACCTCCCGGAGGGCC	mix2-Azi-1_23	0.0709677	0.08	0.12	0.12	0.06	0.1	0	0.22	0.08	0	-0.0445161	-0.129032	-0.0645161	0	0	0	0	-0.612903	5.36707	4.29366	0.22	7	5.04225	4.39163	1.06442	0.00257821	M	M	C	T	R	A	P	R	R	R	A	K	R	G	K	G	T	A	P
E1	ATGTGGTGGCCACTCCGTCTGCACACCCCGACCAAACGCGGGAAGGGAACATAAACAACAAGCGACAGAACCCCACC	MWWPLRLHTPTKRGKGT*	GCGGGAGGCGCTGCG	mix2-Azi-1_23	-0.278428	-0.0334448	0.0242475	0.0869565	0.0267559	0.0434783	0.0108696	0.2199	0.0326087	0	-0.014214	0.0133779	0	-0.0576923	0	0.0108696	-0.0192308	-0.0769231	9.87541	6.44049	0.2199	7	8.45796	3.25306	1.16759	0.00361795	M	W	W	P	L	R	L	H	T	P	T	K	R	G	K	G	T	R	L
A1	ATGAAAACACAACAAAAGAGAAAAAGCGCGGGAAAACGCGGGAAGGGAACATAAACAACAAGCGACAGAACCCCACC	MKTQQKRKSAGKRGKGT*	CACCGACCATCATTG	mix2-Azi-1_23	0.306911	0.097561	0.219512	-0.0416667	0	0.0142276	0.0243902	-0.027439	0.0487805	0.0243902	-0.0833333	-0.0833333	-0.125	-0.0416667	-0.125	0	0	-0.208333	4.401	2.68354	0.219512	2	3.90367	3.57837	1.1274	0.00224362	M	K	T	Q	Q	K	R	K	S	A	G	K	R	G	K	G	T	M	K
E1	ATGCCGCTTCCGCCTGCACACCGTGGATACTATAAACGCGGGAAGGGAACATAAACAACAAGCGACAGAACCCCACC	MPLPPAHRGYYKRGKGT*	GCCGGTGGGCGACGC	mix2-Azi-1_23	-0.259756	0.0731707	0.0487805	0.219512	0.0487805	0.145122	-0.05	0	0.0243902	0	-0.05	-0.15	0	0	0	0	-0.05	0	4.401	2.68354	0.219512	3	3.25306	1.13857	1.35288	0.0021238	M	P	L	P	P	A	H	R	G	Y	Y	K	R	G	K	G	T	P	L
A1	ATGCCAAGATACAACGAACATCCCCGCGCCCCGAAACGCGGGAAGGGAACATAAACAACAAGCGACAGAACCCCACC	MPRYNEHPRAPKRGKGT*	CGCGAGGTCCCTCCA	mix2-Azi-1_23	0.399024	0	0.0907317	0.0487805	0.219512	0.00878049	-0.0956098	-0.0956098	-0.12	-0.0156098	0	0	-0.04	0	0	-0.16	-0.08	-0.16	4.401	2.46885	0.219512	4	4.06633	3.90367	1.0823	0.00227137	M	P	R	Y	N	E	H	P	R	A	P	K	R	G	K	G	T	R	Y
A2	ATGTTTTCTATCCATGTCACCAGCCCTCCGCGCAAACGCGGGAAGGGAACATAACCAGAAAGCAAAAGCAGGAAGCC	MFSIHVTSPPRKRGKGT*	CCAGCGACTCGCCAC	mix2-Azi-1_23	0.25969	0.0852713	-0.03125	-0.0208333	0.0128391	-0.0130814	-0.000242248	0.219477	0.00750969	-0.346899	-0.0680717	-0.0288275	-0.03125	-0.03125	0.00775194	0	0	-0.0208333	13.847	7.94327	0.219477	7	15.6147	13.0122	0.886796	0.00480809	M	F	S	I	H	V	T	S	P	P	R	K	R	G	K	G	T	V	T
E2	ATGGTTATACCGGCGCCCTTCCCGGGGCCGGTGAAACGCGGGAAGGGAACATAACCAGAAAGCAAAAGCAGGAAGCC	MVIPAPFPGPVKRGKGT*	AGCGTATCAGCAG	mix2-Azi-1_23	-0.031784	0	0.219412	0.012987	0.012987	-0.0526316	0.038961	-0.000683527	0.038961	-0.105605	0.025974	-0.0133288	-0.0792891	0	0	0	-0.0526316	-0.0133288	8.26529	4.83036	0.219412	2	6.18082	3.41571	1.33725	0.00311332	M	V	I	P	A	P	F	P	G	P	V	K	R	G	K	G	T	M	V
A1	ATGAAAAATAGATTAAATCTCAGCGGGCATCGCAAACGCGGGAAGGGAACATAAACAACAAGCGACAGAACCCCACC	MKNRLNLSGHRKRGKGT*	TCAGAACAGGTCGTT	mix2-Azi-1_23	-0.20471	0.0869565	0.199275	0.219203	0.0869565	-0.0163043	0	-0.0416667	0.0434783	0.0434783	-0.125	0	-0.0416667	0	-0.0833333	0	0	-0.125	4.93771	4.50834	0.219203	3	3.90367	2.60245	1.26489	0.00231943	M	K	N	R	L	N	L	S	G	H	R	K	R	G	K	G	T	K	N
A1	ATGCGATATAGGGAATGAGGGGACCCCGCCGGCAAACGCGGGAAGGGAACATAAACAACAAGCGACAGAACCCCACC	MRYRE*	GTCGTCCGATGCCTT	mix2-Azi-1_23	-0.175188	-0.0661654	-0.0695489	0.219173	0.0759399	0.0109023													15.0278	8.802	0.219173	3	15.452	6.34347	0.972545	0.00490569	M	R	Y	R	E													R	Y
E1	ATGATGCAGCAACACCCTCGGCTGCGCGCCAGTAAACGCGGGAAGGGAACATAAACAACAAGCGACAGAACCCCACC	MMQQHPRLRASKRGKGT*	TTACCTCGGGCGCGC	mix2-Azi-1_23	0.2	0.219048	0.0666667	-0.142857	0	0.166667	0	0.0666667	0	-0.142857	-0.185714	-0.0285714	0.0666667	0	-0.0952381	-0.047619	0	-0.142857	3.22024	2.57619	0.219048	1	3.41571	3.41571	0.942773	0.00195765	M	M	Q	Q	H	P	R	L	R	A	S	K	R	G	K	G	T	-	M
E1	ATGTCCTTTAGATCGGGTCCACTGGTTTACAAACGCGGGAAGGGAACATAAACAACAAGCGACAGAACCCCACC	MSFRSGPLVYKRGKGT*	TATTCGTACTAATAA	mix2-Azi-1_23	0.00952381	0	-0.0759019	0.219048	0.00779221	0.025974	-0.0314574	0.0779221	-0.00923521	0.0297258	0.0150072	-0.0184704	0	0	0	0	-0.262915		8.26529	7.08453	0.219048	3	7.31939	6.34347	1.12923	0.00327044	M	S	F	R	S	G	P	L	V	Y	K	R	G	K	G	T		S	F
E2	ATGTCTAGGTGGGCCACCCGAGCCCCTCGCGACAAACGCGGGAAGGGAACATAACCAGAAAGCAAAAGCAGGAAGCC	MSRWATRAPRDKRGKGT*	GCCGGTGGCAAGGGG	mix2-Azi-1_23	-0.0506536	0.00163399	-0.0277778	0	0	0.0147059	0	0.218954	-0.0130719	0.0441176	-0.0261438	-0.0261438	-0.0392157	0	-0.0555556	0	0.0147059	-0.0555556	7.29922	4.83036	0.218954	7	5.85551	3.57837	1.24656	0.00294441	M	S	R	W	A	T	R	A	P	R	D	K	R	G	K	G	T	T	R
E1	ATGAGAAGTCGCCAGTGCGCGGCCCCTCGGGTCAAACGCGGGAAGGGAACATAAACAACAAGCGACAGAACCCCACC	MRSRQCAAPRVKRGKGT*	GTCGCGCACGCGGGC	mix2-Azi-1_23	0.226064	0.0582689	-0.00991296	0.21881	-0.0198259	-0.0425532	-0.0183752	0.0611702	-0.0425532	0	-0.0609284	-0.0638298	0.0113636	-0.0212766	-0.00991296	-0.00991296	0	-0.255319	9.44605	5.90378	0.21881	3	7.64469	6.34347	1.23563	0.0034457	M	R	S	R	Q	C	A	A	P	R	V	K	R	G	K	G	T	R	S
E2	ATGTCATATCCCAGGGACCGTCCCCCAGTGCGCAAACGCGGGAAGGGAACATAACCAGAAAGCAAAAGCAGGAAGCC	MSYPRDRPPVRKRGKGT*	GGTCCTGTCCTCGCG	mix2-Azi-1_23	0.134868	0.0411184	0.21875	0	0.00986842	0.125	0.03125	-0.338816	0.03125	0	0	-0.105263	0.0625	0	0	0	0	-0.157895	3.43493	2.79088	0.21875	2	3.09041	2.7651	1.11148	0.00193418	M	S	Y	P	R	D	R	P	P	V	R	K	R	G	K	G	T	M	S
E2	ATGCACCCACCCCGCTCTCCTTAAACCCCAGCCGAAACGCGGGAAGGGAACATAACCAGAAAGCAAAAGCAGGAAGCC	MHPPRSP*	TAACCTAGCATACCC	mix2-Azi-1_23	-0.142361	0	0.00347222	0.21875	0	-0.0399306	0.015625	0											6.86985	1.93215	0.21875	3	5.85551	0.813265	1.17323	0.00288846	M	H	P	P	R	S	P											H	P
E2	ATGGGAAAATCACCCCGGGTCCTCTTCGTTCCGAAACGCGGGAAGGGAACATAACCAGAAAGCAAAAGCAGGAAGCC	MGKSPRVLFVPKRGKGT*	ACTGGAAACGGACCT	mix2-Azi-1_23	-0.0193452	-0.047619	0	0.03125	0	0.171131	0	-0.111607	-0.047619	0.09375	0.21875	0.108631	-0.0952381	0	-0.238095	-0.047619	0	-0.016369	3.43493	2.68354	0.21875	10	3.41571	2.60245	1.00562	0.00199334	M	G	K	S	P	R	V	L	F	V	P	K	R	G	K	G	T	F	V
E2	ATGCCCCGCCTTCGCGACGATGCGGCCGCTGTGAAACGCGGGAAGGGAACATAACCAGAAAGCAAAAGCAGGAAGCC	MPRLRDDAAAVKRGKGT*	GGGGGCCGTGTGCGA	mix2-Azi-1_23	-0.126984	0.218695	-0.0352734	0.0335097	-0.047619	-0.0194004	-0.0194004	0	-0.015873	0	0	0	0	0	0	0	0.0123457	0	8.69466	2.89822	0.218695	1	10.2471	2.11449	0.848496	0.00366873	M	P	R	L	R	D	D	A	A	A	V	K	R	G	K	G	T	-	M
E1	ATGTGGCCCAGCGGAAGATGCACCGTTGTTAAACGCGGGAAGGGAACATAAACAACAAGCGACAGAACCCCACC	MWPSGRCTVVKRGKGT*	TTGGAAGAAACCAAC	mix2-Azi-1_23	0	0.0294118	0	-0.0182073	0.218487	0	0.0294118	-0.0182073	0.0294118	-0.0364146	-0.0546218	0.0588235	0	-0.0952381	0	0	-0.142857		3.64961	3.64961	0.218487	4	3.41571	3.41571	1.06848	0.00202761	M	W	P	S	G	R	C	T	V	V	K	R	G	K	G	T		P	S
E1	ATGCGCAGGCCTAGGGGTTTCCTCGTCTCCGGCAAACGCGGGAAGGGAACATAAACAACAAGCGACAGAACCCCACC	MRRPRGFLVSGKRGKGT*	GTCCTTCCCCGTTTT	mix2-Azi-1_23	0.4	0	0.218421	0	0	-0.0736842	0	-0.15	-0.05	0	0	-0.223684	-0.05	0	0.0789474	0	0	-0.1	4.07897	2.03949	0.218421	2	3.25306	2.7651	1.25389	0.00206546	M	R	R	P	R	G	F	L	V	S	G	K	R	G	K	G	T	M	R
E1	ATGCTTCGCTTGCCGTTAAAGCCTCGGGGCCCCAAACGCGGGAAGGGAACATAAACAACAAGCGACAGAACCCCACC	MLRLPLKPRGPKRGKGT*	CAATAGAAGGCCCAT	mix2-Azi-1_23	-0.0531674	0.218326	0.0282805	0.0475113	-0.020362	0.0463801	-0.196833	0.00904977	-0.010181	0	0	0	0	0.0192308	-0.0294118	0	0	-0.0588235	5.58175	4.401	0.218326	1	5.5302	4.06633	1.00932	0.00266198	M	L	R	L	P	L	K	P	R	G	P	K	R	G	K	G	T	-	M
E1	ATGGCCCCTTGTTGTCGACGCCTCTCGGGCACGAAACGCGGGAAGGGAACATAAACAACAAGCGACAGAACCCCACC	MAPCCRRLSGTKRGKGT*	TCGCCGGCGGGGGGA	mix2-Azi-1_23	-0.14611	0	-0.0449083	0.218216	0.104997	-0.16129	0.0588235	0.0784314	0.00695762	0	-0.0322581	0	0	0.0139152	-0.0322581	0	-0.0322581	-0.0322581	5.47441	4.50834	0.218216	3	5.04225	3.41571	1.08571	0.0025726	M	A	P	C	C	R	R	L	S	G	T	K	R	G	K	G	T	A	P
E2	ATGCTGTGTGTGCGGCCGCCGGCGCCCCGTTGGAAACGCGGGAAGGGAACATAACCAGAAAGCAAAAGCAGGAAGCC	MLCVRPPAPRWKRGKGT*	GGTGTGATGGGTTC	mix2-Azi-1_23	-0.0480519	0.0545455	0	0.0727273	-0.0588745	0.0727273	0.218182	-0.267532	0.109091	-0.0238095	0.0727273	-0.124675	0	0	-0.00562771	0	0	-0.047619	5.90378	4.07897	0.218182	6	6.83143	4.22898	0.864209	0.00288322	M	L	C	V	R	P	P	A	P	R	W	K	R	G	K	G	T	R	P
E1	ATGCGTTGGGGGCCAAAGGTGACTGCCTACTCTAAACGCGGGAAGGGAACATAAACAACAAGCGACAGAACCCCACC	MRWGPKVTAYSKRGKGT*	GGTTCCCGGACGCTG	mix2-Azi-1_23	-0.0929487	0.025641	0.217949	-0.0160256	-0.0737179	-0.0801282	-0.0416667	0.0608974	0	0	0	0	0	0	0	0	0	0	4.18632	3.00556	0.217949	2	3.90367	2.4398	1.0724	0.00219436	M	R	W	G	P	K	V	T	A	Y	S	K	R	G	K	G	T	M	R
E2	ATGAGGACCGTGAACGAGCCTAGGTGCTTGGGCAAACGCGGGAAGGGAACATAACCAGAAAGCAAAAGCAGGAAGCC	MRTVNEPRCLGKRGKGT*	AGGGGCGGACCGCGA	mix2-Azi-1_23	-0.0042735	-0.0876068	0.00641026	0.0555556	0.0555556	0.217949	0	-0.202991	0.0512821	-0.0384615	0	0	-0.0042735	0	0	0	0	-0.0491453	3.86429	3.43493	0.217949	5	4.22898	3.74102	0.913765	0.00219436	M	R	T	V	N	E	P	R	C	L	G	K	R	G	K	G	T	V	N
E1	ATGCAGGAACAGTCATAGGCGATCGGCGCACTTAACGCGGGAAGGGAACATAAACAACAAGCGACAGAACCCCACC	MQEQS*	TGTCCCCCTGGATCA	mix2-Azi-1_23	0.0236988	-0.0196952	-0.054178	0.0032933	-0.0820096	0.21781													19.1068	14.9205	0.21781	5	14.1508	11.3857	1.35022	0.0051037	M	Q	E	Q	S													Q	S
O1	ATGGCAGCGGTATCACTGCCCGTGACAGAGTCGAAACGCGGGAAGGGAACATAAACAACAAGCGACAGAACCCCACC	MAAVSLPVTESKRGKGT*	GGAGTCAAGGCGTTT	mix2-Azi-1_23	0.0191785	0.00387597	0	0	0.00775194	-0.0156046	-0.00135911	0.00241619	-0.00261754	0.217809	-0.0130877	-0.0844156	-0.012987	-0.0454545	0.00775194	-0.0194805	0	-0.0559247	27.6941	25.7619	0.217809	9	25.0486	23.5847	1.10562	0.00677745	M	A	A	V	S	L	P	V	T	E	S	K	R	G	K	G	T	V	T
E2	ATGACGGAACCAGCGCCTCGACTGTTATGCTTCAAACGCGGGAAGGGAACATAACCAGAAAGCAAAAGCAGGAAGCC	MTEPAPRLLCFKRGKGT*	GTGGCGGGGGTCCCT	mix2-Azi-1_23	0.0533364	0.0255001	0.0112201	0.0423796	0.217557	0.0182285	0.00125033	0.00862069	-0.090616	-0.0829824	-0.0414912	-0.0176033	-0.091965	-0.0152672	-0.0229008	-0.00763359	0	0	24.9032	22.4344	0.217557	4	21.3076	20.169	1.16875	0.00624495	M	T	E	P	A	P	R	L	L	C	F	K	R	G	K	G	T	E	P
E1	ATGCCCCCTCTCAATCTCCCCGCTGCGGCCGCTAAACGCGGGAAGGGAACATAAACAACAAGCGACAGAACCCCACC	MPPLNLPAAAAKRGKGT*	CGCGGGCGGGGCCGA	mix2-Azi-1_23	-0.0447958	0	-0.030303	0.217391	0	0	0.0177866	-0.0606061	-0.030303	0	0	0	-0.0388669	0	0	0	0	0	4.93771	1.71746	0.217391	3	5.36755	1.46388	0.919918	0.00253169	M	P	P	L	N	L	P	A	A	A	A	K	R	G	K	G	T	P	P
E1	ATGAGGCCTCGATCGCCCGGAACTTTACCCCGAAAACGCGGGAAGGGAACATAAACAACAAGCGACAGAACCCCACC	MRPRSPGTLPRKRGKGT*	ACGCTCCCGGGGCCC	mix2-Azi-1_23	0.00912281	0.13	0.05	0.0447368	0.217368	0	0	-0.0150877	-0.175439	0	-0.0175439	-0.105263	-0.0601754	0	0	0	0	-0.0350877	10.7341	6.76251	0.217368	4	9.27122	5.5302	1.15779	0.00376997	M	R	P	R	S	P	G	T	L	P	R	K	R	G	K	G	T	P	R
E1	ATGGATGCGCCCGACCACCGCCCTCGTGCCTCGAAACGCGGGAAGGGAACATAAACAACAAGCGACAGAACCCCACC	MDAPDHRPRASKRGKGT*	GTCGTGCATGTAAAA	mix2-Azi-1_23	-0.0242424	0.0727273	-0.0191919	0.0181818	0.217172	0.00656566	0.0363636	0.0813131	0	-0.111111	0	0	0	-0.111111	0	-0.0277778	0	-0.138889	5.90378	4.07897	0.217172	4	5.85551	3.90367	1.00824	0.00273974	M	D	A	P	D	H	R	P	R	A	S	K	R	G	K	G	T	A	P
E2	ATGCCCCTGGCTTTTTGATCTGTCCCTGCCCCAAACGCGGGAAGGGAACATAACCAGAAAGCAAAAGCAGGAAGCC	MPLAF*	GCCGAGGCAGTGAGA	mix2-Azi-1_23	-0.252273	0.00681818	0.0125	0	0	0.217045													8.58731	4.401	0.217045	5	8.94592	2.4398	0.959914	0.00348217	M	P	L	A	F													A	F
A1	ATGATGGTTCCATTTCGAATAAGGGCGCCTGGCAAACGCGGGAAGGGAACATAAACAACAAGCGACAGAACCCCACC	MMVPFRIRAPGKRGKGT*	GCGGACGGGAAGGGT	mix2-Azi-1_23	-0.0659341	0	0.021978	0	-0.00824176	-0.00824176	-0.0494505	0.217033	0	-0.0384615	-0.0192308	-0.0274725	-0.0576923	0.0549451	0	0	0	-0.0192308	9.76807	4.401	0.217033	7	8.45796	3.25306	1.1549	0.00355906	M	M	V	P	F	R	I	R	A	P	G	K	R	G	K	G	T	R	I
A1	ATGTTCTTAAACCTATTTATTAACCAGACCCCTAAACGCGGGAAGGGAACATAAACAACAAGCGACAGAACCCCACC	MFLNLFINQTPKRGKGT*	GACCACCGCCCTAGT	mix2-Azi-1_23	0.158333	0.216667	-0.0708333	0.025	0.00416667	0.025	-0.0208333	0.075	0	-0.00833333	-0.0916667	-0.0208333	-0.0833333	0	-0.0416667	0	-0.0208333	-0.104167	8.58731	4.72302	0.216667	1	7.80735	5.2049	1.0999	0.00333652	M	F	L	N	L	F	I	N	Q	T	P	K	R	G	K	G	T	-	M
E2	ATGTCCGTCGACAACCAGTCCGCTCTTTGCTGCAAACGCGGGAAGGGAACATAACCAGAAAGCAAAAGCAGGAAGCC	MSVDNQSALCCKRGKGT*	TGACCGATCGGTGGG	mix2-Azi-1_23	-0.14777	0.0325019	0.0510204	0.0445956	0.216553	0.0733182	0.0102041	-0.0619803	-0.0990174	0	0	0	0.0102041	0	-0.0925926	0	-0.0185185	-0.0185185	10.5195	8.37263	0.216553	4	8.78327	5.69286	1.19767	0.00367279	M	S	V	D	N	Q	S	A	L	C	C	K	R	G	K	G	T	V	D
E2	ATGCCGCCCGACGGACCCACTTAGGAGCGCCAAGGGAAGGGAACATAACCAGAAAGCAAAAGCAGGAAGCC	MPPDGPT*	AAGCACGGTGGCTCA	mix2-Azi-1_23	-0.133013	0.00312125	-0.0369748	0.216327	-0.00864346	0	0	-0.0408163											9.12402	4.93771	0.216327	3	7.97	3.25306	1.1448	0.00341376	M	P	P	D	G	P	T											P	P
E2	ATGCTGTATCCGGTCTCGCCCACCCGGCGCCGAAAACGCGGGAAGGGAACATAACCAGAAAGCAAAAGCAGGAAGCC	MLYPVSPTRRRKRGKGT*	GGAGTGCCCCGGAGG	mix2-Azi-1_23	0.162162	0.162162	0.027027	0.189189	0.0810811	0.216216	0	0.108108	0.027027	0	-0.097973	-0.625	-0.166667	-0.0416667	0	0	-0.0416667	0	3.97163	3.32758	0.216216	5	3.90367	3.90367	1.01741	0.00214269	M	L	Y	P	V	S	P	T	R	R	R	K	R	G	K	G	T	P	V
O1	ATGGCACCGCCATGGCGTCGTAGGCCCATACAGAAACGCGGGAAGGGAACATAAACAACAAGCGACAGAACCCCACC	MAPPWRRRPIQKRGKGT*	CCCGGTGGTTGGGGG	mix2-Azi-1_23	-0.335037	-0.00590789	0.0045334	0.0169199	0.216116	0.129499	0.0068644	-0.00584358	0.00344828	-0.00699301	-0.002331	-0.0117193	-3.2151e-05	-0.00121373	-0.00466201	-0.002331	0.00229885	-0.00705731	93.387	50.5578	0.216116	4	69.7782	14.6388	1.33834	0.0131987	M	A	P	P	W	R	R	R	P	I	Q	K	R	G	K	G	T	P	P
A1	ATGCGAACTAAGACAGGAGTGACAGCAGGCGGAAAACGCGGGAAGGGAACATAAACAACAAGCGACAGAACCCCACC	MRTKTGVTAGGKRGKGT*	GAGCGCGGAGCGTGA	mix2-Azi-1_23	0	0	0	0.0243902	0	0.0121951	0.0232398	0.216061	0.092959	-0.0644271	0.0786931	0.0354349	-0.304188	-0.0754717	0.00552232	0	-0.0566038	0.0121951	8.802	8.802	0.216061	7	8.62061	8.62061	1.02104	0.00345351	M	R	T	K	T	G	V	T	A	G	G	K	R	G	K	G	T	G	V
E1	ATGCGGTACCGTCCGCTCGCCCCCCGAATCCCTAAACGCGGGAAGGGAACATAAACAACAAGCGACAGAACCCCACC	MRYRPLAPRIPKRGKGT*	GGGGCGGGCGGGGGG	mix2-Azi-1_23	0.113636	0	-0.0416667	-0.0113636	0	-0.0416667	0	0.215909	0.0265152	0	-0.0416667	0	-0.0113636	-0.0416667	-0.0833333	-0.0416667	0	0	3.54227	2.25417	0.215909	7	3.90367	2.7651	0.907419	0.00206721	M	R	Y	R	P	L	A	P	R	I	P	K	R	G	K	G	T	L	A
A1	ATGAATAAACAGAACAAGCACGACGACTAGCGCAAACGCGGGAAGGGAACATAAACAACAAGCGACAGAACCCCACC	MNKQNKHDD*	GGGGGGGGGGACGCC	mix2-Azi-1_23	0.160526	-0.123684	0.215789	0.0263158	-0.123684	-0.0236842	0	0.139474	-0.1	0.0263158									4.07897	3.1129	0.215789	2	3.25306	2.60245	1.25389	0.00204057	M	N	K	Q	N	K	H	D	D									M	N
E1	ATGCCGCCGACCACAGCCTGCGCTCGGTTCTTCAAACGCGGGAAGGGAACATAAACAACAAGCGACAGAACCCCACC	MPPTTACARFFKRGKGT*	GTTAAGTTAGACTTG	mix2-Azi-1_23	-0.0881033	0.0864198	0.113075	0.215769	-0.0415264	0.00589226	0	0	-0.0454545	0	-0.0909091	-0.0227273	0	-0.0103816	0	0.0123457	0	-0.159091	8.69466	5.6891	0.215769	3	7.15673	4.22898	1.21489	0.00324892	M	P	P	T	T	A	C	A	R	F	F	K	R	G	K	G	T	P	P
E1	ATGACCTGTCCGGGCAATATCTGTCTTTTAGGTAAACGCGGGAAGGGAACATAAACAACAAGCGACAGAACCCCACC	MTCPGNICLLGKRGKGT*	TATATCACTATCGAC	mix2-Azi-1_23	0.0317293	-0.0515931	0.0729071	-0.07049	0.215689	-0.0380576	0	-0.00813008	0.00531751	0	-0.0135794	-0.0569545	0.027027	-0.00272468	-0.0243902	-0.00544935	-0.00813008	-0.0731707	19.8582	14.0617	0.215689	4	20.0063	14.8014	0.992594	0.00567478	M	T	C	P	G	N	I	C	L	L	G	K	R	G	K	G	T	C	P
E1	ATGCAGGTAGGTCTGGTCCCAGCCGACATTTCCAAACGCGGAAAGGGAACATAAACAACAAGCGACAGAACCCCACC	MQVGLVPADISKRGKGT*	CAAACCAAAACGC	mix2-Azi-1_23	-0.267451	0.0784314	0	-0.0203922	0.0980392	0.215686	0.0980392	0.0392157	0.0392157	0	0.0196078	-0.100392	0	-0.08	0	0	0	-0.08	5.47441	3.43493	0.215686	5	4.06633	1.30122	1.34628	0.00238333	M	Q	V	G	L	V	P	A	D	I	S	K	R	G	K	G	T	G	L
A1	ATGGGGGAGGAGAATATAGCCACATCTAGCCTAAAACGCGGGAAGGGAACATAAACAACAAGCGACAGAACCCCACC	MGEENIATSSLKRGKGT*	GGAGCGGAGAATCAG	mix2-Azi-1_23	-0.188109	0	0	-0.037037	0	0.105263	0	0.2154	-0.0107212	0	0	0	0	0	0	-0.037037	0	-0.0740741	4.07897	1.71746	0.2154	7	4.39163	1.13857	0.928806	0.00222947	M	G	E	E	N	I	A	T	S	S	L	K	R	G	K	G	T	I	A
E1	ATGCGTCGCGCAGGTCTCTCGTCTTACGCCCTGAAACGCGGGAAGGGAACATAAACAACAAGCGACAGAACCCCACC	MRRAGLSSYALKRGKGT*	GTACTATACATACAC	mix2-Azi-1_23	0.0856481	0.09375	0.0335648	0.0300926	0.215278	0.0335648	-0.0115741	-0.00810185	-0.0925926	-0.0138889	-0.119213	-0.0717593	-0.0451389	-0.0740741	-0.0185185	0	-0.0185185	-0.0185185	10.3048	7.5139	0.215278	4	8.78327	7.15673	1.17323	0.00362857	M	R	R	A	G	L	S	S	Y	A	L	K	R	G	K	G	T	R	A
E1	ATGCGACCGCCAGCGCAGGTCCCGGACGGTACTAAACGCGGGAATGGAACATAAACAACAAGCGACAGAACCCCACC	MRPPAQVPDGTKRGNGT*	TGGTGTGCCTCCCAT	mix2-Azi-1_23	-0.154932	-0.00263958	0	0.0191083	0.215183	0.0111895	0.0254777	-0.00900901	-0.027027	0.00636943	0	0	-0.00900901	-0.0116486	-0.018018	-0.00900901	0	0	16.8526	7.62124	0.215183	4	18.0545	4.71694	0.93343	0.00522462	M	R	P	P	A	Q	V	P	D	G	T	K	R	G	N	G	T	P	P
E1	ATGGCCGGCATCGTCCCCCGCCAGATCGGGTATAAACGCGGGAAGGGAACATAAACAACAAGCGACAGAACCCCACC	MAGIVPRQIGYKRGKGT*	AGCTTAACCGTCTA	mix2-Azi-1_23	0.0042735	-0.00712251	-0.039886	0.0925926	0.0740741	0.0740741	0.2151	0.048433	0	-0.025641	-0.0512821	-0.025641	0	0	-0.0512821	0	0	-0.307692	5.79644	3.54227	0.2151	6	6.34347	3.90367	0.913765	0.00276446	M	A	G	I	V	P	R	Q	I	G	Y	K	R	G	K	G	T	V	P
E1	ATGGGAATTCGGGTCGGACCTCCGCGTAGTAACAAACGCGGGAAGGGAACATAAACAACAAGCGACAGAACCCCACC	MGIRVGPPRSNKRGKGT*	GTCGAGAAGGCATCC	mix2-Azi-1_23	-0.0816747	0.16129	-0.116449	0	0.0434683	0.00022878	0.215054	0.0109815	-0.00960878	-0.0212766	-0.0425532	0	-0.0425532	0.0107527	0	0	0	-0.12766	9.98275	6.76251	0.215054	6	7.64469	4.55429	1.30584	0.00344335	M	G	I	R	V	G	P	P	R	S	N	K	R	G	K	G	T	V	G
A1	ATGTGTTATTGGGGAGAACCTCTCTTCTAGGGCAAACGCGGGAAGGGAACATAAACAACAAGCGACAGAACCCCACC	MCYWGEPLF*	GCACAATGCGGTCGG	mix2-Azi-1_23	-0.150984	-0.0232558	0.0690519	-0.116995	-0.000357782	0	0	0.0153846	0.0153846	0.215027									6.97719	3.64961	0.215027	9	6.99408	2.60245	0.997585	0.00300931	M	C	Y	W	G	E	P	L	F									L	F
E1	ATGCAACAAAAAAACCGGGTCCATAACAGGTTGAAACGCGGGAAGGGAACATAAACAACAAGCGACAGAACCCCACC	MQQKNRVHNRLKRGKGT*	ATCGTATAAACAGGA	mix2-Azi-1_23	0.017791	0.0422535	0.0318755	0.15493	0.214974	0.0704225	0.0759822	0.0159377	-0.0244626	0.0422535	-0.0526316	-0.184211	-0.0507784	-0.105263	0.0140845	-0.0263158	-0.0263158	-0.157895	7.62124	7.08453	0.214974	4	6.18082	5.5302	1.23305	0.00297675	M	Q	Q	K	N	R	V	H	N	R	L	K	R	G	K	G	T	Q	K
E1	ATGCCTGGCCCGTATATCCGCGCGCCGCTATAAAAACGCGGGAAGGGAACATAAACAACAAGCGACAGAACCCCACC	MPGPYIRAPL*	CAAAGTACTTCTTAT	mix2-Azi-1_23	0.0261997	-0.101213	-0.0135135	-0.114727	-0.0369553	-0.0168229	-0.0405405	0.0375069	0.0375069	0.0173745	0.214837								10.5195	6.54783	0.214837	10	12.0363	7.64469	0.873976	0.00400621	M	P	G	P	Y	I	R	A	P	L								P	L
E1	ATGACTCTATTGAGCCGGCTTCAAGTGCTGGCTAAACGCGGGAGGGGAACATAAACAACAAGCGACAGAACCCCACC	MTLLSRLQVLAKRGRGT*	TATGTATGATTATAT	mix2-Azi-1_23	-0.0888889	0.0666667	0.214815	0.0222222	-0.0666667	0.0888889	-0.0740741	-0.0592593	0	0	0	0.0222222	0	0	0	0	0	-0.148148	4.83036	3.54227	0.214815	2	4.39163	2.92776	1.0999	0.00233951	M	T	L	L	S	R	L	Q	V	L	A	K	R	G	R	G	T	M	T
E1	ATGAAAGATGATATCTCAAAGGCATCTGTTCACAAACGCGGGAAGGGAACATAAACAACAAGCGACAGAACCCCACC	MKDDISKASVHKRGKGT*	GACCGCGAGGGACAG	mix2-Azi-1_23	-0.144118	0.147059	0.0588235	0	0.0676471	0.0294118	0.214706	0.00882353	0.0588235	-0.1	-0.05	0.0294118	0	0.0294118	0	0	-0.05	0	3.64961	2.89822	0.214706	6	3.25306	1.13857	1.1219	0.00196347	M	K	D	D	I	S	K	A	S	V	H	K	R	G	K	G	T	I	S
A1	ATGAGTGCGATCGAAAATCAGACGCCGGGGCGGAAACGCGGGAAGGGAACATAAACAACAAGCGACAGAACCCCACC	MSAIENQTPGRKRGKGT*	TCGGGACCGGTGGCC	mix2-Azi-1_23	0.153509	0.0213816	0	0.0877193	-0.03125	0.214364	0.109101	-0.152412	-0.0625	-0.0762061	-0.03125	-0.09375	-0.03125	-0.03125	0	0	0	-0.09375	6.11846	3.54227	0.214364	5	5.2049	3.90367	1.17552	0.00263833	M	S	A	I	E	N	Q	T	P	G	R	K	R	G	K	G	T	I	E
A1	ATGTGACTAAACAGCCCCCCAACGCAGCATCCCAAACGCGGGAAGGGAACATAAACAACAAGCGACAGAACCCCACC	M*	AACGGAAACTTAGA	mix2-Azi-1_23	-0.0952381	0.214286																	4.50834	2.36151	0.214286	1	3.41571	1.46388	1.31988	0.00211923	M																	-	M
E1	ATGGCCTCGTACATTTGCGACGGACCCCTCGCGAAACGCGGGAAGGGAACATAAACAACAAGCGACAGAACCCCACC	MASYICDGPLAKRGKGT*	CTACGCGAAAGGTCT	mix2-Azi-1_23	0.0571429	0.214286	0	0.0357143	0	0	0.214286	0.107143	-0.0142857	-0.15	-0.05	0	0	-0.114286	0	0	0	-0.05	3.00556	1.93215	0.214286	1	3.25306	1.46388	0.923917	0.00184838	M	A	S	Y	I	C	D	G	P	L	A	K	R	G	K	G	T	-	M
E1	ATGCCGTTGACCATTAGACGCCCCTCGGTGGGCAAACGCGGGAAGGGAACATAAACAACAAGCGACAGAACCCCACC	MPLTIRRPSVGKRGKGT*	TAGTGCCCCGGGGAA	mix2-Azi-1_23	0.110476	0	0	0.0238095	0.0390476	-0.115238	0.214286	0.00761905	0	0	0	-0.04	0	0	-0.08	0	0	-0.16	4.50834	3.64961	0.214286	6	4.06633	3.74102	1.1087	0.00223343	M	P	L	T	I	R	R	P	S	V	G	K	R	G	K	G	T	I	R
E2	ATGGGTCCATCGGGCCCGGCGGCCGCTGCCACGAAACGCGGGAAGGGAACATAACCAGAAAGCAAAAGCAGGAAGCC	MGPSGPAAAATKRGKGT*	GGGACCCCGCGGCCG	mix2-Azi-1_23	0	0	0	0	0	0	-0.0285714	0.214286	-0.142857	0	-0.0571429	-0.0285714	0.0285714	0	0	0.0142857	0	0	7.5139	4.07897	0.214286	7	5.69286	3.09041	1.31988	0.00288233	M	G	P	S	G	P	A	A	A	A	T	K	R	G	K	G	T	P	A
E1	ATGAGGGGATGTCGCGTCTGGCAGGTCTGTCCTAAACGCGGGAAGGGAACATAAACAACAAGCGACAGAACCCCACC	MRGCRVWQVCPKRGKGT*	TTTGGAAGGGACCCC	mix2-Azi-1_23	-0.0952381	-0.0297619	0.0357143	-0.0595238	-0.0178571	0	0.172619	0.214286	0	-0.0595238	-0.0178571	-0.125	-0.0178571	0	0	0	0	0	4.50834	3.43493	0.214286	7	3.90367	2.60245	1.1549	0.00220615	M	R	G	C	R	V	W	Q	V	C	P	K	R	G	K	G	T	V	W
E1	ATGCTCACTACGACCACCAGACCGGCTTCCGGAAAACGCGGGAAGGGAACATAAACAACAAGCGACAGAACCCCACC	MLTTTTRPASGKRGKGT*	CCAGTCTAGACAGTT	mix2-Azi-1_23	-0.260073	0.190476	-0.0531136	0.0238095	0.166667	0.0238095	-0.0347985	0.214286	0.0952381	0	-0.014652	-0.0384615	0	0	-0.0384615	-0.0384615	0	-0.307692	4.50834	3.97163	0.214286	7	4.22898	2.92776	1.06606	0.00225996	M	L	T	T	T	T	R	P	A	S	G	K	R	G	K	G	T	T	R
E1	ATGGGTGCTCTCGGTGGCCCGGTTTCATACGGCAAACGCGGGAAGGGAACATAAACAACAAGCGACAGAACCCCACC	MGALGGPVSYGKRGKGT*	CGTTCCCCAGGGCAT	mix2-Azi-1_23	-0.0282353	0.0294118	0.0294118	0.214118	-0.0211765	0	0	0.0882353	0	-0.0105882	-0.08	-0.0211765	-0.08	0	-0.04	-0.08	0	0	3.64961	2.14683	0.214118	3	4.06633	2.27714	0.89752	0.00209414	M	G	A	L	G	G	P	V	S	Y	G	K	R	G	K	G	T	G	A
A2	ATGGAGAGGGAACGTCATTATAGACGCTATATTAAACGCGGGAAGGGAACATAACCAGAAAGCAAAAGCAGGAAGCC	MERERHYRRYIKRGKGT*	CGGTGAGGCTCCCAG	mix2-Azi-1_23	-0.182055	0.055161	0.213778	0.0160985	0.03125	0.0331439	-0.0255682	0.0078125	-0.0606061	0	-0.030303	-0.00733901	-0.0527936	-0.0151515	0.0078125	0.00094697	0	0.0078125	13.7397	10.4121	0.213778	2	10.7351	6.18082	1.27989	0.00417393	M	E	R	E	R	H	Y	R	R	Y	I	K	R	G	K	G	T	M	E
E1	ATGCCACTGCTAGCCGCCGCTCGTTCCCGCCTTAAACGCGGGAAGGGAACATAAACAACAAGCGACAGAACCCCACC	MPLLAAARSRLKRGKGT*	GGGGCAGGCCCCGGC	mix2-Azi-1_23	-0.00800801	0.111111	0.0570571	0.213714	0.037037	0.0185185	0.037037	-0.00850851	0.01001	0	-0.0355355	-0.135135	-0.0540541	0	0	-0.027027	0	-0.189189	5.79644	3.64961	0.213714	3	6.01816	3.57837	0.963157	0.00270347	M	P	L	L	A	A	A	R	S	R	L	K	R	G	K	G	T	P	L
E2	ATGCCGTGCTTGGCCGGTCGTAGGGCACCCCCCAAACGCGGGAAGGGAACATAACCAGAAAGCAAAAGCAGGAAGCC	MPCLAGRRAPPKRGKGT*	CGTATCTCACAGCAG	mix2-Azi-1_23	0.167617	-0.226415	0	0.00438789	-0.0261079	0.0160158	0.0348837	0.151163	0.0116279	0.21369	-0.207547	-0.0943396	0	0	0	0	-0.0377358	-0.00724002	9.23136	4.72302	0.21369	9	8.62061	5.85551	1.07085	0.00346494	M	P	C	L	A	G	R	R	A	P	P	K	R	G	K	G	T	R	A
E1	ATGGATATTGTCGCGAGTCCGCCACTGGGCCGTAAACGCGGGAAGGGAACATAAACAACAAGCGACAGAACCCCACC	MDIVASPPLGRKRGKGT*	ATTAAATTTTTTTT	mix2-Azi-1_23	0.0708075	0.0136646	0.0136646	0.0285714	-0.0310559	0.213665	-0.0149068	0.113043	0.114286	0	-0.0869565	0	-0.173913	0	0	0	0	-0.130435	3.75695	3.32758	0.213665	5	3.74102	3.09041	1.00426	0.00205577	M	D	I	V	A	S	P	P	L	G	R	K	R	G	K	G	T	V	A
E1	ATGGGCATGCCCCCGCAGAACTAGGCCCCGCTGAACGCGGGAAGGGAACATAAACAACAAGCGACAGAACCCCACC	MGMPPQN*	ACCGATAGGAGTTTG	mix2-Azi-1_23	-0.17333	-0.0392206	-0.0164474	0.00430162	0.0318826	0.213563	0.0425101	-0.028087											22.327	16.2086	0.213563	5	24.7233	13.6629	0.903077	0.00620359	M	G	M	P	P	Q	N											P	P
E1	ATGAATAAGCTCACCCTATGAACGGGACAGCTCAAACGCGGGAAGGGAATATAAACAACAAGCGACAGAACCCCACC	MNKLTL*	ACACGCCGGGGGCTC	mix2-Azi-1_23	-0.0146871	0.213282	0.104725	-0.12069	-0.0510856	-0.16986	0.0383142												9.3387	8.26529	0.213282	1	8.78327	7.64469	1.06324	0.00348996	M	N	K	L	T	L												-	M
E2	ATGGAATTCCAATAGCCTGCGATCGGCCCGGCAAACGCGGGAAGGGAACATAACCAGAAAGCAAAAGCAGGAAGCC	MEFQ*	GGAGCCGGGAATAAT	mix2-Azi-1_23	0.0890891	-0.03003	-0.0770771	-0.222222	0.213213														3.97163	2.14683	0.213213	4	4.39163	2.7651	0.904364	0.00218919	M	E	F	Q														F	Q
E1	ATGGGCACACGGGTCGCCCCAGACTGGCGTGGCAAACGCGGGAAGGGAACATAAACAACAAGCGACAGAACCCCACC	MGTRVAPDWRGKRGKGT*	TAGGATTGGGGCTAA	mix2-Azi-1_23	0.0829268	0.0262195	0.0518293	0.025	-0.0243902	0.0125	0	0.21311	-0.0606707	0.025	0.000609756	-0.085061	0.025	-0.0243902	0.0125	-0.0243902	0	-0.243902	8.58731	5.04505	0.21311	7	6.66878	4.39163	1.28769	0.00312966	M	G	T	R	V	A	P	D	W	R	G	K	R	G	K	G	T	A	P
E1	ATGCGTTTGACACGGTCCATCTCACCGGCACCACGCGGGAAGGGAACATAAACAACAAGCGACAGAACCCCACC	MRLTRSISPAPRGKGT*	TGTATGCGCTAGTC	mix2-Azi-1_23	0.0865007	0.00917431	0.0642202	0.212975	-0.0535714	0.000491481	-0.02654	0.0835518	0.0371887	0.0830603	-0.025557	-0.0535714	-0.0178571	-0.0617628	-0.0173657	-0.0178571	-0.30308		11.7002	9.01668	0.212975	3	9.10857	7.80735	1.28453	0.00377071	M	R	L	T	R	S	I	S	P	A	P	R	G	K	G	T		R	L
E1	ATGACGCCTGGCAACCATCCCCGCGCTCAAAGGAAACGCGGGAAGGGAACATAAACAACAAGCGACAGAACCCCACC	MTPGNHPRAQRKRGKGT*	CGCCGAGGGTATGC	mix2-Azi-1_23	0.0934343	0.0681818	0.0395623	0.0909091	0.212963	-0.0286195	0.0765993	-0.0799663	-0.0740741	0	-0.0740741	-0.037037	0	0.0227273	-0.111111	-0.037037	0	-0.0883838	4.72302	3.75695	0.212963	4	4.39163	3.57837	1.07546	0.0023037	M	T	P	G	N	H	P	R	A	Q	R	K	R	G	K	G	T	P	G
E2	ATGCGTCTTCCGGCTACCGACCGTTCAGCCGCCAAACGCGGGAAGGGAACATAACCAGAAAGCAAAAGCAGGAAGCC	MRLPATDRSAAKRGKGT*	AGGGGAGGGCGCGAC	mix2-Azi-1_23	0.150356	-0.0196078	-0.0215945	0.0243011	0.00696784	0.00227463	-0.00624802	0.212922	0.0137917	-0.0652155	-0.0674901	-0.0261438	-0.0804181	-0.0217385	0.00667991	-0.0849673	-0.00866661	-0.0152026	24.3665	19.4288	0.212922	7	24.8859	23.5847	0.979128	0.00636244	M	R	L	P	A	T	D	R	S	A	A	K	R	G	K	G	T	T	D
E1	ATGAGGGGCGAACTCCGCAGAGGCCGCACGCATAAACGCGGGAAGGGAACATAAACAACAAGCGACAGAACCCCACC	MRGELRRGRTHKRGKGT*	CCGTCCCCGTGGTAC	mix2-Azi-1_23	0.247229	0.00426258	-0.0392157	-0.0196078	0.0434783	0.0108696	0.212916	0	-0.0044757	0.0130009	-0.00873828	-0.126385	-0.0196078	-0.0196078	-0.0392157	0	-0.0196078	-0.235294	9.87541	4.72302	0.212916	6	8.29531	6.01816	1.19048	0.00348263	M	R	G	E	L	R	R	G	R	T	H	K	R	G	K	G	T	L	R
A1	ATGCGAACTCACTGCTTGACACGCGCCCTCTCCAAACGCGGGAAGGGAACATAAACAACAAGCGACAGAACCCCACC	MRTHCLTRALSKRGKGT*	TTCTTGTTTCAAGTC	mix2-Azi-1_23	0.40304	0.212766	-0.0285714	-0.0285714	0.0212766	0.0851064	-0.100304	-0.0358663	0	-0.0285714	0	-0.0930091	0	-0.114286	-0.0644377	0	0	-0.228571	5.04505	2.14683	0.212766	1	5.69286	4.71694	0.886207	0.00253849	M	R	T	H	C	L	T	R	A	L	S	K	R	G	K	G	T	-	M
E1	ATGGTTGTCCCCGTTCCGTGAAGCTGACCGTGCAAACGCGGGAAGGGAACATAAACAACAAGCGACAGAACCCCACC	MVVPVP*	TCGCCAGTAGGTG	mix2-Azi-1_23	-0.0238095	0.0396825	-0.00793651	0.0396825	0.212698	0.0984127	-0.296825												7.5139	5.6891	0.212698	4	7.31939	5.36755	1.02657	0.00308582	M	V	V	P	V	P												V	P
E1	ATGACGAGCGTCGCCTGCTAACCTCGGGAAACGCGGGAAGGGAACATAACAACAAGCGACAGAACCCCACC	MTSVAC*	CTGCATTGGGTTTCT	mix2-Azi-1_23	0.0345865	-0.0551378	-0.0947368	0.00651629	-0.0947368	0.041604	0.212531												6.11846	4.50834	0.212531	6	5.69286	4.39163	1.07476	0.00268729	M	T	S	V	A	C												A	C
E2	ATGCTTCTACCTGGCGGGCCTCGGGCAGCGTCCAAACGCGGGAAGGGAACATAACCAGAAAGCAAAAGCAGGAAGCC	MLLPGGPRAASKRGKGT*	GGAGAGACCGCGG	mix2-Azi-1_23	0.325	-0.1	0.2125	-0.0875	0.00625	0.09375	0	-0.05	0	-0.05	0	-0.1	-0.15	-0.05	0	0	0	-0.05	3.43493	2.14683	0.2125	2	3.25306	3.09041	1.05591	0.00190815	M	L	L	P	G	G	P	R	A	A	S	K	R	G	K	G	T	M	L
E1	ATGGGTCAAACCAGGCGCGCTTCGCCGAAGGCGAAACGCGGGAAGGGAACATAAACAACAAGCGACAGAACCCCACC	MGQTRRASPKAKRGKGT*	TTCGGATATGGTCTC	mix2-Azi-1_23	0.275	0.09375	-0.06875	0.09375	0.2125	-0.26875	0.0625	-0.05	-0.1	-0.05	0	-0.05	-0.05	0	0	0	0	-0.1	3.43493	2.14683	0.2125	4	3.25306	2.92776	1.05591	0.00190815	M	G	Q	T	R	R	A	S	P	K	A	K	R	G	K	G	T	Q	T
A2	ATGATCGATCGCAGCCACATCCGGCAACCCACAAAACGCGGGAAGGGAACATAACCAGAAAGCAAAAGCAGGAAGCC	MIDRSHIRQPTKRGKGT*	GAAACCGCGTGGCCG	mix2-Azi-1_23	-0.0658155	0.0232987	0.212452	-0.028169	-0.0190865	0.0139529	0.00921416	-0.000263262	-0.0329077	0	-0.0422535	-0.0140845	-0.0140845	-0.0140845	0	0	-0.0140845	-0.0140845	11.4855	11.2709	0.212452	2	11.5484	10.5724	0.994559	0.00401755	M	I	D	R	S	H	I	R	Q	P	T	K	R	G	K	G	T	M	I
A1	ATGTTAAAACACGACCGAGCTATATATAGATGAAAACGCGGGAAGGGAACATAAACAACAAGCGACAGAACCCCACC	MLKHDRAIYR*	GAATGTAATTCAAGA	mix2-Azi-1_23	-0.152833	0.212121	0.0342556	-0.083004	-0.0131752	0.13834	0.0606061	0.0909091	-0.0869565	0.0171278	-0.0869565								3.54227	3.00556	0.212121	1	3.74102	2.27714	0.946872	0.00200509	M	L	K	H	D	R	A	I	Y	R								-	M
A1	ATGTTTCATGCGAACTTTATCACAGCGTCTCCGAAACGCGGGAAAGGAACATAAACAACAAGCGACAGAACCCCACC	MFHANFITASPKRGKGT*	GTCCGACGAGGAGGC	mix2-Azi-1_23	-0.212121	0.212121	0	0.0606061	0.0151515	0	0	0.121212	-0.0454545	0	-0.0454545	-0.0454545	0	-0.0606061	0	0	0	0	3.54227	2.36151	0.212121	1	3.57837	1.62653	0.989912	0.00197844	M	F	H	A	N	F	I	T	A	S	P	K	R	G	K	G	T	-	M
E1	ATGACTAATTCAGTCCATACTCTGCGCGGAGGCAAACGCGGGAAGGGAACATAAACAACAAGCGACAGAACCCCACC	MTNSVHTLRGGKRGKGT*	GGGACAGGGGGGCGG	mix2-Azi-1_23	-0.173913	0.0171278	0.212121	0.108037	0.0606061	0.121212	0.0171278	0.121212	-0.0434783	0.0606061	-0.0131752	-0.113307	0.030303	0	-0.0566535	-0.0434783	0	-0.26087	3.54227	3.54227	0.212121	2	3.74102	2.92776	0.946872	0.00200509	M	T	N	S	V	H	T	L	R	G	G	K	R	G	K	G	T	M	T
E2	ATGTCAAGGTCGTTACCCGAGCTCAGCCCCCACAAACGCGGGAAGGGAACATAACCAGAAAGCAAAAGCAGGAAGCC	MSRSLPELSPHKRGKGT*	GGACACACCCCACCC	mix2-Azi-1_23	0.145136	0.0606061	0.212121	0.0909091	-0.0749601	-0.0749601	-0.0446571	0.046252	-0.180223	0	0.030303	-0.105263	0	0	0	-0.0526316	0	-0.0526316	3.54227	2.46885	0.212121	2	3.09041	2.60245	1.14621	0.00189302	M	S	R	S	L	P	E	L	S	P	H	K	R	G	K	G	T	M	S
E2	ATGGCGCATTTCTCGACGCTAGGATGCGTCGTCAAACGCGGGAAGGGAACATAACCAGAAAGCAAAAGCAGGAAGCC	MAHFSTLGCVVKRGKGT*	GCCGGGTGAGGGACG	mix2-Azi-1_23	0.168831	-0.034632	-0.021645	0.212121	-0.0952381	-0.12987	-0.034632	0.030303	0	0	0	0	-0.047619	0	0	-0.047619	0	0	3.54227	1.93215	0.212121	3	3.41571	2.4398	1.03705	0.00195092	M	A	H	F	S	T	L	G	C	V	V	K	R	G	K	G	T	A	H
E2	ATGGAGTCCCCCAACTGATTACCGGGTAGAACTAAACGCGGGAAGGGAACACCAGAAAGCAAAAGCAGGAAGCC	MESPN*	CGGGAGACAGTGCCG	mix2-Azi-1_23	0.0478469	0.0382775	0.0988836	0.212121	-0.0972887	-0.172249													3.54227	2.25417	0.212121	3	3.09041	2.11449	1.14621	0.00189302	M	E	S	P	N													E	S
E1	ATGGACCGCCACGGAAAACTTTCATCCCAACGCAAACGCGGGAAGGGAACATAAACAACAAGCGACAGAACCCCACC	MDRHGKLSSQRKRGKGT*	GGCCCGGGGCCGGCC	mix2-Azi-1_23	-0.0105402	0.0909091	0.00395257	0	0	0.212121	0	-0.00922266	0	-0.0434783	-0.130435	-0.0434783	0	0.030303	0	0	0	-0.0869565	3.54227	1.93215	0.212121	5	3.74102	1.95184	0.946872	0.00200509	M	D	R	H	G	K	L	S	S	Q	R	K	R	G	K	G	T	H	G
E2	ATGCCTTGTAGTCCGGCTTCTGCGTGGAGAAAACGCGGGAAGGGAACATAACCAGAAAGCAAAAGCAGGAAGCC	MPCSPASAWRKRGKGT*	GGAGATACCCCGTCA	mix2-Azi-1_23	0.106047	0.0530233	0.212093	0.0195349	0.0697674	-0.0334884	-0.0167442	-0.04	-0.12	-0.0734884	0.0232558	-0.12	0	-0.04	0	0	-0.04		4.61568	3.75695	0.212093	2	4.06633	3.74102	1.1351	0.00222629	M	P	C	S	P	A	S	A	W	R	K	R	G	K	G	T		M	P
E2	ATGGCCCACTCTGCCGGCCCCCCTTTCCTTCGCAAACGCGGGAAGGGAACATAACCAGAAAGCAAAAGCAGGAAGCC	MAHSAGPPFLRKRGKGT*	GATCAGACGGGACCT	mix2-Azi-1_23	0.078275	-0.00738443	0.018018	0.0810811	0.212081	-0.0475558	0.00900901	-0.297593	-0.0401713	0.0106336	0	-0.0163934	0	0	0	0	0	0	11.9149	5.90378	0.212081	4	9.92184	5.69286	1.20088	0.00387395	M	A	H	S	A	G	P	P	F	L	R	K	R	G	K	G	T	H	S
E1	ATGAGTCAAGTACCCGCACTGGCCGCGCGTCAAAAACGCGGGAAGGGAACATAAACAACAAGCGACAGAACCCCACC	MSQVPALAARQKRGKGT*	GCCCGCGCTCTCTTA	mix2-Azi-1_23	-0.0772059	0.0625	0.21201	0.104167	0	-0.0343137	0.166667	0.00367647	0	-0.0294118	-0.0882353	0.0208333	-0.117647	-0.0294118	-0.0294118	0	-0.0294118	0	5.15239	3.97163	0.21201	2	5.5302	3.09041	0.931681	0.00252343	M	S	Q	V	P	A	L	A	A	R	Q	K	R	G	K	G	T	M	S
E1	ATGCGTGGATGCCGGGCGGACCCTCGTGCGTCGAAACGCGGGAAGGGAACATAAACAACAAGCGACAGAACCCCACC	MRGCRADPRASKRGKGT*	CAAACCCAGAAAGGG	mix2-Azi-1_23	-0.123377	-0.00562771	0.00606061	0.0805195	0.211688	0.00606061	0.0419913	-0.0471861	-0.121212	-0.0112554	-0.0359307	-0.030303	0	0	0	0	0	0	11.2709	7.72858	0.211688	4	10.7351	6.34347	1.04991	0.00389389	M	R	G	C	R	A	D	P	R	A	S	K	R	G	K	G	T	G	C
E1	ATGGCCATGCCGTTCTCGCCCACCGCAATCGTTAAACGCGGGAAGGGAACATAAACAACAAGCGACAGAACCCCACC	MAMPFSPTAIVKRGKGT*	TGAAATCTCTGATCA	mix2-Azi-1_23	0.154113	0.0037518	-0.0444444	0.0556999	0.0556999	0.0854257	0.211544	0.038961	0.0167388	0.0037518	-0.0147186	-0.112843	-0.0981241	0	-0.0888889	-0.0666667	-0.0222222	-0.155556	8.26529	6.44049	0.211544	6	7.31939	6.66878	1.12923	0.00315841	M	A	M	P	F	S	P	T	A	I	V	K	R	G	K	G	T	F	S
E2	ATGTCGAAACCGCGACGCACTGAGGTCGGGCCCAAACGCGGGAAGGGAACATAACCAGAAAGCAAAAGCAGGAAGCC	MSKPRRTEVGPKRGKGT*	CGGACGAGGCGCGGG	mix2-Azi-1_23	-0.0358621	0.06	0.1	0.06	0.211034	0	-0.0344828	-0.0144828	-0.137931	-0.0689655	-0.146897	-0.0144828	0.1	0.0255172	-0.0344828	-0.0344828	-0.0344828	0	5.36707	4.07897	0.211034	4	4.71694	3.41571	1.13783	0.00242399	M	S	K	P	R	R	T	E	V	G	P	K	R	G	K	G	T	K	P
E1	ATGAGGGGCCACGCCAATACATACTAACGCGCGAAACGCGGGAAGGGAACATAAACAACAAGCGACAGAACCCCACC	MRGHANTY*	AACCACGCAACCTAA	mix2-Azi-1_23	-0.144988	0.210723	0	0.0181818	0.0909091	-0.17296	-0.00745921	0.00652681	0.0727273										5.90378	4.07897	0.210723	1	6.34347	3.57837	0.930686	0.00272321	M	R	G	H	A	N	T	Y										-	M
E1	ATGATAAGATTACGGATGGCATTGCTGTTTATCAAACGCGGGAAGGGAACATAAACAACAAGCGACAGAACCCCACC	MIRLRMALLFIKRGKGT*	CAATAACCCCCCGAG	mix2-Azi-1_23	0.0651446	0.0240487	0.051446	0.178082	0.210654	0.15586	0.0273973	0	0.0273973	0	-0.0222222	-0.052968	-0.0222222	0	-0.133333	-0.0222222	0.0136986	-0.500761	7.83592	6.97719	0.210654	4	7.31939	6.99408	1.07057	0.00309502	M	I	R	L	R	M	A	L	L	F	I	K	R	G	K	G	T	R	L
E1	ATGAATAGCGCTCGGTGCGGCCTGCCGGTGGGCAAACGCGGGAAGGGAACATAAACAACAAGCGACAGAACCCCACC	MNSARCGLPVGKRGKGT*	GACTCTTAAGTATTT	mix2-Azi-1_23	0.213636	0.210606	0.0166667	0.0939394	0.0166667	-0.136364	0.05	-0.178788	0.0166667	0.0166667	0.00454546	-0.0742424	0	-0.0681818	0	0	0	-0.181818	6.44049	4.18632	0.210606	1	7.15673	6.18082	0.89992	0.00289726	M	N	S	A	R	C	G	L	P	V	G	K	R	G	K	G	T	-	M
A2	ATGAATTCTATATAAACACATGGGTCGAGACGTAAACGCGGGAAGGGAACATAACCAGAAAGCAAAAGCAGGAAGCC	MNSI*	CCGTTCCCGGAACGG	mix2-Azi-1_23	-0.267544	0.0438597	0.210526	-0.155702	0.0109649														4.07897	2.79088	0.210526	2	3.90367	1.62653	1.04491	0.00210312	M	N	S	I														M	N
A1	ATGATGATGAGAGGCCTACCACCTGCGAAGCCTAAACGCGGGAAGGGAACATAAACAACAAGCGACAGAACCCCACC	MMMRGLPPAKPKRGKGT*	CGTCAAGGCAGGTGC	mix2-Azi-1_23	0.0868421	0.0263158	0.210526	0.0789474	0.0789474	0.00789474	0.0263158	-0.0473684	-0.171053	0.0263158	0	-0.2	-0.05	0.0263158	0	0	0	-0.1	4.07897	3.1129	0.210526	2	3.25306	2.7651	1.25389	0.0019908	M	M	M	R	G	L	P	P	A	K	P	K	R	G	K	G	T	M	M
E2	ATGCGGCGACCCCCCACCTGGGCCACCGGTCCGAAACGCGGGAAGGGAACATAACCAGAAAGCAAAAGCAGGAAGCC	MRRPPTWATGPKRGKGT*	AATCGTCCACGACGG	mix2-Azi-1_23	0.131579	-0.0789474	0.157895	0.210526	-0.0263158	-0.157895	0	0	-0.0526316	0	0	-0.157895	0.0263158	-0.0526316	0	0	0	0	4.07897	2.03949	0.210526	3	3.09041	1.95184	1.31988	0.0019603	M	R	R	P	P	T	W	A	T	G	P	K	R	G	K	G	T	R	R
E2	ATGAATTTACAGTTCGGGGCAGCGTGGGCAGGGAAACGCGGGAAGGGAACATAACCAGAAAGCAAAAGCAGGAAGCC	MNLQFGAAWAGKRGKGT*	TCTGTGCCTGTGGAG	mix2-Azi-1_23	0.0550239	0.00717703	-0.246411	0.11244	0.0789474	0.210526	0	0.0263158	0.0526316	0	0.00717703	-0.0909091	0.105263	0	0	0	0	-0.272727	4.07897	3.1129	0.210526	5	3.57837	2.7651	1.1399	0.00204875	M	N	L	Q	F	G	A	A	W	A	G	K	R	G	K	G	T	Q	F
A1	ATGAGAAAAATCAAAAATGAACACCGGGCCCCCAAACGCGGGAAGGGAACATAAACAACAAGCGACAGAACCCCACC	MRKIKNEHRAPKRGKGT*	GGCGCCCCACCTTCT	mix2-Azi-1_23	0.0858396	-0.0714286	0.104637	0.0175439	0.157895	0.210526	-0.0369674	-0.110902	0	0	-0.0714286	-0.107143	0	-0.0357143	-0.0357143	-0.0357143	0	-0.0714286	6.11846	4.93771	0.210526	5	4.55429	4.06633	1.34345	0.002489	M	R	K	I	K	N	E	H	R	A	P	K	R	G	K	G	T	I	K
E1	ATGCGCCTTACACACCCAGGCCTCGCCCTCTGGAAACGCGGGAAGGGAACATAAACAACAAGCGACAGAACCCCACC	MRLTHPGLALWKRGKGT*	TTCAAATCCCAGTTA	mix2-Azi-1_23	-0.00689223	0	0.0169173	-0.0551378	0.122807	-0.0181704	0.0701754	0.210526	-0.0181704	0	-0.0357143	-0.0538847	0	0	-0.0357143	-0.0181704	0	-0.178571	6.11846	3.75695	0.210526	7	4.55429	2.7651	1.34345	0.002489	M	R	L	T	H	P	G	L	A	L	W	K	R	G	K	G	T	P	G
E2	ATGCTCCGGGTGACACCCCAACGCAGAGCTCCTAAACGCGGGAAGGGAACATAACCAGAAAGCAAAAGCAGGAAGCC	MLRVTPQRRAPKRGKGT*	GCGACGACCAGGACA	mix2-Azi-1_23	-0.0129032	-0.1	-0.033871	0	0.0483871	0	-0.0016129	0.210484	0.0395161	0	0	-0.05	-0.05	0	0	0	0	-0.05	6.65517	4.07897	0.210484	7	6.50612	3.90367	1.02291	0.00284159	M	L	R	V	T	P	Q	R	R	A	P	K	R	G	K	G	T	P	Q
E1	ATGATAAATGGGGTGTGGCGACGTTCACCCGCTAAACGCGGGAAGGGAACATAAACAACAAGCGACAGAACCCCACC	MINGVWRRSPAKRGKGT*	AGGCGGCGGGGCGGG	mix2-Azi-1_23	0.00351865	0.0267417	0.0471499	0	0.210415	0.0879662	0.169599	0.0204082	-0.0485574	-0.137931	-0.0344828	-0.103448	0	-0.172414	0	0	-0.0344828	-0.0344828	5.25973	3.97163	0.210415	4	4.71694	3.57837	1.11507	0.00240222	M	I	N	G	V	W	R	R	S	P	A	K	R	G	K	G	T	N	G
E2	ATGATATTCTGCGACGGGGCAAGTTGTCCTGGGAAACGCGGGAAGGGAACATAACCAGAAAGCAAAAGCAGGAAGCC	MIFCDGASCPGKRGKGT*	GGTGGGGCCATACTA	mix2-Azi-1_23	-0.00172414	0.210345	0.0344828	0.103448	-0.115517	0	-0.165517	0.0344828	0	-0.1	0	0	0	0	0	0	0	0	3.1129	1.71746	0.210345	1	3.25306	1.78918	0.956915	0.00183365	M	I	F	C	D	G	A	S	C	P	G	K	R	G	K	G	T	-	M
E2	ATGCTATTCGGGTCCCGCCTAACGGGGTTCAATAAACGCGGGAAGGGAACATAACCAGAAAGCAAAAGCAGGAAGCC	MLFGSRLTGFNKRGKGT*	CACGGGTAGCCACGC	mix2-Azi-1_23	0.031746	0.210317	0.00793651	0	0	-0.0198413	0.0277778	0	0	0	-0.047619	0.0277778	0	0	0	0	-0.047619	-0.142857	3.86429	1.71746	0.210317	1	3.41571	1.46388	1.13133	0.00198567	M	L	F	G	S	R	L	T	G	F	N	K	R	G	K	G	T	-	M
E1	ATGCCTGACGCCAGCCGCAGCACCGCGCCTAGGAAACGCGGGAAGGGAACATAAACAACAAGCGACAGAACCCCACC	MPDASRSTAPRKRGKGT*	TCACAATATCCCAAG	mix2-Azi-1_23	0.167521	-0.0358974	0.0017094	0.210256	0.0478632	-0.0222222	-0.0136752	0.0153846	0.0478632	0.0393162	-0.00683761	-0.133333	0.0153846	-0.0444444	-0.0222222	-0.0444444	-0.0444444	-0.177778	6.97719	4.72302	0.210256	3	7.31939	6.18082	0.953248	0.0029831	M	P	D	A	S	R	S	T	A	P	R	K	R	G	K	G	T	P	D
E1	ATGGCACGGATGGCCCGAGGGCCGTGCTCCCTTAAACGCGGGAAGGGAACATAAACAACAAGCGACAGAACCCCACC	MARMARGPCSLKRGKGT*	GCCAGCTTAGTGATG	mix2-Azi-1_23	0.250481	-0.0309278	0.0130282	0.010989	-0.0192591	0.010989	0.0391413	0.210151	-0.0192591	-0.338847	0.010989	-0.0151241	0.00617424	-0.0309278	-0.0206186	-0.0412371	0	-0.0151241	19.5361	8.802	0.210151	7	15.7773	10.7351	1.23824	0.00512234	M	A	R	M	A	R	G	P	C	S	L	K	R	G	K	G	T	R	G
E2	ATGGGGCGCGGTCGGCCTGGGGAAGGCTAGGAGAAAGCGGGAAGGGAACATAACCAGAAAGCAAAAGCAGGAAGCC	MGRGRPGEG*	GAGCCGGGGCGCGAG	mix2-Azi-1_23	-0.00537514	-0.0215006	0.0947368	-0.0320269	0.0100784	0.210078	-0.0107503	0.0100784	-0.0425532	-0.148936									10.1974	5.04505	0.210078	5	7.64469	3.74102	1.33392	0.0033853	M	G	R	G	R	P	G	E	G									G	R
E1	ATGGCCTGCCCGTGCTTGCTGATTGCCGCGAAAAAACGCGGGAAGGGAACATAAACAACAAGCGACAGAACCCCACC	MACPCLLIAAKKRGKGT*	ATTGGTTCCTAACAT	mix2-Azi-1_23	-0.117269	0.0704225	0.0140845	0.210043	0.0140845	0.119106	-0.0229639	0.0704225	-0.00765462	0.0422535	-0.0652174	0	0	-0.0217391	-0.0434783	0.0140845	-0.0217391	-0.25444	7.62124	5.36707	0.210043	3	7.48204	4.39163	1.0186	0.00308065	M	A	C	P	C	L	L	I	A	A	K	K	R	G	K	G	T	A	C
E1	ATGCACCATGGCCCGACCACCTATCCTCCGTGCAAACGCGGGAAGGGAACATAAACAACAAGCGACAGAACCCCACC	MHHGPTTYPPCKRGKGT*	TTGGTTCTGGGCAAT	mix2-Azi-1_23	0.268889	0.0277778	-0.16	-0.12	0.0555556	0.166667	0	0.21	0.0555556	0	-0.0522222	-0.12	-0.08	0	0	0.0277778	0	-0.28	3.86429	2.36151	0.21	7	4.06633	3.57837	0.950315	0.00208951	M	H	H	G	P	T	T	Y	P	P	C	K	R	G	K	G	T	T	T
A1	ATGTAGGAGAGTCGCGAGTCGGGGCGGGCCACGAACGCGGGAAGGGAACATAAACAACAAGCGACAGAACCCCACC	M*	TAAACATATGGGTTA	mix2-Azi-1_23	-0.203704	0.209877																	8.69466	6.01112	0.209877	1	8.78327	4.39163	0.989912	0.00336115	M																	-	M
A2	ATGATCGAGATGAGGTGATTAAACCCCGCGAGCAAACGCGGGAAGGGAACATAACCAGAAAGCAAAAGCAGGAAGCC	MIEMR*	CACCGTTCGGGAGCC	mix2-Azi-1_23	-0.108042	0.00787828	-0.0772805	-0.0309367	0.0139748	0.209779													30.2703	20.7169	0.209779	5	33.0186	19.0304	0.916765	0.00728612	M	I	E	M	R													M	R
E1	ATGGGGCGACCTAGTCCATCGACGGTAAAACGCGGGAAGGGAACATAAACAACAAGCGACAGAACCCCACC	MGRPSPSTVKRGKGT*	GTAAGCGCTCGATTG	mix2-Azi-1_23	0.02	0.209697	0.0593939	-0.00242424	0.00787879	-0.0309091	-0.030303	0	-0.0509091	-0.010303	-0.010303	0	-0.030303	-0.030303	-0.030303	-0.0909091			5.36707	5.25973	0.209697	1	5.36755	5.36755	0.999911	0.00250416	M	G	R	P	S	P	S	T	V	K	R	G	K	G	T			-	M
E2	ATGTTGCCAGCCTATGCTGTTCCAGCCGCCCACAAACGCGGGAAGGGAACATAACCAGAAAGCAAAAGCAGGAAGCC	MLPAYAVPAAHKRGKGT*	GAGCTGGGAGAGGG	mix2-Azi-1_23	0.112903	0.016129	0.016129	0.209677	0.0806452	0.0322581	0.0322581	-0.0483871	0.145161	0.0483871	0	0	-0.112903	-0.112903	0	0.0322581	-0.0645161	-0.225806	6.65517	5.47441	0.209677	3	5.04225	3.90367	1.31988	0.00262162	M	L	P	A	Y	A	V	P	A	A	H	K	R	G	K	G	T	L	P
E2	ATGAGAACCTGGCAGTAGCATAGACCCTAAACGCGGGAAGGGAACATAACCAGAAAGCAAAAGCAGGAAGCC	MRTWQ*	GGCGCGCGGGGAC	mix2-Azi-1_23	-0.0576923	-0.103846	-0.0134615	0.209615	-0.153846	0.0442308													4.29366	3.22024	0.209615	3	4.22898	2.92776	1.01529	0.00217847	M	R	T	W	Q													R	T
A1	ATGTGGTATATGTGACAATAAACCGTTGCCGGCAAACGCGGGAAGGGAACATAAACAACAAGCGACAGAACCCCACC	MWYM*	AGAATAAGGTGCGAA	mix2-Azi-1_23	-0.0542649	-0.0488904	-0.0310333	0.0338072	0.209431														11.0562	8.69466	0.209431	4	9.10857	6.50612	1.21382	0.0036453	M	W	Y	M														Y	M
A1	ATGTTTAAGCTGATCTTACCAGGACGGGGCTTCAAACGCGGGAAGGGAACATAAACAACAAGCGACAGAACCCCACC	MFKLILPGRGFKRGKGT*	GTTGTTCCTGACTCT	mix2-Azi-1_23	0.211205	0.20933	0.0194562	0.0194562	-0.0428973	0.0886076	-0.0391467	-0.0117206	0.0194562	0.0379747	-0.037037	-0.0672761	-0.037037	-0.0555556	-0.0185185	-0.037037	0	-0.222222	8.47997	5.90378	0.20933	1	8.78327	7.64469	0.965469	0.00332726	M	F	K	L	I	L	P	G	R	G	F	K	R	G	K	G	T	-	M
E1	ATGCTCGCTTTCATACAACCCGCCGTGTGGGGGAAACGCGGGAAGGGAACATAAACAACAAGCGACAGAACCCCACC	MLAFIQPAVWGKRGKGT*	AATGAAGAAACATTG	mix2-Azi-1_23	0.142568	0.049545	0.0116279	0.0581395	-0.0748231	0.209302	0.0131446	-0.00404449	0.0262892	-0.0101112	-0.0434783	-0.0217391	-0.162285	-0.0217391	-0.0101112	0.0116279	0	-0.173913	9.23136	7.5139	0.209302	5	7.48204	7.15673	1.2338	0.00325212	M	L	A	F	I	Q	P	A	V	W	G	K	R	G	K	G	T	F	I
E2	ATGGGACAGACATCCACCGGCTATGCCCCCCTTAAACGCGGGAAGGGAACATAACCAGAAAGCAAAAGCAGGAAGCC	MGQTSTGYAPLKRGKGT*	TAGGGGACGCAACAC	mix2-Azi-1_23	0.048012	-0.0412603	0.0697674	0.0697674	-0.0180045	0.084021	0.209302	-0.0322581	0.0465116	0.0375094	-0.0180045	-0.0270068	0	-0.0322581	0.0232558	0	0	-0.322581	4.61568	3.64961	0.209302	6	5.04225	3.74102	0.915402	0.00234397	M	G	Q	T	S	T	G	Y	A	P	L	K	R	G	K	G	T	S	T
A1	ATGAAACACGCAAAAGGCAAGAACCCCACAGGGAAACGCGGGAAGGGAACATAAACAACAAGCGACAGAACCCCACC	MKHAKGKNPTGKRGKGT*	AACTGCCATGGCATC	mix2-Azi-1_23	-0.0808416	0.116279	0.0232558	0.0454042	-0.00110742	0	0.209302	0.0465116	0	0.0232558	0	0	-0.119601	0	0	-0.119601	0	-0.142857	4.61568	2.79088	0.209302	6	3.41571	1.78918	1.35131	0.00208466	M	K	H	A	K	G	K	N	P	T	G	K	R	G	K	G	T	K	G
E1	ATGATCCGAAACCAACGCACCGCTACTGGTTTCAAACGCGGGAAGGGAACATAAACAACAAGCGACAGAACCCCACC	MIRNQRTATGFKRGKGT*	TGCCCTCGGGCTACG	mix2-Azi-1_23	0	0	0.0545455	0.193939	0.209091	0.0272727	-0.00909091	0	0.0212121	0	0	-0.0666667	-0.0666667	0	-0.0333333	0.0363636	-0.0666667	-0.266667	5.90378	5.90378	0.209091	4	4.87959	4.71694	1.20989	0.00249692	M	I	R	N	Q	R	T	A	T	G	F	K	R	G	K	G	T	R	N
A2	ATGTGGGACGGATAAGCGCATATTCAAGTAGCAAACGCGGGAAGGGAACTAACCAGAAAGCAAAAGCAGGAAGCC	MWDG*	GCCTGTCATACAACG	mix2-Azi-1_23	-0.142226	-0.0365854	-0.00518293	0.20907	-0.00548781														34.3493	19.9655	0.20907	3	26.6751	11.711	1.28769	0.00707395	M	W	D	G														W	D
A1	ATGATAAGTAGGTAAAACCCAACAACCCAAGGAAAACGCGGGAAGGGAACATAAACAACAAGCGACAGAACCCCACC	MISR*	TGGCTTTCTGTCATC	mix2-Azi-1_23	-0.280729	0.0371127	0.0546476	-0.00102145	0.209057														9.55339	6.01112	0.209057	4	10.7351	3.74102	0.889921	0.00365879	M	I	S	R														S	R
E1	ATGTTACGCCGCGCCCCGCCCCTGATTCTTGACAAACGCGGGAAGGGAACATAAACAACAAGCGACAGAACCCCACC	MLRRAPPLILDKRGKGT*	GGCCGACGCGTTGCA	mix2-Azi-1_23	-0.0589383	0.0163934	0.0983607	-0.0132709	0.208821	-0.00741608	0	-0.0534738	0	0	0	0	-0.0238095	-0.047619	-0.0238095	-0.047619	0	-0.047619	6.54783	3.97163	0.208821	4	6.83143	3.74102	0.958486	0.00284688	M	L	R	R	A	P	P	L	I	L	D	K	R	G	K	G	T	R	R
E1	ATGTAATGTGCCCACTTCGAGCCAGGTCACTTGAAACGCGGGAAGGGAACATAAACAACAAGCGACAGAACCCCACC	M*	GGACCATCTAGTATA	mix2-Azi-1_23	-0.126951	0.208799																	11.0562	9.66073	0.208799	1	12.8496	9.59653	0.860429	0.00403094	M																	-	M
E2	ATGATGTAGCGCGCGACATAACCCCGAGATGTGAAACGCGGGAAGGGAACATAACCAGAAAGCAAAAGCAGGAAGCC	MM*	ACAAGTCCTATGTCC	mix2-Azi-1_23	-0.0043956	-0.223077	0.208791																3.75695	2.03949	0.208791	2	4.22898	2.27714	0.888382	0.00208441	M	M																M	M
E1	ATGCGCCCTTCGTCAGACCCGTTCGAATCAGAAAAACGCGGGAAGGGAACATAAACAACAAGCGACAGAACCCCACC	MRPSSDPFESEKRGKGT*	GCTTAGTCACTTCTC	mix2-Azi-1_23	-0.0104895	0	0.013986	-0.177156	0.136364	-0.0011655	-0.128205	0.208625	-0.102564	0.0606061	0	0	0	0	0	0	0	0	7.08453	6.97719	0.208625	7	6.34347	6.18082	1.11682	0.00284821	M	R	P	S	S	D	P	F	E	S	E	K	R	G	K	G	T	D	P
E1	ATGCCGCGGACCCACCACTCGTCGTACATACCCAAACGCGGGAAGGGAACATAAACAACAAGCGACAGAACCCCACC	MPRTHHSSYIPKRGKGT*	TGACGGCGGGGGGAG	mix2-Azi-1_23	-0.166667	0.208333	0.0833333	0.0416667	0.145833	-0.0625	0.0208333	0.0208333	0	-0.0416667	-0.0416667	-0.0833333	-0.0416667	0	-0.0416667	0	0	-0.0416667	5.15239	3.43493	0.208333	1	3.90367	1.95184	1.31988	0.00223284	M	P	R	T	H	H	S	S	Y	I	P	K	R	G	K	G	T	-	M
E2	ATGGCCGCCTCCGATAGTCCTATGTGCGGCGCCAAACGCGGGAAGGGAACATAACCAGAAAGCAAAAGCAGGAAGCC	MAASDSPMCGAKRGKGT*	CTGGCGGGAGCTTTG	mix2-Azi-1_23	-0.444444	-0.0277778	0.0277778	0.208333	0.0972222	0.111111	0	0	0	0	0	0	0	0	0	0	0	0.0277778	3.86429	2.36151	0.208333	3	3.90367	0.650612	0.989912	0.00204761	M	A	A	S	D	S	P	M	C	G	A	K	R	G	K	G	T	A	A
E1	ATGCATTTGTTACATCCCGAGGCAGCTTCCTCACGCGGGAAGGGAACATAAACAACAAGCGACAGAACCCCACC	MHLLHPEAASSRGKGT*	AATAGCTATAAGAAC	mix2-Azi-1_23	0.166667	0.0625	0.104167	0.0208333	0.208333	0.0833333	0.145833	-0.0208333	-0.0833333	0	-0.166667	-0.125	0	0.0416667	0	0	-0.458333		5.15239	3.97163	0.208333	4	3.90367	3.74102	1.31988	0.00223284	M	H	L	L	H	P	E	A	A	S	S	R	G	K	G	T		L	L
E1	ATGCCCCCCTCCGGCTGCGGGCGGGCACGGGGGAAACGCGGGAAGGGAACATAAACAACAAGCGACAGAACCCCACC	MPPSGCGRARGKRGKGT*	GACGCGGGACGGGGG	mix2-Azi-1_23	-0.122024	0	0	0.0208333	0	0	0	0.208333	-0.0357143	0	0	-0.0357143	-0.0357143	0	0	0	0	0	5.15239	1.18076	0.208333	7	4.55429	0.487959	1.13133	0.0023389	M	P	P	S	G	C	G	R	A	R	G	K	R	G	K	G	T	C	G
E1	ATGTCGCGACGCTGGGTTCTGATATCAGCCCCGAAACGCGGGAAGGGAACATAAACAACAAGCGACAGAACCCCACC	MSRRWVLISAPKRGKGT*	CACGATGCCGCGGGG	mix2-Azi-1_23	-0.0921641	0.20805	0.0647482	-0.000194439	0.029652	-0.0135135	0.0152635	-0.0315963	-0.0405405	-0.0135135	0	-0.00631927	-0.0396656	0	0	0	0	-0.0405405	14.9205	12.4516	0.20805	1	12.0363	8.45796	1.23962	0.00431007	M	S	R	R	W	V	L	I	S	A	P	K	R	G	K	G	T	-	M
A1	ATGGCGGCGTCCGGCGGCGCCACACGACGCGCCAAACGCGGGAAGGGAACATAAACAACAAGCGACAGAACCCCACC	MAASGGATRRAKRGKGT*	GGGGGCGCCGCGGGG	mix2-Azi-1_23	-0.29864	0.011236	0.011236	0.0449438	0	0	0.011236	0.207964	-0.0413956	-0.0175439	0.00492805	0.0898876	0.011236	0	0	0	-0.0350877	0	9.55339	5.36707	0.207964	7	9.27122	2.4398	1.03043	0.00348252	M	A	A	S	G	G	A	T	R	R	A	K	R	G	K	G	T	G	A
E1	ATGCACCCCGCTCGCAGTCGCCAGCACTCAGCAAACGGGAAGGGAACATAAACAACAAGCGACAGAACCCCACC	MHPARSRQHSANGKGT*	CACGCCCGGAGTCGC	mix2-Azi-1_23	-0.029304	0.0627289	-0.010989	-0.0123626	0.00915751	0.207875	-0.0206044	0.0224359	-0.00732601	-0.0192308	-0.00732601	-0.0228938	0	-0.0192308	-0.0288462	-0.0192308	-0.125		18.0334	17.1746	0.207875	5	16.9159	15.6147	1.06606	0.0050511	M	H	P	A	R	S	R	Q	H	S	A	N	G	K	G	T		A	R
E1	ATGAGTACGGCGCACAGTGGCAATCTTGTATGCAAACGCGGGAAGGGAACATAAACAACAAGCGACAGAACCCCACC	MSTAHSGNLVCKRGKGT*	AGTTGACGGGGGTGT	mix2-Azi-1_23	-0.544061	0.207663	0.0888889	0.0444444	0.175479	-0.0344828	0.0444444	0.0666667	-0.0467433	-0.0344828	-0.0122605	0	0	0.0444444	0	0	0	0	4.83036	4.29366	0.207663	1	4.71694	1.62653	1.02405	0.0023108	M	S	T	A	H	S	G	N	L	V	C	K	R	G	K	G	T	-	M
E2	ATGGCCGCATCGGTGTGGGTTCCCCCAACAGGTAAACGCGGGAAGGGAACATAACCAGAAAGCAAAAGCAGGAAGCC	MAASVWVPPTGKRGKGT*	CGTCATCGGTAGGGG	mix2-Azi-1_23	0.0350404	0.0377358	0.207547	0.0188679	0.00404313	0.0943396	0.0377358	0.0943396	0.00404313	-0.392857	0	-0.0336927	-0.0714286	0	0	0	0	-0.0357143	5.6891	3.86429	0.207547	2	4.55429	3.25306	1.24917	0.00240062	M	A	A	S	V	W	V	P	P	T	G	K	R	G	K	G	T	M	A
E1	ATGCGTGCCCGTTATCGCAGGACAGGATCCGGAAAACGCGGGAAGGGAACATAAACAACAAGCGACAGAACCCCACC	MRARYRRTGSGKRGKGT*	TGTGGACAAATTCGC	mix2-Azi-1_23	-0.0204403	-0.0277778	0.00104822	0.207547	0.0607966	-0.0822851	-0.0277778	0	0	0	-0.0277778	0	-0.0277778	0	0	0	-0.0555556	0	5.6891	3.43493	0.207547	3	5.85551	3.41571	0.97158	0.00258928	M	R	A	R	Y	R	R	T	G	S	G	K	R	G	K	G	T	R	A
E2	ATGACCTCATGCCGTGGCCCCCATCACCCCCACAAACGCGGGAAGGGAACATAACCAGAAAGCAAAAGCAGGAAGCC	MTSCRGPHHPHKRGKGT*	GGGGGGTCCGGCGCC	mix2-Azi-1_23	0.185445	0	0.0188679	0.207547	-0.000539083	-0.0285714	0	-0.0576819	-0.0571429	-0.0097035	0.00916442	0.0566038	-0.142857	-0.0571429	-0.0571429	0.0188679	0	-0.0857143	5.6891	2.68354	0.207547	3	5.69286	3.74102	0.999339	0.00256742	M	T	S	C	R	G	P	H	H	P	H	K	R	G	K	G	T	T	S
E1	ATGGCGACTAAAAGGCTGACGCGCGTACGGCAAAAACGCGGGAAGGGAACATAAACAACAAGCGACAGAACCCCACC	MATKRLTRVRQKRGKGT*	ATTTCAGAGCCAGAT	mix2-Azi-1_23	0.0558781	0.150943	0.0566038	0.0943396	0.0943396	0.207547	-0.00217707	0.0188679	0	0.0754717	0.0566038	0.0188679	-0.0384615	0	0.0188679	-0.0384615	0	-0.576923	5.6891	5.15239	0.207547	5	4.22898	3.25306	1.34526	0.00234766	M	A	T	K	R	L	T	R	V	R	Q	K	R	G	K	G	T	K	R
A1	ATGATATTCAAAAGGAACGCTGCAAAGATGCGCAAACGCGGGAAGGGAACATAAACAACAAGCGACAGAACCCCACC	MIFKRNAAKMRKRGKGT*	GCCGGGCGGAGTGGG	mix2-Azi-1_23	0.0405946	0	0.0188679	0.0943396	0.0903373	0.0148656	-0.030303	-0.0949114	0	0.207547	-0.0606061	0	0.0377358	0.0377358	-0.0909091	0.0377358	-0.0606061	-0.212121	5.6891	4.07897	0.207547	9	5.36755	3.90367	1.05991	0.00252234	M	I	F	K	R	N	A	A	K	M	R	K	R	G	K	G	T	A	K
E1	ATGCCTCGTCCGATTGGCGTCCCCTCGCCCCGCAAACGCGGGAAGGGAACATAAACAACAAGCGACAGAACCCCACC	MPRPIGVPSPRKRGKGT*	AAGTTACACGTTCGC	mix2-Azi-1_23	0.231977	0	0.00980392	0.00228512	0.207504	0.158816	0.0630621	0.000958278	-0.037594	-0.0451128	-0.0928424	-0.190587	-0.0902256	-0.0150376	-0.0300752	-0.0075188	0	-0.157895	21.8977	13.525	0.207504	4	21.6329	18.2171	1.01224	0.00575636	M	P	R	P	I	G	V	P	S	P	R	K	R	G	K	G	T	R	P
E1	ATGGCCCCATCACGCATCCGAGATCCGAGCGTAAAACGCGGGAAGGGAACATAAACAACAAGCGACAGAACCCCACC	MAPSRIRDPSVKRGKGT*	CCTATCCTCCGTGAT	mix2-Azi-1_23	0.0444444	0.0444444	0	0.0666667	0.0444444	-0.0296296	0.207407	0.0962963	0	-0.333333	-0.037037	0	0.0222222	0.0222222	0	0	-0.037037	-0.111111	4.83036	3.00556	0.207407	6	4.39163	2.92776	1.0999	0.00225884	M	A	P	S	R	I	R	D	P	S	V	K	R	G	K	G	T	R	I
E1	ATGTCGGGTCCCCTCGCCCTTCAGCGGCAAAGGAAACGCGGGAAGGGAACATAAACAACAAGCGACAGAACCCCACC	MSGPLALQRQRKRGKGT*	TGCCGCGGTCCGGTA	mix2-Azi-1_23	0.290598	-0.0384615	0.207265	0	-0.0876068	-0.0106838	0.0555556	0.0277778	-0.0213675	0	-0.0384615	-0.0384615	0	0	-0.0384615	-0.0769231	0	-0.230769	3.86429	2.14683	0.207265	2	4.22898	3.57837	0.913765	0.00208679	M	S	G	P	L	A	L	Q	R	Q	R	K	R	G	K	G	T	M	S
E2	ATGGCGCCACCTGGACCGGCTGGGATAGCCATCAAACGCGGGAAGGGAACATAACCAGAAAGCAAAAGCAGGAAGCC	MAPPGPAGIAIKRGKGT*	GCATAAAACCCAAAG	mix2-Azi-1_23	-0.0285714	0	0	-0.0714286	0.207143	0.0285714	0	-0.1	0.0571429	-0.05	0.0285714	-0.0214286	0	0	0	-0.05	0	0	3.75695	3.1129	0.207143	4	3.25306	2.60245	1.1549	0.00191091	M	A	P	P	G	P	A	G	I	A	I	K	R	G	K	G	T	P	P
E2	ATGACCTTCGGATAGCCTAGAGCAACCCTGCGAACGCGGGAAGGGAACATAACCAGAAAGCAAAAGCAGGAAGCC	MTFG*	AGGGTGAGTCTGGCG	mix2-Azi-1_23	-0.0642857	-0.0142857	-0.1	-0.05	0.207143														3.00556	2.89822	0.207143	4	3.25306	2.92776	0.923917	0.00178677	M	T	F	G														F	G
E2	ATGCCCTAGCTTCTACCGACGCTTCGCACGGGGAAACGCGGGAAGGAACATAACCAGAAAGCAAAAGCAGGAAGCC	MP*	CAACAACGGGTTCTG	mix2-Azi-1_23	0.326765	0.206897	-0.494253																3.1129	1.50278	0.206897	1	3.41571	2.7651	0.911347	0.00183028	M	P																-	M
E2	ATGACACCATTCACAGGCCCCGGGGCCAAGTGCAAACGCGGGAAGGGAACATAACCAGAAAGCAAAAGCAGGAAGCC	MTPFTGPGAKCKRGKGT*	GATGAAGAGAGGTCA	mix2-Azi-1_23	-0.1133	0.206897	0.103448	0.0689655	0	0.103448	0.137931	0.0689655	-0.0131363	0	0	-0.0607553	-0.108374	0.0344828	0	-0.047619	0	-0.285714	3.1129	2.57619	0.206897	1	3.41571	2.11449	0.911347	0.00183028	M	T	P	F	T	G	P	G	A	K	C	K	R	G	K	G	T	-	M
A1	ATGCGGCGGGGGTGTGCGCCCGCCCCTGCGCCCAAACGCGGGAAGGGAACATAAACAACAAGCGACAGAACCCCACC	MRRGCAPAPAPKRGKGT*	CAAAGACGGCACTT	mix2-Azi-1_23	-0.221416	0.206897	0	-0.0181488	-0.0526316	0	0	0.0689655	0	0	0	0	0.0163339	0	0	0	0	0	3.1129	1.18076	0.206897	1	3.09041	0.487959	1.00728	0.00177596	M	R	R	G	C	A	P	A	P	A	P	K	R	G	K	G	T	-	M
E1	ATGGTACGGGATTTCCGGCCCAGTGGGGCCTGTAAACGCGGGAAGGGAACATAAACAACAAGCGACAGAACCCCACC	MVRDFRPSGACKRGKGT*	CACCGGCTCGGTGGG	mix2-Azi-1_23	0.0998185	0	0.206897	-0.123412	0.137931	0.0163339	0.0145191	0.0689655	-0.0526316	-0.157895	0	-0.0526316	-0.105263	0	0	0	0	-0.0526316	3.1129	2.14683	0.206897	2	3.09041	2.4398	1.00728	0.00177596	M	V	R	D	F	R	P	S	G	A	C	K	R	G	K	G	T	M	V
E1	ATGGGCCTCAGTCCCCGGAGCGGTCCCGACGACAAACGCGGGAAGGGAACATAAACAACAAGCGACAGAACCCCACC	MGLSPRSGPDDKRGKGT*	TCAGCGGAAGACTCA	mix2-Azi-1_23	-0.0709939	0.0263692	0.0229885	0.206897	0.0344828	0.0527383	0.00338066	-0.086545	-0.0196078	0	-0.0554429	-0.0196078	-0.0473293	0.0114943	-0.0196078	0	0	-0.0196078	9.3387	4.50834	0.206897	3	8.29531	3.25306	1.12578	0.00332772	M	G	L	S	P	R	S	G	P	D	D	K	R	G	K	G	T	G	L
E1	ATGACGTGTATCTCACCCGTCGCTCAGAGATCAAAACGCGGGAAGGGAACATAAACAACAAGCGACAGAACCCCACC	MTCISPVAQRSKRGKGT*	CATATATTATCGTTT	mix2-Azi-1_23	-0.0643678	0.135249	0.204215	0.0467433	0.206897	-0.116092	0.0344828	0.0122605	-0.0666667	-0.0444444	-0.0666667	-0.0444444	-0.00498084	0	0.0122605	-0.0444444	0	-0.2	6.2258	5.79644	0.206897	4	7.31939	6.34347	0.850591	0.00283645	M	T	C	I	S	P	V	A	Q	R	S	K	R	G	K	G	T	C	I
E2	ATGAGAAATCACCGTCCGCGCTAGTGGCGTGCTAAACGCGGGAAGGGAACATAACCAGAAAGCAAAAGCAGGAAGCC	MRNHRPR*	ACGCCGGAGAGGAGC	mix2-Azi-1_23	-0.0526316	-0.246824	-0.214156	0.0344828	0.0689655	0.206897	0.119782	0.0834846											3.1129	3.1129	0.206897	5	3.09041	2.92776	1.00728	0.00177596	M	R	N	H	R	P	R											H	R
A1	ATGTCGGTTAGAGTTCACTTTCCACCTCTCGCCAAACGCGGGAAGGGAACATAAACAACAAGCGACAGAACCCCACC	MSVRVHFPPLAKRGKGT*	TCGCCAGATGTCATC	mix2-Azi-1_23	0.0940439	0	0.137931	0.0344828	0.103448	0.0125392	0.206897	-0.0909091	-0.0909091	-0.0109718	-0.272727	-0.136364	0	-0.0454545	-0.0454545	0	0.0344828	0	3.1129	2.03949	0.206897	6	3.57837	2.92776	0.869922	0.00185609	M	S	V	R	V	H	F	P	P	L	A	K	R	G	K	G	T	V	H
E1	ATGGTCGCGCCGGACCATGATTTGGCTTCTCCCAAACGCGGGAAGGGAACATAAACAACAAGCGACAGAACCCCACC	MVAPDHDLASPKRGKGT*	TAAAAAAAACCATTT	mix2-Azi-1_23	-0.448276	0.0344828	0	0.0344828	0	0.0344828	0.0689655	0.206897	0.0689655	0	0	0	0	0	0	0	0	0	3.1129	1.39544	0.206897	7	3.41571	0	0.911347	0.00183028	M	V	A	P	D	H	D	L	A	S	P	K	R	G	K	G	T	H	D
E1	ATGGTCCCCATCGTCCCCGTGTTCGCCCCCGCCAAACGCGGGAAGGGAACATAAACAACAAGCGACAGAACCCCACC	MVPIVPVFAPAKRGKGT*	TTGGGGGGTCCGGGT	mix2-Azi-1_23	0.241192	-0.0740741	-0.0623306	0.0243902	0	0.0731707	0.206865	0.0731707	-0.0740741	-0.0740741	-0.037037	0.0361337	-0.037037	0	0	-0.0740741	0	-0.222222	4.401	2.36151	0.206865	6	4.39163	3.41571	1.00213	0.00219068	M	V	P	I	V	P	V	F	A	P	A	K	R	G	K	G	T	V	P
E2	ATGGAACGTTACAAATGAACCCTACTAACTCGGAAACGCGGGAAGGGAACATAACCAGAAAGCAAAAGCAGGAAGCC	MERYK*	TGGGGGCCTCCCCGG	mix2-Azi-1_23	0.122954	0.0882058	-0.0838623	-0.04143	0.206816	-0.146341													7.83592	5.15239	0.206816	4	6.66878	5.2049	1.17502	0.00295466	M	E	R	Y	K													R	Y
E1	ATGCTACGTCGCGTGGTAACTCGCTCATATTTCAAACGCGGGAAGGGAACATAAACAACAAGCGACAGAACCCCACC	MLRRVVTRSYFKRGKGT*	GTCCAATAGCTTTGG	mix2-Azi-1_23	-0.00666667	0	0.06	0.06	0.12	-0.0466667	0.206667	0	0	-0.0666667	-0.0666667	-0.0666667	0	0	-0.0333333	0	0	-0.18	5.36707	4.401	0.206667	6	4.87959	4.06633	1.0999	0.00239817	M	L	R	R	V	V	T	R	S	Y	F	K	R	G	K	G	T	V	V
E1	ATGGAGCCGCCGTTGGGGGTCCCGCCGGAGATCAAACGCGGGAAGGGAACATAAACAACAAGCGACAGAACCCCACC	MEPPLGVPPEIKRGKGT*	GCTGTAGGCGCTCGG	mix2-Azi-1_23	-0.126768	0	0.0267677	0.0181818	0.206566	0.0247475	-0.0929293	0	0	-0.0833333	0	0	0.0545455	0	0	0	-0.0277778	0	5.90378	3.86429	0.206566	4	5.85551	3.09041	1.00824	0.00260594	M	E	P	P	L	G	V	P	P	E	I	K	R	G	K	G	T	P	P
E1	ATGTCTCCGACCTTGCGCCGCGTTGCAGACGTCAAACGCGGGAAGGGAACATAAACAACAAGCGACAGAACCCCACC	MSPTLRRVADVKRGKGT*	TAACGCACGCTTTTT	mix2-Azi-1_23	0.0326087	0.00362319	-0.0181159	0.206522	0.0217391	-0.130435	-0.0688406	-0.0326087	0.0253623	0.0217391	-0.00724638	0	-0.0543478	-0.0253623	0	0.0253623	0	0	14.8131	9.3387	0.206522	3	14.9641	9.92184	0.989912	0.0045583	M	S	P	T	L	R	R	V	A	D	V	K	R	G	K	G	T	S	P
E2	ATGCAAGGTCCTGCCGTCCCCTTCTGAGAACGCAAACGCGGGAAGGGAACATAACCAGAAAGCAAAAGCAGGAAGCC	MQGPAVPF*	AGGCGTGGACATCAG	mix2-Azi-1_23	-0.127714	-0.00702427	-0.00702427	0.206258	-0.0185185	-0.0351213	-0.0651341	0.0849298	0.0063857										9.3387	5.6891	0.206258	3	8.78327	4.22898	1.06324	0.00337503	M	Q	G	P	A	V	P	F										Q	G
E2	ATGCCCCCACCGTTGCGCGCCACCGCTCCACTCAAACGCGGGAAGGGAACATAACCAGAAAGCAAAAGCAGGAAGCC	MPPPLRATAPLKRGKGT*	CACCGCTGTTCTCAG	mix2-Azi-1_23	-0.0882051	-0.0192308	-0.0487179	0.206154	-0.0369231	0.0533333	-0.0117949	0	0.0533333	0	0	-0.0384615	-0.00589744	0	0	0	-0.0192308	-0.0576923	8.05061	4.93771	0.206154	3	8.45796	4.55429	0.951838	0.00318948	M	P	P	P	L	R	A	T	A	P	L	K	R	G	K	G	T	P	P
E1	ATGGGTTCGTCGCCACACGTTGCGTACCCGTGGAAACGCGGGAAGGGAACATAAACAACAAGCGACAGAACCCCACC	MGSSPHVAYPWKRGKGT*	GCTGGTGGCCCCGTC	mix2-Azi-1_23	0.203379	0.04	0.206083	0.0285714	0.0978187	0.0527803	0.0527803	0.00202765	-0.154224	-0.058126	-0.202949	-0.187834	-0.0537634	-0.0107527	-0.0107527	0.00571429	-0.0107527	0	18.7848	13.9544	0.206083	2	15.1267	14.3135	1.24182	0.0049017	M	G	S	S	P	H	V	A	Y	P	W	K	R	G	K	G	T	M	G
E2	ATGCCCCGCGCGGCGCGGGGCCCAGGGGACTGAAACGCGGGAAGGGAACATAACCAGAAAGCAAAAGCAGGAAGCC	MPRAARGPGD*	GTCTGAAGGTTCAAC	mix2-Azi-1_23	-0.230303	0.0363636	0	0.0666667	0	0.0181818	0.0181818	0.206061	-0.0909091	-0.030303	0.0181818								5.90378	3.75695	0.206061	7	5.36755	2.27714	1.0999	0.00253236	M	P	R	A	A	R	G	P	G	D								R	G
E1	ATGCTGGGGTCGCACGAGGTCTTTGTCTCTAACGGGAAGGGAACATAAACAACAAGCGACAGAACCCCACC	MLGSHEVFVSNGKGT*	TGAGTATCAATTGAA	mix2-Azi-1_23	-0.0879121	0.0618132	-0.0604396	0.206044	0.0192308	0	0.010989	-0.0164835	0.0796703	0.00137363	-0.125	0	-0.0178571	-0.0357143	0	-0.0178571			11.1635	10.9488	0.206044	3	9.10857	8.13265	1.2256	0.00359679	M	L	G	S	H	E	V	F	V	S	N	G	K	G	T			L	G
E1	ATGGCTCGAACTATATTACCCCGCGGGCCCGAGAAACGCGGGAAGGGAACATAAACAACAAGCGACAGAACCCCACC	MARTILPRGPEKRGKGT*	GTTACATTTCTTGTT	mix2-Azi-1_23	0.0406291	0.00917431	0.177326	0.0315858	0.205898	0.0356488	0.0173001	0.0366972	-0.0398427	-0.00104849	0.00301442	-0.0336828	-0.0571429	0.00406291	-0.105111	-0.0428571	0	-0.157143	11.7002	9.3387	0.205898	4	11.3857	8.13265	1.02762	0.00389869	M	A	R	T	I	L	P	R	G	P	E	K	R	G	K	G	T	R	T
E1	ATGGTCGCAAGCCGCGCCCCACGGGGTTGAAACGCGGGAAGGGAACATAAACAACAAGCGACAGAACCCCACC	MVASRAPRG*	GCTGATCGCGGGACT	mix2-Azi-1_23	-0.0495356	0.0588235	0	-0.0402477	-0.0232198	0.205882	-0.157895	0.00619195	0	0									3.64961	1.71746	0.205882	5	3.09041	1.30122	1.18095	0.00185393	M	V	A	S	R	A	P	R	G									S	R
E1	ATGGGCATGACAGCGGCCGCCGCACTCGCCTCGAAACGCGGGAAGGGAACATAAACAACAAGCGACAGAACCCCACC	MGMTAAAALASKRGKGT*	GACGGGGGCGGGGGC	mix2-Azi-1_23	0.00619195	0	-0.0526316	0.0123839	0.0588235	0	0	0.0835913	0.205882	-0.174923	0.0588235	-0.105263	0.00619195	0	0	-0.0526316	0	0.0588235	3.64961	3.43493	0.205882	8	3.09041	2.60245	1.18095	0.00185393	M	G	M	T	A	A	A	A	L	A	S	K	R	G	K	G	T	A	A
E1	ATGCAACTTGCAGTCCCTCGTCCGCCTGGCCGCGGGAAGGGAACATAAACAACAAGCGACAGAACCCCACC	MQLAVPRPPGRGKGT*	ATCGACCGTATTTTG	mix2-Azi-1_23	0.105183	-0.00685976	0.121951	-0.00685976	0.0419207	-0.0205793	0.205793	0.121951	-0.15625	-0.28125	0	0	0	-0.03125	0	-0.09375			4.401	3.1129	0.205793	6	5.2049	4.22898	0.845549	0.00229367	M	Q	L	A	V	P	R	P	P	G	R	G	K	G	T			V	P
A2	ATGATTCATCACGGCTTTGTAACCCACAACTAAAAACGCGGGAAGGGAACATAACCAGAAAGCAAAAGCAGGAAGCC	MIHHGFVTHN*	TAGTACCTTTACTTC	mix2-Azi-1_23	-0.00450642	-0.144099	-0.00340643	-0.0116032	-0.031403	0.0287417	-0.04439	0.0157547	0.00184515	0.030303	0.20577								24.7959	22.8637	0.20577	10	19.8437	18.2171	1.24956	0.00577387	M	I	H	H	G	F	V	T	H	N								H	N
E1	ATGGATCACTGTCTACTCGTCGGTCTGCCCGCCAAACGCGGGAAGGGAACATAAACAACAAGCGACAGAACCCCACC	MDHCLLVGLPAKRGKGT*	CTCGCCTAAGCTGCC	mix2-Azi-1_23	0.0758715	0.205742	0.012987	-0.00102529	0.1162	0.025974	0	0.0519481	-0.0263158	-0.0396446	-0.144908	-0.0399863	-0.0526316	-0.0789474	-0.0263158	0	0	-0.0789474	8.26529	6.33314	0.205742	1	6.18082	5.2049	1.33725	0.00291934	M	D	H	C	L	L	V	G	L	P	A	K	R	G	K	G	T	-	M
E1	ATGATGCAGAGTTGGCGCCCTAGAAAGCGGGGCAAACGCGGGAAGGGAACATAAACAACAAGCGACAGAACCCCACC	MMQSWRPRKRGKRGKGT*	CAGGGCGTGACTGAG	mix2-Azi-1_23	0.00580271	0.00902643	0.030303	0.0783366	0.205674	0.0393295	-0.0274017	0.0209542	-0.00322373	-0.0122502	-0.0638298	-0.0851064	-0.0212766	0	-0.0486783	-0.0212766	0	-0.0425532	7.08453	6.44049	0.205674	4	7.64469	6.50612	0.926726	0.00297015	M	M	Q	S	W	R	P	R	K	R	G	K	R	G	K	G	T	Q	S
E1	ATGTGTCTAGAGCTACCGTCTTCAGACACGTAAACGCGGGAAAGGAACATAAACAACAAGCGACAGAACCCCACC	MCLELPSSDT*	TAGCCGGGCGTCTAA	mix2-Azi-1_23	0.0276631	-0.0567489	0.205673	-0.100905	-0.0472117	0.00140511	-0.00895758	-0.00179152	0	-0.00518135	0.00338983								31.6657	23.0784	0.205673	2	31.392	23.422	1.00872	0.00713181	M	C	L	E	L	P	S	S	D	T								M	C
O1	ATGTCACCCGCCGGACCTGTCCCTAGCAGCGTCAAACGCGGGAAGGGAACATAAACAACAAGCGACAGAACCCCACC	MSPAGPVPSSVKRGKGT*	GGCCCGGCCTGGCCC	mix2-Azi-1_23	-0.118555	0	0.205542	0.00454546	-0.0273973	0	-0.00236613	-0.0365504	0.00454546	-0.00684931	0.00678705	0	-0.00230386	-0.00684931	-0.00684931	0	0	0	23.6151	12.6663	0.205542	2	23.7473	9.59653	0.994432	0.00599909	M	S	P	A	G	P	V	P	S	S	V	K	R	G	K	G	T	M	S
A1	ATGCAACCAATGAAACAATAACACCAACATCAAAAACGCGGGAAGGGAACATAAACAACAAGCGACAGAACCCCACC	MQPMKQ*	CTCTAGCCTGGCGAG	mix2-Azi-1_23	0.0271647	-0.040747	-0.0203735	-0.0526316	-0.049236	-0.157895	0.205433												3.32758	2.36151	0.205433	6	3.09041	2.27714	1.07675	0.00179915	M	Q	P	M	K	Q												K	Q
E1	ATGTGGTGTCGCCCGCCGCGATGGGGGCACTCCAAACGCGGGAATGGAACATAAACAACAAGCGACAGAACCCCACC	MWCRPPRWGHSKRGNGT*	AATCAGGTTTCGGGT	mix2-Azi-1_23	-0.330357	0.047619	-0.0922619	0.0238095	0	0.119048	0.205357	-0.0208333	0.0119048	0	0	0	0	0	0	0.0357143	0	0	9.01668	4.29366	0.205357	6	7.80735	1.13857	1.1549	0.00320915	M	W	C	R	P	P	R	W	G	H	S	K	R	G	N	G	T	P	P
E2	ATGCCCCGTTGTCGTCAGGCGTCGGACTGCGCTAAACGCGGGAAGGGAACATAACCAGAAAGCAAAAGCAGGAAGCC	MPRCRQASDCAKRGKGT*	CTTTCTTCTGTTTAA	mix2-Azi-1_23	0.0692308	0.205128	0.0179487	-0.0153846	-0.174359	0.0512821	-0.133333	0.0179487	0	0	-0.0333333	-0.0666667	0	0	0	-0.0333333	0	0.0179487	4.18632	2.03949	0.205128	1	4.87959	3.09041	0.857923	0.00220878	M	P	R	C	R	Q	A	S	D	C	A	K	R	G	K	G	T	-	M
E2	ATGGTGTGGTGCCCCGGCTGCGCCGGTCCCGAAAAACGCGGGAAGGGAACATAACCAGAAAGCAAAAGCAGGAAGCC	MVWCPGCAGPEKRGKGT*	GTGCGCCAACGTAAA	mix2-Azi-1_23	0.111538	0.0769231	0.0269231	0	0.025641	0.205128	-0.124359	-0.0730769	0	-0.124359	-0.05	-0.05	0	0	0	0	0	-0.05	4.18632	2.14683	0.205128	5	3.25306	2.11449	1.28689	0.00195498	M	V	W	C	P	G	C	A	G	P	E	K	R	G	K	G	T	C	P
E2	ATGTTTCAGGTGCGCACCGAGCCCCGGACACGCAAACGCGGGAAGGGAACATAACCAGAAAGCAAAAGCAGGAAGCC	MFQVRTEPRTRKRGKGT*	CCGCTCAGGCGCCCC	mix2-Azi-1_23	0.122051	0.0225641	-0.054359	0	0.153846	0.025641	0.102564	0.205128	0.0769231	-0.014359	-0.12	-0.08	-0.2	0	-0.2	-0.04	0	0	4.18632	3.00556	0.205128	7	4.06633	3.41571	1.02951	0.00209082	M	F	Q	V	R	T	E	P	R	T	R	K	R	G	K	G	T	T	E
A1	ATGTTATTTCAGGGTGCTGCATTAGTCCCGAAGAAAGGCGGGAAGAGAACATAAACAACAAGCGACAGAACCCCACC	MLFQGAALVPKKGGKRT*	GGCCTGCGCGTTGTC	mix2-Azi-1_23	-0.285548	0.0769231	0	0.0512821	0.0512821	0	0.0769231	0.025641	0	0	0.205128	-0.0909091	-0.0454545	0	-0.0198135	0	0	-0.0454545	4.18632	2.14683	0.205128	10	3.57837	0.813265	1.1699	0.00201189	M	L	F	Q	G	A	A	L	V	P	K	K	G	G	K	R	T	V	P
E2	ATGGATTGCCACTGGAGCTCGTCAGGTTCCCCGAAACGCGGGAAGGGAACATAACCAGAAAGCAAAAGCAGGAAGCC	MDCHWSSSGSPKRGKGT*	CGGGGGATCCCTCCG	mix2-Azi-1_23	0.226164	0.0243902	-0.0177384	0.097561	-0.0909091	0	0.0243902	0.2051	-0.111973	0	0	0.0277162	-0.136364	0	0	0.0243902	0	-0.227273	4.401	3.00556	0.2051	7	3.57837	3.09041	1.22989	0.00204212	M	D	C	H	W	S	S	S	G	S	P	K	R	G	K	G	T	S	S
E1	ATGACCCCACCCTCTCATTAGTGAACACCCTCCAAACGCGGGAGGGAACATAAACAACAAGCGACAGAACCCCACC	MTPPSH*	CCTTCGATACAAGCC	mix2-Azi-1_23	0.135417	-0.0954861	0.00694444	-0.00868055	-0.135417	-0.0555556	0.204861												6.86985	3.64961	0.204861	6	5.85551	3.90367	1.17323	0.00270507	M	T	P	P	S	H												S	H
E1	ATGCGCAGCCCGCTCTCAGAGTATTAGCGGCGTAAACGCGGGAAGGGAACATAAACAACAAGCGACAGAACCCCACC	MRSPLSEY*	ATGACGTTGATGGCG	mix2-Azi-1_23	-0.20155	-0.0403917	0.0179519	0.204814	0.0942472	0	-0.0289678	-0.0930233	0.0350877										6.11846	4.07897	0.204814	3	6.99408	3.25306	0.874806	0.00275527	M	R	S	P	L	S	E	Y										R	S
E1	ATGCGGCACTCGGTCTGACCCCGGGAATCCGGCAAACGCGGGAAGGGAACATAAACAACAAGCGACAGAACCCCACC	MRHSV*	TTTAAAAAGCTAATA	mix2-Azi-1_23	-0.306653	-0.0613306	-0.022869	0.0540541	0.204782	0.139293													3.97163	2.89822	0.204782	4	4.22898	1.78918	0.939147	0.00207887	M	R	H	S	V													H	S
E1	ATGACGGACGAAGAGTAACATGCACGGTCACGAAACGCGGGAAGGGAACATAAACAACAAGCGACAGAACCCCACC	MTDEE*	TTATAAATTCCCATT	mix2-Azi-1_23	0.0238095	-0.0285714	-0.0761905	0.114286	-0.0761905	0.204762													4.50834	3.64961	0.204762	5	4.87959	4.06633	0.923917	0.00225457	M	T	D	E	E													E	E
A1	ATGAGAGTGGTTATGCTGAACAGTTTCCGGCGGAAACGCGGGAAGGGAACATAAACAACAAGCGACAGAACCCCACC	MRVVMLNSFRRKRGKGT*	ACCCGTGTCTCTGAT	mix2-Azi-1_23	0.191223	0.204545	-0.0117555	0.0227273	0.0109718	0	0	0.113636	0	0.0454545	-0.172414	-0.173197	-0.137931	-0.0344828	0	0.0336991	0	-0.137931	4.72302	2.79088	0.204545	1	4.71694	3.90367	1.00129	0.00226076	M	R	V	V	M	L	N	S	F	R	R	K	R	G	K	G	T	-	M
E2	ATGACTTACCGGTGGTCAACTGACCTGCCGTGCAAACGCGGGAAGGGAACATAACCAGAAAGCAAAAGCAGGAAGCC	MTYRWSTDLPCKRGKGT*	ATTGCCCGCCCGATT	mix2-Azi-1_23	0.151515	-0.0378788	0.204545	0.0909091	0.0227273	0.0454545	-0.143939	0.0909091	0.0227273	-0.0189394	0.00378788	-0.0189394	-0.0416667	-0.0189394	-0.0416667	0	0.0227273	-0.25	4.72302	3.22024	0.204545	2	3.90367	2.92776	1.20989	0.00213557	M	T	Y	R	W	S	T	D	L	P	C	K	R	G	K	G	T	M	T
E1	ATGCCGCTTGATCCATACGCGCCGGACCCGTGCAAACGCGGGAAGGGAACATAAACAACAAGCGACAGAACCCCACC	MPLDPYAPDPCKRGKGT*	TATTGCTCTTTTTTA	mix2-Azi-1_23	0.113636	-0.041502	0.113636	-0.0563241	-0.105731	0.204545	0.0247036	0.115613	-0.0434783	-0.0869565	-0.26087	0	0	0.0227273	0	0	0	0	4.72302	4.18632	0.204545	5	3.74102	3.74102	1.2625	0.00210838	M	P	L	D	P	Y	A	P	D	P	C	K	R	G	K	G	T	D	P
E1	ATGGGTGCGATCAGAGCGTTCCATGCTCTCCCCAAACGCGGGAAGGGAACATAAACAACAAGCGACAGAACCCCACC	MGAIRAFHALPKRGKGT*	TTATGCCAAATTTTT	mix2-Azi-1_23	0.306364	0.0454545	0.0454545	0.113636	-0.0572727	0.204545	0	0	0.0227273	0.0681818	0.0109091	-0.12	-0.04	-0.08	-0.12	0	-0.04	-0.32	4.72302	2.89822	0.204545	5	4.06633	3.57837	1.1615	0.00216198	M	G	A	I	R	A	F	H	A	L	P	K	R	G	K	G	T	I	R
E2	ATGCGCTGCGCTCCGTTGCCCCAGGCGACACTGAAACGCGGGAAGGGAACATAACCAGAAAGCAAAAGCAGGAAGCC	MRCAPLPQATLKRGKGT*	TCCTGCCCCCAGTGG	mix2-Azi-1_23	-0.257576	0.0113636	0.0227273	0.0227273	0.0681818	0.0909091	0.204545	-0.0833333	0	0.0227273	0.0227273	-0.0833333	-0.0416667	0	0	0	0	0	4.72302	2.79088	0.204545	6	3.90367	1.30122	1.20989	0.00213557	M	R	C	A	P	L	P	Q	A	T	L	K	R	G	K	G	T	P	L
E1	ATGGCGATCTCCTATCGACACAAGCCCACGTCTAAACGCGGGAAGGGAACATAAACAACAAGCGACAGAACCCCACC	MAISYRHKPTSKRGKGT*	TAGAGAAAAACTTTA	mix2-Azi-1_23	-0.0505051	0.204545	0.138889	0.0656566	0.0277778	0.010101	0.0555556	0.0833333	-0.0454545	-0.0909091	-0.0353535	-0.181818	0	0	-0.0454545	-0.0454545	-0.0454545	-0.0454545	3.86429	3.00556	0.204545	1	3.57837	2.60245	1.0799	0.00195841	M	A	I	S	Y	R	H	K	P	T	S	K	R	G	K	G	T	-	M
E1	ATGCTTGCTCGGAACCGCTTCGTTTCCCCGCAAAAACGCGGGAAGGGAACATAAACAACAAGCGACAGAACCCCACC	MLARNRFVSPQKRGKGT*	AACGCCGGCCCGTCG	mix2-Azi-1_23	-0.25	0.159091	0.0227273	0.204545	0	0.0227273	0.0909091	0.0681818	0	0.0454545	0	0.0227273	-0.0909091	0.0681818	-1e-09	-0.0454545	0	-0.272727	4.72302	4.401	0.204545	3	3.57837	2.27714	1.31988	0.00208036	M	L	A	R	N	R	F	V	S	P	Q	K	R	G	K	G	T	L	A
E1	ATGTGCCCCCCGAACGAGCGCCTCATTCTGCCTAAACGCGGGAAGGGAACATAAACAACAAGCGACAGAACCCCACC	MCPPNERLILPKRGKGT*	AGAGCGGGTTTCCGT	mix2-Azi-1_23	-0.135628	0.00478469	-0.00961539	0.0669856	0.0568182	0.204269	0	0.00956938	0	-0.0288462	0	-0.0673537	-0.0288462	0.00478469	-0.0673077	-0.00961539	0	0	22.4344	17.7113	0.204269	5	16.9159	11.0604	1.32623	0.00530072	M	C	P	P	N	E	R	L	I	L	P	K	R	G	K	G	T	P	N
O1	ATGCTGTTCTCATCATGATTATTAGTCGTCCCAAACGCGGGAAGGGAACATAAACAACAAGCGACAGAACCCCACC	MLFSS*	TTTAAATTCGCTAGA	mix2-Azi-1_23	-0.028416	-0.0208372	-0.0708095	0.00682279	-0.035331	0.204241													40.1457	24.0445	0.204241	5	47.1694	26.8378	0.851096	0.00859846	M	L	F	S	S													S	S
E2	ATGTTGCGCTTGCCCTGCCGGACCCCTCGCAAACGCGGGAAGGGAACATAACCAGAAAGCAAAAGCAGGAAGCC	MLRLPCRTPRKRGKGT*	GGCCGGTCAGGTAAC	mix2-Azi-1_23	-0.177438	0.0130385	0.0408163	0.204082	0.0816327	0.163265	0.0464853	0.0612245	0.0130385	0.0408163	-0.25737	-0.138889	-0.0833333	-0.0277778	0	0	0		5.25973	4.18632	0.204082	3	5.85551	3.74102	0.898253	0.00248661	M	L	R	L	P	C	R	T	P	R	K	R	G	K	G	T		L	R
E1	ATGATAGTCGTATTGGCCCCCTTCGGGTGGGGGAAACGCGGGAAGGGAACATAAACAACAAGCGACAGAACCCCACC	MIVVLAPFGWGKRGKGT*	TATGGAGAGTAATTA	mix2-Azi-1_23	0.124424	0	0.0612245	0.0612245	0	0.204082	0.0204082	-0.0151415	0.0460829	0.0408163	-0.0322581	-0.0322581	-0.19684	0.00855826	-0.0322581	-0.16129	0	-0.0322581	5.25973	3.75695	0.204082	5	5.04225	3.90367	1.04313	0.00237716	M	I	V	V	L	A	P	F	G	W	G	K	R	G	K	G	T	V	L
E2	ATGACAGTTACTGGTGCGGCACTCAGGCCCTGGAAACGCGGGAAGGGAACATAACCAGAAAGCAAAAGCAGGAAGCC	MTVTGAALRPWKRGKGT*	GCAGCTGTGTTCGGG	mix2-Azi-1_23	-0.0730159	0.047619	0.015873	0.126984	0.015873	0.00674603	0.0702381	0.0269841	0.00436508	0.203968	0.0543651	-0.125	-0.025	-0.075	0	0	0	-0.175	6.76251	5.90378	0.203968	9	6.50612	4.55429	1.03941	0.00276692	M	T	V	T	G	A	A	L	R	P	W	K	R	G	K	G	T	L	R
E1	ATGGCAGCCGGGGTCTAGGACGTTCAACGCCGAAACGCGGGAAGGAACATAAACAACAAGCGACAGAACCCCACC	MAAGV*	ATGATTGACGTTCAA	mix2-Azi-1_23	0.0239362	-0.0497497	-0.0477159	-0.0760325	-0.00406758	0.203849													20.1802	12.1296	0.203849	5	22.1208	13.8255	0.912271	0.00555478	M	A	A	G	V													G	V
E1	ATGGTGGTAGCTCGAGTCCCCGCGAAAAGCGGGAAGGGAACATAAACAACAAGCGACAGAACCCCACC	MVVARVPAKSGKGT*	CCGGTCGGCGTTCCG	mix2-Azi-1_23	0	0.111111	0.0555556	0.0740741	0.0740741	0.203704	0.0555556	0.111111	-0.037037	-0.148148	-0.148148	-0.0740741	0	0	-0.111111				5.79644	5.79644	0.203704	5	4.39163	4.39163	1.31988	0.00234366	M	V	V	A	R	V	P	A	K	S	G	K	G	T				A	R
E1	ATGCTCACACGGTCGTATGTTGGACGAGCGTGAAAACGCGGGAAGGGAACATAAACAACAAGCGACAGAACCCCACC	MLTRSYVGRA*	GGGGCAAATAGGACT	mix2-Azi-1_23	0.129249	0.0094431	0.20368	-0.00552058	-0.0392252	-0.00513317	-0.0421792	-0.0506538	-0.0364649	-0.0790315	-0.0705569								18.7848	14.9205	0.20368	2	19.1931	17.5665	0.978726	0.00520451	M	L	T	R	S	Y	V	G	R	A								M	L
E1	ATGAAACGAGTGCACCCGCCGCCCCCCGAGGGAAAACGCGGGAAGGGAACATAAACAACAAGCGACAGAACCCCACC	MKRVHPPPPEGKRGKGT*	AACTGACCGAGGAAC	mix2-Azi-1_23	0.132121	0.203636	-0.0193939	0.030303	0	-0.04	0.0909091	-0.328485	-0.0690909	0	0	0	0	0	0	0	0	0	3.54227	2.79088	0.203636	1	4.06633	3.74102	0.871122	0.00197381	M	K	R	V	H	P	P	P	P	E	G	K	R	G	K	G	T	-	M
A1	ATGCGGCATAGGGAACAGCGTCACTCTCAAGGCAAACGCGGGAAGGGAACATAAACAACAAGCGACAGAACCCCACC	MRHREQRHSQGKRGKGT*	CGCCGGGGTAACTGT	mix2-Azi-1_23	-0.370555	0.0135135	0.175676	0.203414	0.027027	-0.0128023	0.0135135	0.0142248	0.000711237	0	-0.0789474	0	0.0405405	0	0	0	0	-0.0263158	7.94327	4.61568	0.203414	3	6.18082	1.30122	1.28515	0.00285199	M	R	H	R	E	Q	R	H	S	Q	G	K	R	G	K	G	T	R	H
E1	ATGAGGCCACCGCTCTCGTGGTTCTGGCCGCACAAACGCGGGAAGGGAACATAAACAACAAGCGACAGAACCCCACC	MRPPLSWFWPHKRGKGT*	GCTCCGCGTCAGGGC	mix2-Azi-1_23	0.0155671	-0.0705708	0.00696813	0.20341	0	0.00340993	0.0315789	0.0105263	-0.00711638	-0.0140845	-0.0176427	-0.0140845	0.00696813	-0.028169	-0.0140845	-0.028169	-0.0140845	-0.0422535	10.1974	4.29366	0.20341	3	11.5484	4.71694	0.88302	0.00371126	M	R	P	P	L	S	W	F	W	P	H	K	R	G	K	G	T	R	P
A1	ATGATATCGCAGCAATCCAAACTCGGCTCGCGTAAACGCGGGAAGGGAACATAAACAACAAGCGACAGAACCCCACC	MISQQSKLGSRKRGKGT*	GTGGTTGTGAGGGGC	mix2-Azi-1_23	0.0855978	0.125	-0.0774457	0.203125	-0.0278533	0.03125	0.09375	-0.0835598	0.078125	-0.0461957	-0.0217391	-0.11481	-0.0217391	-0.0434783	-0.0652174	-0.0217391	0	-0.108696	6.86985	4.83036	0.203125	3	7.48204	6.01816	0.918179	0.00288754	M	I	S	Q	Q	S	K	L	G	S	R	K	R	G	K	G	T	I	S
E2	ATGCTAGGCCTGCCTGTGTCCTTCACTACGTCCAAACGCGGGAAGGGAACATAACCAGAAAGCAAAAGCAGGAAGCC	MLGLPVSFTTSKRGKGT*	CGCCGTGCAGTGCCT	mix2-Azi-1_23	0.0367347	0.165426	-0.0290516	0.203121	0.0470588	-0.0376951	0.0297719	0.0533013	-0.0463385	-0.0408163	-0.102041	-0.0957983	-0.0408163	-0.0204082	-0.0408163	-0.0408163	0	-0.0408163	9.12402	7.29922	0.203121	3	7.97	6.66878	1.1448	0.00320537	M	L	G	L	P	V	S	F	T	T	S	K	R	G	K	G	T	L	G
O1	ATGCGTCGGCGGTTGGTCAGTCCCGCGCGCGCTAAACGCGGGAAGGGAACATAAACAACAAGCGACAGAACCCCACC	MRRRLVSPARAKRGKGT*	CCGAGTGATACGTAC	mix2-Azi-1_23	0.104804	0.000488843	0.0200617	0.2031	0.0375259	0.00609616	-0.101564	-0.0839084	-0.0709206	-0.0196879	-0.0336918	-0.0378326	-0.0109175	-0.00470631	-0.00414079	-0.00312476	0.00154321	0.00308642	69.5572	25.9766	0.2031	3	78.5614	37.0849	0.885387	0.0117635	M	R	R	R	L	V	S	P	A	R	A	K	R	G	K	G	T	R	R
E1	ATGCTACCAGGAGTGGTTACCTGCTCGATCAGCAAACGCGGGAAGGGAACATAAACAACAAGCGACAGAACCCCACC	MLPGVVTCSISKRGKGT*	CGGTGTGACCGTTTC	mix2-Azi-1_23	0.0377255	0.203038	0.0330001	0.00535031	0.0330001	0.0051941	0.0099586	0.0352261	-0.0117551	-0.0162071	0.00148403	-0.0416309	-0.00699055	-0.00847458	0	-0.0338983	-0.0254237	-0.211122	23.2931	17.282	0.203038	1	19.1931	14.8014	1.21362	0.00553518	M	L	P	G	V	V	T	C	S	I	S	K	R	G	K	G	T	-	M
A1	ATGATAGAAAGGTCCTACGGCAACTTCCCACGGAAACGCGGGAAGGGAACATAAACAACAAGCGACAGAACCCCACC	MIERSYGNFPRKRGKGT*	TCGGTTTCTAGATAT	mix2-Azi-1_23	-0.119658	0.202991	-0.0438034	0.0117521	-0.0299145	0	0.0224359	0.166667	-0.0160256	-0.00534188	0.0138889	-0.0576923	0.00854701	0	-0.0192308	0	0	-0.0769231	7.72858	4.93771	0.202991	1	8.45796	3.90367	0.913765	0.0031022	M	I	E	R	S	Y	G	N	F	P	R	K	R	G	K	G	T	-	M
O2	ATGGGCGGATTTGCACGCTTATGGCGGGCTTTTAAACGCGGGAAGGGAACATAACCAGAAAGCAAAAGCAGGAAGCC	MGGFARLWRAFKRGKGT*	GAGCCGGGGCCCCGG	mix2-Azi-1_23	-0.038993	-0.00912221	0.0150248	0	0.000223584	0.0289317	0.202969	0.0191388	0	0.024147	-0.0139069	-0.0280374	0.00478469	0.00956938	-0.0139069	-0.0186916	-0.00934579	-0.144748	22.4344	10.5195	0.202969	6	17.4039	6.99408	1.28904	0.00531226	M	G	G	F	A	R	L	W	R	A	F	K	R	G	K	G	T	A	R
E1	ATGGCGCTCTGGTGGCTGCCCCCTTTGCAGCCTAAACGCGGGAAGGGAACATAAACAACAAGCGACAGAACCCCACC	MALWWLPPLQPKRGKGT*	GAACGGGGGAGAGGT	mix2-Azi-1_23	0.164835	0	-0.03663	-0.00805861	0.20293	0.00952381	0.003663	0.0586081	-0.0424908	-0.0461538	-0.0827839	0.00952381	0.003663	-0.0153846	-0.0212454	0	-0.0153846	-0.0153846	11.2709	6.11846	0.20293	4	10.5724	5.69286	1.06606	0.00371567	M	A	L	W	W	L	P	P	L	Q	P	K	R	G	K	G	T	L	W
A1	ATGCGGTTTGTTTTGAATTCGGAGCCGAACCGTAAACGCGGGAAGGGAACATAAACAACAAGCGACAGAACCCCACC	MRFVLNSEPNRKRGKGT*	GTTGACCTCACATTG	mix2-Azi-1_23	0.109731	-0.0285714	0	-0.0285714	0.0289855	0.000828158	0.202899	-0.0281574	0	-0.0857143	0	-0.0857143	-0.0285714	-0.0285714	-0.0285714	0	0	0	7.40656	2.36151	0.202899	6	5.69286	2.4398	1.30103	0.00271737	M	R	F	V	L	N	S	E	P	N	R	K	R	G	K	G	T	L	N
E1	ATGTGTCTACTCGCTGTGAGTTACCTCGGCGTTAAACGCGGGAAGGGAACATAAACAACAAGCGACAGAACCCCACC	MCLLAVSYLGVKRGKGT*	TTGTTTGCTGTCGAG	mix2-Azi-1_23	0.0794444	0.00833333	0.09	0.0561111	0.02	0.07	0.202778	-0.0177778	-0.0155556	0.01	-0.0255556	-0.101111	-0.00777778	-0.0555556	-0.111111	0.01	-0.0277778	-0.156667	10.7341	7.94327	0.202778	6	11.711	9.27122	0.916585	0.00377315	M	C	L	L	A	V	S	Y	L	G	V	K	R	G	K	G	T	A	V
E1	ATGTCGTTCAGACCCGTTTCACCGTCCATCGCCAAACGCGGGAAGGGAACATAAACAACAAGCGACAGAACCCCACC	MSFRPVSPSIAKRGKGT*	GGGCGGGAGGTCGCCC	mix2-Azi-1_23	0.0824671	0.0433125	0.029799	0.164934	0.0810811	0.202703	0	-0.0606376	-0.0741511	0.001386	-0.025641	0.0135135	-0.0620236	-0.0769231	-0.179487	0	0	-0.102564	7.94327	6.97719	0.202703	5	6.34347	5.85551	1.2522	0.00286433	M	S	F	R	P	V	S	P	S	I	A	K	R	G	K	G	T	R	P
A1	ATGGCATATACATTACCACAGAAATCTCCCCAGAAACGCGGGAAGGGAACATAAACAACAAGCGACAGAACCCCACC	MAYTLPQKSPQKRGKGT*	TTATTTCCCACATTT	mix2-Azi-1_23	0.181024	0.0224719	0.202497	0.0342072	0.0679151	-0.0104869	0.000249688	0.0561798	-0.0666667	0.0342072	-0.0444444	-0.0888889	0.0337079	-0.0222222	-0.0888889	-0.0666667	-0.0444444	-0.177528	9.55339	6.76251	0.202497	2	7.31939	6.34347	1.30522	0.00315806	M	A	Y	T	L	P	Q	K	S	P	Q	K	R	G	K	G	T	M	A
O1	ATGCCGACTGCGCCGCATCGAGTCCGGCGGCCAAAACGCGGGAAGGGAACATAAACAACAAGCGACAGAACCCCACC	MPTAPHRVRRPKRGKGT*	GTGTAAGGAGATCGA	mix2-Azi-1_23	-0.00468353	-0.0164593	-0.0141175	0.202462	6.6907e-05	-0.00943396	-0.0424194	-0.0329854	0	0.0070922	0.0070922	0.00240867	-0.00468353	-0.00943396	0	0	0	-0.0849057	15.1351	14.9205	0.202462	3	17.2412	16.9159	0.877846	0.00469366	M	P	T	A	P	H	R	V	R	R	P	K	R	G	K	G	T	P	T
E1	ATGCGGCATCGAATCAACCCGGGCCATGGTCGCAAACGCGGGAAGGGAACATAAACAACAAGCGACAGAACCCCACC	MRHRINPGHGRKRGKGT*	GATTTAACCATAATA	mix2-Azi-1_23	0.34413	0.0877193	0.0701754	0.202429	0.0175439	0.0175439	0	0.0350877	-0.025641	-0.025641	-0.025641	-0.025641	-0.144399	0	0	-0.0512821	0	-0.461538	6.11846	3.00556	0.202429	3	6.34347	5.2049	0.964529	0.00264431	M	R	H	R	I	N	P	G	H	G	R	K	R	G	K	G	T	R	H
A1	ATGGAAGAGAAAGCAATATAAATACGGATCCGCAAACGCGGGAAGGGAACATAAACAACAAGCGACAGAACCCCACC	MEEKAI*	GGGGGGCACGAGCCT	mix2-Azi-1_23	0.0595238	-0.0654762	0.202381	-0.0639881	0.03125	-0.270833	0.108631												3.43493	2.57619	0.202381	2	3.41571	2.7651	1.00562	0.00184418	M	E	E	K	A	I												M	E
A2	ATGACCCGCGCAGCCGACATCGCACCGCCGGGCAAACGCGGGAAGGGAACATAACCAGAAAGCAAAAGCAGGAAGCC	MTRAADIAPPGKRGKGT*	CCGGGTAGCGAATGG	mix2-Azi-1_23	0.0433333	0	0.0277778	-0.04	0.202222	-0.08	-0.12	-0.0211111	0	0	0	0.0277778	-0.04	0	0	0	0	0	3.86429	3.54227	0.202222	4	4.06633	3.90367	0.950315	0.00201213	M	T	R	A	A	D	I	A	P	P	G	K	R	G	K	G	T	R	A
A1	ATGATTTTCAGCATGCACCCTCGTCCTTATCCCAAACGCGGGAAGGGAACATAAACAACAAGCGACAGAACCCCACC	MIFSMHPRPYPKRGKGT*	CCTATCTCTCCTTAC	mix2-Azi-1_23	0.0239506	0.0493827	0	0.0540741	0.0493827	0.123457	0	0.202222	0.115802	-0.06	-0.0476543	-0.247654	-0.02	-0.02	0.037037	-0.04	-0.04	-0.18	8.69466	6.2258	0.202222	7	8.13265	6.01816	1.0691	0.0031644	M	I	F	S	M	H	P	R	P	Y	P	K	R	G	K	G	T	H	P
E1	ATGAGACGGGCCCCGCCTAGTTAGCCTTCGACCAAACGCGGGAAGGGAACATAAACAACAAGCGACAGAACCCCACC	MRRAPPS*	GACGAACAAGACCCG	mix2-Azi-1_23	0.0689655	0.202194	0.0862069	0.0344828	0.0117555	-0.274295	0.0117555	-0.175549											6.2258	5.79644	0.202194	1	7.15673	7.15673	0.869922	0.00275329	M	R	R	A	P	P	S											-	M
E1	ATGCCCGACTCTGGCCCTGCGGGTTTCCTACCCAAACGCGGGAAGGGAACATAAACAACAAGCGACAGAACCCCACC	MPDSGPAGFLPKRGKGT*	AGGGATCCTATATTC	mix2-Azi-1_23	0.0320421	0.0047824	0.138929	0.0121951	0.202056	0	-0.0196078	0.0047824	0	-0.0196078	-0.0344333	-0.0392157	-0.0196078	0	-0.0196078	-0.0392157	0	-0.105452	8.802	4.72302	0.202056	4	8.29531	3.90367	1.06108	0.00319248	M	P	D	S	G	P	A	G	F	L	P	K	R	G	K	G	T	D	S
A1	ATGATGGGATCGAAACGACCAAAACAGCGCAGCAAACGCGGGAAGGGAACATAAACAACAAGCGACAGAACCCCACC	MMGSKRPKQRSKRGKGT*	ATGTTAGTAAA	mix2-Azi-1_23	-0.315686	0	0.0392157	-0.0411765	0.0588235	0.0980392	0.0588235	0	0.201961	0	0	0	0	0	0	0	-0.0333333	0	5.47441	3.00556	0.201961	8	4.87959	0.813265	1.1219	0.00235757	M	M	G	S	K	R	P	K	Q	R	S	K	R	G	K	G	T	P	K
E1	ATGACTTTGCCGCACCGCGATCCTACTTCGGAAACCGGGAAGGGAACATAAACAACAAGCGACAGAACCCCACC	MTLPHRDPTSETGKGT*	GCTGCAGACGATGTC	mix2-Azi-1_23	-0.123656	0.00925926	-0.0713859	-0.00179211	0.201912	0.109319	0.0185185	-0.0340502	-0.0229988	0.00238949	-0.0229988	0	-0.0322581	0	0	0	0		11.5929	9.66073	0.201912	4	10.0845	7.15673	1.14957	0.00367584	M	T	L	P	H	R	D	P	T	S	E	T	G	K	G	T		L	P
A2	ATGATAAAAAATAACACGCCCCCGAGCCGGGTGAAACGCGGGAAGGGAACATAACCAGAAAGCAAAAGCAGGAAGCC	MIKNNTPPSRVKRGKGT*	CAGGCCAGCCCCGAC	mix2-Azi-1_23	-0.00940394	0.000771605	0.0328897	0.201871	0.0443673	0.0814043	0.0102238	0.0174093	-0.0115741	-0.0432099	-0.0185185	-0.0292245	0.0127315	-0.0292245	-0.0555556	-0.0399306	-0.0123457	-0.146508	27.4794	22.649	0.201871	3	26.3498	21.3076	1.04287	0.00636308	M	I	K	N	N	T	P	P	S	R	V	K	R	G	K	G	T	I	K
E1	ATGCACTGCTTCGACCAGCCGCGCCCTCCCCCCAAACGCGGGAAGGGAACATAAACAACAAGCGACAGAACCCCACC	MHCFDQPRPPPKRGKGT*	GCGAGAGGGCCCCGC	mix2-Azi-1_23	0.211039	0.0357143	0.0535714	0.0286797	0.0178571	0.0178571	0	0.20184	-0.0124459	-0.00703463	-0.388528	-0.103355	-0.0606061	0	-0.030303	0.0178571	0.0178571	0	6.01112	3.64961	0.20184	7	5.36755	4.39163	1.1199	0.00249398	M	H	C	F	D	Q	P	R	P	P	P	K	R	G	K	G	T	Q	P
E1	ATGTCCCTAACGTCCAAACGTGCGGTAACCGTCAAACGCGGGAAGGGAACATAAACAACAAGCGACAGAACCCCACC	MSLTSKRAVTVKRGKGT*	GGGCGGGGGGCGGA	mix2-Azi-1_23	0.123077	0	0.00598291	0.201709	0.00598291	-0.0042735	-0.042735	-0.0384615	-0.0487179	0.0666667	-0.0384615	0	0	-0.0384615	0	0	0	-0.115385	4.83036	3.86429	0.201709	3	4.22898	3.57837	1.14221	0.00217196	M	S	L	T	S	K	R	A	V	T	V	K	R	G	K	G	T	S	L
E1	ATGCGCCTCTGCGTGTAGCACTGCTCTTTCAAACACGGGAAGGGAACATAAACAACAAGCGACAGAACCCCACC	MRLCV*	TATCTAAAAGATAAT	mix2-Azi-1_23	-0.313712	0.0461538	0.0397993	0	0.0297659	0.201672													6.97719	4.61568	0.201672	5	7.48204	2.60245	0.932525	0.0028803	M	R	L	C	V													C	V
E1	ATGAAACTACGCTTTGTTCTGCTTGCACCCCGCAAACGCGGGAAGGGAACATAAACAACAAGCGACAGAACCCCACC	MKLRFVLLAPRKRGKGT*	TTAAATATTATATTC	mix2-Azi-1_23	0.486154	0.201538	0	0	0.02	0.04	0.02	0	0	0.02	-0.0769231	-0.0569231	-0.0769231	0	0	0	0	-0.5	5.36707	1.93215	0.201538	1	4.22898	3.25306	1.26912	0.00224005	M	K	L	R	F	V	L	L	A	P	R	K	R	G	K	G	T	-	M
E2	ATGGCAGAGTCGTCCTGCGCCGCTCGGTATTCGAAACGCGGGAAGGGAACATAACCAGAAAGCAAAAGCAGGAAGCC	MAESSCAARYSKRGKGT*	CCACTTTGTAGTTCG	mix2-Azi-1_23	-0.0478261	0.0115942	0.0570048	0.201449	0.0782609	0.0231884	-0.0966184	-0.0101449	-0.0217391	-0.0217391	-0.0217391	0.0111111	-0.0434783	0	0	0	0.0111111	-0.130435	9.66073	6.76251	0.201449	3	7.48204	4.87959	1.29119	0.00317323	M	A	E	S	S	C	A	A	R	Y	S	K	R	G	K	G	T	A	E
A2	ATGGCGAGGGCCGGGTCGCCGCAACTTGCCCCAAAACGCGGGAAGGGAACATAACCAGAAAGCAAAAGCAGGAAGCC	MARAGSPQLAPKRGKGT*	GCGCCGCGGGGGAAC	mix2-Azi-1_23	-0.0158906	0	0	-0.033629	0	-0.0487805	0.0757576	0.201404	0.0631929	-0.0277162	-0.146341	0.0665188	-0.1068	0.030303	-0.0243902	0	0	0	7.08453	6.2258	0.201404	7	6.66878	5.5302	1.06234	0.00279134	M	A	R	A	G	S	P	Q	L	A	P	K	R	G	K	G	T	S	P
E1	ATGGGATGTTCCTGACTCGGTCCTTCGATAGGCAAACGCGGGAAGGGAACATAAACAACAAGCGACAGAACCCCACC	MGCS*	GTCGGCGCTGTGCGA	mix2-Azi-1_23	0	0.201308	-0.09375	-0.0392442	0.0356105														4.61568	4.61568	0.201308	1	5.2049	5.2049	0.886796	0.00227609	M	G	C	S														-	M
O1	ATGTATAACGGTCGCGGACAAAATTTCCTGCGCAAACGCGGGAAGGGAACATAAACAACAAGCGACAGAACCCCACC	MYNGRGQNFLRKRGKGT*	ACACAATATGTGTGA	mix2-Azi-1_23	0.124192	0.0263099	0.0285396	0.00111483	0.0488294	0.00245262	0.019621	0.201226	-0.0201784	-0.0473802	-0.0397993	-0.0558528	-0.0162765	-0.00947603	-0.0316611	-0.0111483	-0.0128205	-0.179487	64.1902	45.1907	0.201226	7	63.4347	50.7478	1.01191	0.0106673	M	Y	N	G	R	G	Q	N	F	L	R	K	R	G	K	G	T	G	Q
E1	ATGGCGGGGGCACGCACGTTTGGCGCGTAGAACAAACGCGGGAAGGGAACATAAACAACAAGCGACAGAACCCCACC	MAGARTFGA*	GAGGGGGGGCGGGGG	mix2-Azi-1_23	-0.0688153	0	0.116725	0	0	-0.00116144	-0.0261324	-0.0130662	-0.0124855	0.20122									9.01668	6.11846	0.20122	9	6.66878	4.06633	1.35207	0.00299877	M	A	G	A	R	T	F	G	A									G	A
A1	ATGGGCATGTACGTGGGACGAAGCGCTGCGTGGAAACGCGGGAAGGGAACATAAACAACAAGCGACAGAACCCCACC	MGMYVGRSAAWKRGKGT*	TAGTGCATGCTCGTT	mix2-Azi-1_23	-0.043672	0.0129234	0.00178253	0.030303	0.0182709	0.0811052	0.20098	0.0690731	-0.0240642	-0.0120321	-0.0708556	-0.0557041	-0.107843	-0.0588235	-0.0392157	-0.00222816	0	0	14.1691	9.23136	0.20098	6	16.5906	10.0845	0.854041	0.00451512	M	G	M	Y	V	G	R	S	A	A	W	K	R	G	K	G	T	V	G
E2	ATGCTCGGCGCGAACCTTTGTACACCTTGTACAAAACGCGGGAAGGGAACATAACCAGAAAGCAAAAGCAGGAAGCC	MLGANLCTPCTKRGKGT*	CCCGTGCAAGCGTTC	mix2-Azi-1_23	0.0898148	0.200926	0	0	0.0138889	-0.0481481	-0.037037	-0.147222	0	-0.012037	-0.037037	0.05	-0.012037	0.05	0	0	0	-0.111111	4.29366	3.1129	0.200926	1	4.39163	3.57837	0.97769	0.00211202	M	L	G	A	N	L	C	T	P	C	T	K	R	G	K	G	T	-	M
E1	ATGCACGGTCGGGAACGGGACGGTATCTTCGCCAAACGCGGGAAGGGAACATAAACAACAAGCGACAGAACCCCACC	MHGRERDGIFAKRGKGT*	ACGAATCGCATTCTC	mix2-Azi-1_23	-0.227679	0.0357143	0.0892857	0	0.0178571	0.200893	0	0.0223214	0.107143	-0.03125	-0.03125	-0.0133929	-0.03125	0.0178571	0	-0.09375	0	-0.03125	6.01112	3.43493	0.200893	5	5.2049	1.62653	1.1549	0.00245939	M	H	G	R	E	R	D	G	I	F	A	K	R	G	K	G	T	R	E
E2	ATGCCACGCCCGGAGCTTCCCATCCTCCGCCCGAAACGCGGGAAGGGAACATAACCAGAAAGCAAAAGCAGGAAGCC	MPRPELPILRPKRGKGT*	TGGGGCATATTGTAC	mix2-Azi-1_23	0.181203	0.039599	0	-0.0137845	0.200752	0.00150376	0.00952381	-0.0390977	-0.0438596	0	-0.0438596	-0.178697	-0.0614035	-0.00877193	-0.0438596	0.00476191	0	-0.00401003	22.5417	8.37263	0.200752	4	18.5424	10.2471	1.21568	0.00536312	M	P	R	P	E	L	P	I	L	R	P	K	R	G	K	G	T	R	P
E1	ATGCCCGCGTTCGACGCCGTCTCCCTTTCCTATAAACGCGGGAAGGGAACATAAACAACAAGCGACAGAACCCCACC	MPAFDAVSLSYKRGKGT*	AACTGGATGCGCTGA	mix2-Azi-1_23	0.151163	0.0116279	0.0348837	0.0116279	0.200708	0.00151668	0	-0.0217391	0	-0.0217391	-0.0217391	0.00151668	-0.0652174	-0.0434783	-0.0434783	-0.0217391	0	-0.152174	9.23136	3.22024	0.200708	4	7.48204	3.57837	1.2338	0.00311858	M	P	A	F	D	A	V	S	L	S	Y	K	R	G	K	G	T	A	F
E1	ATGAATCGTCCCTGCTGTCGCGGAAGTCGCTGCAAACGCGGGAAGGGAACATAAACAACAAGCGACAGAACCCCACC	MNRPCCRGSRCKRGKGT*	CCGGGGCGGGGGG	mix2-Azi-1_23	0.0585106	0.200465	0.0242686	0.0299202	0.00432181	-0.0708112	-0.0056516	-0.0056516	-0.160239	0	-0.0638298	0	0	0	-0.0212766	0	0	-0.0212766	6.86985	4.93771	0.200465	1	7.64469	6.18082	0.898643	0.00286824	M	N	R	P	C	C	R	G	S	R	C	K	R	G	K	G	T	-	M
A1	ATGATCACAACTCACGTCCGCCACTGCCCGCCGAAACGCGGGAAGGGAACATAAACAACAAGCGACAGAACCCCACC	MITTHVRHCPPKRGKGT*	CAAAAAGATCCGTGG	mix2-Azi-1_23	-0.22678	0.0882353	0.00309597	0.00309597	0.00309597	0.0294118	0.0588235	0.00309597	-0.0232198	0	0.200464	-0.0990712	0.0735294	0	-0.0263158	0	0	-0.105263	7.29922	5.36707	0.200464	10	6.18082	3.25306	1.18095	0.00274	M	I	T	T	H	V	R	H	C	P	P	K	R	G	K	G	T	C	P
A1	ATGAAAAAATATTCATCAAGACAGGCCGCGCGGAAACGCGGGAAGGGAACATAAACAACAAGCGACAGAACCCCACC	MKKYSSRQAARKRGKGT*	ATCCAAGCCCCTAGT	mix2-Azi-1_23	0.208364	0.0482682	0.200442	-0.0799558	0.0204495	0.0530582	-0.0860354	-0.00607959	0	-0.0738762	-0.056927	-0.0677966	0.0156595	-0.00607959	-0.0508475	0	0	-0.118644	9.87541	5.47441	0.200442	2	9.59653	7.31939	1.02906	0.00342561	M	K	K	Y	S	S	R	Q	A	A	R	K	R	G	K	G	T	M	K
O2	ATGCGCCGGCGAGGGAGTACCGCGAGACGGGTTAAACGCAGGAAGGGAACATAACCAGAAAGCAAAAGCAGGAAGCC	MRRRGSTARRVKRRKGT*	CAACAGGGTAAACGG	mix2-Azi-1_23	-0.0991982	0.000401885	0.0208981	0.200335	0.00889121	-0.0166458	-0.0225622	-0.00322061	-0.0354267	0.000857633	-0.0161031	-0.0088042	-0.00537367	-0.00483092	-0.00161031	-0.00966184	-0.00322061	-0.00311565	125.16	38.2136	0.200335	3	101.008	20.6569	1.23912	0.0149362	M	R	R	R	G	S	T	A	R	R	V	K	R	R	K	G	T	R	R
E1	ATGAACAGTCTCGGGCCGTAGGGCCCACAATGTAAACGCGGGAAGGGAACATAAACAACAAGCGACAGAACCCCACC	MNSLGP*	GATGACGTAGATCAG	mix2-Azi-1_23	-0.0016397	-0.0196288	0.200233	0.00232884	0.0122621	0.00613103	-0.117702												26.728	20.2875	0.200233	2	27.4884	20.8196	0.972339	0.0063392	M	N	S	L	G	P												M	N
E1	ATGTCGCTCGAGCAACACTGTCTCCAAGCGCGCAAACGCGGGAAGGGAACATAAACAACAAGCGACAGAACCCCACC	MSLEQHCLQARKRGKGT*	AGGAATGGCGAAACT	mix2-Azi-1_23	0.0917722	0.0279056	0.20023	-0.136364	0.0204258	0.0304948	0.00776755	0.00258918	-0.0454545	-0.0428654	-0.0454545	-0.0681818	-0.0454545	-0.010069	0	0	0	0.0126582	8.47997	5.58175	0.20023	2	7.15673	5.36755	1.18489	0.00299234	M	S	L	E	Q	H	C	L	Q	A	R	K	R	G	K	G	T	M	S
E1	ATGCAGCTGGTCGACATGCACAGTGCCCAGCCCAAACGCGGGAAGGGAACATAAACAACAAGCGACAGAACCCCACC	MQLVDMHSAQPKRGKGT*	TTTTAATTTAACTGC	mix2-Azi-1_23	0.0238204	0.0677966	0.115437	0.0476409	0.200183	0.0847458	0.0677966	0.0847458	0.0847458	-0.027027	-0.027027	-0.027027	-0.27027	0	-0.189189	0.0338983	-0.135135	-0.0810811	6.33314	6.01112	0.200183	4	6.01816	5.5302	1.05234	0.00260072	M	Q	L	V	D	M	H	S	A	Q	P	K	R	G	K	G	T	L	V
O1	ATGTTTAATACGGCTTGGCAGGAACCGGATACGAAACGCGGGAAGGGAACATAAACAACAAGCGACAGAACCCCACC	MFNTAWQEPDTKRGKGT*	GGAGAGCCCCGTCGG	mix2-Azi-1_23	-0.216667	0.2	-0.00555556	-0.0555556	-0.0166667	-0.0833333	0.1	0.0722222	0.05	0	0.105556	-0.0166667	-0.0222222	-0.0277778	-0.0166667	0	0	0	9.66073	7.40656	0.2	1	9.75918	4.71694	0.989912	0.00341274	M	F	N	T	A	W	Q	E	P	D	T	K	R	G	K	G	T	-	M
E1	ATGATACCAATTGCCACCCGATATCCTAGCCGTAAACGCGGGAAGGGAACATAAACAACAAGCGACAGAACCCCACC	MIPIATRYPSRKRGKGT*	CTCGGACCAGGTCAC	mix2-Azi-1_23	0.0969697	0.2	0.127273	-0.0121212	0.0424242	0.0545455	0.00606061	0.151515	0	-0.0909091	-0.0545455	-0.0545455	0.0727273	0.0181818	-0.212121	-0.0121212	0	-0.333333	5.90378	5.15239	0.2	1	5.36755	5.2049	1.0999	0.00245788	M	I	P	I	A	T	R	Y	P	S	R	K	R	G	K	G	T	-	M
E1	ATGGTCCGTCATCTCGCGCGACAGAAGGGCTGGAAACGCGGGAAGGGAACATAAACAACAAGCGACAGAACCCCACC	MVRHLARQKGWKRGKGT*	CAGTCCCGCGCCCGA	mix2-Azi-1_23	0.0989899	0.2	-0.0848485	-0.0121212	0.00606061	-0.0545455	-0.121212	-0.0545455	0	0	0	0	0	0	0.0222222	0	0	0	4.83036	3.32758	0.2	1	5.36755	4.22898	0.89992	0.0023138	M	V	R	H	L	A	R	Q	K	G	W	K	R	G	K	G	T	-	M
E1	ATGACACAGAATCACCACAGATGCTTCGGCGCTAAACGCTGGAAGGGAACATAAACAACAAGCGACAGAACCCCACC	MTQNHHRCFGAKRWKGT*	ACAGAACCTGGGCGC	mix2-Azi-1_23	0.0785714	0.2	0.142857	0.2	0.00714286	0.0571429	0.0571429	-0.0214286	0	0	0	0	0	-0.05	-0.05	0	0	-0.65	3.75695	2.79088	0.2	1	3.25306	2.7651	1.1549	0.00184502	M	T	Q	N	H	H	R	C	F	G	A	K	R	W	K	G	T	-	M
E2	ATGCCCGTTCGGCCCCGTCCCCCCGGCGCATCCAAACGCGGGAAGGGAACATAACCAGAAAGCAAAAGCAGGAAGCC	MPVRPRPPGASKRGKGT*	GCGGCGAGAGGAGGT	mix2-Azi-1_23	0.0977444	0.2	0	0.0571429	-0.0240601	0.0571429	-0.0195489	0	-0.0526316	-0.210526	-0.0526316	0	-0.0526316	0	0	0	0	0	3.75695	1.61012	0.2	1	3.09041	1.62653	1.21568	0.00181675	M	P	V	R	P	R	P	P	G	A	S	K	R	G	K	G	T	-	M
E1	ATGAAAGATCTTTTTACATTCCCCAGCGTCCCGAAACGCGGGAAGGGAACATAAACAACAAGCGACAGAACCCCACC	MKDLFTFPSVPKRGKGT*	TTACTATTTAAAGCC	mix2-Azi-1_23	0.242424	0.2	0.133333	0	0	0.2	0.1	0.0333333	0	0	0	0	0	-0.0454545	-0.0454545	-0.0454545	-0.0454545	-0.545455	3.22024	2.14683	0.2	1	3.57837	2.60245	0.89992	0.00181262	M	K	D	L	F	T	F	P	S	V	P	K	R	G	K	G	T	-	M
[truncated: 13,163 more rows]
[truncated: 1 more columns]
