# Supplementary material for: Benzoxaborole-modified azithromycins inhibit translation without inducing ermC expression
Source: Antimicrob Agents Chemother. 2026 Mar 24;70(5):e01539-25. doi: 10.1128/aac.01539-25 (PMC13148051; doi:10.1128/aac.01539-25)
Supplement: Table S8 — Processed Toe-seq data for AZI-treated sample (replicate 2). [file aac.01539-25-s0004.xlsx]

## Sheet: AZI-2_dataset_filtered
Table S8. Processed Toe-seq data for AZI-treated sample (replicate 2).
						Distribution of ribosome density along the coding region of mRNAs																									Amino acids encoded by the corresponding codons																	Stall motif
mRNA type	ATGNNNNNNNNNNNNNNNNNNNNNNNNNNNNNNAAACGCGGGAAGGGAACATAA	peptide	barcode	sample	FL	1	2	3	4	5	6	7	8	9	10	11	12	13	14	15	16	17	CPM-mRNA	CPM-ORF	MaxStopProbability	StopPosition	CPM-mRNAcontrol	CPM-ORFcontrol	CPM-mRNAratio	Likelihood	1	2	3	4	5	6	7	8	9	10	11	12	13	14	15	16	17	E site	P site
E1	ATGAGACTTAAGTACGCGACGCTGGCGGGTAGCAAACGCGGGAAGGGAACATAAACAACAAGCGACAGAACCCCACC	MRLKYATLAGSKRGKGT*	GAACTGAATAGTCAG	mix2-Azi-2_24	-0.195652	-0.152174	-0.0434783	0.717391	-0.0434783	-0.0652174	-0.0434783	-0.0434783	0.0108696	-0.0217391	-0.0434783	0.0108696	0.0108696	0	0	0	0	-0.0652174	8.18777	7.56478	0.717391	3	7.7655	5.40208	1.05438	0.0111661	M	R	L	K	Y	A	T	L	A	G	S	K	R	G	K	G	T	R	L
E1	ATGAGGATCAGAACTACATGGCACACTATCCACAAACGCGGGAAGGGAACATAAACAACAAGCGACAGAACCCCACC	MRIRTTWHTIHKRGKGT*	GGTCATATTTGATGG	mix2-Azi-2_24	-0.0188506	-0.112644	0.0206897	0.686437	0.0427586	-0.0524138	-0.0533333	-0.08	-0.0133333	-0.0133333	-0.0133333	-0.12	-0.0266667	-0.0666667	-0.00643678	0.0137931	-0.0133333	-0.16	12.9046	12.4596	0.686437	3	12.6611	11.8171	1.01923	0.0141949	M	R	I	R	T	T	W	H	T	I	H	K	R	G	K	G	T	R	I
E2	ATGAGGCAAAGGCGAACACCAACAGCACCCTCAAAACGCGGGAAGGGAACATAACCAGAAAGCAAAAGCAGGAAGCC	MRQRRTPTAPSKRGKGT*	GGGCCTTGCTTGCAG	mix2-Azi-2_24	0.178649	-0.0893246	-0.0740741	0.575163	-0.037037	-0.407407	0	-0.037037	0	0	0	-0.111111	0	0	0	-0.037037	0.0196078	0	4.53887	3.4709	0.575163	3	4.55801	4.38919	0.995801	0.00638485	M	R	Q	R	R	T	P	T	A	P	S	K	R	G	K	G	T	R	Q
E1	ATGAGGCTCAGGGTCCACGCCCCGGCCCGGCATAAACGCGGGAAGGGAACATAAACAACAAGCGACAGAACCCCACC	MRLRVHAPARHKRGKGT*	ATGCTCACCCCTCAT	mix2-Azi-2_24	-0.144308	-0.0625423	-0.0328956	0.567077	0.0108975	-0.0224719	-0.011236	-0.0501557	-0.0224719	-0.011236	-0.0164478	-0.0216597	0.0120482	-0.0164478	-0.0561798	-0.0104237	-0.0104237	-0.0674157	14.7736	11.9257	0.567077	3	15.0245	9.45365	0.983296	0.0128598	M	R	L	R	V	H	A	P	A	R	H	K	R	G	K	G	T	R	L
A2	ATGAGGATCCGACAAACAAACGAACCTTCGGCAAAACGCGGGAAGGGAACATAACCAGAAAGCAAAAGCAGGAAGCC	MRIRQTNEPSAKRGKGT*	GTGGGGGCACGTCGC	mix2-Azi-2_24	-0.301442	-0.09375	0.0764423	0.538462	-0.000480769	0.0153846	-0.03125	0	0	0	0	0.0153846	0	0	-0.03125	-0.09375	-0.03125	-0.0625	5.78483	4.09388	0.538462	3	5.40208	2.1946	1.07085	0.00676765	M	R	I	R	Q	T	N	E	P	S	A	K	R	G	K	G	T	R	I
E1	ATGAGGCTAAGAGGACGTGCGCGCAGATGGGCTAAACGCGGGAAGGGAACATAAACAACAAGCGACAGAACCCCACC	MRLRGRARRWAKRGKGT*	ATATCAACGACGCCC	mix2-Azi-2_24	-0.0307882	0.00246306	-0.255542	0.52032	0	0.0178571	0.0357143	0.0535714	-0.172414	0	0	0	0.0178571	-0.0166256	-0.0344828	0	-0.0344828	0	4.98386	4.44987	0.52032	3	4.89564	3.71393	1.01802	0.00607015	M	R	L	R	G	R	A	R	R	W	A	K	R	G	K	G	T	R	L
E1	ATGCGTACACGCCGTCCGGCCCTTCCGCGGGCCAAACGCGGGAAGGGAACATAAACAACAAGCGACAGAACCCCACC	MRTRRPALPRAKRGKGT*	CGTTGACATCTATTA	mix2-Azi-2_24	-0.0561016	0.00982801	-0.00532351	0.509828	0	-0.0507781	0.030303	-0.119984	0	0	0	0	0	-0.0118755	-0.0659296	0	-0.0540541	-0.158886	5.87383	5.25085	0.509828	3	6.24616	5.06445	0.940391	0.00672486	M	R	T	R	R	P	A	L	P	R	A	K	R	G	K	G	T	R	T
A1	ATGAGATCCAAACCACTCTCCGCCCGTACCGGAAAACGCGGGAAGGGAACATAAACAACAAGCGACAGAACCCCACC	MRSKPLSARTGKRGKGT*	CCCACGCTCGGACCG	mix2-Azi-2_24	-0.15198	-0.063857	-0.0319285	0.5	0.0185185	0	0.0185185	-0.0344828	0	0	0	-0.119413	0.0185185	0	-0.050447	0	0	-0.103448	4.80586	3.3819	0.5	3	4.89564	2.70104	0.981662	0.00576958	M	R	S	K	P	L	S	A	R	T	G	K	R	G	K	G	T	R	S
A2	ATGAGATTAAAGTCAAGACTGTCAGTCGAGCTGAAACGCGGGAAGGGAACATAACCAGAAAGCAAAAGCAGGAAGCC	MRLKSRLSVELKRGKGT*	GGGCCACGGGGCGGC	mix2-Azi-2_24	-0.0463884	0.0202158	-0.0617261	0.499109	0.0781895	-0.086257	-0.0192308	-0.0239681	-0.0288462	0	-0.0140713	-0.0624296	-0.0335835	-0.0192308	0	-0.00473734	-0.00961539	-0.0673077	18.2445	16.0195	0.499109	3	17.5568	12.4923	1.03917	0.0126397	M	R	L	K	S	R	L	S	V	E	L	K	R	G	K	G	T	R	L
O2	ATGAGGACAAGACTACTATAGGTAACCCAGACGAAACGCGGGAAGGGAACATAACCAGAAAGCAAAAGCAGGAAGCC	MRTRLL*	TCCTGCGGCCCAACG	mix2-Azi-2_24	-0.179158	-0.0458157	-0.095339	0.496028	-0.124338	-0.0462129	-0.0149629												21.0034	17.4435	0.496028	3	21.6083	14.1805	0.972005	0.0139509	M	R	T	R	L	L												R	T
E1	ATGGGACCGCCAATTGCCGCAGAAGCCGCTGCCAAACGCGGGAAGGGAACATAAACAACAAGCGACAGAACCCCACC	MGPPIAAEAAAKRGKGT*	ATCCAGGACCACCAA	mix2-Azi-2_24	-0.235556	0	0.0111111	0.491111	-0.211111	0	-0.02	0	0	0	-0.02	0	0.0111111	0	0	0	-0.02	-0.02	8.00977	5.78483	0.491111	3	8.44076	4.22038	0.94894	0.00778669	M	G	P	P	I	A	A	E	A	A	A	K	R	G	K	G	T	G	P
O1	ATGATAAGAACGAAGAGAAAAAACTAGTCCGGGAAACGCGGGAAGGGAACATAAACAACAAGCGACAGAACCCCACC	MIRTKRKN*	GTGTGTCGGTCGGGA	mix2-Azi-2_24	-0.0620077	-0.0396759	-0.140554	-0.0519898	0.475743	-0.0615061	-0.0124835	-0.0446707	-0.0105265										45.4777	38.1799	0.475743	4	46.7618	35.2824	0.97254	0.0213007	M	I	R	T	K	R	K	N										R	T
A2	ATGCGCAGAAAACACACGCAACCCCTCCACCGAAAACGCGGGAAGGGAACATAACCAGAAAGCAAAAGCAGGAAGCC	MRRKHTQPLHRKRGKGT*	GCAGCGGACCCCGGG	mix2-Azi-2_24	-0.0567115	0	0.0411057	0.467462	0.0356997	0	-0.0131579	-0.0394737	0.00775194	0	-0.0526316	-0.157895	-0.0711954	0.0155039	-0.0394737	-0.0657895	-0.00540596	-0.0526316	11.4807	7.29779	0.467462	3	12.8299	7.25905	0.894834	0.00936969	M	R	R	K	H	T	Q	P	L	H	R	K	R	G	K	G	T	R	R
E1	ATGCGGCAGAGAAGGTGGTCCACTAAATGCCCTAAACGCGGGAAGGGAACATAAACAACAAGCGACAGAACCCCACC	MRQRRWSTKCPKRGKGT*	AGTATTACGCCGATT	mix2-Azi-2_24	-0.028292	-0.111473	0.0539765	0.464798	-0.192177	-0.0461538	0.0169492	-0.0461538	-0.00691004	0	-0.0153846	-0.0615385	-0.0292047	0.00847458	0	0	-0.00691004	0	10.5017	9.34473	0.464798	3	10.973	9.45365	0.957051	0.00865268	M	R	Q	R	R	W	S	T	K	C	P	K	R	G	K	G	T	R	Q
E1	ATGGCTCGAAGTCGTTGCTGCCTACTATTCGCCAAACGCGGGAAGGGAACATAAACAACAAGCGACAGAACCCCACC	MARSRCCLLFAKRGKGT*	TATTGTTGTTTTTTA	mix2-Azi-2_24	-0.130398	-0.0678977	-0.0625	0.464205	-0.0417614	-0.078125	0	-0.00142045	0	0	0	-0.015625	-0.00653409	-0.046875	0	0	0	-0.015625	9.78972	8.89975	0.464205	3	10.8042	8.44076	0.906106	0.00842152	M	A	R	S	R	C	C	L	L	F	A	K	R	G	K	G	T	A	R
E1	ATGAAATTTAAGAAGAAGGCTCGTGTCAGGCCCAAACGCGGGAAGGGAACATAAACAACAAGCGACAGAACCCCACC	MKFKKKARVRPKRGKGT*	GGAGAGGAGGTGTCT	mix2-Azi-2_24	0.0291667	0.133333	-0.0166667	0.4625	-0.204167	-0.0125	-0.1	0	-0.0333333	-0.0333333	-0.0333333	-0.166667	-0.0333333	0	-0.0125	0	0	0	4.27188	3.91589	0.4625	3	5.06445	4.89564	0.843502	0.00520379	M	K	F	K	K	K	A	R	V	R	P	K	R	G	K	G	T	K	F
A2	ATGCGTATAAGGTACATCGGCGAGTTGGCGCGGAAACGCGGGAAGGGAACATAACCAGAAAGCAAAAGCAGGAAGCC	MRIRYIGELARKRGKGT*	ACTGGTCTTACTCGG	mix2-Azi-2_24	-0.135496	0.0378101	-0.0163406	0.460997	-0.0562977	0.0152672	-0.015625	-0.000715649	-0.046875	-0.046875	-0.03125	-0.078125	0	-0.015625	-0.03125	0.00763359	0	-0.0316078	11.6587	10.3237	0.460997	3	10.8042	7.93431	1.07909	0.00881498	M	R	I	R	Y	I	G	E	L	A	R	K	R	G	K	G	T	R	I
E1	ATGTGGGTCGTCATAGGTACACGCTGAACTCCAACGCGGGAGGAACATAAACAACAAGCGACAGAACCCCACC	MWVVIGTR*	AGCTGTGCGGGGA	mix2-Azi-2_24	-0.234297	0.0147251	0.0301022	-0.0315692	-0.0353184	0.452021	-0.100739	-0.0363508	-0.027005										15.3076	13.1716	0.452021	5	18.0632	11.3106	0.847444	0.0109515	M	W	V	V	I	G	T	R										V	I
E1	ATGCGTTTACGCAGAGCCCGGCAGACCTCATCGAAACGCGGGAAGGGAACATAAACAACAAGCGACAGAACCCCACC	MRLRRARQTSSKRGKGT*	TACTAAAGTTTCG	mix2-Azi-2_24	-0.231765	0.00980392	-0.00196078	0.449412	0.0380392	0.00980392	-0.1	-0.0403922	0	0.0290196	-0.02	-0.130196	0.00980392	-0.02	-0.02	-0.02	0	0.0290196	9.07774	8.00977	0.449412	3	8.44076	5.5709	1.07547	0.00739913	M	R	L	R	R	A	R	Q	T	S	S	K	R	G	K	G	T	R	L
O1	ATGGTAACAGCGTCTATTAAAATGTGGCAAGGCAAACGCGGGAAGGGAACATAAACAACAAGCGACAGAACCCCACC	MVTASIKMWQGKRGKGT*	CGTCCAGCGTTCTCA	mix2-Azi-2_24	0.029589	0.0424783	-0.0160622	-0.0180358	-0.0321244	-0.00995916	-0.0653266	-0.015045	0.4442	-0.0120542	-0.0462129	-0.0693346	0.00305151	-0.0120542	-0.0351759	-0.0150754	-0.0070291	-0.135678	29.4582	22.9613	0.4442	8	33.5942	26.1663	0.876882	0.0157976	M	V	T	A	S	I	K	M	W	Q	G	K	R	G	K	G	T	K	M
E2	ATGCGGATCCGTTGGCCCGGTGCGAACGCTTGAACGCGGGAAGGGAACATAACCAGAAAGCAAAAGCAGGAAGCC	MRIRWPGANA*	CGAACGGACCGCCCC	mix2-Azi-2_24	-0.222894	0.044157	0.0283027	0.441286	-0.0748925	-0.0545373	-0.0423729	-0.0762712	-0.0254237	-0.0121645	-0.0169492								18.6005	12.6376	0.441286	3	19.9202	9.28483	0.93375	0.0116761	M	R	I	R	W	P	G	A	N	A								R	I
E2	ATGAGAAGAAACCGCCTGCGACCTGGGGGAAACAAACGCGGGAAGGGAACATAACCAGAAAGCAAAAGCAGGAAGCC	MRRNRLRPGGNKRGKGT*	GGGAGGAGCTCGCCA	mix2-Azi-2_24	0.0182556	0.440838	-0.0297498	0.0196078	0	0.0588235	-0.256254	0.0196078	0.0196078	0	0	-0.0344828	0	-0.0344828	-0.0344828	-0.0344828	0.0196078	-0.172414	4.53887	3.20391	0.440838	1	4.89564	3.54512	0.927125	0.00500013	M	R	R	N	R	L	R	P	G	G	N	K	R	G	K	G	T	-	M
A1	ATGGTATAGCACGTATGTCGGGGGGAGCATCCTAAACGCGGGAAGGGAACATAAACAACAAGCGACAGAACCCCACC	MV*	TGCTCCTCTGTTGTA	mix2-Azi-2_24	-0.0538462	0.0897436	0.438462																5.78483	5.51784	0.438462	2	5.06445	4.05156	1.14224	0.00540477	M	V																M	V
E1	ATGAAGTCACGAGAGGTTGGGACCCAGTGGGCTAAACGCGGGAAGGGAACATAAACAACAAGCGACAGAACCCCACC	MKSREVGTQWAKRGKGT*	GGGGGTCCATTTGCT	mix2-Azi-2_24	-0.0620504	-0.0851278	-0.00425335	0.436722	-0.128305	-0.022239	-0.0146072	0.00484882	-0.0110101	-0.00550506	-0.0112289	0.00653801	0.00294089	0.00506757	-0.0179856	0.00506757	-0.0143885	-0.0632778	52.6865	44.9437	0.436722	3	46.9306	36.1264	1.12265	0.0204614	M	K	S	R	E	V	G	T	Q	W	A	K	R	G	K	G	T	K	S
E1	ATGTGTTCTTCATGCTTTGTCGGCAGACCTTGAAACGCGGGAAGGGAACATAAACAACAAGCGACAGAACCCCACC	MCSSCFVGRP*	CTGAGGGCGAGGACC	mix2-Azi-2_24	-0.157576	0.436364	0.0363636	0	0.0545455	-0.0242424	-0.0606061	-0.0606061	-0.0242424	0	0								4.89486	4.18288	0.436364	1	5.5709	3.20749	0.878648	0.00526398	M	C	S	S	C	F	V	G	R	P								-	M
O1	ATGAAATATAAACAGACACGGATCTTGGCTAGGAAACGCGGGAAGGGAACATAAACAACAAGCGACAGAACCCCACC	MKYKQTRILARKRGKGT*	GATAGGCGCAGTCC	mix2-Azi-2_24	0.00112393	-0.0139604	-0.0322981	0.435078	-0.0720497	-0.0305827	-0.026501	-0.0101154	0.00207039	-0.00816326	-0.026501	-0.0142561	-0.00816326	-0.00396332	-0.0346643	-0.0101745	0	-0.134694	42.9858	39.4259	0.435078	3	41.3597	37.477	1.03932	0.0184575	M	K	Y	K	Q	T	R	I	L	A	R	K	R	G	K	G	T	K	Y
E2	ATGCGGATTCGTCTGGCTCTGGCCGTCACGCAGAAACGCGGGAAGGGAACATAACCAGAAAGCAAAAGCAGGAAGCC	MRIRLALAVTQKRGKGT*	TGTTAAGCGCTCG	mix2-Azi-2_24	0.11195	-0.0666667	-0.0245283	0.433962	0.103145	-0.0333333	-0.0477987	-0.0144654	-0.0666667	-0.1	-0.0333333	-0.0666667	0	-0.0289308	-0.0333333	0	-0.0666667	-0.0333333	4.71687	3.5599	0.433962	3	5.06445	4.22038	0.931367	0.00503054	M	R	I	R	L	A	L	A	V	T	Q	K	R	G	K	G	T	R	I
E2	ATGCGCATTCGTCGGTAGCCCCCCGGGCTCCCCAAACGCGGGAAGGGAACATAACCAGAAAGCAAAAGCAGGAAGCC	MRIRR*	CCTGTGCCGACGAGG	mix2-Azi-2_24	-0.167811	-0.0289636	-0.022512	0.431366	-0.0509266	-0.0786548													13.7946	10.6797	0.431366	3	15.8686	9.62246	0.869301	0.00974133	M	R	I	R	R													R	I
E2	ATGGACCCCCCCCACGACGCCATCCCGGGGCATAAACGCGGGAAGGGAACATAACCAGAAAGCAAAAGCAGGAAGCC	MDPPHDAIPGHKRGKGT*	CGACCTCGCCCGGGG	mix2-Azi-2_24	-0.134128	-0.0531545	0.0327869	0.419771	-0.0606061	0	-0.0909091	-0.0531545	0	0	-0.030303	0	0	0	0	0	0	0	5.42884	4.18288	0.419771	3	5.5709	3.3763	0.974501	0.00522415	M	D	P	P	H	D	A	I	P	G	H	K	R	G	K	G	T	D	P
E1	ATGGGTCGACGCACACAAACGTGTTCTACACTTAAACGCGGGAAGGGAACATAAACAACAAGCGACAGAACCCCACC	MGRRTQTCSTLKRGKGT*	CCCAAATGGGGGGTT	mix2-Azi-2_24	0.19697	0.417929	0.0151515	0.00505051	-0.276515	-0.00883838	-0.113636	0	0	0	0	0	0	0	0	0	0	-0.159091	6.40782	4.18288	0.417929	1	7.42787	5.73971	0.862673	0.00596198	M	G	R	R	T	Q	T	C	S	T	L	K	R	G	K	G	T	-	M
E2	ATGCGCTGCCGTAACACATAACTCCTCGATCGCGGGAAGGGAACATAACCAGAAAGCAAAAGCAGGAAGCC	MRCRNT*	TCGGGCCGCGAGTGC	mix2-Azi-2_24	-0.258861	-0.0493671	-0.0120253	0.417722	-0.0487342	0.0129747	-0.075												7.0308	4.98386	0.417722	3	6.7526	3.03867	1.0412	0.00595448	M	R	C	R	N	T												R	C
E1	ATGCCGGGTCGCGGCCGGCCGCCTGCCATTGCGAAACGCGGGAAGGGAACATAAACAACAAGCGACAGAACCCCACC	MPGRGRPPAIAKRGKGT*	GTGGCGCGGGC	mix2-Azi-2_24	-0.0123803	0	-0.00333497	0.000817605	-0.00234093	0.417181	0.00379971	-0.0511175	-0.0101985	-0.0229919	-0.0420077	-0.0306559	-0.0867565	-0.0103578	-0.0105342	-0.0394903	-0.00865801	-0.0468014	89.5314	81.6107	0.417181	5	77.9926	66.682	1.14795	0.0267165	M	P	G	R	G	R	P	P	A	I	A	K	R	G	K	G	T	R	G
E2	ATGCGGACTCGCCTGCCTCTACAACTGCAGTTCAAACGCGGGAAGGGAACATAACCAGAAAGCAAAAGCAGGAAGCC	MRTRLPLQLQFKRGKGT*	TCCGGCGGGTCGGTT	mix2-Azi-2_24	-0.073587	-0.0214006	-0.0766811	0.413521	0.0635314	-0.039604	-0.227207	-0.00469266	-0.019802	0	0	-0.00990099	0	-0.00990099	0	0.0104167	0.00520833	0	17.0875	13.4386	0.413521	3	17.0503	11.9859	1.00218	0.0101776	M	R	T	R	L	P	L	Q	L	Q	F	K	R	G	K	G	T	R	T
A1	ATGAGATTAAAGTCTCCCACCGGCCCCACGCCCAAACGCGGGAAGGGAACATAAACAACAAGCGACAGAACCCCACC	MRLKSPTGPTPKRGKGT*	GGGGCCCGGGCCGCG	mix2-Azi-2_24	-0.282213	0.0209263	0.0231214	0.410405	-0.0137558	-0.0390722	-0.0195361	-0.0195361	0	0.017341	-0.0379747	-0.0126582	0	0.0115607	-0.0126582	-0.0321943	0	-0.00109753	15.3966	8.63275	0.410405	3	13.3364	3.54512	1.15448	0.00909118	M	R	L	K	S	P	T	G	P	T	P	K	R	G	K	G	T	R	L
O2	ATGCGAGTACGACCCTCGGAAATCGGTGCGGACAAACGCGGGAAGGGAACATAACCAGAAAGCAAAAGCAGGAAGCC	MRVRPSEIGADKRGKGT*	CCCATATACGACCGG	mix2-Azi-2_24	-0.228271	0.00197446	-0.0158087	0.406427	-0.0291103	-0.0199005	-0.0272398	-0.0120676	-0.00995025	-0.0149254	-0.0199005	-0.00236416	-0.00472832	-0.00995025	-0.0149254	-0.00995025	0.0130548	-0.00236416	34.086	19.3124	0.406427	3	33.9318	11.4794	1.00454	0.0151489	M	R	V	R	P	S	E	I	G	A	D	K	R	G	K	G	T	R	V
E2	ATGCGCTACCGTGGGACGCGTTCGCTTTCCAAACGCGGGAAGGGAACATAACCAGAAAGCAAAAGCAGGAAGCC	MRYRGTRSLSKRGKGT*	ACAGAGGCCGATCGG	mix2-Azi-2_24	0.0367581	0.0215827	0.122302	0.403889	0.0143885	-0.142086	0	-0.046875	-0.0865558	-0.046875	-0.09375	-0.078125	-0.015625	-0.078125	0.00719425	-0.00843075	-0.00843075		12.3706	9.78972	0.403889	3	10.8042	8.77839	1.14499	0.00786203	M	R	Y	R	G	T	R	S	L	S	K	R	G	K	G	T		R	Y
E1	ATGAGGCAGGAACAACGAAGCACCCCGCCCCTCAAACGCGGGAAGAGAACATAAACAACAAGCGACAGAACCCCACC	MRQEQRSTPPLKRGKRT*	ACGCGGAGTGCTGCT	mix2-Azi-2_24	0.0022385	0.401913	-0.00814001	0.0832316	0.00691901	-0.137159	-0.0596256	0	-0.12963	0.0034595	0.0034595	-0.037037	0	0	-0.0555556	-0.0555556	-0.0185185	0	8.09877	7.0308	0.401913	1	9.11602	7.93431	0.888411	0.00654351	M	R	Q	E	Q	R	S	T	P	P	L	K	R	G	K	R	T	-	M
E1	ATGAGTCAAGTACCCGCACTGGCCGCGCGTCAAAAACGCGGGAAGGGAACATAAACAACAAGCGACAGAACCCCACC	MSQVPALAARQKRGKGT*	GCCCGCGCTCTCTTA	mix2-Azi-2_24	-0.176577	-0.0162162	0.39964	-0.0540541	0.0266667	0.092973	0.0666667	-0.0144144	-0.108108	-0.0540541	0	0	0	0	0	-0.00036036	-0.027027	0	6.67481	6.22982	0.39964	2	6.24616	3.88275	1.06863	0.00547823	M	S	Q	V	P	A	L	A	A	R	Q	K	R	G	K	G	T	M	S
E1	ATGAAACAAAGGGGAGATCCACCGCCGGTCCGGAAACGCGGGAAGGGAACATAAACAACAAGCGACAGAACCCCACC	MKQRGDPPPVRKRGKGT*	TTCACAAGTTGTTTT	mix2-Azi-2_24	0.0802676	-0.287625	0.0100334	0.396321	-0.0769231	-0.0117057	0	-0.0384615	0	0.0217391	0	0	0	0.0217391	-0.0769231	0	0	-0.0384615	4.09388	3.29291	0.396321	3	4.38919	3.88275	0.932719	0.0042168	M	K	Q	R	G	D	P	P	P	V	R	K	R	G	K	G	T	K	Q
E2	ATGTCGCCCCCCTGAGCCCAAGTTCCTGGACCCAAACGCGGGAAGGGAACATAACCAGAAAGCAAAAGCAGGAAGCC	MSPP*	ATAAGGAGTATATCC	mix2-Azi-2_24	-0.22549	-0.0762032	-0.0762032	0.394385	0														6.05183	3.3819	0.394385	3	5.5709	1.85697	1.08633	0.00507137	M	S	P	P														S	P
E2	ATGAGGCTGCGGCATCCGAGCGTGTACGTCCACAAACGCGGGAAGGGAACATAACCAGAAAGCAAAAGCAGGAAGCC	MRLRHPSVYVHKRGKGT*	GGGGCCGAGAGCGAG	mix2-Azi-2_24	-0.171345	0.166082	-0.0371345	0.39386	-0.0625731	-0.0444444	-0.0222222	-0.0666667	-0.0666667	-0.0222222	-0.0222222	0	-0.0222222	0	-0.0222222	0	0	0	6.76381	5.51784	0.39386	3	7.59668	4.89564	0.890363	0.00574957	M	R	L	R	H	P	S	V	Y	V	H	K	R	G	K	G	T	R	L
A1	ATGTGGTTTGATTAAGTCAAGGACCGGATCCAAAAACGCGGGAAGGGAACATAACAACAAGCGACAGAACCCCACC	MWFD*	TCCCCACAGAAGACC	mix2-Azi-2_24	-0.113757	-0.0330688	0.037037	-0.124339	0.391534														4.80586	3.29291	0.391534	4	4.72682	2.1946	1.01672	0.00447051	M	W	F	D														F	D
E2	ATGTCCATGCACATCTAAGCCATGCGCCGCCGGAAACGCGGGAAGGAACATAACCAGAAAGCAAAAGCAGGAAGCC	MSMHI*	CAGGGTACGCCACAG	mix2-Azi-2_24	-0.212919	-0.0315562	0.0899977	-0.053429	-0.0833903	0.39018													11.8367	10.5907	0.39018	5	11.1418	7.42787	1.06237	0.0075647	M	S	M	H	I													H	I
E1	ATGCGGTTGCGCATGTCCCCCATTTGTCCCTTCACGCGGGAGGGAACATAAACAACAAGCGACAGAACCCCACC	MRLRMSPICPFTREGT*	TTTCCACAGAACGGT	mix2-Azi-2_24	-0.301724	-0.0172414	0.0344828	0.387931	0.0172414	0	-0.0344828	0	0	0	-0.0344828	-0.0344828	0	-0.0172414	0	0	0		10.3237	5.60684	0.387931	3	9.79128	2.36341	1.05438	0.0069424	M	R	L	R	M	S	P	I	C	P	F	T	R	E	G	T		R	L
A2	ATGATAATACTGTAAGAACAGGGCACCGACCCGAAACGCGGGAAGGTAACATAACCAGAAAGCAAAAGCAGGAAGCC	MIIL*	GGGGGGCGGGCGCCC	mix2-Azi-2_24	-0.312963	0.0962963	-0.0111111	-0.0314815	0.385185														9.61173	6.8528	0.385185	4	10.1289	4.05156	0.94894	0.00681576	M	I	I	L														I	L
E1	ATGATAAGATCTGGCCATCCAGGGACGCAAGCTAAACGCGGGAAGGGAACATAAACAACAAGCGACAGAACCCCACC	MIRSGHPGTQAKRGKGT*	TTTGTAGACTGAGCC	mix2-Azi-2_24	-0.114973	0.00356506	0.384135	-0.0409982	-0.0142603	-0.0588235	0	0	0	0	0	-0.043672	0	-0.0721925	0.0151515	-0.0142603	0.0151515	-0.0588235	5.87383	5.33985	0.384135	2	5.73971	4.55801	1.02337	0.00493957	M	I	R	S	G	H	P	G	T	Q	A	K	R	G	K	G	T	M	I
E1	ATGTTAGACGCACTGTCAGGAGCGCCAGCGCGCAAACGCGGGAAGGGAACATAAACAACAAGCGACAGAACCCCACC	MLDALSGAPARKRGKGT*	CGGCCGCTGCGGGGC	mix2-Azi-2_24	-0.0491071	0.0580357	0.383929	0	-0.0714286	-0.0133929	-0.0625	-0.0758929	-0.0446429	-0.0625	0.0535714	-0.0580357	0	0	-0.0446429	0	0	0	4.98386	3.73789	0.383929	2	5.40208	3.71393	0.922581	0.0046137	M	L	D	A	L	S	G	A	P	A	R	K	R	G	K	G	T	M	L
E1	ATGTCGCCATAAATCGGTGCCAGTGTGACTCAGAAACGCGGGAAGGGAACATAAACAACAAGCGACAGAACCCCACC	MSP*	CCGGGGTTAAGGTGC	mix2-Azi-2_24	-0.222705	-0.0461975	-0.0742348	0.383532															18.7785	16.4645	0.383532	3	18.0632	11.9859	1.0396	0.00988171	M	S	P															S	P
A1	ATGAGAATTAAGGGCAGTGACAAATGCGCCTGGAAACGCGGGAAGGGAACATAAACAACAAGCGACAGAACCCCACC	MRIKGSDKCAWKRGKGT*	GGTAATTTTTAGTTT	mix2-Azi-2_24	0.0548387	-0.000645161	-0.00225806	0.383226	0.13	-0.112903	0	-0.145161	0	-0.016129	-0.016129	-0.0322581	-0.0122581	-0.0122581	-0.0383871	-0.0483871	-0.0222581	-0.0606452	8.89975	7.1198	0.383226	3	10.4665	8.44076	0.850305	0.00669152	M	R	I	K	G	S	D	K	C	A	W	K	R	G	K	G	T	R	I
A2	ATGAAACAAAAACCACCCCCCACACACCCCGGCAAACGCGGGAAGGGAACATAACCAGAAAGCAAAAGCAGGAAGCC	MKQKPPPTHPGKRGKGT*	CGGGGCTATACCGCC	mix2-Azi-2_24	-0.0195707	0.00883838	0.0599747	0.381313	-0.136995	-0.052399	-0.0940657	-0.104167	0	-0.0208333	-0.0107323	0.010101	0	0	0.010101	-0.0107323	-0.0208333	0	8.81075	6.22982	0.381313	3	8.10313	5.5709	1.08733	0.0061458	M	K	Q	K	P	P	P	T	H	P	G	K	R	G	K	G	T	K	Q
E1	ATGGACCCATCTCACACCACGGAGCGCCGATCGAAACGCGGGAAGGTAACATAAACAACAAGCGACAGAACCCCACC	MDPSHTTERRSKRGKVT*	TGCCGACAACCTTGA	mix2-Azi-2_24	-0.17749	-0.0889561	0.0249288	0.376358	0.0376217	-0.0504202	-0.0126226	0.00833304	-0.00840336	0	0.00414894	-0.0210611	-0.0252101	-0.00840336	-0.0336134	0	0	-0.0168067	21.2704	16.1085	0.376358	3	20.089	11.4794	1.05881	0.0103949	M	D	P	S	H	T	T	E	R	R	S	K	R	G	K	V	T	D	P
E1	ATGAAGCAACGTATTAGCGCGGGGTGCCCGGTAAAACGCGGGAAGGGAACATAAACAACAAGCGACAGAACCCCACC	MKQRISAGCPVKRGKGT*	GAGAGCCTGATGAAT	mix2-Azi-2_24	0.00691358	0.017037	-0.0582716	0.375062	0.135802	-0.06	-0.00765432	-0.0876543	0.0123457	-0.02	-0.00765432	-0.0676543	-0.04	0.00469136	-0.06	-0.02	-0.04	-0.12	7.20879	5.16185	0.375062	3	8.44076	6.41497	0.854046	0.00576105	M	K	Q	R	I	S	A	G	C	P	V	K	R	G	K	G	T	K	Q
E2	ATGAATAGATCGCCCCCCTTACACTGACCAGTAAACGCGGGAAGGGAACATAACCAGAAAGCAAAAGCAGGAAGCC	MNRSPPLH*	CGGCCGGGGGTGCGC	mix2-Azi-2_24	-0.15252	0.373342	-0.0835544	0	0	-0.19496	0.0192308	0	0										4.62787	3.6489	0.373342	1	4.89564	3.20749	0.945304	0.00425939	M	N	R	S	P	P	L	H										-	M
E1	ATGCATCCTGGCCTTCGCCGACCATCAACCACTAAACGCGGGAAGGGAACATAAACAACAAGCGACAGAACCCCACC	MHPGLRRPSTTKRGKGT*	CAACAAGAACTCCTA	mix2-Azi-2_24	-0.308235	0.00653595	0.0389542	0.372549	0.0245752	-0.0266667	-0.0135948	-0.0266667	0.00653595	-0.0133333	0.00653595	-0.00679739	0	0.0130719	0	0	-0.0266667	-0.0266667	13.6166	7.92077	0.372549	3	12.6611	3.20749	1.07547	0.00782956	M	H	P	G	L	R	R	P	S	T	T	K	R	G	K	G	T	H	P
E1	ATGTCACCGCCCGAGTCTGAACGCGACACCGGAAAACGCGGGAAGGGAACATAAACAACAAGCGACAGAACCCCACC	MSPPESERDTGKRGKGT*	CTTGTTGAGTGTCTC	mix2-Azi-2_24	-0.337696	0.00402718	-0.0764326	0.371759	-0.0147663	0.00729927	0.00729927	0	-0.0229885	0	0	0.00729927	0.00729927	0	-0.0114943	0.00729927	0.0291971	0.0218978	12.1927	11.1247	0.371759	3	14.6869	8.44076	0.830171	0.00790276	M	S	P	P	E	S	E	R	D	T	G	K	R	G	K	G	T	S	P
E1	ATGCGACTAACGGAACTGAGGGGACGGGGATCGAAACGCGGGAAGGGAACATAAACAACAAGCGACAGAACCCCACC	MRLTELRGRGSKRGKGT*	ATTACCGAAGCTCCC	mix2-Azi-2_24	0.152381	-0.0047619	0.371429	0.0650794	0.0539683	-0.0142857	-0.0031746	-0.0952381	-0.0714286	0.0111111	-0.0238095	-0.0952381	-0.155556	0	0	0	-0.0238095	-0.142857	8.00977	6.40782	0.371429	2	7.09024	6.58379	1.12969	0.00558797	M	R	L	T	E	L	R	G	R	G	S	K	R	G	K	G	T	M	R
E2	ATGACGCTTGCCGGGCTCTTTGTCGCACGTTCAAAACGCGGGAAGGGAACATAACCAGAAAGCAAAAGCAGGAAGCC	MTLAGLFVARSKRGKGT*	AGCGGGAGCGTTCCG	mix2-Azi-2_24	-0.232143	0.369048	0.116071	-0.0357143	0.00595238	0.0208333	-0.0714286	0	-0.0505952	0	0	-0.0357143	0	0.0208333	-0.0357143	-0.0357143	0	-0.0357143	4.27188	3.73789	0.369048	1	4.72682	3.03867	0.903752	0.00406697	M	T	L	A	G	L	F	V	A	R	S	K	R	G	K	G	T	-	M
E1	ATGCGTATCCGGCCTCCCAGGTTTCGCCCGGCCAAACGCGGGAAGGGAACATAAACAACAAGCGACAGAACCCCACC	MRIRPPRFRPAKRGKGT*	GGGATCGGGGGTCCC	mix2-Azi-2_24	-0.262427	-0.00785819	0.0310673	0.368969	0.0116959	-0.0104167	-0.026133	-0.0462354	0	-0.0104167	-0.0104167	-0.0104167	0.0116959	-0.0149854	0	0	0.0116959	-0.0208333	15.2186	9.61173	0.368969	3	16.2063	5.73971	0.939055	0.00863691	M	R	I	R	P	P	R	F	R	P	A	K	R	G	K	G	T	R	I
A1	ATGCGATACAGGCCGAACTACGCGCTCTCCCTAAAACGCGGGAAGGGAACATAAACAACAAGCGACAGAACCCCACC	MRYRPNYALSLKRGKGT*	CCACAGAAGTCTGA	mix2-Azi-2_24	-0.0873962	0.115204	0.00252799	0.367281	-0.0718671	0	-0.0884796	-0.025641	-0.025641	0	-0.025641	0.0166125	-0.025641	0	0.028169	0	0	-0.025641	6.31882	5.25085	0.367281	3	6.58379	3.88275	0.959754	0.00503138	M	R	Y	R	P	N	Y	A	L	S	L	K	R	G	K	G	T	R	Y
A2	ATGGTACGTCAAAGAATCTTAAGCCGCATTTTTAAACGCAGGAAGGGAACATAACCAGAAAGCAAAAGCAGGAAGCC	MVRQRILSRIFKRRKGT*	CGCATTGTGGGAGAG	mix2-Azi-2_24	-0.000597134	0.00347222	-0.0081166	0.031825	0.366839	0.0646453	-0.00464437	-0.0254777	0	-0.00636943	-0.0509554	-0.161558	-0.0567498	-0.0474832	-0.0469082	-0.00926663	-0.0191083	-0.0376415	25.6313	24.2963	0.366839	4	26.504	25.3223	0.967073	0.0116494	M	V	R	Q	R	I	L	S	R	I	F	K	R	R	K	G	T	R	Q
E1	ATGGACCCATAGGACCCGCCCATGCTCACCCTAAACGCGGGAAGGGAACATAAACAACAAGCGACAGAACCCCACC	MDP*	GTGTTCAGGGTTATT	mix2-Azi-2_24	-0.142506	-0.0863461	0	0.366093															6.8528	5.60684	0.366093	3	6.24616	4.22038	1.09712	0.0050583	M	D	P															D	P
A2	ATGAGATTGAGGTAGATCGCCGACTGGGCTCGGAAACGCGGGAAGGGAACATAACCAGAAAGCAAAAGCAGGAAGCC	MRLR*	ACCGGCGGGAAGCGG	mix2-Azi-2_24	-0.214286	-0.104167	0	0.366071	-0.0357143														4.27188	3.20391	0.366071	3	4.72682	2.53223	0.903752	0.00403417	M	R	L	R														R	L
E1	ATGCGAGTGCCCGTCAACGACCTCTTCTTCGTGAAACGCGGGAAGGGAACATAAACAACAAGCGACAGAACCCCACC	MRVPVNDLFFVKRGKGT*	GAACCGGCGGGGCAA	mix2-Azi-2_24	0.00707106	0.0282258	0.0281089	0.00613604	0.365065	0.0163043	0	-0.0860215	0.00543478	0.0108696	-0.0537634	-0.0321412	-0.0107527	-0.0590813	-0.037576	0.00555166	-0.0322581	-0.129032	16.3755	13.6166	0.365065	4	15.6998	12.6611	1.04304	0.00865302	M	R	V	P	V	N	D	L	F	F	V	K	R	G	K	G	T	V	P
E1	ATGCGGCGTAGGTGGTTGGCCGACATTGCGTTCAAACGCGGGAAGGGAACATAAACAACAAGCGACAGAACCCCACC	MRRRWLADIAFKRGKGT*	CCCCGAAGAGTTCCC	mix2-Azi-2_24	-0.108108	-0.0810811	0	0.364865	-0.121622	0	-0.0135135	0	0	0.027027	0	0.027027	0.0135135	-0.027027	-0.027027	0	-0.0540541	0	6.58581	4.98386	0.364865	3	6.24616	4.05156	1.05438	0.00498137	M	R	R	R	W	L	A	D	I	A	F	K	R	G	K	G	T	R	R
E2	ATGAGGTCGAGAAGCACACGTGCCGCCCAGTGCAAACGCGGGAAGGGAACATAACCAGAAAGCAAAAGCAGGAAGCC	MRSRSTRAAQCKRGKGT*	GGCGCCGCCTGAGGC	mix2-Azi-2_24	-0.00796253	0.311475	-0.040281	0.361124	-0.155035	-0.142857	0	0	-0.0407494	0	0	-0.142857	-0.0285714	0	0	0	0	-0.0857143	5.42884	5.16185	0.361124	3	5.90853	5.40208	0.918815	0.00457458	M	R	S	R	S	T	R	A	A	Q	C	K	R	G	K	G	T	R	S
E2	ATGTCGACTCTCGTCGCCTCGCGGCCCTTAGAAAAACGCGGGAAGGGAACATAACCAGAAAGCAAAAGCAGGAAGCC	MSTLVASRPLEKRGKGT*	GCTCATGCTTTTTAT	mix2-Azi-2_24	0.0909091	-0.0835227	-0.0732955	0.360795	0.0414773	-0.0755682	0	-0.03125	-0.03125	0.0727273	0	-0.03125	0.0181818	0	0	0.0181818	0	-0.25	4.89486	4.27188	0.360795	3	5.40208	5.06445	0.906106	0.00431225	M	S	T	L	V	A	S	R	P	L	E	K	R	G	K	G	T	S	T
O2	ATGAAAACCAGGAACAAGCCGCCGGGGACGTCTAAACGCGGGAAGGGAACATAACCAGAAAGCAAAAGCAGGAAGCC	MKTRNKPPGTSKRGKGT*	GCCGTCGCCGTGGAA	mix2-Azi-2_24	-0.0299072	-0.0222876	0.0277505	0.359731	-0.0166932	-0.0577062	-0.0234647	-0.0251852	-0.143675	-0.0247525	-0.00107665	-0.00925708	-0.00355189	-0.00430658	0.000321955	-0.00957903	0.0013986	-0.0131309	63.6332	44.4097	0.359731	3	68.2013	45.2425	0.93302	0.0199644	M	K	T	R	N	K	P	P	G	T	S	K	R	G	K	G	T	K	T
E1	ATGCGACGGAACGCCCTGGCATCCCGGCCTAAACGCGGGAAGGGAACATAAACAACAAGCGACAGAACCCCACC	MRRNALASRPKRGKGT*	TATACGACACCCCC	mix2-Azi-2_24	0.0409628	0.356419	0.0396959	0.125	-0.103885	0.046875	-0.135135	0.03125	-0.027027	-0.11951	-0.11951	-0.0540541	-0.027027	-0.027027	0	0	0		5.69584	4.53887	0.356419	1	6.24616	5.23327	0.911894	0.00465798	M	R	R	N	A	L	A	S	R	P	K	R	G	K	G	T		-	M
E2	ATGCGACACAGATTTCGGGACGTCCGAGTCGACAAACGCGGGAAGGGAACATAACCAGAAAGCAAAAGCAGGAAGCC	MRHRFRDVRVDKRGKGT*	GGGGTGCGTCCCGAC	mix2-Azi-2_24	-0.0315657	0	0.020202	0.00631313	0.020202	-0.0625	0	0.00883838	-0.0315657	0.356061	-0.0107323	-0.0315657	-0.0208333	-0.052399	0.0296717	-0.032197	-0.0208333	-0.147096	8.81075	8.72175	0.356061	9	8.10313	7.7655	1.08733	0.00573879	M	R	H	R	F	R	D	V	R	V	D	K	R	G	K	G	T	V	R
E2	ATGTAGAGTCGCCCTGCACGGTAGTCCGCCGGCAAACGCGGGAAGGGAACATAACCAGAAAGCAAAAGCAGGAAGCC	M*	ACAGCGCATGGACAG	mix2-Azi-2_24	-0.38141	0.355769																	3.4709	2.04694	0.355769	1	4.05156	0.844076	0.856682	0.00351607	M																	-	M
O1	ATGCGTATTTGGCCGAGTTTGTGCCTGCGCGGGAAACGCGGGAAGGGAACATAAACAACAAGCGACAGAACCCCACC	MRIWPSLCLRGKRGKGT*	CCCCTTTATTTACTT	mix2-Azi-2_24	0.0421318	0.0187152	0.353718	0.027291	-0.0301108	-0.16382	-0.0297239	-0.0236816	-0.0224148	-0.00253352	0.00224201	-0.0279695	-0.0219272	-0.011597	-0.0284571	-0.00906344	-0.00682143	-0.0599353	50.7286	34.798	0.353718	2	55.8778	40.3468	0.907848	0.0172683	M	R	I	W	P	S	L	C	L	R	G	K	R	G	K	G	T	M	R
E1	ATGTCCTTTAGATCGGGTCCACTGGTTTACAAACGCGGGAAGGGAACATAAACAACAAGCGACAGAACCCCACC	MSFRSGPLVYKRGKGT*	TATTCGTACTAATAA	mix2-Azi-2_24	-0.0862409	0.0256748	-0.076366	0.352205	0.0256748	0.0204082	0	0	0	0	0.0204082	0	-0.044108	0.0204082	0	-0.0322581	-0.225806		4.36088	3.4709	0.352205	3	5.23327	3.71393	0.833299	0.00402705	M	S	F	R	S	G	P	L	V	Y	K	R	G	K	G	T		S	F
E1	ATGAGGGATCGACATTGGGCGTGCTGTGTGCCTAAACGCGGGAAGGGAACATAAACAACAAGCGACAGAACCCCACC	MRDRHWACCVPKRGKGT*	GCCCGACCTCAAGAC	mix2-Azi-2_24	-0.0274138	-0.0343103	-0.0437931	0.352069	-0.0725862	-0.00310345	-0.0208621	-0.0339655	0.005	-0.00862069	0	-0.0403448	0.00637931	-0.00862069	0.00137931	0.005	0.01	-0.0862069	17.7995	15.2186	0.352069	3	19.5826	16.2063	0.908946	0.0091457	M	R	D	R	H	W	A	C	C	V	P	K	R	G	K	G	T	R	D
E2	ATGCGCCCGCCGATGTTCACCGCAGGCCCCCCGAAACGCGGGAAGGGAACATAACCAGAAAGCAAAAGCAGGAAGCC	MRPPMFTAGPPKRGKGT*	GTCGAAACGATCGGA	mix2-Azi-2_24	0.0671679	0.0305764	0	0.0701754	0.350877	-0.0285714	0	-0.0330827	0	0	-0.0285714	-0.257143	0	0	0	-0.0571429	-0.0857143	-0.0285714	5.07286	2.84792	0.350877	4	5.90853	3.71393	0.858565	0.00435495	M	R	P	P	M	F	T	A	G	P	P	K	R	G	K	G	T	P	P
E2	ATGTGGGTCCGCCTGGGGCGAAGTCCAATCCCAAAACGCGGGAAGGGAACATAACCAGAAAGCAAAAGCAGGAAGCC	MWVRLGRSPIPKRGKGT*	CCCCGCGTGGGCATC	mix2-Azi-2_24	0.188596	0	0	-0.09375	0.0740132	0.350877	-0.0625	-0.4375	-0.03125	0.0350877	0	-0.09375	0.0350877	0	0.0175439	0.0175439	0	0	5.07286	2.84792	0.350877	5	5.40208	4.05156	0.939055	0.00423904	M	W	V	R	L	G	R	S	P	I	P	K	R	G	K	G	T	R	L
E1	ATGAAGTGATCAAACCCTCGAGCTCTTCCTCGCAAACGCGGGAAGGGAACATAAACAACAAGCGACAGAACCCCACC	MK*	TCATGAATAGTTTCT	mix2-Azi-2_24	-0.130961	0.350208	-0.0699438																15.4856	11.7477	0.350208	1	15.8686	9.96009	0.97586	0.00818871	M	K																-	M
E1	ATGGGACGCCAGAGCTTTAGCTACACTTCTCGGAAACGCGGGAAGGGAACATAAACAACAAGCGACAGAACCCCACC	MGRQSFSYTSRKRGKGT*	GCCGTCCGGGAGGGG	mix2-Azi-2_24	-0.0133995	0.34938	0	0.0769231	0.0124069	0.0585608	0	-0.0322581	0	-0.0967742	0	-0.193548	-0.0645161	-0.0322581	0	-0.0322581	0	-0.0322581	5.78483	4.18288	0.34938	1	5.23327	3.71393	1.1054	0.00434941	M	G	R	Q	S	F	S	Y	T	S	R	K	R	G	K	G	T	-	M
E1	ATGAGACATAAGCAAACGTCGCCCCGTGACGCCAAACGCGGGAAGGGAACATAAACAACAAGCGACAGAACCCCACC	MRHKQTSPRDAKRGKGT*	GCAAACCGTTCCGGC	mix2-Azi-2_24	-0.00919118	-0.102941	0.0294118	0.349265	0.0147059	-0.0625	0	-0.03125	0	0	0	-0.03125	0	0	0	-0.09375	0	-0.0625	6.05183	5.16185	0.349265	3	5.40208	4.55801	1.12028	0.00444976	M	R	H	K	Q	T	S	P	R	D	A	K	R	G	K	G	T	R	H
E2	ATGATTAATTGGCAGGGCCTTGGCACCGAGGCGAAACGCGGGAAGGGAACATAACCAGAAAGCAAAAGCAGGAAGCC	MINWQGLGTEAKRGKGT*	ATACTCCGTTGACGA	mix2-Azi-2_24	-0.135919	0.117901	0.349001	-0.0105758	0.00391696	0	-0.108108	-0.027027	0	0	0	0	-0.027027	0	0	0	0	-0.135135	6.14082	4.98386	0.349001	2	6.24616	4.05156	0.983136	0.0046655	M	I	N	W	Q	G	L	G	T	E	A	K	R	G	K	G	T	M	I
E1	ATGATGGGGGGTCGACCGCGCCAGCCGGTCTGGAAACGCGGGAAGGGAACATAAACAACAAGCGACAGAACCCCACC	MMGGRPRQPVWKRGKGT*	ATATAAAGTCCTGCA	mix2-Azi-2_24	-0.0689061	0.0232558	-0.0740741	0.0327304	0.348837	-0.193798	0.0189492	-0.0318691	0.0232558	0	0.0465116	0	-0.0137812	0	-0.0740741	0	0	0	3.82689	3.3819	0.348837	4	4.55801	3.54512	0.839597	0.00367854	M	M	G	G	R	P	R	Q	P	V	W	K	R	G	K	G	T	G	G
E2	ATGCGCGGCAGAAGTTACCGAGCCAAGCGGCTAAAACGCGGGAAGGGAACATAACCAGAAAGCAAAAGCAGGAAGCC	MRGRSYRAKRLKRGKGT*	GCGTCCGATACCCAA	mix2-Azi-2_24	0.0112036	0.0195262	-0.0172855	0.345711	-0.0345711	-0.0227273	0.00544174	-0.03137	-0.03137	-0.0227273	0	-0.136364	-0.0227273	0	0.028169	0	0	-0.0909091	6.31882	4.09388	0.345711	3	7.42787	4.89564	0.850691	0.00491102	M	R	G	R	S	Y	R	A	K	R	L	K	R	G	K	G	T	R	G
E1	ATGCGACGCGTCACGTTGGATATCCCGAGCTGGAAACGCGGGAAGGGAACATAAACAACAAGCGACAGAACCCCACC	MRRVTLDIPSWKRGKGT*	AGAGTATTGCTCTTA	mix2-Azi-2_24	0.13615	0.344644	-0.0405463	-0.0134443	-0.00917627	-0.0768246	-0.00810926	-0.0606061	0.0130175	0.0211268	-0.00810926	-0.0909091	-0.0384123	0.0140845	-0.0151515	0	-0.030303	-0.121212	12.6376	8.63275	0.344644	1	11.1418	8.9472	1.13425	0.00681487	M	R	R	V	T	L	D	I	P	S	W	K	R	G	K	G	T	-	M
A1	ATGAAGCAGCGAGAGGCAACCGCAACAAGCATCAAACGCGGGAAGGGAACATAAACAACAAGCGACAGAACCCCACC	MKQREATATSIKRGKGT*	GATGCTCCCTTTTGG	mix2-Azi-2_24	-0.0440213	0.0391073	-0.0636773	0.344185	-0.130221	-0.0329648	0	0	0	0	-0.0329648	0	0.00757576	0.00757576	0	-0.0135135	-0.027027	-0.0540541	11.7477	8.45476	0.344185	3	12.4923	8.44076	0.940391	0.00689112	M	K	Q	R	E	A	T	A	T	S	I	K	R	G	K	G	T	K	Q
E1	ATGACGTGCGCCATGGTGGTCTGCAATATTTACAAACGCGGGAAGGGAACATAAACAACAAGCGACAGAACCCCACC	MTCAMVVCNIYKRGKGT*	GGGGATCGGGGGTGC	mix2-Azi-2_24	-0.0764739	0.016129	0.343715	-0.0803671	0.0392102	-0.00917686	-0.00333704	0	0.0322581	-0.0172414	0.00806452	-0.0355951	-0.0953838	-0.00917686	-0.00917686	0	-0.0517241	-0.0344828	11.0357	8.45476	0.343715	2	9.79128	6.58379	1.12709	0.00627585	M	T	C	A	M	V	V	C	N	I	Y	K	R	G	K	G	T	M	T
E1	ATGAAGACGCACCGGGACCCCGGCCGCAGCCCGAAACGCGGGAAGGGAACATAAACAACAAGCGACAGAACCCCACC	MKTHRDPGRSPKRGKGT*	GAAAGTTGGACCTC	mix2-Azi-2_24	0.137061	0.342105	-0.0816886	-0.0257675	-0.00767544	0.0263158	-0.00383772	-0.0142544	-0.0142544	-0.0350877	-0.0104167	-0.0833333	0	-0.0208333	-0.0104167	-0.03125	-0.0625	-0.104167	13.5276	9.70072	0.342105	1	16.2063	13.8428	0.834716	0.00772911	M	K	T	H	R	D	P	G	R	S	P	K	R	G	K	G	T	-	M
O2	ATGAAAGTCCGAAGGTAAATGAGTGCGCACAAAAACGCGGGAAGGGAACATAACCAGAAAGCAAAAGCAGGAAGCC	MKVRR*	CACGTGGGGCGCACC	mix2-Azi-2_24	0.051583	-0.046792	-0.0012776	0.342077	-0.250609	-0.0199625													18.4225	12.9046	0.342077	3	20.4266	14.8557	0.901885	0.00909343	M	K	V	R	R													K	V
O1	ATGCGCAGGAGGACGTCTCGGTCTTTACCGCGTAAACGCGGGAAGGGAACATAAACAACAAGCGACAGAACCCCACC	MRRRTSRSLPRKRGKGT*	GCCGCGCGGGGGG	mix2-Azi-2_24	-0.19498	-0.0146763	0.00620304	0.340304	0.10689	0	-0.0266667	-0.0683613	-0.0311111	-0.0177778	-0.00444444	-0.04	0	-0.00444444	-0.0177778	-0.00888889	0.00239808	-0.0222222	37.1119	26.6992	0.340304	3	37.9834	19.7514	0.977057	0.0134626	M	R	R	R	T	S	R	S	L	P	R	K	R	G	K	G	T	R	R
E1	ATGAGATGTGAAGCCCAGGCACTGTCGACCGAGAAACGCGGGAAGGGAACATAAACAACAAGCGACAGAACCCCACC	MRCEAQALSTEKRGKGT*	ACTGGACCGTGTTCA	mix2-Azi-2_24	0.1	0.34	0.08	-0.16	0.04	-0.12	-0.12	0	0	0.04	0	0.02	-0.02	0	-0.08	-0.02	0	-0.12	4.44987	3.5599	0.34	1	4.22038	3.88275	1.05438	0.00366596	M	R	C	E	A	Q	A	L	S	T	E	K	R	G	K	G	T	-	M
E2	ATGAATAAACTCGCCGCATCATGGTAAAAGACCAAACGCGGAAGGGAACTAACCAGAAAGCAAAAGCAGGAAGCC	MNKLAASW*	CGGACGTGGGGGTG	mix2-Azi-2_24	-0.410839	0.339161	0.0751748	-0.0157343	0.0227273	-0.115385	-0.0541958	0.0909091	0.0227273										3.91589	3.11491	0.339161	1	4.38919	1.68815	0.892166	0.00356066	M	N	K	L	A	A	S	W										-	M
E1	ATGGTTACACTATGTTCAGCGGCTAGAGCGGTTAAACGCGGGAAGGGAACATAAACAACAAGCGACAGAACCCCACC	MVTLCSAARAVKRGKGT*	ATATATACTTCCGTT	mix2-Azi-2_24	0.0659341	0.336996	-0.025641	0.032967	-0.029304	-0.014652	0.047619	0	-0.115385	-0.115385	0	-0.014652	0	0	-0.014652	0	0	-0.115385	3.73789	3.20391	0.336996	1	4.38919	3.88275	0.851613	0.00348873	M	V	T	L	C	S	A	A	R	A	V	K	R	G	K	G	T	-	M
E2	ATGCAGAAGCGGCCGTTCCCCACGCGAGGTCCGAAACGCGGGAAGGGAACATAACCAGAAAGCAAAAGCAGGAAGCC	MQKRPFPTRGPKRGKGT*	GAAGAGGCGGACAGG	mix2-Azi-2_24	-0.0353218	0.33595	0	0.0204082	-0.0180534	-0.0361067	-0.0384615	-0.192308	-0.0384615	0	0	0	0	0	0	0.0204082	0.0204082	-0.0384615	4.36088	2.66992	0.33595	1	4.38919	2.53223	0.993548	0.00364309	M	Q	K	R	P	F	P	T	R	G	P	K	R	G	K	G	T	-	M
E1	ATGCGGTCATGGCCACGCTTCCCCCGCGCGGGCAAACGCGGGAAGGGAACATAAACAACAAGCGACAGAACCCCACC	MRSWPRFPRAGKRGKGT*	GGACGACACGTTT	mix2-Azi-2_24	0.190416	0.0798655	0.335015	-0.025641	0.00714586	0.0655738	-0.00924758	-0.137453	0	-0.025641	-0.025641	-0.025641	0	0.0163934	-0.179487	0	-0.025641	-0.102564	5.42884	3.4709	0.335015	2	6.58379	4.55801	0.824578	0.00438436	M	R	S	W	P	R	F	P	R	A	G	K	R	G	K	G	T	M	R
E1	ATGAAACCAAGGCAGAGGGATGAAAAGACTAATAAACGCGGGAAGGGAACATAAACAACAAGCGACAGAACCCCACC	MKPRQRDEKTNKRGKGT*	GCCGGCGGACGCGTC	mix2-Azi-2_24	0.0412758	-0.0422139	0.146341	0.333959	0.0487805	-0.0140713	-0.0909944	-0.0384615	-0.0384615	0	0	0	0	-0.0384615	0	-0.0384615	-0.0384615	-0.0384615	3.6489	2.93692	0.333959	3	4.38919	2.86986	0.831336	0.0034323	M	K	P	R	Q	R	D	E	K	T	N	K	R	G	K	G	T	K	P
E2	ATGAGACGTCCAGTGTCCGGATGGCACCCGCCTAAACGCGGGAAGGGAACATAACCAGAAAGCAAAAGCAGGAAGCC	MRRPVSGWHPPKRGKGT*	CTTCATGCTCCTAGG	mix2-Azi-2_24	0.0374269	0.333333	0.0947368	0.0842105	0.156725	0.0105263	-0.0222222	-0.0561404	0.0105263	0	-0.189474	-0.333333	-0.0444444	0	-0.0222222	-0.0245614	-0.00116959	-0.0116959	8.45476	7.38679	0.333333	1	7.59668	6.7526	1.11295	0.0052041	M	R	R	P	V	S	G	W	H	P	P	K	R	G	K	G	T	-	M
E2	ATGTCGGTTCTACCCTACTTTCACGGCTCTAGTAAACGCGGGAAGGGAACATAACCAGAAAGCAAAAGCAGGAAGCC	MSVLPYFHGSSKRGKGT*	CTTTGCGACTGGAGG	mix2-Azi-2_24	-0.0601447	0.0175105	0.331938	0.056338	0.0140845	0.0163685	0.028169	0	0	0	-0.27027	-0.108108	0.0140845	0	0	0	0	-0.0540541	6.31882	5.07286	0.331938	2	6.24616	4.72682	1.01163	0.00447572	M	S	V	L	P	Y	F	H	G	S	S	K	R	G	K	G	T	M	S
E1	ATGGCAGAGTGGATAGTTTCTCGTCCTCCCCCAAAACGCGGGAAGGGAACATAAACAACAAGCGACAGAACCCCACC	MAEWIVSRPPPKRGKGT*	ATGGTCCTGCAGGGG	mix2-Azi-2_24	-0.0204082	0.331633	0.0102041	0	0.0816327	0	-0.0357143	0	-0.0714286	0.0204082	-0.321429	0	0	0	0	0	0	-0.0357143	4.36088	3.02591	0.331633	1	4.72682	3.3763	0.922581	0.0036774	M	A	E	W	I	V	S	R	P	P	P	K	R	G	K	G	T	-	M
E1	ATGAGTCAATACTGCAGCCACCCGGCGCACCACAAACGCGGGAAGGGAACATAAACAACAAGCGACAGAACCCCACC	MSQYCSHPAHHKRGKGT*	CGGGTACCTCAGAAA	mix2-Azi-2_24	-0.0290179	0.330357	-0.00223214	0.046875	0.0357143	-0.0111607	-0.0223214	0.0111607	-0.0379464	0	0.00892857	-0.0446429	0	-0.015625	-0.078125	-0.00669643	0.0178571	-0.171875	9.96772	8.54376	0.330357	1	10.8042	8.60957	0.922581	0.00602588	M	S	Q	Y	C	S	H	P	A	H	H	K	R	G	K	G	T	-	M
E1	ATGCGTCCGCCATGTCCGCCCCACCATCGCTTTAAACGCGGGAAGGGAACATAAACAACAAGCGACAGAACCCCACC	MRPPCPPHHRFKRGKGT*	GCGGCTGCGGCGGGC	mix2-Azi-2_24	-0.0625	0	0	-0.0745192	0.329327	0.00240385	-0.0168269	0	0	0	0	-0.0745192	-0.03125	-0.0120192	-0.0120192	0	0.0576923	-0.0625	4.62787	4.53887	0.329327	4	5.40208	4.72682	0.856682	0.00387024	M	R	P	P	C	P	P	H	H	R	F	K	R	G	K	G	T	P	P
E2	ATGCCGCATGCACCAGACCTCAGCGTTCCTCTCAAACGCGGGAAGGGAACATAACCAGAAAGCAAAAGCAGGAAGCC	MPHAPDLSVPLKRGKGT*	GGGGCCGACCGACCT	mix2-Azi-2_24	-0.0549242	-0.00994318	-0.0871212	0.015625	0.329072	0	0.0175189	-0.0899621	-0.030303	-0.030303	0.015625	0	0	0	0	0.015625	-0.0606061	0	5.69584	4.62787	0.329072	4	5.5709	4.05156	1.02243	0.00415499	M	P	H	A	P	D	L	S	V	P	L	K	R	G	K	G	T	H	A
E1	ATGCGGCAGCCGCTCGACCGACCTGCCTCTCATAAACGCGGGAAGGGAACATAAACAACAAGCGACAGAACCCCACC	MRQPLDRPASHKRGKGT*	CAGAGGGCGGAACTC	mix2-Azi-2_24	-0.0862069	-0.0172414	0.0517241	-0.0344828	0.327586	0.0344828	-0.0172414	-0.0172414	0	-0.0344828	0	-0.0344828	0	-0.0689655	0	0	-0.0344828	0	5.16185	3.82689	0.327586	4	4.89564	2.86986	1.05438	0.00386227	M	R	Q	P	L	D	R	P	A	S	H	K	R	G	K	G	T	Q	P
E1	ATGCATCCGGGTCCCGGCTCCATTAACACCGTCAAACGCGGGAAGGGAACATAAACAACAAGCGACAGAACCCCACC	MHPGPGSINTVKRGKGT*	GTGTCTGCAATTGCG	mix2-Azi-2_24	-0.140189	-0.115603	0.0120567	0.326005	0.0333333	0	0.000945626	-0.0638298	-0.0212766	0	0	-0.0425532	0	0	0.0111111	0	0	0	8.00977	4.36088	0.326005	3	7.93431	3.20749	1.00951	0.0050735	M	H	P	G	P	G	S	I	N	T	V	K	R	G	K	G	T	H	P
E1	ATGCGACAACGGGCCCCTCCGATTGCCTGCTACAAACGCGGGAAGGGAACATAAACAACAAGCGACAGAACCCCACC	MRQRAPPIACYKRGKGT*	CGCTCCGGGTGGGAC	mix2-Azi-2_24	0.151186	0.115942	0.200922	0.325099	0.0434783	0.0144928	-0.704545	-0.159091	0	0	0	-0.0227273	0.0144928	-0.00823452	0	0.0144928	0	0	6.14082	4.98386	0.325099	3	7.42787	7.25905	0.826728	0.00457867	M	R	Q	R	A	P	P	I	A	C	Y	K	R	G	K	G	T	R	Q
E1	ATGAAATTATCCGGCCGCCGTCCAGACTGGCAGAAACGCGGGAAGGGAACATAAACAACAAGCGACAGAACCCCACC	MKLSGRRPDWQKRGKGT*	TATTTAACTGTATCA	mix2-Azi-2_24	-0.086771	0.324324	0.0426743	0.027027	0.0945946	0	0.0135135	-0.0263158	0.0291607	0	0.0277383	-0.183499	0.0135135	0	-0.0654339	-0.0526316	0	-0.157895	6.58581	5.25085	0.324324	1	6.41497	4.55801	1.02663	0.00446358	M	K	L	S	G	R	R	P	D	W	Q	K	R	G	K	G	T	-	M
E2	ATGCCTGCTATCTAAACACAGTTCGGTGTATGGAAACGCGGGAAGGGAACATAACCAGAAAGCAAAAGCAGGAAGCC	MPAI*	ACCGAGCTGTCGGGT	mix2-Azi-2_24	-0.134206	-0.239771	0.0638298	0.323241	-0.0384615														4.18288	2.49193	0.323241	3	4.38919	2.02578	0.952995	0.00346157	M	P	A	I														P	A
E1	ATGTATGGGTTCTAGGCACCCACGTGCGCATCGAAACGCGGGAAGGGAACATAAACAACAAGCGACAGAACCCCACC	MYGF*	GTACGCGGGCGCCCG	mix2-Azi-2_24	-0.144012	-0.105721	0.0256293	-0.0176964	0.321281														10.2347	5.96283	0.321281	4	9.62246	4.05156	1.06363	0.00570473	M	Y	G	F														G	F
E2	ATGAGTTCAGGCGCCTGTTGCCACCTTGCCTGTAAACGCGGGAAGGGAACATAACCAGAAAGCAAAAGCAGGAAGCC	MSSGACCHLACKRGKGT*	AGGCGCGGTTGGGCG	mix2-Azi-2_24	-0.25762	0.319303	-0.0595065	0.0181422	0	-0.0384615	0	0.0188679	0	0	0	0.0377358	0	0	0	-0.0384615	0	0	4.71687	2.84792	0.319303	1	4.38919	1.51934	1.07465	0.00354534	M	S	S	G	A	C	C	H	L	A	C	K	R	G	K	G	T	-	M
E1	ATGAGCCCCGGTCGTAAGCCCCACCTGGCGTTTAAACGCGGGAAGGGAACATAAACAACAAGCGACAGAACCCCACC	MSPGRKPHLAFKRGKGT*	CCCGAGGCCCACAGG	mix2-Azi-2_24	-0.285643	0.00993542	0.0352707	0.318927	0	0.0819672	-0.0442126	0	0	0	0	-0.0606061	0	0	0	0	0	-0.030303	5.42884	3.82689	0.318927	3	5.5709	2.1946	0.974501	0.00396912	M	S	P	G	R	K	P	H	L	A	F	K	R	G	K	G	T	S	P
E2	ATGATTCGAAACCCGAACAGGCCCGTCAACTAGAAACGCGGGAAGGGAACATAACCAGAAAGCAAAAGCAGGAAGCC	MIRNPNRPVN*	GGCGTGTCCGAGTGG	mix2-Azi-2_24	0.0374665	-0.0899495	0.105263	0.318763	-0.0110021	-0.0157597	-0.0917336	-0.0847458	0	-0.0169492	-0.118644								10.1457	8.98874	0.318763	3	9.96009	9.11602	1.01864	0.00570406	M	I	R	N	P	N	R	P	V	N								I	R
E1	ATGAATAGAATTGGGCCTCCGGCTGCCTGTCACAAACGCGGGAAGGGAACATAAACAACAAGCGACAGAACCCCACC	MNRIGPPAACHKRGKGT*	GAGCATTAACGGGGT	mix2-Azi-2_24	-0.0549451	0.318681	-0.0175824	-0.0549451	0.0021978	0.0615385	0	0	0	-0.0571429	-0.0571429	-0.0285714	0	0	0.0153846	-0.0857143	0	-0.0571429	5.78483	4.36088	0.318681	1	5.90853	4.22038	0.979065	0.00411486	M	N	R	I	G	P	P	A	A	C	H	K	R	G	K	G	T	-	M
E1	ATGAAACATCAGCGAATGCCGTCCCGCTTGCTAAAACACGGGAAGGGAACATAAACAACAAGCGACAGAACCCCACC	MKHQRMPSRLLKHGKGT*	CTGACAACTAAATCA	mix2-Azi-2_24	0.125368	0.317647	0.00294118	0.0503676	0.0139706	-0.107721	-0.0172794	-0.0172794	0	-0.0352941	-0.0580882	0.000735294	-0.0352941	0	-0.0588235	-0.0352941	0	-0.0941176	14.2396	10.6797	0.317647	1	14.3493	11.8171	0.992356	0.00702604	M	K	H	Q	R	M	P	S	R	L	L	K	H	G	K	G	T	-	M
E1	ATGATTATGTCCCACGCCCCTCGGCCGCCATTCAAACGCGGGAAGGGAACATAAACAACAAGCGACAGAACCCCACC	MIMSHAPRPPFKRGKGT*	GGTGGAGGTGGCGGG	mix2-Azi-2_24	-0.00859951	0.0151515	0.317363	0.00982801	0.0151515	-0.00532351	-0.04095	-0.0389025	-0.0929566	-0.027027	-0.023751	-0.027027	-0.027027	-0.0540541	0.0151515	-0.027027	0	0	5.87383	5.60684	0.317363	2	6.24616	5.90853	0.940391	0.00418616	M	I	M	S	H	A	P	R	P	P	F	K	R	G	K	G	T	M	I
E1	ATGCAGCTGGGAGTTAAGTAATGGCCCTAGTCCAAACGCGGGAAGGGAACATAAACAACAAGCGACAGAACCCCACC	MQLGVK*	CCGGAAGGGGCGGAG	mix2-Azi-2_24	-0.110784	-0.0235294	-0.0882353	0.00588235	-0.00686274	0.0313725	0.316667												9.07774	5.69584	0.316667	6	10.1289	4.89564	0.896221	0.00550775	M	Q	L	G	V	K												V	K
O1	ATGGTATTCGACTAGGACGTCCTATGGGTCACGAAACGCGGGAAGGGAACATAAACAACAAGCGACAGAACCCCACC	MVFD*	CACTAGATAATCAC	mix2-Azi-2_24	-0.266227	-0.010192	-0.0501037	-0.0157501	0.316227														63.9002	45.6557	0.316227	4	72.7593	31.7372	0.87824	0.0179177	M	V	F	D														F	D
O1	ATGCACGGAACATCAGTTCTTTTCGTAGTATGCAAACGCGGGAAGGGAACATAAACAACAAGCGACAGAACCCCACC	MHGTSVLFVVCKRGKGT*	TACCGGAAGGCCTAT	mix2-Azi-2_24	0.240546	0.316176	-0.0105042	-0.0231092	0	0	0.0178571	0	-0.0294118	-0.0588235	0.0178571	-0.0294118	-0.0588235	0	-0.0882353	0	-0.0294118	-0.264706	4.98386	2.75892	0.316176	1	5.73971	4.55801	0.868311	0.00386949	M	H	G	T	S	V	L	F	V	V	C	K	R	G	K	G	T	-	M
E1	ATGCTTAAGAGATATCTCGGGGGTGGGGCTTCCAAACGCGGGAAGGGAACATAAACAACAAGCGACAGAACCCCACC	MLKRYLGGGASKRGKGT*	AGTATTAATCATAGC	mix2-Azi-2_24	0.113108	0.315539	0.0676533	-0.117865	0.0216702	-0.0362051	-0.0362051	-0.116279	0	0.0113636	0.0340909	-0.0232558	-0.0465116	0.0227273	-0.0697674	-0.0465116	-0.035148	0	7.83178	6.67481	0.315539	1	7.25905	6.58379	1.0789	0.00474865	M	L	K	R	Y	L	G	G	G	A	S	K	R	G	K	G	T	-	M
O1	ATGGTATTGTATCATTAATTAGGCAGCGCTTCGAAACGCGGAAGGGAACATAAACAACAAGCGACAGAACCCCACC	MVLYH*	GTAAGCGGGAATCCG	mix2-Azi-2_24	-0.237828	-0.0317629	-0.106509	-0.00749381	-0.0648791	0.313665													51.0845	38.0909	0.313665	5	58.2412	29.5426	0.87712	0.0155377	M	V	L	Y	H													Y	H
E1	ATGTGGGTCGACATTCCGACTTCGGGCCCCGCCAAACGCGGGAAGGGAACATAAACAACAAGCGACAGAACCCCACC	MWVDIPTSGPAKRGKGT*	CTAGGTGACACGTGC	mix2-Azi-2_24	-0.251735	0	-0.00231397	0.00608939	0.0327609	0.312954	0.158365	-0.0502172	-0.0443308	0	-0.0252101	-0.0659684	-0.0203792	-0.0168067	-0.0168067	0.0109203	0.0338164	-0.0504202	18.4225	13.3496	0.312954	5	20.089	9.28483	0.917043	0.00827762	M	W	V	D	I	P	T	S	G	P	A	K	R	G	K	G	T	D	I
A1	ATGAGACACATGAGATCACCTCCCCATACCCCCAAACGCGGGAAGGGAACATAAACAACAAGCGACAGAACCCCACC	MRHMRSPPHTPKRGKGT*	CCCGAATGTTCTTCT	mix2-Azi-2_24	0.108052	0.311848	-0.0252399	0.0106383	0.00834376	0.0531915	-0.00896955	-0.337922	0.00166875	0.0106383	0.0106383	-0.0980392	-0.0196078	0.0212766	-0.00896955	0	-0.0196078	-0.0196078	8.36576	7.1198	0.311848	1	8.60957	8.27194	0.971682	0.00503953	M	R	H	M	R	S	P	P	H	T	P	K	R	G	K	G	T	-	M
E1	ATGTAGATTACCCACCCCTTAAAGCGCAGCCATAAACGCGGGAAGGGAACATAAACAACAAGCGACAGAACCCCACC	M*	ATTAGGGAACGCATT	mix2-Azi-2_24	-0.371163	0.311628																	3.82689	2.40293	0.311628	1	4.22038	1.18171	0.906765	0.00321091	M																	-	M
A1	ATGATTTAGCAGCATACACGGCGTGCGCCCACGAAACGCTGGAAGGGAACATAAACAACAAGCGACAGAACCCCACC	MI*	GTTTCTCTTGTCGGA	mix2-Azi-2_24	-0.0239155	0.309603	-0.0951057																8.27676	7.38679	0.309603	1	9.79128	7.7655	0.84532	0.00518405	M	I																-	M
A1	ATGGCTGGGGGCCCCCCCGGCACGCGCCCCCCTAAACGCGGGAAGGGAACATAAACAACAAGCGACAGAACCCCACC	MAGGPPGTRPPKRGKGT*	GCGGCACGGGAACGC	mix2-Azi-2_24	-0.13986	0.309441	0	0.0227273	0	0	-0.0384615	-0.115385	0	0	0	0	0	0	0	-0.0384615	0	0	3.91589	1.60195	0.309441	1	4.38919	1.18171	0.892166	0.00324864	M	A	G	G	P	P	G	T	R	P	P	K	R	G	K	G	T	-	M
O2	ATGTACATGCCGTAGCCGGATTACGCGCCCGTGAAACGCGGGAAGGGAACATAACCAGAAAGCAAAAGCAGGAAGCC	MYMP*	GGTGCACGCTGTCAC	mix2-Azi-2_24	-0.223939	-0.0110089	-0.0347728	-0.026997	0.309219														203.804	136.611	0.309219	4	241.574	106.354	0.84365	0.0356505	M	Y	M	P														M	P
E2	ATGCTTAGACCGGTTGTCGGCCACCCACCGGCCAAACGCGGGAAGGGAACATAACCAGAAAGCAAAAGCAGGAAGCC	MLRPVVGHPPAKRGKGT*	GAGGAGGGTGCCGTC	mix2-Azi-2_24	-0.246651	0.0212766	0.308905	-0.126872	0.0638298	0	0.0851064	0.0212766	0	-0.037037	-0.0740741	0	0	0	0	0	0	-0.037037	4.18288	2.49193	0.308905	2	4.55801	1.68815	0.917699	0.00334585	M	L	R	P	V	V	G	H	P	P	A	K	R	G	K	G	T	M	L
E1	ATGGTACATAGCCTCTTGGCTCATTGGCTGAACAAACGCGGGAAGGGAACATAAACAACAAGCGACAGAACCCCACC	MVHSLLAHWLNKRGKGT*	TCGGCGGGGGCGGCA	mix2-Azi-2_24	0.0961538	0.307692	0.0192308	-0.211538	-0.0192308	-0.0576923	0	0	0.0192308	0	0	-0.115385	0	0	0	0	0	0	4.62787	2.04694	0.307692	1	4.38919	2.1946	1.05438	0.00339689	M	V	H	S	L	L	A	H	W	L	N	K	R	G	K	G	T	-	M
E1	ATGAGGATCATCCTACACTGAACCTCGGACAAGAAACGCGGGAAGGGAACATAAACAACAAGCGACAGAACCCCACC	MRIILH*	TATGTCCTGCATAG	mix2-Azi-2_24	-0.0607143	0.307143	0.0464286	-0.00714286	-0.0571429	-0.0928571	-0.0642857												6.22982	4.89486	0.307143	1	6.7526	4.72682	0.922581	0.00422168	M	R	I	I	L	H												-	M
E2	ATGGGACAGCCCGCAGCGGGGGGTAAACCTGGTAAACGCGGGAAGGGAACATAACCAGAAAGCAAAAGCAGGAAGCC	MGQPAAGGKPGKRGKGT*	CGTGGACCAGCCCGG	mix2-Azi-2_24	0	0	0	0	0	0	0.306927	-0.101204	-0.193073	0.00847458	-0.00712356	0.0278801	0.0194056	-0.00712356	0.00847458	-0.0325473	-0.0205109	0.0338983	10.5017	10.5017	0.306927	6	11.6482	11.1418	0.901569	0.0058174	M	G	Q	P	A	A	G	G	K	P	G	K	R	G	K	G	T	A	A
E1	ATGTAGAGGCAGGCAATCTGCGGGTGTGTCGCCAAACGCGGGAAGGGAACATAAACAACAAGCGACAGAACCCCACC	M*	TAGTGCCGGGGGC	mix2-Azi-2_24	-0.299186	0.306067																	11.9257	8.89975	0.306067	1	12.9988	5.90853	0.917446	0.00622982	M																	-	M
A2	ATGAGAATGAGGCGGGGATAACACTCTTCCTGGAAACGCGGGAAGGGAACATAACCAGAAAGCAAAAGCAGGAAGCC	MRMRRG*	AAGGCCCCTGGTAAG	mix2-Azi-2_24	-0.203493	0.00396246	-0.0173879	0.305579	0.0657195	-0.0585766	-0.00531804												48.7706	36.222	0.305579	3	47.2682	24.9846	1.03178	0.0140182	M	R	M	R	R	G												R	M
E2	ATGGTCGGGTACTGACATCGTAAGCATGCCTAAACGCGGGAAGGGAACATAACCAGAAAGCAAAAGCAGGAAGCC	MVGY*	GAGCCCCGAGCAGTG	mix2-Azi-2_24	-0.21783	-0.0548608	-0.12021	0.0980234	0.304155														5.96283	4.27188	0.304155	4	6.24616	3.20749	0.954639	0.00403014	M	V	G	Y														G	Y
O1	ATGCGATGCCGATCGTCTTGGGCGGTGCGCCCCAAACGCGGGAAGGGAACATAAACAACAAGCGACAGAACCCCACC	MRCRSSWAVRPKRGKGT*	TGCGGCCGATGCGCC	mix2-Azi-2_24	-0.163459	0.0103952	0.0730241	0.303981	-0.0225945	-0.015063	0.0119129	-0.0499427	0	0.00317869	0.00317869	-0.0892039	-0.0174399	0.00277778	-0.0154639	-0.0075315	-0.00515464	-0.0154639	32.0391	19.6684	0.303981	3	32.7501	14.5181	0.978289	0.011003	M	R	C	R	S	S	W	A	V	R	P	K	R	G	K	G	T	R	C
E2	ATGCGGCCGCCTGAGCGAGACACGAGGTAAGGGAAACGCGGGAAGGGAACATAACCAGAAAGCAAAAGCAGGAAGCC	MRPPERDTR*	TGCGACGAAGGAGGG	mix2-Azi-2_24	-0.311538	0.0679487	-0.147436	-0.0141026	0.303846	0.0192308	0	0	0	0									4.62787	3.29291	0.303846	4	5.06445	2.02578	0.913794	0.00350208	M	R	P	P	E	R	D	T	R									P	P
O2	ATGAGATTTAGGCATCTTCCCTAACCCATTCGCAAACGCGGGAAGGGAACATAACCAGAAAGCAAAAGCAGGAAGCC	MRFRHLP*	GCGGGGGAACCACCC	mix2-Azi-2_24	-0.227226	-0.0308988	-0.0105373	0.303693	0.0240491	-0.0321746	0	-0.0233248											59.1833	36.311	0.303693	3	69.0454	26.504	0.857165	0.0165517	M	R	F	R	H	L	P											R	F
E1	ATGTAACCCGCGCACGCCCTGTTATCCCCCTGTAAACGCGGGAAGGGAACATAAACAACAAGCGACAGAACCCCACC	M*	TTCGGGCGTCAGAAA	mix2-Azi-2_24	-0.247963	0.302809																	14.2396	8.72175	0.302809	1	15.0245	5.40208	0.947755	0.0067912	M																	-	M
O1	ATGTAAACTAAAGACTAGAAAGGATAGCTCCTTAAACGCGGGAAGGGAACATAAACAACAAGCGACAGAACCCCACC	M*	CGGGGCTGCGGTCGG	mix2-Azi-2_24	-0.354386	0.301754																	8.45476	6.8528	0.301754	1	9.62246	4.38919	0.878648	0.00505854	M																	-	M
E1	ATGGAGAGCGTAAGAGGCCCACGCCTGAAGCACAAACGCGGGAAGGGAACATAAACAACAAGCGACAGAACCCCACC	MESVRGPRLKHKRGKGT*	GGCGGGGGCGTGCCG	mix2-Azi-2_24	-0.0515971	0.301597	0.0798526	-0.0730958	-0.0915233	0.0810811	0.0540541	0.00429975	0	-0.0681818	-0.0227273	-0.0681818	0.0135135	-0.0227273	-0.0227273	0	-0.0227273	-0.0681818	6.58581	5.42884	0.301597	1	7.42787	5.5709	0.886636	0.00433807	M	E	S	V	R	G	P	R	L	K	H	K	R	G	K	G	T	-	M
E2	ATGAGTAAAGTTGTCAATCCACCTCCCTGCCATAAACGCGGGAAGGGAACATAACCAGAAAGCAAAAGCAGGAAGCC	MSKVVNPPPCHKRGKGT*	TTGCGGGCCGCGCCA	mix2-Azi-2_24	-0.0904762	0.301587	0.111111	-0.0269841	0.0309524	-0.0626984	-0.0134921	-0.0357143	-0.0714286	-0.142857	0	0	0	0	0	0	0	0	4.00489	2.93692	0.301587	1	4.72682	3.03867	0.847268	0.0032596	M	S	K	V	V	N	P	P	P	C	H	K	R	G	K	G	T	-	M
A2	ATGATAGATAAAATAAGATAGAATACGGAGCACAAACGCGGGAAGGGAACATAACCAGAAAGCAAAAGCAGGAAGCC	MIDKIR*	GTATCAGTTTTTTGT	mix2-Azi-2_24	-0.107267	-0.0265395	-0.0328972	-0.0684557	-0.00709692	0.300954	-0.0321579												14.8626	10.7687	0.300954	5	13.674	8.44076	1.08692	0.00664602	M	I	D	K	I	R												K	I
E1	ATGCGTCGCCGGTATCCAGGGGAACCCGCACCGAAACGCGGGAAGGGAACATAAACAACAAGCGACAGAACCCCACC	MRRRYPGEPAPKRGKGT*	CATAGAGCTGCGATA	mix2-Azi-2_24	-0.0488095	-0.00833333	0.0488095	0.3	-0.0559524	-0.00714286	-0.0357143	-0.0797619	-0.0357143	-0.0357143	0.0107143	-0.0178571	0	0	-0.0178571	0	0	-0.0357143	9.34473	7.1198	0.3	3	9.45365	6.92142	0.988479	0.00515541	M	R	R	R	Y	P	G	E	P	A	P	K	R	G	K	G	T	R	R
E1	ATGCATTCAAGTGCGCTCTAGGTAAGCAGCCCAAACGCGGGAAGGGAACATAAACAACAAGCGACAGAACCCCACC	MHSSAL*	ATTGTAACTATGATA	mix2-Azi-2_24	-0.400794	0.299603	0.0666667	-0.0293651	0.0154762	0.0265873	0.00873016												8.00977	5.69584	0.299603	1	9.45365	3.03867	0.847268	0.00491514	M	H	S	S	A	L												-	M
E1	ATGCGTCAGCGCACGCCCCCACGTAGACCGCGTAAACGCGGGAAGGGAACATAAACAACAAGCGACAGAACCCCACC	MRQRTPPRRPRKRGKGT*	GGGCGTGGCCCGGGC	mix2-Azi-2_24	-0.113753	-0.0010878	0.0907537	0.299145	0.00528361	-0.0010878	-0.0278166	-0.121989	0	-0.0181818	0	-0.0363636	0.00854701	0	-0.00963481	-0.00963481	0	-0.0545455	10.4127	6.58581	0.299145	3	9.28483	4.72682	1.12147	0.00528221	M	R	Q	R	T	P	P	R	R	P	R	K	R	G	K	G	T	R	Q
E2	ATGAGGCGACGGGACTTGTGCGCTAAGTGGCTAAACGCGGAAGGAACATAACCAGAAAGCAAAAGCAGGAAGCC	MRRRDLCAKWLNAEGT*	GGGGCCTTGGCGCAG	mix2-Azi-2_24	-0.207075	0.298463	0.00999893	0.101602	0.0123643	-0.112676	-0.0140845	-0.0422535	0.00763359	-0.0205354	0	0	-0.0140845	-0.00645092	-0.00645092	0	-0.00645092		11.6587	9.96772	0.298463	1	11.9859	7.7655	0.972701	0.0058882	M	R	R	R	D	L	C	A	K	W	L	N	A	E	G	T		-	M
E1	ATGACTTGAAACCGGCGGCTCACATCATTCCCAAACGCGGGAAGGGAACATAAACAACAAGCGACAGAACCCCACC	MT*	GCAGTGCGGACGACG	mix2-Azi-2_24	-0.0968436	-0.083692	0.298183																7.29779	5.42884	0.298183	2	8.60957	5.40208	0.847637	0.0046246	M	T																M	T
E1	ATGTGGCGCCACCGACTAACCCATTCCGGGTCGAAACGCGGGAAGGGAACATAAACAACAAGCGACAGAACCCCACC	MWRHRLTHSGSKRGKGT*	GTCCTTCGTCATTTT	mix2-Azi-2_24	0.089916	0.29814	0.0384129	0.0144895	0.0246005	-0.150266	-0.0329512	-0.0518191	0	0	-0.0329512	-0.00451386	-0.0140832	-0.00464927	-0.0235172	-0.00464927	-0.0283019	-0.108423	18.6005	12.0147	0.29814	1	17.8944	12.9988	1.03946	0.00763798	M	W	R	H	R	L	T	H	S	G	S	K	R	G	K	G	T	-	M
A1	ATGCATTTAAAGTTTAACGCATCGCCCCATGGAAAACGCGGGAAGGGAACATAAACAACAAGCGACAGAACCCCACC	MHLKFNASPHGKRGKGT*	GAACTAGTTTATGGT	mix2-Azi-2_24	0.114566	0.0638298	-0.0769231	0.297872	-0.0728314	-0.0220949	0	-0.0171849	0	-0.0384615	-0.0384615	-0.0384615	0.0212766	0	0.00409165	0	-0.115385	-0.230769	4.18288	2.75892	0.297872	3	4.38919	4.05156	0.952995	0.0031899	M	H	L	K	F	N	A	S	P	H	G	K	R	G	K	G	T	H	L
E2	ATGTAGAGAAAAAACGCGGGTCTGGGCGCATGGAAACGCGGGAAGGGAACATAACCAGAAAGCAAAAGCAGGAAGCC	M*	AGAGGCCGGGCTGAG	mix2-Azi-2_24	-0.282648	0.297853																	3.82689	2.84792	0.297853	1	4.38919	2.02578	0.871889	0.00310543	M																	-	M
E2	ATGCAGCGCCAATGTAATCGGTCGTCGCCGCTGAAACGCGGGAAGGGAACATAACCAGAAAGCAAAAGCAGGAAGCC	MQRQCNRSSPLKRGKGT*	CTGGACCAACTCACC	mix2-Azi-2_24	0.158369	0.297771	-0.00853485	-0.00806069	0.00948317	-0.0820294	-0.0787103	-0.0175439	-0.0350877	-0.0701754	-0.0260787	-0.0260787	0.000474158	0	-0.0260787	0	-0.0175439	-0.0701754	9.87872	6.40782	0.297771	1	9.62246	7.7655	1.02663	0.00523123	M	Q	R	Q	C	N	R	S	S	P	L	K	R	G	K	G	T	-	M
A1	ATGATCACCAGGCGACATCACCCAACAACAAACAAACGCGGGAAGGGAACATAAACAACAAGCGACAGAACCCCACC	MITRRHHPTTNKRGKGT*	AATTCTAACTCTGCA	mix2-Azi-2_24	0.0159091	0.0431818	0.0681818	0.297727	0.102273	-0.104545	-0.0909091	-0.0363636	-0.0181818	-0.0181818	0	-0.00681818	-0.025	0.0113636	-0.0545455	-0.0181818	-0.025	-0.163636	7.83178	7.38679	0.297727	3	9.28483	9.11602	0.843502	0.00482519	M	I	T	R	R	H	H	P	T	T	N	K	R	G	K	G	T	I	T
A1	ATGAAATATAGACGCCGTTGACATCACCAACAAAACGCTGGAAGGGAACATAAACAACAAGCGACAGAACCCCACC	MKYRRR*	TGGCAATCTAATTTT	mix2-Azi-2_24	-0.0169492	-0.058868	-0.0391949	0.297669	-0.089891	-0.0338983	-0.0338983												9.96772	9.96772	0.297669	3	9.96009	9.79128	1.00077	0.0052983	M	K	Y	R	R	R												K	Y
E1	ATGTCGCTGCGAATTCGTCTCCGCTGGTGTCAGAAACGCGGGAAGGGAACATAAACAACAAGCGACAGAACCCCACC	MSLRIRLRWCQKRGKGT*	CACGGGCGGGCGACC	mix2-Azi-2_24	0.0434647	0.170419	-0.0590994	0.0512821	-0.0950594	0.297373	0.0897436	-0.0731707	-0.0243902	-0.0243902	0	-0.03596	-0.0115697	0.0128205	-0.097561	-0.0731707	0	-0.0487805	6.9418	5.96283	0.297373	5	6.92142	5.40208	1.00294	0.00425424	M	S	L	R	I	R	L	R	W	C	Q	K	R	G	K	G	T	R	I
A2	ATGAGAGACAAGGGAAAGGAATGATCTGCCGCCAAACGCGGGAAGGGAACATAACCAGAAAGCAAAAGCAGGAAGCC	MRDKGKE*	AGAGTGTAGACCGAC	mix2-Azi-2_24	-0.122488	-0.00861244	0.015311	0.294737	0.0296651	-0.0516746	-0.0641148	-0.0526316											18.6005	13.4386	0.294737	3	16.0374	9.11602	1.15982	0.00730581	M	R	D	K	G	K	E											R	D
O2	ATGCTCATACCACGTCGGCCAGCCCCGTCCCAGAAACGCGGGAAGGGAACATAACCAGAAAGCAAAAGCAGGAAGCC	MLIPRRPAPSQKRGKGT*	ACTGGGGAGTGGGGC	mix2-Azi-2_24	0.0146734	0.0139724	0.0484411	-0.02364	0.29425	0.0394014	-0.0200146	-0.0229132	-0.0304004	-0.00431342	-0.0549348	-0.0608008	-0.020221	-0.0101105	-0.0289167	6.8808e-05	-0.0332989	-0.0810906	59.9843	36.667	0.29425	4	58.2412	35.2824	1.02993	0.015298	M	L	I	P	R	R	P	A	P	S	Q	K	R	G	K	G	T	I	P
A1	ATGAGGAAAAATAAACAGAGAAGATGGCCCCCCAAACGCGGGAAGGGAACATAAACAACAAGCGACAGAACCCCACC	MRKNKQRRWPPKRGKGT*	GGAGCGGCCGGGCAG	mix2-Azi-2_24	0.153846	0.0807692	0.0723077	0.293077	-0.0361538	-0.0576923	-0.00846154	-0.297692	0.01	0	-0.0384615	-0.0669231	-0.0961538	0.03	0	0	0	-0.0192308	8.89975	6.67481	0.293077	3	8.77839	7.7655	1.01382	0.00485352	M	R	K	N	K	Q	R	R	W	P	P	K	R	G	K	G	T	R	K
E1	ATGCGCCGGCGAGTGGGTGGAGCGCCGCGTTTCAAACGCGGGAAGGGAACATAAACAACAAGCGACAGAACCCCACC	MRRRVGGAPRFKRGKGT*	GGCGAGGGGGTGAAG	mix2-Azi-2_24	-0.0681509	-0.000371058	0.0191713	0.293012	-0.0238714	-0.0133581	-0.0520717	-0.00655535	-0.0148423	-0.00556586	-0.000989487	-0.0557823	-0.0121212	-0.00148423	-0.0178108	-0.00197897	-0.00742115	-0.0176871	102.792	59.3613	0.293012	3	90.9913	45.2425	1.12969	0.0204904	M	R	R	R	V	G	G	A	P	R	F	K	R	G	K	G	T	R	R
E2	ATGGTGGCTTGCAGTACGCCTCCGGCGAAGGCGAAACGCGGGAAGGGAACATAACCAGAAAGCAAAAGCAGGAAGCC	MVACSTPPAKAKRGKGT*	GAGACAGAGGTGAC	mix2-Azi-2_24	-0.179764	-0.0739599	0.0847458	0.0169492	0.292758	0.0508475	0.0169492	-0.0133539	-0.104263	0	0	0	0	-0.030303	0	0	0	-0.0606061	5.25085	3.6489	0.292758	4	5.5709	2.86986	0.94255	0.00360706	M	V	A	C	S	T	P	P	A	K	A	K	R	G	K	G	T	A	C
E1	ATGCGTCCACATATAGGCTTTTGGGTAGGCCACAAACGCGGGAAGGGAACATAAACAACAAGCGACAGAACCCCACC	MRPHIGFWVGHKRGKGT*	AAATACTATGTTTT	mix2-Azi-2_24	0.0175214	0.102991	0.292735	-0.0871795	0	0	-0.0192308	0	-0.00811966	0	-0.0192308	-0.0192308	0.0333333	-0.0354701	-0.0384615	0	-0.0384615	-0.173077	8.00977	5.16185	0.292735	2	8.77839	5.73971	0.912442	0.00469651	M	R	P	H	I	G	F	W	V	G	H	K	R	G	K	G	T	M	R
E2	ATGCTGACACACATGGACCCTCTTCGTGGGTGCAAACGCGGGAAGGGAACATAACCAGAAAGCAAAAGCAGGAAGCC	MLTHMDPLRGCKRGKGT*	GGGGGCCCTGCCTGG	mix2-Azi-2_24	-0.055792	-0.0375887	0.292199	-0.0394799	0	-0.0222222	0	0.0638298	0	0	0	-0.0231678	-0.0666667	0	0	0	-0.0444444	-0.0666667	8.36576	6.22982	0.292199	2	7.59668	5.23327	1.10124	0.00454739	M	L	T	H	M	D	P	L	R	G	C	K	R	G	K	G	T	M	L
E2	ATGCACTATCGGGATGGACTGGCTGCACAGCGTAAACGCGGGAAGGGAACATAACCAGAAAGCAAAAGCAGGAAGCC	MHYRDGLAAQRKRGKGT*	TGGTGCCAGGCAAAG	mix2-Azi-2_24	0.0778689	0.292155	-0.0087822	0.0491803	-0.074356	0.013466	0.0327869	0.0491803	-0.0357143	0.0163934	0	-0.142857	-0.142857	-0.0357143	-0.0357143	0	0	-0.0714286	5.42884	3.5599	0.292155	1	4.72682	3.54512	1.14852	0.00346047	M	H	Y	R	D	G	L	A	A	Q	R	K	R	G	K	G	T	-	M
O1	ATGTAAGAGGACGCCGAACCTACCGTCTCCCGTAAACGCGGGAAGGGAACATAAACAACAAGCGACAGAACCCCACC	M*	GCGAGCGGCCGGCGA	mix2-Azi-2_24	-0.225346	0.291244																	5.51784	3.29291	0.291244	1	5.90853	2.1946	0.933877	0.00370748	M																	-	M
E1	ATGAGAGAGGCGGGCCGCGGAACTTCTTTCCCTAAACGCGGGAAGGGAACATAAACAACAAGCGACAGAACCCCACC	MREAGRGTSFPKRGKGT*	ATGTCCTTTACTTTT	mix2-Azi-2_24	0.094062	0.290988	-0.00998423	0.0697583	0.0362585	0.0235155	0.00578035	-0.0227273	0.0115607	-0.00558329	-0.0111666	-0.125	-0.0111666	-0.0283106	-0.0851287	-0.0396742	-0.0227273	-0.147727	15.3966	12.5486	0.290988	1	14.8557	13.1676	1.03641	0.00665868	M	R	E	A	G	R	G	T	S	F	P	K	R	G	K	G	T	-	M
E1	ATGTCACATTATCCCTCTCTTTCTGCCACCCCCAAACGCGGGAAGGGAACATAAACAACAAGCGACAGAACCCCACC	MSHYPSLSATPKRGKGT*	GCCGGCGGGCCTGTT	mix2-Azi-2_24	-0.115664	0.0943235	0.290653	0.0140845	0	-0.00213402	0.028169	0.0422535	-0.0606061	0.0140845	-0.183952	-0.0606061	0	-0.030303	0	0	0	-0.030303	6.31882	5.51784	0.290653	2	5.5709	4.22038	1.13425	0.00378638	M	S	H	Y	P	S	L	S	A	T	P	K	R	G	K	G	T	M	S
E1	ATGCGTAGACCTCCAGCGGCACATGACCGCGAGAAACGCGGGAAGGGAACATAAACAACAAGCGACAGAACCCCACC	MRRPPAAHDREKRGKGT*	ACGGTAGCCGCGCAT	mix2-Azi-2_24	0.0603865	-0.0562802	0.29058	-0.0671498	-0.0123188	-0.100242	-0.0557971	-0.0557971	0.0108696	0	0.0217391	-0.0227053	0.0108696	0.0108696	0.0321256	-0.0222222	0.0108696	-0.0335749	8.18777	5.87383	0.29058	2	7.59668	5.73971	1.07781	0.00449301	M	R	R	P	P	A	A	H	D	R	E	K	R	G	K	G	T	M	R
O1	ATGGCAATCCAAACCACCTGGGCGATTCAGTCGAAACGCGGGAAGGGAACATAAACAACAAGCGACAGAACCCCACC	MAIQTTWAIQSKRGKGT*	AGTTAGCTCGCACGA	mix2-Azi-2_24	0.0100779	0.00426743	0.00142248	-0.000151547	-0.00178757	0.00142248	0.00608254	-0.0161329	-0.00414688	0.290051	-0.025515	-0.0843531	-0.0292072	-0.00783911	-0.0398913	-0.00399533	-0.00799066	-0.0804783	62.5652	60.2513	0.290051	9	69.7206	67.0196	0.89737	0.016122	M	A	I	Q	T	T	W	A	I	Q	S	K	R	G	K	G	T	A	I
E2	ATGATTCCATCATGCTACAGAGCGAAGTCGCGGAAACGCGGGAAGGGAACATAACCAGAAAGCAAAAGCAGGAAGCC	MIPSCYRAKSRKRGKGT*	CGGTCCGGGGGCACT	mix2-Azi-2_24	0.0103359	0.0887166	0.288544	0.102498	-0.0275624	-0.0740741	0.0327304	-0.0740741	-0.0137812	-0.0740741	0	0	0	0	0	-0.111111	-0.037037	-0.0740741	3.82689	2.93692	0.288544	2	4.55801	3.3763	0.839597	0.00304274	M	I	P	S	C	Y	R	A	K	S	R	K	R	G	K	G	T	M	I
E2	ATGCTCGGCGGCACCGCTCCAGGCGGCATGACGAAACACGGGAAGGGAACATAACCAGAAAGCAAAAGCAGGAAGCC	MLGGTAPGGMTKHGKGT*	GTGAGCCCCGCGAAT	mix2-Azi-2_24	-0.0153089	-0.0322581	0.0338983	0.0169492	0.0169492	-0.0322581	-0.219792	-0.0459267	0.288136	0.118644	0	-0.0322581	0	0	0	-0.0322581	0	-0.0645161	5.25085	5.16185	0.288136	8	5.23327	5.06445	1.00336	0.00348392	M	L	G	G	T	A	P	G	G	M	T	K	H	G	K	G	T	P	G
E1	ATGCTGAGACCGCAGTGTCCGAACCCTCCCGCTAAACGCGGGAAGGGAACATAAACAACAAGCGACAGAACCCCACC	MLRPQCPNPPAKRGKGT*	AAACATGATCTGTTT	mix2-Azi-2_24	-0.219355	-0.0145161	0.287634	-0.0123656	0.109946	0.00833333	0.0166667	-0.0483871	-0.016129	-0.0645161	0.00833333	-0.016129	0	-0.0155914	0	0.00833333	0	-0.016129	10.6797	8.54376	0.287634	2	10.4665	5.90853	1.02037	0.00530575	M	L	R	P	Q	C	P	N	P	P	A	K	R	G	K	G	T	M	L
E1	ATGCACACCTGGTCGGCCGCTCCTCCCTCATCCAAACGCGGGAAGGGAACATAAACAACAAGCGACAGAACCCCACC	MHTWSAAPPSSKRGKGT*	CTGGGGGGGCGGCCC	mix2-Azi-2_24	-0.105116	0.04	0.0434109	0.286822	0.0068217	-0.0697674	-0.00992248	-0.0663566	-0.00651163	0	-0.0232558	0.0133333	-0.0465116	0	0	-0.0232558	-0.0465116	-0.0465116	6.67481	3.91589	0.286822	3	7.25905	3.88275	0.919516	0.00411369	M	H	T	W	S	A	A	P	P	S	S	K	R	G	K	G	T	H	T
E1	ATGGTTTATATAAAACACGTCATCACTTCCGAGAAACGCGGGAAGGGAACATAAACAACAAGCGACAGAACCCCACC	MVYIKHVITSEKRGKGT*	AACGGAGCTCGAAAT	mix2-Azi-2_24	0.220856	-0.026738	0.00962567	-0.00427807	0.286631	-0.0882353	0.0139037	0	-0.0294118	0	-0.0294118	-0.0294118	-0.0588235	-0.0588235	-0.0294118	-0.0588235	0	-0.117647	4.89486	3.3819	0.286631	4	5.73971	5.23327	0.852806	0.00348893	M	V	Y	I	K	H	V	I	T	S	E	K	R	G	K	G	T	Y	I
E1	ATGCGACCACGCGTCCCGTTCCCAATTTCCTAGAATCGCGGGAAGGGAACATAAACAACAAGCGACAGAACCCCACC	MRPRVPFPIS*	AGGGGCGGGGGCCGG	mix2-Azi-2_24	-0.292381	-0.0561905	0.285714	0.0714286	0.047619	0	0	0	-0.04	0	-0.04								3.73789	1.69095	0.285714	2	4.22038	0.67526	0.885677	0.00292312	M	R	P	R	V	P	F	P	I	S								M	R
E2	ATGAAGTGGAATCGCGAAATTCCGACCTGCCTTAAACGCGGGAAGGGAACATAACCAGAAAGCAAAAGCAGGAAGCC	MKWNREIPTCLKRGKGT*	GCGGTAAGATGAGCC	mix2-Azi-2_24	0.157143	-0.0857143	0.285714	0	-0.0142857	0.0142857	-0.0857143	-0.0142857	0	-0.0285714	0	-0.0857143	0	-0.0285714	0	0	-0.0285714	-0.0285714	6.22982	4.36088	0.285714	2	5.90853	4.72682	1.05438	0.00377241	M	K	W	N	R	E	I	P	T	C	L	K	R	G	K	G	T	M	K
E2	ATGTTAAAGTCCACCTGCCGCCTCTGCCCCGGGAAACGCGGGAAGGGAACATAACCAGAAAGCAAAAGCAGGAAGCC	MLKSTCRLCPGKRGKGT*	CCGGGGCGCGCGGGG	mix2-Azi-2_24	-0.164875	0.0133129	0.285202	0.0793651	-0.0168971	0.0952381	0	-0.000512032	-0.016385	0	0	-0.0486431	0	0	-0.129032	0	-0.0967742	0	5.60684	4.36088	0.285202	2	5.23327	3.20749	1.07138	0.00351722	M	L	K	S	T	C	R	L	C	P	G	K	R	G	K	G	T	M	L
E1	ATGCGCCTGCGCTGCCTGAGGTGACCCCGACCTAAACGCGGGAAGGGAACATAAACAACAAGCGACAGAACCCCACC	MRLRCLR*	CTGCACTTGGCGCTC	mix2-Azi-2_24	0.0539981	-0.0232558	-0.0149729	0.284326	-0.0218222	-0.0164065	-0.153871	-0.0191144											12.9936	6.8528	0.284326	3	14.5181	8.27194	0.894995	0.00613961	M	R	L	R	C	L	R											R	L
E1	ATGAAGAAGAGGCACGGCATGGCCAAGTGCTGTAAACGCGGGAAGGGAACATAAACAACAAGCGACAGAACCCCACC	MKKRHGMAKCCKRGKGT*	CTGGGGGGTTAGCTT	mix2-Azi-2_24	-0.0582579	-0.0281674	-0.0669683	0.283937	0.0427602	-0.00803167	0.0294118	0	-0.0153846	-0.0153846	-0.0461538	-0.0388009	0.00735294	-0.0153846	-0.00803167	0.00735294	-0.00803167	-0.0234163	12.1037	10.8577	0.283937	3	10.973	8.77839	1.10304	0.00551656	M	K	K	R	H	G	M	A	K	C	C	K	R	G	K	G	T	K	K
E1	ATGTGACCTCTGGCGCCGATCTCCCCGCGCTGAAAACGCGGGAAGGGAACATAAACAACAAGCGACAGAACCCCACC	M*	TACCAGCCGGGACCT	mix2-Azi-2_24	-0.212454	0.283516																	6.22982	3.3819	0.283516	1	6.58379	2.36341	0.946236	0.00386734	M																	-	M
E1	ATGAGAAGGCGGCCTAAACGGTAGCCTCTCCGTAAACGCGGGAAGGGAACATAACAACAAGCGACAGAACCCCACC	MRRRPKR*	TCATGACATGACCTG	mix2-Azi-2_24	-0.0888081	0.0309919	-0.041373	0.283019	-0.00575889	-0.0225051	-0.0481928	-0.0539517											14.1506	7.56478	0.283019	3	14.0117	6.24616	1.00992	0.00620367	M	R	R	R	P	K	R											R	R
E2	ATGACACGATTCCGACTTTTGCCCGCGGGGATCAAACGCGGGAAGGGAACATAACCAGAAAGCAAAAGCAGGAAGCC	MTRFRLLPAGIKRGKGT*	ACGACCTCCTCCAGC	mix2-Azi-2_24	-0.0138129	0.280671	-0.0295234	-0.0315975	-0.053707	-0.0679612	-0.0349073	0.00454546	-0.00970874	0	-0.0194175	-0.0194175	0	0	0	-0.00970874	0.00454546	0	19.5794	16.9985	0.280671	1	17.388	14.8557	1.12603	0.00723948	M	T	R	F	R	L	L	P	A	G	I	K	R	G	K	G	T	-	M
E1	ATGTCTCCACCACCCGGCCTCGGTTCATCCCCAAAACGCGGGAAGGGAACATAAACAACAAGCGACAGAACCCCACC	MSPPPGLGSSPKRGKGT*	CAAGGGGTGTGCTGG	mix2-Azi-2_24	-0.407519	-0.0120301	0.0473684	0.280451	0.170677	0	-0.0789474	0	0	0	0	0	0	0	0	0	0	0	6.22982	5.16185	0.280451	3	6.41497	2.70104	0.971137	0.00379573	M	S	P	P	P	G	L	G	S	S	P	K	R	G	K	G	T	S	P
A1	ATGTAAAAAAAAGAACACAGAGACCACCCCGGCAAACGCGGGAAGGGAACATAAACAACAAGCGACAGAACCCCACC	M*	CGGGCGCGGGGGCTG	mix2-Azi-2_24	-0.200758	0.280303																	3.91589	2.58093	0.280303	1	4.05156	1.85697	0.966513	0.00287268	M																	-	M
E2	ATGGGCATCTTGAGTTGAGATCCAGGCAGCCCCAACGCGGGAAGGGAACATAACCAGAAAGCAAAAGCAGGAAGCC	MGILS*	CTGCTCAAGGTCAGG	mix2-Azi-2_24	-0.149949	-0.0486885	-0.00551616	-0.0534729	0.0201509	0.280254													16.8205	13.6166	0.280254	5	15.8686	10.4665	1.05999	0.0067182	M	G	I	L	S													L	S
E1	ATGCTGTGATTGCTCTTGGCGCCCCGGTGCGTCAAACGCGGGAAGGGAACATAAACAACAAGCGACAGAACCCCACC	ML*	AGGGGGGGGGCGCCT	mix2-Azi-2_24	-0.234762	0.28	0.00761905																7.47579	4.89486	0.28	1	8.44076	3.54512	0.885677	0.00434822	M	L																-	M
A1	ATGAGGTATAAGGGTAGACTGACAGGTGCCAGCAAACGCGGGAAGGGAACATAAACAACAAGCGACAGAACCCCACC	MRYKGRLTGASKRGKGT*	CATACCCAAGTGTC	mix2-Azi-2_24	-0.117063	-0.00198413	0.0575397	0.279762	0.000661376	-0.0529101	-0.026455	0	-0.026455	-0.0357143	0	-0.0257937	0.0555556	-0.0535714	-0.0357143	-0.0178571	0	0	9.61173	7.47579	0.279762	3	9.45365	6.24616	1.01672	0.00484857	M	R	Y	K	G	R	L	T	G	A	S	K	R	G	K	G	T	R	Y
E1	ATGTGTAAGTAGACCGAGGCTCACTCCCAGTCCAAACGCGGGAAGGGAACATAAACAACAAGCGACAGAACCCCACC	MCK*	AATCGCGAAGTT	mix2-Azi-2_24	-0.037037	0.278867	-0.08061	-0.0915033															4.53887	3.02591	0.278867	1	4.55801	2.86986	0.995801	0.00309569	M	C	K															-	M
E1	ATGCCACGAGACTGCGTCGCGATATCCTGCCTGAAACGCGGGAAGGGAACATAAACAACAAGCGACAGAACCCCACC	MPRDCVAISCLKRGKGT*	ACACTCGCGAAGGCC	mix2-Azi-2_24	0.154401	0.27886	0.00613276	-0.0768398	-0.135281	-0.000721501	-0.0180375	0	0.0151515	0	-0.031746	-0.0483405	-0.015873	0	0.0151515	-0.031746	0	-0.111111	11.7477	6.76381	0.27886	1	10.6354	7.7655	1.10459	0.00531918	M	P	R	D	C	V	A	I	S	C	L	K	R	G	K	G	T	-	M
E1	ATGACGCGAGTCACAAATCCCTGTACACCGGCCAAACGCGGGAAGGGAACATAAACAACAAGCGACAGAACCCCACC	MTRVTNPCTPAKRGKGT*	ACGACACCAAATCTG	mix2-Azi-2_24	0.0118177	0.278219	0.132008	0.0506624	-0.0514043	-0.0689984	0.00100689	-0.0686275	-0.0588235	-0.00439852	-0.0240064	-0.0240064	-0.00439852	-0.0142024	-0.0294118	-0.0480127	-0.00980392	-0.0490196	16.4645	15.9305	0.278219	1	17.2191	16.5439	0.956176	0.00679156	M	T	R	V	T	N	P	C	T	P	A	K	R	G	K	G	T	-	M
E1	ATGATGGTGCCATTGGGGGTCCACCATCCGGCGAAACGCGGGAAGGGAACATAAACAACAAGCGACAGAACCCCACC	MMVPLGVHHPAKRGKGT*	TCGGGTTTGGCGTGT	mix2-Azi-2_24	-0.277778	0	0.0222222	0.0333333	0.277778	0.0555556	0.0444444	0.0111111	0	0	-0.0444444	0	-0.0222222	-0.0222222	0	0	-0.0111111	-0.0444444	8.00977	4.53887	0.277778	4	7.59668	2.02578	1.05438	0.00426674	M	M	V	P	L	G	V	H	H	P	A	K	R	G	K	G	T	V	P
E2	ATGAGTTTTCGGGCACGTTCGGCGGACGGGTCCAAACGCGGGAAGGGAACATAACCAGAAAGCAAAAGCAGGAAGCC	MSFRARSADGSKRGKGT*	CCCTTGCGGCCATGC	mix2-Azi-2_24	-0.160053	0.277778	-0.130291	0.0892857	-0.037037	0	0.0357143	0	0	0	0	0.0178571	-0.037037	0	0	0	0	-0.0562169	4.98386	3.3819	0.277778	1	4.55801	2.36341	1.09343	0.00317164	M	S	F	R	A	R	S	A	D	G	S	K	R	G	K	G	T	-	M
E1	ATGACGTCGAGGACACGGTCGGCACCTTCCTCTAAACGCGGGAAGGGAACATAAACAACAAGCGACAGAACCCCACC	MTSRTRSAPSSKRGKGT*	TAAGAGTCTCAATA	mix2-Azi-2_24	0.0175439	0.277328	0.249663	-0.101215	-0.111336	-0.0384615	-0.0384615	-0.0209177	-0.0769231	0	0	-0.0769231	0	0	-0.0384615	0	0.0350877	-0.0384615	5.07286	4.98386	0.277328	1	4.38919	4.22038	1.15576	0.00314746	M	T	S	R	T	R	S	A	P	S	S	K	R	G	K	G	T	-	M
E1	ATGTTTACAAAACGAGCCAGTCGCCCCGATTTCAAACGCGGGAAGGGAACATAAACAACAAGCGACAGAACCCCACC	MFTKRASRPDFKRGKGT*	CTTAAACATGTTGGT	mix2-Azi-2_24	0.117492	0.276276	0.0668168	0.105856	-0.036036	-0.0634384	-0.230105	0	-0.0138889	0.0202703	-0.0138889	-0.0349099	-0.0138889	0	-0.0694444	-0.0555556	0	-0.0555556	13.1716	9.61173	0.276276	1	12.1547	10.2977	1.08367	0.00567828	M	F	T	K	R	A	S	R	P	D	F	K	R	G	K	G	T	-	M
E2	ATGGGACCTCCGATGTTCGTCCCGGCGTCGGCCAAACGCGGGAAGGGAACATAACCAGAAAGCAAAAGCAGGAAGCC	MGPPMFVPASAKRGKGT*	TAGTCTGCGCCGGGT	mix2-Azi-2_24	-0.257143	-0.00952381	0	0.27619	0.0428571	0	-0.00952381	0.0142857	0	0	0	0	0	0	0	0	0	-0.0333333	6.22982	2.49193	0.27619	3	7.09024	0.844076	0.878648	0.0038524	M	G	P	P	M	F	V	P	A	S	A	K	R	G	K	G	T	G	P
E1	ATGGGACCGCCACTAATGCAGAGGGGTGACTGTAAACGCGGGAAGGGAACATAAACAACAAGCGACAGAACCCCACC	MGPPLMQRGDCKRGKGT*	TGGGTCCTGGCTAGG	mix2-Azi-2_24	-0.183824	-0.0220588	0.0147059	0.275735	0.0110294	-0.110294	0	0	0	0	0	0	0	0.0147059	0	0	0	0	6.05183	4.89486	0.275735	3	5.40208	3.3763	1.12028	0.00351297	M	G	P	P	L	M	Q	R	G	D	C	K	R	G	K	G	T	G	P
A1	ATGAAATGTAGAGAATAAAGAACAGGAACCGCTAAACGCGGGAAGGGAACATAAACAACAAGCGACAGAACCCCACC	MKCRE*	CTCTTCAAGTTTAA	mix2-Azi-2_24	-0.163889	-0.127778	-0.1	0.275	0.0388889	0													8.00977	6.31882	0.275	3	8.10313	5.06445	0.988479	0.00430694	M	K	C	R	E													K	C
E2	ATGTGAGCACTACCCTAGCCCGCTTCGTCCTATAAACGCGGGAAGGGAACATAACCAGAAAGCAAAAGCAGGAAGCC	M*	CGAGTGCGGGCGCGG	mix2-Azi-2_24	-0.272222	0.275																	6.40782	4.44987	0.275	1	7.59668	3.20749	0.843502	0.00394965	M																	-	M
A1	ATGATTAAAAATAAAAACCCCGACACGGGCAAGAAACGCGGGAAGGGAACATAAACAACAAGCGACAGAACCCCACC	MIKNKNPDTGKKRGKGT*	GGGGGGGGGCCGCAG	mix2-Azi-2_24	0.0911681	-0.213675	0.0911681	0.274929	0.146724	-0.042735	-0.0584046	0	-0.115385	0.0185185	-0.0769231	0	0	0	-0.0384615	0	0	-0.0384615	4.80586	4.18288	0.274929	3	4.38919	4.05156	1.09493	0.00306986	M	I	K	N	K	N	P	D	T	G	K	K	R	G	K	G	T	I	K
E2	ATGCCATGACCCTGAGGGCGGATTCGGGCGCTAAAACGCGGGAAGGGAACATAACCAGAAAGCAAAAGCAGGAAGCC	MP*	AAGGTAACGACACGC	mix2-Azi-2_24	-0.291745	0.0731707	0.274859																3.6489	2.04694	0.274859	2	4.38919	1.18171	0.831336	0.0028249	M	P																M	P
A2	ATGAAGAAAAAGCACAGGCGCCAGTGGCTCTTCAAACGCAGGAAGGGAACATAACCAGAAAGCAAAAGCAGGAAGCC	MKKKHRRQWLFKRRKGT*	AGGGATGCCGCCCGA	mix2-Azi-2_24	0.0394737	-0.0146199	0.0116959	0.274854	-0.0979532	-0.182749	-0.0292398	0	0	0	0	0	0	0	0	-0.00146199	0	0	6.76381	3.11491	0.274854	3	6.07734	3.03867	1.11295	0.00375166	M	K	K	K	H	R	R	Q	W	L	F	K	R	R	K	G	T	K	K
E2	ATGAGGACAATGCGAGCGCTACCCCTCCGGCAACGCGGGAAGGGAACATAACCAGAAAGCAAAAGCAGGAAGCC	MRTMRALPLRQRGKGT*	TACACGATAAAGCAG	mix2-Azi-2_24	-0.0151261	0.274561	0.109244	0.00565317	0.130328	0.0322383	-0.20275	-0.0279603	0.00840336	-0.0181818	0.00840336	0.0336134	-0.0643239	-0.0181818	-0.0363636	-0.0727273	-0.163636		10.5907	8.45476	0.274561	1	9.28483	7.42787	1.14065	0.00487291	M	R	T	M	R	A	L	P	L	R	Q	R	G	K	G	T		-	M
E1	ATGTAACAAAAAAACAGAAGACCCATTAACACTAAACGCGGGAATGGAACATAAACAACAAGCGACAGAACCCCACC	M*	CCTGCCTTTGTTGAC	mix2-Azi-2_24	-0.112745	0.27451																	6.05183	4.36088	0.27451	1	6.07734	4.05156	0.995801	0.00362358	M																	-	M
E2	ATGACCGACAAGCAACGCGCTCCGAGCGTCCAAACGCGGGAAGGGAACTAACCAGAAAGCAAAAGCAGGAAGCC	MTDKQRAPSVQTREGN*	AAGCCGCTCCACACC	mix2-Azi-2_24	-0.0958517	0.0713388	0.0285984	0.274041	-0.089252	0.0458831	-0.0232558	-0.0562539	-0.0465116	-0.0232558	0	0.0135135	-0.0232558	0.0172847	-0.0465116	0	0		6.58581	5.07286	0.274041	3	7.25905	4.55801	0.907255	0.00391454	M	T	D	K	Q	R	A	P	S	V	Q	T	R	E	G	N		T	D
O1	ATGCGCCGGCGGTCGTCCTCCGCGTCACAAAAACGCAGGAAGGGAACATAAACAACAAGCGACAGAACCCCACC	MRRRSSSASQKRRKGT*	GTCGTCCCGAGGGTA	mix2-Azi-2_24	-0.112877	0.0127385	-0.0141014	0.273784	-0.0188275	-0.027917	-0.0219379	-0.000956212	-0.0147059	-0.00340719	-0.00980392	-0.00980392	-0.0283347	-0.00286864	-0.000417656	-0.00245098	-0.0147059		59.5393	23.8513	0.273784	3	68.8766	19.7514	0.864435	0.0149376	M	R	R	R	S	S	S	A	S	Q	K	R	R	K	G	T		R	R
E2	ATGTAAAGTCTGACGCCCTGCAATGAGCTTGAAACGCGGGAAGGGAACATAACCAGAAAGCAAAAGCAGGAAGCC	M*	GTACCGGAAGCGGTG	mix2-Azi-2_24	-0.268908	0.273109																	10.5907	7.38679	0.273109	1	11.8171	5.06445	0.896221	0.00521212	M																	-	M
A1	ATGGGTCAAAACACTGGGATTTTTGCGGGCGGCAAACGCGGGAAGGGAACATAAACAACAAGCGACAGAACCCCACC	MGQNTGIFAGGKRGKGT*	GCTGGAGTTGCTCGG	mix2-Azi-2_24	-0.0365217	0.00826087	0.273043	-0.0252174	0.01	-0.0117391	0.00826087	-0.0117391	0.0182609	0	-0.0217391	-0.0869565	-0.00347826	0	-0.0117391	0	0	-0.0869565	8.89975	5.16185	0.273043	2	7.7655	4.05156	1.14606	0.00435791	M	G	Q	N	T	G	I	F	A	G	G	K	R	G	K	G	T	M	G
E2	ATGAGTCCGCACGTCCGCGTCCCCCCGTGGCATAAACGCGGGAAGGGAACATAACCAGAAAGCAAAAGCAGGAAGCC	MSPHVRVPPWHKRGKGT*	TGACAGGAGACGGAG	mix2-Azi-2_24	-0.0666667	0.272727	0.181818	0.0545455	0.0181818	0	0.0181818	-0.1	-0.0484848	-0.333333	-0.0333333	0.0363636	0	0	0	0	0	0	4.89486	3.91589	0.272727	1	5.06445	3.71393	0.966513	0.00319694	M	S	P	H	V	R	V	P	P	W	H	K	R	G	K	G	T	-	M
E1	ATGAGAGGTGTTCGCGCTTTTCTCTCGCCGGTCAAACGCGGGAAGGGAACATAAACAACAAGCGACAGAACCCCACC	MRGVRAFLSPVKRGKGT*	TGCGAATTAGATTTC	mix2-Azi-2_24	0.106331	0.106331	0.272186	0	0	-0.0208333	-0.0757576	-0.049513	0.00514069	-0.00784632	0	-0.0625	-0.125	-0.0208333	-0.049513	-0.00784632	0.012987	-0.0208333	6.8528	5.69584	0.272186	2	8.10313	7.09024	0.845699	0.00406731	M	R	G	V	R	A	F	L	S	P	V	K	R	G	K	G	T	M	R
E1	ATGGTCCGCCCTCCGGGAGGCTCCCGGCTTGGAAAACGCGGGAAGGGAACATAAACAACAAGCGACAGAACCCCACC	MVRPPGGSRLGKRGKGT*	AGGCCACCTGGTTTA	mix2-Azi-2_24	-0.321429	0.0172414	0	0	0.272167	-0.0541872	0	0.0172414	0.0172414	0	0	0.0344828	0.0172414	0	0	0	0	0	5.16185	2.58093	0.272167	4	4.72682	0.844076	1.09203	0.00317516	M	V	R	P	P	G	G	S	R	L	G	K	R	G	K	G	T	R	P
E1	ATGTAATACGCGCTGATCGCACTGTTAAGGCGTAAACGCGGGAAGGGAACATAAACAACAAGCGACAGAACCCCACC	M*	CCCTAAGGTATCT	mix2-Azi-2_24	-0.353411	0.272125																	8.45476	5.96283	0.272125	1	9.11602	3.20749	0.927462	0.00448819	M																	-	M
E1	ATGGCATCGAGGCCTGCACGCGGTGCCTTTTCCAAACGCGGGAAGGGAACATAAACAACAAGCGACAGAACCCCACC	MASRPARGAFSKRGKGT*	GAGGCGGGCCAATCG	mix2-Azi-2_24	-0.274359	0	-0.0179487	0.158974	-0.0025641	0.271795	0.148718	0	0	0	0	-0.0666667	0.0153846	0	-0.0666667	0	-0.1	-0.0333333	5.78483	5.25085	0.271795	5	5.06445	3.03867	1.14224	0.00335032	M	A	S	R	P	A	R	G	A	F	S	K	R	G	K	G	T	R	P
E1	ATGGCGAACTTGCACCGGCGACCCCACGATTGAAACGCGGGAAGGGAACATAAACAACAAGCGACAGAACCCCACC	MANLHRRPHD*	GGCGCCCGGGCCCTC	mix2-Azi-2_24	-0.0844476	0.0928923	-0.00140746	0.27164	0.0879662	0.00633357	0.0204082	-0.137931	0	-0.0689655	-0.186488								4.36088	3.82689	0.27164	3	4.89564	3.88275	0.890767	0.00304414	M	A	N	L	H	R	R	P	H	D								A	N
E1	ATGTAGCGACAAATGCGCTCGCGGCCACGCTTAAAACGCGGAAGGGAACATAAACAACAAGCGACAGAACCCCACC	M*	CTCGAACCGCTGCCG	mix2-Azi-2_24	-0.220789	0.270983																	12.3706	8.27676	0.270983	1	14.6869	6.58379	0.84229	0.00578567	M																	-	M
E2	ATGTCAAATGACGCGTCCTTGGTCAGATGCGAAAACGGGGAGGGAACATAACCAGAAAGCAAAAGCAGGAAGCC	MSNDASLVRCENGEGT*	TAGGCCGGGGTACCG	mix2-Azi-2_24	-0.0185334	0.269944	-0.109992	0.0136986	-0.00201451	-0.0588235	-0.0177276	0	0	0	0	0	0.0136986	0	0.0136986	0	0		6.49681	3.4709	0.269944	1	5.73971	2.36341	1.13191	0.00357813	M	S	N	D	A	S	L	V	R	C	E	N	G	E	G	T		-	M
A1	ATGTAATTTCCCGTCTTATGGCATTCGGGGGGCAAACGCGGGAAGGGAACATAAACAACAAGCGACAGAACCCCACC	M*	GCTCACCCGCCGATT	mix2-Azi-2_24	-0.197143	0.269524																	3.73789	1.33496	0.269524	1	4.22038	0.67526	0.885677	0.00275748	M																	-	M
O1	ATGAGAGAAAAAGAGCACCCCCAACTGCGCCACAAACGCGGGAAGGGAACATAAACAACAAGCGACAGAACCCCACC	MREKEHPQLRHKRGKGT*	CCGCAACTACGTTTG	mix2-Azi-2_24	0.110542	0.0397513	-0.018223	0.269495	-0.0182395	-0.0129563	-0.0199005	-0.106787	-0.0088394	-0.00601202	-0.00812487	-0.152522	-0.00741033	-0.00458296	-0.000217673	-0.00647813	-0.00765876	-0.0337109	75.3808	53.3095	0.269495	3	84.2387	68.2013	0.894848	0.0167721	M	R	E	K	E	H	P	Q	L	R	H	K	R	G	K	G	T	R	E
O1	ATGAGAAAAAGACCCTGCCGGAGGAGTTCCCTGAAACGCGGGAAGGGAACATAAACAACAAGCGACAGAACCCCACC	MRKRPCRRSSLKRGKGT*	GGAATACGTCTCCTT	mix2-Azi-2_24	0.0356327	-0.105634	0.0457841	0.269366	-0.0596214	-0.0242095	-0.013784	0.000776776	-0.0190462	0	-0.0155127	-0.0367141	-0.0190462	-0.0318021	0.00939747	-0.0013784	0.00431035	-0.04947	41.2948	34.264	0.269366	3	47.7747	41.8661	0.864366	0.0117911	M	R	K	R	P	C	R	R	S	S	L	K	R	G	K	G	T	R	K
E1	ATGACAGTACTCAACGTCGATCTCGGGATCACGAAACGCGGGAAGGGAACATAAACAACAAGCGACAGAACCCCACC	MTVLNVDLGITKRGKGT*	ACAGTGGGGACTGCCA	mix2-Azi-2_24	0.125641	-0.0307692	0.0128205	0.269231	-0.0179487	-0.0692308	-0.0179487	-0.0025641	0	0	-0.0333333	-0.0333333	0	-0.0333333	-0.0333333	0	0	-0.0666667	5.78483	3.91589	0.269231	3	5.06445	3.71393	1.14224	0.00331872	M	T	V	L	N	V	D	L	G	I	T	K	R	G	K	G	T	T	V
E2	ATGTAGCCTGTCGCCGCCCCCGCTGTGTAGCGGAAACGCGGGAAGGGAACATAACCAGAAAGCAAAAGCAGGAAGCC	M*	TGCCTGTGGGGGTGG	mix2-Azi-2_24	-0.208974	0.267109																	16.5535	11.6587	0.267109	1	18.0632	8.9472	0.916422	0.0066257	M																	-	M
E2	ATGGACACTTCAGCGGGATTTCGGGGCGTAGGCAAACGCGGGAAGGGAACATAACCAGAAAGCAAAAGCAGGAAGCC	MDTSAGFRGVGKRGKGT*	GGAGCGTGGGGGGGA	mix2-Azi-2_24	0.0679699	-0.0389975	-0.0181454	0.0075188	-0.00240602	-0.0191479	0	0.266165	-0.0574436	-0.0324812	-0.0441103	0.00511278	-0.0382957	-0.00581454	-0.0133333	-0.0116291	-0.0191479	-0.00581454	11.8367	9.61173	0.266165	7	12.6611	10.6354	0.934882	0.00536279	M	D	T	S	A	G	F	R	G	V	G	K	R	G	K	G	T	G	F
A2	ATGAAGAAAAGGAACGAAGGAGACCACACACAGAAACGCGGGAAGGGAACATAACCAGAAAGCAAAAGCAGGAAGCC	MKKRNEGDHTQKRGKGT*	ACGAGGTCCCACACA	mix2-Azi-2_24	-0.0130972	-0.0416588	-0.0244924	0.265837	-0.00124668	-0.0286597	-0.0235679	-0.0380588	0	-0.00541396	0.00414627	-0.018315	-0.00891588	-0.00350191	-0.00716492	0.000161088	0.00589722	-0.0455459	46.5457	34.62	0.265837	3	46.0865	32.9189	1.00996	0.0119336	M	K	K	R	N	E	G	D	H	T	Q	K	R	G	K	G	T	K	K
E1	ATGCGCCGGCGGCTGGGTGGAGTGCCCCCGCGGAAACGCGGGAAGGGAACATAAACAACAAGCGACAGAACCCCACC	MRRRLGGVPPRKRGKGT*	GCACCTCGTGGGTCG	mix2-Azi-2_24	-0.124328	0.015289	0.0409946	0.265625	-0.0062164	-0.0270497	-0.0270497	-0.0062164	-0.0215054	-0.016297	-0.00554435	-0.0645161	-0.0114247	0.0104167	-0.0322581	0.00520833	0.00520833	0.00520833	17.0875	8.09877	0.265625	3	15.6998	5.40208	1.08839	0.0063772	M	R	R	R	L	G	G	V	P	P	R	K	R	G	K	G	T	R	R
E2	ATGGCAGCTTATACCACCGGGCGCAGTCGAACGAAACGCGGGAAGGGAACATAACCAGAAAGCAAAAGCAGGAAGCC	MAAYTTGRSRTKRGKGT*	CCCGGGCCAGATAAC	mix2-Azi-2_24	0.0253538	0	0	0.214033	0.0377358	0.113208	-0.0748821	0.26533	-0.212264	-0.0625	-0.15625	0.0377358	0	-0.0625	0	0	0	-0.125	4.71687	4.44987	0.26533	7	5.40208	5.23327	0.873157	0.00313608	M	A	A	Y	T	T	G	R	S	R	T	K	R	G	K	G	T	T	G
E2	ATGTAAATAGGGTACTGTACCCGCCCGCTCTAAACGCGGGAAGGGAACATAACCAGAAAGCAAAAGCAGGAAGCC	M*	GCAGGTGGGATGCCG	mix2-Azi-2_24	-0.290303	0.265152																	6.67481	2.84792	0.265152	1	7.42787	1.01289	0.898617	0.00382929	M																	-	M
E1	ATGACTTGACCCGTTCCTGAGGGCGCGCCTTGAAACGCGGGAAGGGAACATAAACAACAAGCGACAGAACCCCACC	MT*	GCCCGGAAGGCACCG	mix2-Azi-2_24	-0.218546	0.0120301	0.264912																10.1457	5.69584	0.264912	2	11.8171	4.05156	0.858565	0.00499078	M	T																M	T
E2	ATGAGATCGGCACGGGATACTTCGGGACATGTCAAACGCGGGAAGGGAACATAACCAGAAAGCAAAAGCAGGAAGCC	MRSARDTSGHVKRGKGT*	TCGGGGTCGTGCCTC	mix2-Azi-2_24	-0.169932	0.264865	0.104392	-0.153716	0.0125	-0.0290541	0	0	-0.027027	0	-0.027027	0.0125	0.0125	0	0	0	0	0	7.1198	5.25085	0.264865	1	6.24616	3.54512	1.13987	0.00370198	M	R	S	A	R	D	T	S	G	H	V	K	R	G	K	G	T	-	M
E1	ATGAGCCCTTATTGCCATCAGGTACAGCGGTACAAACGCGGGAAGGGAACATAAACAACAAGCGACAGAACCCCACC	MSPYCHQVQRYKRGKGT*	TGCGAAAAAATGCCC	mix2-Azi-2_24	-0.0556818	0.264773	-0.0522727	-0.00795455	0.0181818	0.0181818	0.0181818	-0.0392045	0	0.0181818	0	-0.0443182	0	0.0181818	0	-0.09375	-0.03125	0	4.89486	3.02591	0.264773	1	5.40208	2.86986	0.906106	0.00316458	M	S	P	Y	C	H	Q	V	Q	R	Y	K	R	G	K	G	T	-	M
E1	ATGCGCGGTACCTCTGTATGATCGTCGGCGGTGAAACGCGGGAAGGGAACATAAACAACAAGCGACAGAACCCCACC	MRGTSV*	CCCAGGGGCGGA	mix2-Azi-2_24	-0.210916	0.264151	-0.140836	0.0774933	0.0397574	0.0566038	0.00202156												4.71687	2.84792	0.264151	1	4.72682	1.85697	0.997893	0.00299913	M	R	G	T	S	V												-	M
E1	ATGCCTATTCTGTAACGGCCCAGCGGGCCCGCCAAACGCGGGAAGGGAACATAAACAACAAGCGACAGAACCCCACC	MPIL*	AATTAACTATACATA	mix2-Azi-2_24	-0.251748	0.0297203	0.0979021	-0.0769231	0.263986														3.91589	2.49193	0.263986	4	4.38919	1.68815	0.892166	0.00277144	M	P	I	L														I	L
E1	ATGGGGCTACCGTAGGTTATCTGCCCGCCCGGTAAACGCGGGAAGGGAACATAAACAACAAGCGACAGAACCCCACC	MGLP*	CATTACGACCATGGG	mix2-Azi-2_24	0.0972222	0.263889	0.0277778	0.0277778	-0.0555556														6.40782	3.29291	0.263889	1	6.07734	3.71393	1.05438	0.00354384	M	G	L	P														-	M
E1	ATGAGAGTTTCCGGTTGTCTTCCCATTACTCACAAACGCGGGAAGGGAACATAAACAACAAGCGACAGAACCCCACC	MRVSGCLPITHKRGKGT*	ACTGCCGCGCGGGCT	mix2-Azi-2_24	-0.122479	0.263816	0.0685213	0	0.010829	-0.00952203	-0.0576923	0	-0.0769231	0	0	-0.0192308	0.00970874	0.0194175	-0.0192308	-0.0192308	-0.0384615	-0.0192308	9.16674	6.67481	0.263816	1	8.77839	5.40208	1.04424	0.00440799	M	R	V	S	G	C	L	P	I	T	H	K	R	G	K	G	T	-	M
E1	ATGGATAAACTTTATACACAGCACGGCGGCCAAAAACGCGGGAAGGGAACATAAACAACAAGCGACAGAACCCCACC	MDKLYTQHGGQKRGKGT*	CTAGTAGAAACTTTG	mix2-Azi-2_24	0.267998	0.0175439	0.263763	0.0350877	0.0175439	-0.0859044	-0.102843	-0.0344828	-0.0344828	-0.0344828	0	-0.0344828	0	-0.0344828	0.0350877	0	0	-0.137931	5.07286	2.31393	0.263763	2	4.89564	2.86986	1.0362	0.00309355	M	D	K	L	Y	T	Q	H	G	G	Q	K	R	G	K	G	T	M	D
E1	ATGTAGGGAACACAGCTTCTAAGGTCGTCGGCGAAACGCGGGAAGGGAACATAAACAACAAGCGACAGAACCCCACC	M*	GTACCAGACTGGATTC	mix2-Azi-2_24	-0.192396	0.263441																	8.27676	7.20879	0.263441	1	9.45365	6.41497	0.87551	0.00436475	M																	-	M
E2	ATGGATCCAATAATCCTAGCCCCAGCACCCGAAAAACGCGGGAAGGGAACATAACCAGAAAGCAAAAGCAGGAAGCC	MDPIILAPAPEKRGKGT*	CGCCTTGTTAGTTGC	mix2-Azi-2_24	-0.142865	0.263378	-0.0143456	0.0255749	-0.0105846	0.0133247	-0.0398668	0	-0.040404	0	-0.020202	-0.0148829	0.0106383	-0.010101	0.000537288	0	0	-0.020202	16.7315	12.1927	0.263378	1	16.7127	9.79128	1.00113	0.00640269	M	D	P	I	I	L	A	P	A	P	E	K	R	G	K	G	T	-	M
E2	ATGCGTCGTACATTTGCCACCGCGCAACCGGTCAAACGCGGGAAGGGAACATAACCAGAAAGCAAAAGCAGGAAGCC	MRRTFATAQPVKRGKGT*	CTGAGCTAACCACG	mix2-Azi-2_24	0.27534	0	0.142111	0.2628	-0.000522466	0.0172414	0	0	-0.121212	0	0	-0.181818	0	-0.030303	0	-0.0606061	-0.0606061	-0.121212	5.16185	3.11491	0.2628	3	5.5709	4.22038	0.926574	0.00322133	M	R	R	T	F	A	T	A	Q	P	V	K	R	G	K	G	T	R	R
E1	ATGGTACGGCCTTGGATGGGGCGCGGACTCTGAAACGCGGAAAGGGAACATAAACAACAAGCGACAGAACCCCACC	MVRPWMGRGL*	TGTAATCCTCACGTT	mix2-Azi-2_24	-0.309641	0.0694444	-0.0155229	-0.00163399	0.262255	0.0416667	-0.0588235	0.0277778	-0.0294118	0	0								6.40782	3.11491	0.262255	4	5.73971	1.01289	1.1164	0.00346182	M	V	R	P	W	M	G	R	G	L								R	P
E1	ATGGTACGACGTGGCCGAACGAGAAGACCTGAGAAACGCGGGAAGGGAACATAAACAACAAGCGACAGAACCCCACC	MVRRGRTRRPEKRGKGT*	GAGGTGCGACGTAGC	mix2-Azi-2_24	0.0107578	0.0473344	0.262013	0.0698064	0.0573751	0.0284485	-0.276596	-0.12766	-0.0851064	0	0	0	-0.0212766	0.011236	0.011236	-0.0212766	0	0.0337079	7.92077	6.31882	0.262013	2	7.93431	6.41497	0.998294	0.00406392	M	V	R	R	G	R	T	R	R	P	E	K	R	G	K	G	T	M	V
A1	ATGATAAAAAAACAGGTAAGAAGAACGGTAAGGAAACGCGGGAAGGGAACATAAACAACAAGCGACAGAACCCCACC	MIKKQVRRTVRKRGKGT*	ACGGGGGATGCGCTG	mix2-Azi-2_24	0.0924143	0.0571814	-0.0157874	0.261841	-0.185599	-0.0275318	-0.0652676	0	-0.0188679	0	0.0102041	-0.0754717	-0.0188679	0.0306122	0.0102041	0.0204082	-0.0188679	0	8.72175	6.76381	0.261841	3	8.9472	7.25905	0.974802	0.00433472	M	I	K	K	Q	V	R	R	T	V	R	K	R	G	K	G	T	I	K
E2	ATGCCGCCACAGTCCGACGTCCTTCGGCTACTCAAACGCGGGAAGGGAACATAACCAGAAAGCAAAAGCAGGAAGCC	MPPQSDVLRLLKRGKGT*	GCAAGAGATGCCGCC	mix2-Azi-2_24	-0.254241	0.053536	0.160167	0.261732	0.011236	-0.0392157	-0.0196078	0	-0.0196078	0	0	-0.0392157	0	-0.0588235	0	0.011236	0	-0.0784314	7.92077	5.96283	0.261732	3	8.60957	4.38919	0.919996	0.00416061	M	P	P	Q	S	D	V	L	R	L	L	K	R	G	K	G	T	P	P
E1	ATGGGGGTGGCCGTATGATGGCACCGCAGTGCTAAACGCGGGAAGGGAACATAAACAACAAGCGACAGAACCCCACC	MGVAV*	TCGCGGTCTGTGGTT	mix2-Azi-2_24	-0.418609	0.00225564	0.0631579	-0.00733083	0.0347744	0.261278													8.45476	5.96283	0.261278	5	9.45365	3.03867	0.894338	0.00435673	M	G	V	A	V													A	V
E1	ATGTGGTCTCGTACCCCGATCTCCCGGGCGCAACGCGGGAAGGGAACATAAACAACAAGCGACAGAACCCCACC	MWSRTPISRAQRGKGT*	TACATTAGTTTTTTA	mix2-Azi-2_24	0.0920213	0.0037234	-0.00505319	0	-0.0388298	-0.0087766	0.26117	0.00744681	0	0	-0.0300532	-0.0425532	0.0125	-0.0851064	0.0037234	-0.0212766	-0.148936		7.1198	3.73789	0.26117	6	7.93431	4.89564	0.897343	0.00392291	M	W	S	R	T	P	I	S	R	A	Q	R	G	K	G	T		T	P
E1	ATGTTATTCACTAAAGGCCCAATCTCGCCCGTCAAACGCGGGAAGGGAACATAAACAACAAGCGACAGAACCCCACC	MLFTKGPISPVKRGKGT*	ATAACCTCCACCTCC	mix2-Azi-2_24	0.207729	0.26087	-0.0410628	0.00362319	-0.0398551	0.0869565	-0.0797101	-0.0519324	-0.0833333	0	0	-0.0410628	-0.0555556	0	-0.166667	0	0	0	6.14082	4.18288	0.26087	1	6.07734	5.40208	1.01045	0.00345869	M	L	F	T	K	G	P	I	S	P	V	K	R	G	K	G	T	-	M
E2	ATGGCGCCACCTGGACCGGCTGGGATAGCCATCAAACGCGGGAAGGGAACATAACCAGAAAGCAAAAGCAGGAAGCC	MAPPGPAGIAIKRGKGT*	GCATAAAACCCAAAG	mix2-Azi-2_24	-0.484903	0.00603865	-0.00785024	0.260266	0.184783	0	0	0.0277778	0	0	0	0	0.0138889	0	0	0	0	0	6.40782	4.36088	0.260266	3	7.7655	1.51934	0.825165	0.00376284	M	A	P	P	G	P	A	G	I	A	I	K	R	G	K	G	T	A	P
E2	ATGAGACATCAAGTAACCCCGAGTTACACGCGCAAACGCGGGAAGGGAACATAACCAGAAAGCAAAAGCAGGAAGCC	MRHQVTPSYTRKRGKGT*	AGGGAGGGGAACCGG	mix2-Azi-2_24	-0.0810967	0.260029	-0.0256854	0.0909091	-0.0721501	-0.00923521	0.025974	0.0204906	-0.0759019	-0.0222222	-0.0444444	0	0	0	0	0	-0.0222222	0	6.8528	5.42884	0.260029	1	7.59668	5.06445	0.902079	0.00381088	M	R	H	Q	V	T	P	S	Y	T	R	K	R	G	K	G	T	-	M
E1	ATGATCCCATACAGACCATGGACTCCCCACTCCAAACGCGGGAAGGGAACATAAACAACAAGCGACAGAACCCCACC	MIPYRPWTPHSKRGKGT*	GATCACCAACCCCCC	mix2-Azi-2_24	0.015	-0.015	-0.04	0.11	0.26	-0.075	0	0	0	0	-0.04	-0.04	-0.08	0	-0.08	0.025	0	0	3.5599	2.22494	0.26	4	4.22038	2.53223	0.843502	0.00262126	M	I	P	Y	R	P	W	T	P	H	S	K	R	G	K	G	T	P	Y
E1	ATGAGATATTGGTGCCCAGTTCACCCCTGGGTCAAACGCGGGAAGGGAACATAAACAACAAGCGACAGAACCCCACC	MRYWCPVHPWVKRGKGT*	ACACAAAATCCGCTC	mix2-Azi-2_24	-0.175	0.26	0.16	0.025	0	0	0	0	0.035	0	0.02	0.075	-0.04	-0.08	-0.04	0	0	-0.24	3.5599	3.4709	0.26	1	4.22038	3.3763	0.843502	0.00262126	M	R	Y	W	C	P	V	H	P	W	V	K	R	G	K	G	T	-	M
E2	ATGACTAATTAGATCAGCTGACTGCCATCAGCCAAACGCGGGAGGGAACATAACCAGAAAGCAAAAGCAGGAAGCC	MTN*	ACCGTATGTTATTGC	mix2-Azi-2_24	-0.0641026	-0.0410256	0.259829	-0.113675															6.9418	5.07286	0.259829	2	7.59668	5.06445	0.913794	0.00382277	M	T	N															M	T
E2	ATGATAAAATCTTGTCGCCGGCCACCGGGGTCTAAACGCGGGAAGGGAACATAACCAGAAAGCAAAAGCAGGAAGCC	MIKSCRRPPGSKRGKGT*	CGGCATGTGCCGTGG	mix2-Azi-2_24	0.00811359	0.137255	0.259635	0.0588235	0.0635565	-0.137931	0	0	-0.0297498	-0.172414	-0.103448	-0.0493577	-0.0344828	0	0	0	0	0	4.53887	2.93692	0.259635	2	4.89564	3.20749	0.927125	0.00294486	M	I	K	S	C	R	R	P	P	G	S	K	R	G	K	G	T	M	I
E1	ATGACTACTACGCGCTCTGCTCGGTGCGGTGTTAAACGCGGGAAGGGAACATAAACAACAAGCGACAGAACCCCACC	MTTTRSARCGVKRGKGT*	GCCGGCCGGGC	mix2-Azi-2_24	0.202279	0.0541311	0.146724	0.259259	-0.0598291	-0.0584046	-0.0213675	0.0185185	-0.0384615	0	0	-0.019943	0	-0.230769	-0.153846	-0.0384615	0	0	4.80586	3.3819	0.259259	3	4.38919	3.71393	1.09493	0.00289489	M	T	T	T	R	S	A	R	C	G	V	K	R	G	K	G	T	T	T
E1	ATGGGACAGTCAAGGCGGCAATGTACGGCGCACAAACGCGGGAAGGGAACATAAACAACAAGCGACAGAACCCCACC	MGQSRRQCTAHKRGKGT*	TTATAACAACCTAC	mix2-Azi-2_24	0.0115079	0	-0.0456349	-0.0146825	0.259127	-0.043254	-0.0015873	0.0539683	0.0138889	0.0277778	-0.0285714	0.0138889	0.0277778	0	-0.0015873	-0.0865079	-0.0285714	-0.0285714	6.40782	5.69584	0.259127	4	5.90853	4.55801	1.0845	0.0034505	M	G	Q	S	R	R	Q	C	T	A	H	K	R	G	K	G	T	Q	S
E1	ATGATACGGATGAAAGGAACCTCTGAGAGGGGGAAACGCGGGAAGGGAACATAAACAACAAGCGACAGAACCCCACC	MIRMKGTSERGKRGKGT*	ATACCACAGAACTT	mix2-Azi-2_24	-0.0848485	-0.0121212	0.0227273	0.0666667	0.259091	-0.030303	0	0.0030303	-0.0606061	-0.0909091	-0.030303	-0.0545455	0.069697	0.0333333	0	-0.030303	0	-0.0606061	5.33985	4.98386	0.259091	4	5.5709	4.72682	0.958525	0.00320844	M	I	R	M	K	G	T	S	E	R	G	K	R	G	K	G	T	R	M
E1	ATGAACCCCGCCCTGGGGCTGATAGAGTCACACAACGGGAAGGGAACATAAACAACAAGCGACAGAACCCCACC	MNPALGLIESHNGKGT*	CCTGGGCAGATCTTG	mix2-Azi-2_24	-0.0106336	0	0	-0.027027	0	-0.108108	0	0	0.258751	-0.0810811	0	0	0	0	0.0163934	-0.0540541	0.0163934		5.42884	5.25085	0.258751	8	6.24616	6.07734	0.869149	0.00333305	M	N	P	A	L	G	L	I	E	S	H	N	G	K	G	T		L	I
E1	ATGTGAATTCGCGCCCGTGCGTACCCTGGCGGGAAACGCGGGAAGGGAACATAAACAACAAGCGACAGAACCCCACC	M*	AGACAGTCCAGGTTG	mix2-Azi-2_24	-0.243171	0.257695																	14.0616	7.1198	0.257695	1	16.0374	4.05156	0.876798	0.00587176	M																	-	M
E1	ATGTTGAAACGTAATTGGTGTACCACAAAACAGAAACGCGGGAAGGGAACATAAACAACAAGCGACAGAACCCCACC	MLKRNWCTTKQKRGKGT*	ATCCCATGTGTAGGT	mix2-Azi-2_24	-0.0580271	0.0398936	0.257253	0.0384429	-0.0481141	0.0725338	0.024178	-0.0297389	0	0.0113636	-0.0212766	-0.0737427	0	-0.0212766	-0.0425532	-0.0212766	0	-0.12766	7.83178	7.1198	0.257253	2	7.93431	6.7526	0.987077	0.00397655	M	L	K	R	N	W	C	T	T	K	Q	K	R	G	K	G	T	M	L
E2	ATGCGAATACGTCCCCTGTCGGAGTCTTCCCATAAACGCGGGAAGGGAACATAACCAGAAAGCAAAAGCAGGAAGCC	MRIRPLSESSHKRGKGT*	AGGGAACTCCAAGTG	mix2-Azi-2_24	-0.14103	0.0132715	-0.0522865	0.256956	0.0717941	0	-0.0508475	-0.0639591	0	0	0	-0.0338983	0	0	0	0	0	0	9.43373	8.36576	0.256956	3	9.96009	7.42787	0.947153	0.00449844	M	R	I	R	P	L	S	E	S	S	H	K	R	G	K	G	T	R	I
E2	ATGCTGTTCTATTGGTTGTGCATTCCGATTCGGAAACGCGGGAAGGGAACATAACCAGAAAGCAAAAGCAGGAAGCC	MLFYWLCIPIRKRGKGT*	CTGGCGGGTTCCAAG	mix2-Azi-2_24	0.0726925	-0.0789096	-0.0588235	0.256815	-0.0392157	-0.108082	0	0	0	0.0243902	0.0121951	0	0	-0.0196078	-0.0196078	0.0121951	0	-0.0344333	7.29779	6.05183	0.256815	3	8.60957	7.59668	0.847637	0.00398301	M	L	F	Y	W	L	C	I	P	I	R	K	R	G	K	G	T	L	F
E1	ATGCTAACGTCCCGGGCTCGTGGCCTCTTCTCTAAACGCGGGAAGGGAACATAAACAACAAGCGACAGAACCCCACC	MLTSRARGLFSKRGKGT*	GCTTGGGCCATGTCC	mix2-Azi-2_24	-0.0391257	0.256611	-0.0545062	-0.00836481	-0.0104335	-0.00251844	0	0.00917431	-0.00584638	0	-0.0392157	-0.079061	-0.0104335	0.0229358	0	0	-0.00980392	-0.0294118	19.4014	13.8836	0.256611	1	17.2191	11.6482	1.12674	0.00658136	M	L	T	S	R	A	R	G	L	F	S	K	R	G	K	G	T	-	M
E2	ATGCGACGGGCAAAACCGAGTCTCAGACTTTCGAAACGCGGGAAGGGAACATAACCAGAAAGCAAAAGCAGGAAGCC	MRRAKPSLRLSKRGKGT*	AACGAGGGTCTCGGG	mix2-Azi-2_24	-0.025641	0.25641	0.0769231	0.0384615	-0.0128205	-0.128205	-0.0512821	-0.025641	-0.0512821	0	0	-0.0512821	-0.025641	0	0	0	0	0	6.9418	5.16185	0.25641	1	6.58379	4.72682	1.05438	0.00361341	M	R	R	A	K	P	S	L	R	L	S	K	R	G	K	G	T	-	M
E1	ATGATTACGATGTGCGGCCGGCCTCAATGGACGAAACGCGGGAAGGGAACATAAACAACAAGCGACAGAACCCCACC	MITMCGRPQWTKRGKGT*	GCGTGGGCCGGG	mix2-Azi-2_24	-0.101709	0.25641	0.00598291	0.0401709	0	0.0222222	0.0119658	-0.0709402	0.00598291	0	0	-0.0384615	-0.0162393	0	0	0	0	-0.115385	4.00489	3.02591	0.25641	1	4.38919	2.86986	0.912442	0.00271018	M	I	T	M	C	G	R	P	Q	W	T	K	R	G	K	G	T	-	M
E2	ATGGTGTGCTCCGCCCTTTACGTCGCGCCGCTCAAACGCGGGAAGGGAACATAACCAGAAAGCAAAAGCAGGAAGCC	MVCSALYVAPLKRGKGT*	GTGTTGGTCGCCAAC	mix2-Azi-2_24	-0.28647	0.256236	0.0408163	0.0408163	-0.0536659	0.163265	-0.0166289	-0.037037	0	0	0.0204082	-0.111111	0	0	0	0	-0.0166289	0	4.36088	3.02591	0.256236	1	4.55801	1.85697	0.95675	0.00281041	M	V	C	S	A	L	Y	V	A	P	L	K	R	G	K	G	T	-	M
E1	ATGAGGACAAACGGAGCGAGGGGGTGAACCCTCAAACGCGGGAAGGGAACATAAACAACAAGCGACAGAACCCCACC	MRTNGARG*	ATGTAGTCATAAGG	mix2-Azi-2_24	0.0365854	0.256098	0.134146	0.0487805	-0.0609756	-0.109756	-0.170732	-0.0487805	-0.0487805										7.29779	5.78483	0.256098	1	6.92142	5.73971	1.05438	0.00371932	M	R	T	N	G	A	R	G										-	M
E2	ATGATTAAAAACGCATGTAAAGCGACGATCAGGAAACGCGGGAAGGGAACATAACCAGAAAGCAAAAGCAGGAAGCC	MIKNACKATIRKRGKGT*	CGGCCGGATTGTACC	mix2-Azi-2_24	0.00531915	0.0630699	0.255319	0.177052	-0.0144377	0.0638298	-0.0357143	-0.142857	-0.0357143	0	-0.0357143	-0.0357143	-0.0144377	0	0	0	0	-0.214286	4.18288	3.11491	0.255319	2	4.72682	3.3763	0.884924	0.00279589	M	I	K	N	A	C	K	A	T	I	R	K	R	G	K	G	T	M	I
E2	ATGCGTAAACATTTCAATGCGCCTCGCGTCGGGAAACGCGGGAAGGGAACATAACCAGAAAGCAAAAGCAGGAAGCC	MRKHFNAPRVGKRGKGT*	GCGATACGGGTAAGC	mix2-Azi-2_24	0.252941	0.0196078	0.254902	-0.0490196	-0.107843	0.0117647	0.0196078	-0.0470588	0.0392157	-0.0666667	0	-0.2	-0.0333333	0	0	0	0	-0.0803922	4.53887	2.84792	0.254902	2	5.06445	4.38919	0.896221	0.00292084	M	R	K	H	F	N	A	P	R	V	G	K	R	G	K	G	T	M	R
E1	ATGCGCCTGCGTAATCCCGCTCTACCGCACGCCAAACGCGGGAAGGGAACATAAACAACAAGCGACAGAACCCCACC	MRLRNPALPHAKRGKGT*	TGAAATACTGAGCTC	mix2-Azi-2_24	-0.0481231	-0.00995651	-0.00869764	0.254635	0.143912	-0.143168	-0.0402266	-0.0363355	-0.0177386	-0.00303273	-0.00735294	-0.0441176	-0.00692378	0.00389105	-0.00735294	0	0	0	22.8723	16.9095	0.254635	3	22.9589	15.1934	0.996232	0.00748317	M	R	L	R	N	P	A	L	P	H	A	K	R	G	K	G	T	R	L
E2	ATGTTTGCTCGACGGACAACGGCAGATGGCCGCAAACGCGGGAAGGGAACATAACCAGAAAGCAAAAGCAGGAAGCC	MFARRTTADGRKRGKGT*	ATGGGGACCCCAAGG	mix2-Azi-2_24	-0.0344937	0.0129747	0.25443	0.127532	0.000949367	-0.0243671	0.0126582	-0.075	0.0126582	-0.025	0	-0.025	-0.0623418	-0.025	-0.025	-0.025	0	0	7.0308	5.33985	0.25443	2	6.7526	4.22038	1.0412	0.00362682	M	F	A	R	R	T	T	A	D	G	R	K	R	G	K	G	T	M	F
A1	ATGAGAAGAACATGGGGACGCAACACTGGCTGCAAACGCGGGAAGGGAACATAAACAACAAGCGACAGAACCCCACC	MRRTWGRNTGCKRGKGT*	GGGGGGGGAGCGCCG	mix2-Azi-2_24	0.0345865	-0.037594	0.254135	-0.00451128	0.041604	0.041604	-0.0285714	0	-0.039599	-0.0110276	-0.0681704	-0.0110276	-0.0285714	-0.0571429	0	-0.0571429	0	-0.0285714	5.07286	3.73789	0.254135	2	5.90853	4.55801	0.858565	0.00315423	M	R	R	T	W	G	R	N	T	G	C	K	R	G	K	G	T	M	R
E1	ATGATGTAACCCCGTCTCGGCCTGCCGCCGCCTAAACGCGGGAAGGGAACATAAACAACAAGCGACAGAACCCCACC	MM*	AACCGAAATAAATG	mix2-Azi-2_24	-0.0186709	0.254114	-0.135443																7.0308	3.4709	0.254114	1	6.7526	3.20749	1.0412	0.00362231	M	M																-	M
E1	ATGAGGCGTGGACCCACCCCCTCAGTGGGCTTTAAACGCGGGAAGGGAACATAAACAACAAGCGACAGAACCCCACC	MRRGPTPSVGFKRGKGT*	CCGGCCGGTGTCGGT	mix2-Azi-2_24	-0.374005	0.253979	0.00397878	0.0192308	0.00397878	0.00397878	0.0503979	0.0192308	0	0	0	0	0	0	0	0	0	0	4.62787	2.75892	0.253979	1	4.89564	1.18171	0.945304	0.0028976	M	R	R	G	P	T	P	S	V	G	F	K	R	G	K	G	T	-	M
E1	ATGAAACCAAAAACATATAAGGACCAAAGACACAAACGCAGGAAGGGAACATAAACAACAAGCGACAGAACCCCACC	MKPKTYKDQRHKRRKGT*	GGCGGAGGCCGGCAG	mix2-Azi-2_24	0.00615764	0.0917488	0.00369458	0.253695	-0.0153941	-0.0166256	0.00123153	-0.0689655	0.0178571	0	0.0178571	-0.206897	0.00123153	0	0	0	0	-0.103448	4.98386	4.00489	0.253695	3	4.89564	4.05156	1.01802	0.00295965	M	K	P	K	T	Y	K	D	Q	R	H	K	R	R	K	G	T	K	P
E1	ATGCTCTAGCACCGCGCGCATGTAGGGGGCCCAAACGCGGGAAGGGAACATAAACAACAAGCGACAGAACCCCACC	ML*	CGGACCGGGGCGCGG	mix2-Azi-2_24	-0.118267	0.253513	-0.0415691																5.42884	2.58093	0.253513	1	4.72682	1.68815	1.14852	0.00300277	M	L																-	M
E2	ATGCAAAAATGAGAGGCCGCGAGGACTTGGCATAAACGCGGGAAGGGAACATAACCAGAAAGCAAAAGCAGGAAGCC	MQK*	GGGGTCGGGCAAGAC	mix2-Azi-2_24	-0.0711111	-0.0533333	0.253333	0.164444															4.00489	2.84792	0.253333	2	4.22038	2.70104	0.94894	0.00264623	M	Q	K															M	Q
E1	ATGTAGATGCCCCAGCGCCCATCTCGTCTGTTCAAACGCGGGAAGGGAACATAAACAACAAGCGACAGAACCCCACC	M*	ATAAGGCCCGGTCGC	mix2-Azi-2_24	-0.282003	0.252582																	18.9565	13.3496	0.252582	1	22.79	9.45365	0.831787	0.00699931	M																	-	M
E1	ATGCTGCGTACCAAACGAAAGGGTTCCCGTCTCAAACGCGGGAAGGGAACATAAACAACAAGCGACAGAACCCCACC	MLRTKRKGSRLKRGKGT*	GCGGGGCATGGGGGT	mix2-Azi-2_24	0.264463	0.0612842	0.0826446	0.00114431	0.252257	-0.0296249	-0.31138	-0.0461538	-0.0153846	0	0.00114431	-0.107692	0.0165289	0	-0.0307692	-0.0307692	0	-0.0615385	10.7687	7.92077	0.252257	4	10.973	10.4665	0.981382	0.00473164	M	L	R	T	K	R	K	G	S	R	L	K	R	G	K	G	T	R	T
E1	ATGTTAATCCCAGATCCTGGACCGTATCGGGCCAAACGCGGGAAGGGAACATAAACAACAAGCGACAGAACCCCACC	MLIPDPGPYRAKRGKGT*	TCTAATAATAGGGTC	mix2-Azi-2_24	-0.0911291	-0.0250685	-0.0184856	-0.00725901	0.252215	0.0023485	-0.0159769	-0.00480376	0.00318471	0	0	-0.00558659	-0.0159769	-0.0159769	-0.0135751	0.00318471	-0.00558659	-0.0191617	27.9452	16.9095	0.252215	4	30.2179	14.8557	0.924789	0.00855154	M	L	I	P	D	P	G	P	Y	R	A	K	R	G	K	G	T	I	P
A1	ATGGTCTATAACATACCGAAGACACGTCCGCCGAAACGCGGGAAGGGAACATAAACAACAAGCGACAGAACCCCACC	MVYNIPKTRPPKRGKGT*	GAAAAACACCCGGGA	mix2-Azi-2_24	-0.082575	0.0434783	0.0461746	0.0144928	0.057971	0.0114594	0.252107	-0.0697674	0.0144928	-0.0697674	-0.0232558	-0.139535	-0.0697674	0	0	0.0144928	0	0	6.14082	3.6489	0.252107	6	7.25905	3.71393	0.845954	0.00352616	M	V	Y	N	I	P	K	T	R	P	P	K	R	G	K	G	T	I	P
E1	ATGCGCGGGCGACAACGACCACATCTGGCAGAGAAACGCGGGAAGGGAACATAAACAACAAGCGACAGAACCCCACC	MRGRQRPHLAEKRGKGT*	GTATTCATCAATCAT	mix2-Azi-2_24	0	-0.0260504	0.251681	0.228151	-0.042437	0.0147059	-0.2	-0.0571429	-0.0285714	0	-0.0285714	0.0147059	0	0.0441176	0	0	-0.0277311	0	6.05183	6.05183	0.251681	2	5.90853	5.06445	1.02425	0.00329418	M	R	G	R	Q	R	P	H	L	A	E	K	R	G	K	G	T	M	R
E2	ATGCGGCCTCCAGGTGTGTCAGCGCCGGCTCGCAAACGCGGGAAGGGAACATAACCAGAAAGCAAAAGCAGGAAGCC	MRPPGVSAPARKRGKGT*	TGACTTGGGAACCGA	mix2-Azi-2_24	-0.199167	0.0208333	0.0833333	0	-0.0383333	0.251667	0.0208333	-0.08	0	0	0	0	-0.0191667	0	0	-0.04	0	0	4.27188	2.04694	0.251667	5	4.22038	1.18171	1.0122	0.00268039	M	R	P	P	G	V	S	A	P	A	R	K	R	G	K	G	T	P	G
E2	ATGCGATCGTCGTGAAGCCGAGTTTTCGTACCGAAACGCGGGAAGGGAACATAACCAGAAAGCAAAAGCAGGAAGCC	MRSS*	CGCGCGGGTCGAGGC	mix2-Azi-2_24	-0.0479876	-0.165119	0.25129	0.0397317	0.0350877														5.07286	4.18288	0.25129	2	5.73971	4.38919	0.883817	0.00309182	M	R	S	S														M	R
O1	ATGATATCAAACCGCTACTACTCCGAGACATCGAAACGCGGGAAGGGAACATAAACAACAAGCGACAGAACCCCACC	MISNRYYSETSKRGKGT*	GGCGGGGGTCTGGCA	mix2-Azi-2_24	0.0119101	-0.00234168	-0.00943396	0.0240891	-0.00458253	0.00495227	-0.021176	0.250997	-0.0329516	-0.0283019	-0.0141173	-0.0660377	-0.0329853	-0.0164926	-0.0188343	3.3613e-05	-0.00468337	-0.0400775	37.4679	36.667	0.250997	7	35.7888	35.4512	1.04692	0.00978137	M	I	S	N	R	Y	Y	S	E	T	S	K	R	G	K	G	T	Y	Y
E1	ATGCGCCCGCGACACGGCTTCCCGGAGCGGGTCAAACGCGGGAAGGGAACATAAACAACAAGCGACAGAACCCCACC	MRPRHGFPERVKRGKGT*	AAAATCAGCGCTGCG	mix2-Azi-2_24	-0.0448485	0.0145455	0.250909	0.0230303	-0.04	0.00606061	-0.0351515	-0.0266667	-0.0933333	0	-0.0133333	-0.0133333	0	-0.0133333	-0.00121212	0	0	0	14.6846	8.09877	0.250909	2	12.6611	6.24616	1.15982	0.00539438	M	R	P	R	H	G	F	P	E	R	V	K	R	G	K	G	T	M	R
E2	ATGTGTACGTCTCCGGCTGTTCCATTCAGGTGAAAACGCGGGAAGGGAACATAACCAGAAAGCAAAAGCAGGAAGCC	MCTSPAVPFR*	CGGCAGTTACGGGGG	mix2-Azi-2_24	-0.134545	-0.0763636	0.250909	0	0.0545455	0	-0.04	-0.08	0.0363636	0	0.0690909								4.89486	4.18288	0.250909	2	4.22038	3.03867	1.15982	0.00278411	M	C	T	S	P	A	V	P	F	R								M	C
E2	ATGTAAAACACGCGGCACGGTCGGCCCACCGGCCAAACGCGGGAAGGGAACATAACCAGAAAGCAAAAGCAGGAAGCC	M*	AGGCCACTGGGGACC	mix2-Azi-2_24	-0.093254	0.250794																	14.9516	9.70072	0.250794	1	15.1934	8.44076	0.984086	0.00572708	M																	-	M
E1	ATGTAGGGATAAGACCCGGCTAGCGGGTTCTATAAACGCGGGAAGGGAACATAAACAACAAGCGACAGAACCCCACC	M*	CCTTCGCTGGAGTGT	mix2-Azi-2_24	-0.0984127	0.250794																	5.60684	3.91589	0.250794	1	5.90853	3.54512	0.94894	0.00320796	M																	-	M
E2	ATGACGGCTCCGGGATTGGCACATCTCCTCAGGAAACGCGGGAAGGGAACATAACCAGAAAGCAAAAGCAGGAAGCC	MTAPGLAHLLRKRGKGT*	GGTCCAGACGGGACA	mix2-Azi-2_24	-0.12538	0.250761	0.0377358	0.0432136	0.008521	0.0109556	0	-0.0322581	0	-0.0645161	0	-0.0645161	-0.0645161	0	0	0	0	0	4.71687	3.02591	0.250761	1	5.23327	2.70104	0.901323	0.00293568	M	T	A	P	G	L	A	H	L	L	R	K	R	G	K	G	T	-	M
A1	ATGAAAAGACAGGGCAACACAGACCCTGCCGAAAAACGCGGGAAGGGAACATAAACAACAAGCGACAGAACCCCACC	MKRQGNTDPAEKRGKGT*	GACGGAAGAGAGGGG	mix2-Azi-2_24	0.123737	0.0227273	0.25	-0.131313	-0.111111	-0.0740741	0	0	-0.037037	0.0454545	0.0227273	-0.037037	0	0	0	0	0	-0.0740741	3.91589	1.69095	0.25	2	4.55801	2.53223	0.859123	0.0026546	M	K	R	Q	G	N	T	D	P	A	E	K	R	G	K	G	T	M	K
E1	ATGAGACGTCGTTCCACCAGGGCCAACTCGGTTAAACGCGGGAAGGGAACATAAACAACAAGCGACAGAACCCCACC	MRRRSTRANSVKRGKGT*	ATGCATCTTTTTTAA	mix2-Azi-2_24	-0.173913	0.0405797	-0.0347826	0.249275	0.0956522	0.00869565	-0.0492754	-0.0144928	0	0	-0.0289855	-0.0144928	-0.0144928	-0.0144928	0.00869565	0	0	-0.057971	10.2347	8.45476	0.249275	3	11.6482	7.59668	0.878648	0.0046882	M	R	R	R	S	T	R	A	N	S	V	K	R	G	K	G	T	R	R
E1	ATGGTACGCCCGTAACCTCGTCGACTCTCCGCCAAACGCGGGAAGGGAACATAAACAACAAGCGACAGAACCCCACC	MVRP*	TCACTTACTACCAAG	mix2-Azi-2_24	-0.111509	-0.0768038	-0.0536673	0.00799046	0.248897														11.4807	5.69584	0.248897	4	10.973	4.05156	1.04627	0.00475946	M	V	R	P														R	P
O1	ATGACATGAGATACGTGACATCAGCTATTGGGAAACGCGGGAAGGGAACATAAACAACAAGCGACAGAACCCCACC	MT*	TATAATCTTGGGAAC	mix2-Azi-2_24	-0.197802	-0.00503663	0.248626																14.9516	11.3917	0.248626	2	13.1676	7.42787	1.13548	0.00543821	M	T																M	T
E1	ATGCTGGGGACCCGGGGGCGCTGGCGCCAACACAAACGCGGGAAGGGAACATAAACAACAAGCGACAGAACCCCACC	MLGTRGRWRQHKRGKGT*	GCACTGTATCGGCCG	mix2-Azi-2_24	0.104583	0.248335	-0.143752	0.00195848	-0.027027	-0.0520956	0.0454367	0.0744222	0.0454367	0	-0.027027	-0.0810811	-0.0540541	-0.027027	0	0	0	-0.108108	6.14082	4.00489	0.248335	1	6.24616	4.72682	0.983136	0.00331978	M	L	G	T	R	G	R	W	R	Q	H	K	R	G	K	G	T	-	M
O1	ATGTAAATATAGACGTCGTCGGGCAGGGGCTGGAAACGCGGGAAGGGAACATAAACAACAAGCGACAGAACCCCACC	M*	GCGGGGGGCCGTACC	mix2-Azi-2_24	-0.159952	0.248288																	23.7623	17.7995	0.248288	1	23.6341	13.5052	1.00542	0.00744566	M																	-	M
E2	ATGTTACACACCCAACCGCAGACTGCCCGGCGCAAACGCGGGAAGGGAACATAACCAGAAAGCAAAAGCAGGAAGCC	MLHTQPQTARRKRGKGT*	TAGGTGGCGTGAGAC	mix2-Azi-2_24	-0.00924609	0.247866	-0.135846	-0.00142248	0.0117354	0.0256046	0.0241821	-0.027027	0.0263158	-0.0810811	0	0	-0.0540541	-0.027027	0	0	0	0	6.76381	4.44987	0.247866	1	6.24616	4.05156	1.08287	0.00341131	M	L	H	T	Q	P	Q	T	A	R	R	K	R	G	K	G	T	-	M
E1	ATGGCCTAGATCGCGCACCTCCACTACGCTGTGAAACGCGGGAAGGGAACATAAACAACAAGCGACAGAACCCCACC	MA*	TTCGCTAGTGGCGGT	mix2-Azi-2_24	-0.102381	-0.147619	0.247619																6.22982	4.27188	0.247619	2	6.07734	3.3763	1.02509	0.00329727	M	A																M	A
E1	ATGTGACTCTCGCTGTGTAACGGGGCTGGGTATAAACGCGGGAAGGGAACATAAACAACAAGCGACAGAACCCCACC	M*	GGCAGGGGCCCGGGA	mix2-Azi-2_24	-0.205514	0.247619																	5.07286	2.49193	0.247619	1	5.90853	1.68815	0.858565	0.00307335	M																	-	M
E1	ATGGAGCAATTCACGTAGTCAGACGTGGCTAGCAAACGCGGGAAGGGAACATAAACAACAAGCGACAGAACCCCACC	MEQFT*	TCTTACTGCACAGC	mix2-Azi-2_24	-0.245703	-0.0515672	0.0626896	-0.0404449	-0.0101112	0.247219													7.65378	5.87383	0.247219	5	7.7655	3.88275	0.985614	0.0037706	M	E	Q	F	T													F	T
E1	ATGAGACTAGCCTGGGCCACCGCCGCCCCCCCTAAACGCGGGAAGGGAACATAAACAACAAGCGACAGAACCCCACC	MRLAWATAAPPKRGKGT*	GGGCCACCGCCGTCG	mix2-Azi-2_24	0.149051	-0.0219813	0.246914	0.0876242	0.0249925	-0.0120446	-0.0731707	-0.133996	0	0.0123457	-0.0728696	-0.0484794	-0.0243902	-0.0120446	-0.0243902	0	0	-0.0731707	7.20879	5.60684	0.246914	2	6.92142	6.24616	1.04152	0.00357272	M	R	L	A	W	A	T	A	A	P	P	K	R	G	K	G	T	M	R
E2	ATGAAATCGGATGCGCGTACTCACCGGACAACTAAACGCGGGAAGGGAACATAACCAGAAAGCAAAAGCAGGAAGCC	MKSDARTHRTTKRGKGT*	TGGGGTGCTGGCGCT	mix2-Azi-2_24	-0.0253268	0.246732	-0.0424837	0.0800654	0.0694444	0.0277778	0.0277778	-0.0743464	-0.0294118	0	-0.0882353	0	0	-0.0588235	-0.117647	0	-0.0294118	0	6.40782	5.16185	0.246732	1	5.73971	4.55801	1.1164	0.00325691	M	K	S	D	A	R	T	H	R	T	T	K	R	G	K	G	T	-	M
E1	ATGGTGAGGACCACCCCCCCCGCGTACACCTGTAAACGCGGGAAGGGAACATAAACAACAAGCGACAGAACCCCACC	MVRTTPPAYTCKRGKGT*	GCGGGGGGAGCACCC	mix2-Azi-2_24	-0.158967	0.246377	0.0199275	-0.0502717	-0.0167572	0.0289855	0.0434783	-0.0167572	0	0	0	-0.09375	0.0144928	0	0	0	0	0	6.14082	3.3819	0.246377	1	5.40208	2.02578	1.13675	0.00315276	M	V	R	T	T	P	P	A	Y	T	C	K	R	G	K	G	T	-	M
O1	ATGCGCACCCGATGCCTTGACCCCGCGCGTCGGAAACGCGGGAAGGGAACATAAACAACAAGCGACAGAACCCCACC	MRTRCLDPARRKRGKGT*	TGCCTTGGCTGCTTG	mix2-Azi-2_24	-0.0708502	0.000674763	0.00438597	0.246064	-0.00607288	-0.0127081	-0.0212551	-0.0598291	-0.0168691	0	-0.025641	-0.034188	-0.00854701	0.00877193	0.0131579	-0.00854701	0	0	20.2914	8.72175	0.246064	3	19.7514	6.92142	1.02734	0.00666637	M	R	T	R	C	L	D	P	A	R	R	K	R	G	K	G	T	R	T
E1	ATGCGGGGTCGCTAGTGGGGGCGCGCGTAGTTGAAACGCGGGAAGGGAACATAAACAACAAGCGACAGAACCCCACC	MRGR*	ACGACTCGTCTTCTT	mix2-Azi-2_24	0.019543	0.00224775	0.0412712	0.245442	-0.217158														15.6636	8.98874	0.245442	3	15.3622	8.77839	1.01962	0.00570285	M	R	G	R														R	G
E1	ATGCCGGACCCTACCGCCCTTGCTGCCGAACGTAAACGCGGGAAGGGAACATAAACAACAAGCGACAGAACCCCACC	MPDPTALAAERKRGKGT*	GCCACCCCCGACC	mix2-Azi-2_24	0.0264706	-0.0980392	0.245098	0.0166667	-0.0294118	-0.0588235	0.00392157	0.0205882	0	0.0166667	0	0	-0.0127451	0	-0.117647	-0.0294118	0	0	5.33985	3.3819	0.245098	2	5.73971	3.88275	0.930333	0.00306256	M	P	D	P	T	A	L	A	A	E	R	K	R	G	K	G	T	M	P
E2	ATGACATAACCGCGGTCTCCGATGGATGCAGACAAACGCGGGAAGGGAACATAACCAGAAAGCAAAAGCAGGAAGCC	MT*	ACCGGACCGTACGAG	mix2-Azi-2_24	-0.17415	0.0122449	0.244898																9.34473	6.58581	0.244898	2	8.27194	4.38919	1.12969	0.00404268	M	T																M	T
E2	ATGCGCCAGTCCTCGTTGAACATTCGCGGGCTGAAACGCGGGAAGGGAACATAACCAGAAAGCAAAAGCAGGAAGCC	MRQSSLNIRGLKRGKGT*	GAGGTTGAGCTTCGC	mix2-Azi-2_24	-0.029274	0.244731	0.013466	-0.118852	0	0	0.0327869	-0.107143	0	0	0	-0.0357143	0	0	0	0	0	0	5.42884	3.6489	0.244731	1	4.72682	3.03867	1.14852	0.00289875	M	R	Q	S	S	L	N	I	R	G	L	K	R	G	K	G	T	-	M
E2	ATGAGAAAAATCCAGCCAGAGGCACTGTCCCGTAAACGCGGGAAGGGAACATAACCAGAAAGCAAAAGCAGGAAGCC	MRKIQPEALSRKRGKGT*	CGGCGCCGGGGGACC	mix2-Azi-2_24	0.037037	0.0555556	0.0555556	0.0037037	0.244444	0	0	-0.062963	0.140741	0.0185185	-0.133333	-0.0296296	-0.144444	-0.0481481	-0.0333333	0.0222222	-0.0333333	-0.133333	4.80586	4.27188	0.244444	4	5.06445	4.89564	0.94894	0.00284962	M	R	K	I	Q	P	E	A	L	S	R	K	R	G	K	G	T	K	I
E1	ATGAGTACCAGAGATCGCCGGCTCGTCCGAGCCAAACGCGGGAAGGGAACATAAACAACAAGCGACAGAACCCCACC	MSTRDRRLVRAKRGKGT*	ATCGGACAATGTCTT	mix2-Azi-2_24	-0.0693648	0.243356	-0.050663	0.00243182	0.0195125	0.00150541	0.00735337	-0.0368826	0	-0.0116959	-0.0116959	-0.0200915	-0.0175439	-0.00839558	-0.0116959	-0.00509525	-0.00584795	-0.0175439	26.9662	23.0503	0.243356	1	28.8674	22.4524	0.934142	0.00805148	M	S	T	R	D	R	R	L	V	R	A	K	R	G	K	G	T	-	M
E1	ATGGTATTTGTTGGGGTTCAGAGGCGGCGGCAGAAACGCGGGAAGGGAACATAAACAACAAGCGACAGAACCCCACC	MVFVGVQRRRQKRGKGT*	GGGGTCGGAGGCCCG	mix2-Azi-2_24	0.254789	0.243295	0	0.0319285	0.0664112	-0.0210728	0.01341	-0.222861	-0.0255428	-0.0185185	-0.0925926	-0.118135	0	-0.0185185	-0.0185185	-0.0185185	0	-0.037037	7.74278	5.33985	0.243295	1	9.11602	8.44076	0.84936	0.00390783	M	V	F	V	G	V	Q	R	R	R	Q	K	R	G	K	G	T	-	M
A1	ATGTGAAAGAAGAAGCGGAGAAATAACAGTCTAAAACGCGGGAAGGGAACATAAACAACAAGCGACAGAACCCCACC	M*	GAAGGGCGAGGGCCT	mix2-Azi-2_24	-0.18381	0.242848																	4.71687	1.77995	0.242848	1	5.23327	1.01289	0.901323	0.00284305	M																	-	M
E1	ATGCTCCCCGAGTTCCGGTTTCGGGGGGGTCCCAAACGCGGGAAGGGAACATAAACAACAAGCGACAGAACCCCACC	MLPEFRFRGGPKRGKGT*	GGCGAGGGGCGGCCC	mix2-Azi-2_24	-0.145782	0	0	0	0	-0.0322581	0	0.242556	0	-0.0322581	0	0	-0.0322581	0	0	0	0	0	4.62787	1.86895	0.242556	7	5.23327	1.35052	0.884317	0.00282339	M	L	P	E	F	R	F	R	G	G	P	K	R	G	K	G	T	R	F
E1	ATGCGGTGGCGGATCTCGTCGTGGGCCCCCCGCAAACGCGGGAAGGGAACATAAACAACAAGCGACAGAACCCCACC	MRWRISSWAPRKRGKGT*	GTACCGTGCCGGGCA	mix2-Azi-2_24	-0.00486579	-0.0299246	0.000567675	0.242519	-0.0501581	-0.0677966	-0.020639	-0.0258292	0	0	-0.0169492	-0.0169492	0	0.00478469	0.00956938	0.00478469	0	-0.00847458	18.6005	11.0357	0.242519	3	19.9202	11.3106	0.93375	0.00641688	M	R	W	R	I	S	S	W	A	P	R	K	R	G	K	G	T	R	W
E2	ATGCTCCGATCGCAGACCCTCATTGATTGCCGCAAACGCGGGAAGGGAACATAACCAGAAAGCAAAAGCAGGAAGCC	MLRSQTLIDCRKRGKGT*	GGGTAGTTGCGGCCC	mix2-Azi-2_24	-0.198113	0.0366038	-0.0207547	0.241887	-0.010566	-0.0328302	0	0.0660377	-0.06	0	0.00943396	-0.02	0.00943396	0.00943396	0.00943396	0	-0.02	-0.02	9.43373	6.58581	0.241887	3	8.44076	4.22038	1.11764	0.00402881	M	L	R	S	Q	T	L	I	D	C	R	K	R	G	K	G	T	L	R
E2	ATGTGAGGACAGCCGCACGAGGACTGCCGGGGGAACGCGGGAAGGGAACATAACCAGAAAGCAAAAGCAGGAAGCC	M*	GTGGTGGCCGGGCCG	mix2-Azi-2_24	-0.125283	0.241509																	9.43373	7.0308	0.241509	1	8.44076	5.23327	1.11764	0.00402253	M																	-	M
E2	ATGAGGCGTTACTACCCTCGGTCGTGCCCCGCTAAACGCGGGAAGGGAACATAACCAGAAAGCAAAAGCAGGAAGCC	MRRYYPRSCPAKRGKGT*	GCTCCCGCGGAGCAG	mix2-Azi-2_24	0.0429347	0.241326	-0.0201589	-0.0256833	0.0392518	0.00940105	-0.0370227	-0.038961	-0.0185113	-0.0314984	-0.00911029	-0.0704594	-0.0185113	-0.0240357	-0.012987	-0.012987	-0.012987	0	11.9257	7.38679	0.241326	1	12.9988	8.60957	0.917446	0.00491205	M	R	R	Y	Y	P	R	S	C	P	A	K	R	G	K	G	T	-	M
A1	ATGCGAGATAAGGCCTGATGTACACTCGCACCAAACGCGGGAAGGGAACATAAACAACAAGCGACAGAACCCCACC	MRDKA*	GGGCGCGGCCCCGG	mix2-Azi-2_24	-0.167832	0	0.143357	0.241259	0.0227273	-0.0157343													3.91589	2.31393	0.241259	3	4.38919	1.85697	0.892166	0.00253284	M	R	D	K	A													R	D
E1	ATGGATCCTACGACACGCCCGGCACAGGGAGTGAAACGCGGGAAGGGAACATAAACAACAAGCGACAGAACCCCACC	MDPTTRPAQGVKRGKGT*	AGGGGGGGGGCGC	mix2-Azi-2_24	-0.178571	0.24026	-0.038961	0.100649	-0.0357143	0	0	-0.0714286	0	0.0454545	0.0227273	0.0227273	0	0	0	-0.0357143	-0.0714286	0	3.91589	2.93692	0.24026	1	4.72682	2.70104	0.82844	0.00257925	M	D	P	T	T	R	P	A	Q	G	V	K	R	G	K	G	T	-	M
A2	ATGAAGAAAAAGAGAGGAATACCGATCGAGGGTAAACGCGGGAAGGGAACATAACCAGAAAGCAAAAGCAGGAAGCC	MKKKRGIPIEGKRGKGT*	CGCAGGTGAGGGCAC	mix2-Azi-2_24	0.0319034	0.0351478	0.0817412	0.240177	-0.125451	0.00603821	-0.0482156	-0.0821918	-0.0624549	0	-0.0136986	0	0.00657895	-0.0136986	0	-0.0208183	0	-0.0416366	13.5276	10.4127	0.240177	3	12.3235	9.96009	1.09771	0.00499682	M	K	K	K	R	G	I	P	I	E	G	K	R	G	K	G	T	K	K
E1	ATGCGCCGGCGCTTGAGGTTCAGTGGCCGCGACAAACGCGGGAAGGGAACATAAACAACAAGCGACAGAACCCCACC	MRRRLRFSGRDKRGKGT*	TATTTATCTCCCATA	mix2-Azi-2_24	-0.0762977	0.0487805	0.24015	0.0731707	-0.0403377	-0.0781739	-0.0390869	-0.025641	-0.025641	0	0	0	0	0	0	0	-0.0512821	0	7.29779	3.73789	0.24015	2	6.58379	2.70104	1.10845	0.0034356	M	R	R	R	L	R	F	S	G	R	D	K	R	G	K	G	T	M	R
E1	ATGGCACCCTGCGTCCCTCTTACACGGCGTTGCAAACGCGGGAAGGGAACATAAACAACAAGCGACAGAACCCCACC	MAPCVPLTRRCKRGKGT*	TAGAGAAATCCGAGC	mix2-Azi-2_24	-0.0391026	0.0269231	0.239744	-0.0166667	-0.0685897	0.0121795	-0.00705128	-0.0166667	0	0	0	-0.00705128	-0.0166667	-0.0333333	0	0	0	-0.0166667	9.25574	5.51784	0.239744	2	10.1289	5.06445	0.913794	0.00419428	M	A	P	C	V	P	L	T	R	R	C	K	R	G	K	G	T	M	A
A2	ATGTAATATTTCCACAACAAAAACCACCACCACAAACGCGGGAAGGGAACATAACCAGAAAGCAAAAGCAGGAAGCC	M*	CGAGTCCTCAGTTAG	mix2-Azi-2_24	-0.21206	0.239545																	24.9193	15.2186	0.239545	1	23.2965	9.45365	1.06966	0.00725552	M																	-	M
E1	ATGTCAATATCTCCCGGAGTCGCCGCTCTTCGTAAACGCGGGAAGGGAACATAAACAACAAGCGACAGAACCCCACC	MSISPGVAALRKRGKGT*	TAAAATGCAAGCAAA	mix2-Azi-2_24	-0.180124	0.0869565	0.23913	-0.0496894	0.0217391	0.0217391	0.0947205	-0.0714286	-0.0357143	0	0.0217391	-0.0139752	0	0	-0.0357143	-0.107143	-0.0357143	0	4.09388	2.31393	0.23913	2	4.72682	2.02578	0.866096	0.00260171	M	S	I	S	P	G	V	A	A	L	R	K	R	G	K	G	T	M	S
E2	ATGCAGTACAGACCCGGGTCGTACGTGTCGGGGAAACGCGGGAAGGGAACATAACCAGAAAGCAAAAGCAGGAAGCC	MQYRPGSYVSGKRGKGT*	CGGGAAGAAGTGCTT	mix2-Azi-2_24	-0.147157	0.0367893	0	0.23913	0.0317726	0.0267559	0	-0.0384615	0	0	0	0	0.0434783	0	-0.0384615	0	0	-0.115385	4.09388	2.49193	0.23913	3	4.38919	1.85697	0.932719	0.00254431	M	Q	Y	R	P	G	S	Y	V	S	G	K	R	G	K	G	T	Q	Y
E2	ATGCCCTAGGTTCATGCTGCACCTGCCATTGAAACGCGGGAAGGGAACATAACCAGAAAGCAAAAGCAGGAAGCC	MP*	GGGCCGGCAGGGGGC	mix2-Azi-2_24	-0.299079	0.145996	0.239074																7.38679	5.25085	0.239074	2	8.60957	3.54512	0.857974	0.00372142	M	P																M	P
E2	ATGAGAGTTGACGCCGGCATCGCCTCCGCACACAAACGCGGGAAGGGAACATAACCAGAAAGCAAAAGCAGGAAGCC	MRVDAGIASAHKRGKGT*	GGTAGTTGGTATCTT	mix2-Azi-2_24	0.0813559	0.239064	-0.17272	0.0179177	0.077159	-0.0445521	0.0232446	-0.0148507	0.00952381	-0.0169492	-0.0148507	-0.00742534	-0.0169492	-0.0169492	-0.0338983	-0.0677966	0.00952381	-0.0338983	9.34473	7.47579	0.239064	1	9.96009	8.60957	0.938218	0.00417329	M	R	V	D	A	G	I	A	S	A	H	K	R	G	K	G	T	-	M
E2	ATGACACAGGCCAGAGCATCTATCCCCCGGTCTAAACGCGGGAAGGGAACATAACCAGAAAGCAAAAGCAGGAAGCC	MTQARASIPRSKRGKGT*	CGGACCTATGGTGAC	mix2-Azi-2_24	-0.0166667	0.238889	0.0888889	-0.0361111	-0.05	-0.0166667	0.0555556	-0.00277778	0.0138889	-0.0444444	-0.0222222	-0.0666667	-0.0666667	-0.0444444	0.0333333	-0.0166667	0	-0.0888889	6.40782	5.25085	0.238889	1	7.59668	6.41497	0.843502	0.00343101	M	T	Q	A	R	A	S	I	P	R	S	K	R	G	K	G	T	-	M
O1	ATGTAAAGGAATAGTTGACTACATTGAGGATAAAACGCGGGAAGGGAACATAAACAACAAGCGACAGAACCCCACC	M*	CCTGGGGGTGTGCGG	mix2-Azi-2_24	-0.218234	0.238293																	72.7109	50.4616	0.238293	1	76.6421	36.2953	0.948708	0.0142586	M																	-	M
E1	ATGACTAGACCATTAACACGGTCGACCGGGTCGAAACGCGGGAAGGTAACATAAACAACAAGCGACAGAACCCCACC	MTRPLTRSTGSKRGKVT*	ATCATCCTAGTTGTG	mix2-Azi-2_24	-0.00513644	0	-0.0167576	0.000192616	0.0520064	-0.089695	-0.00552167	-0.0786517	0	0.23801	-0.0449438	-0.0224719	0.0171429	0	0.000385233	-0.011236	-0.011236	-0.0224719	15.5746	14.7736	0.23801	9	15.0245	14.1805	1.03661	0.00548388	M	T	R	P	L	T	R	S	T	G	S	K	R	G	K	V	T	S	T
E2	ATGCGGACCACCACGGCCGTTATCGCCAAGCTAAAACGCGGGAAGGGAACATAACCAGAAAGCAAAAGCAGGAAGCC	MRTTTAVIAKLKRGKGT*	GGTTGAACTCCGCCC	mix2-Azi-2_24	-0.109201	0.00935288	0.237614	0.00935288	0.0326087	-0.0930233	-0.0123862	0	0	-0.0588979	-0.0232558	-0.0356421	0	0	0	0	0	0.0434783	8.18777	3.5599	0.237614	2	7.25905	2.36341	1.12794	0.0036241	M	R	T	T	T	A	V	I	A	K	L	K	R	G	K	G	T	M	R
E1	ATGACATATCGGGTGGTCTTGGCGGCAACAGCTAAACGCTGGAAGGGAACATAAACAACAAGCGACAGAACCCCACC	MTYRVVLAATAKRWKGT*	TTGTGCCCGCGAATC	mix2-Azi-2_24	-0.114272	0.236741	0.0496625	0.0327869	0.00675024	0.0327869	0.0327869	-0.0260366	-0.0130183	0	-0.0294118	-0.0130183	0	0.00337512	-0.0294118	0.036162	0	-0.117647	5.42884	5.25085	0.236741	1	5.73971	4.38919	0.945839	0.00297289	M	T	Y	R	V	V	L	A	A	T	A	K	R	W	K	G	T	-	M
E1	ATGCCGCGGTTCCAGCCTCTGCCTGGGACGTGCAAACGCGGGAAGGGAACATAAACAACAAGCGACAGAACCCCACC	MPRFQPLPGTCKRGKGT*	ATGGAAGCCCGCTCC	mix2-Azi-2_24	-0.230303	0.236364	0.0393939	0.0181818	0	-0.0151515	0	0.0181818	0	0	0	0	0	0	0	0	0	0	4.89486	1.77995	0.236364	1	5.06445	0.33763	0.966513	0.00277068	M	P	R	F	Q	P	L	P	G	T	C	K	R	G	K	G	T	-	M
E1	ATGAGGCTTAATAGCGCTAGGTCTATGGCTCGCAAACGCGGGAAGGGAACATAAACAACAAGCGACAGAACCCCACC	MRLNSARSMARKRGKGT*	TCGTATCGTGCTTCT	mix2-Azi-2_24	-0.156863	0.235294	0.0686275	0.137255	-0.0196078	0.00980392	-0.0588235	0	0	0	0.00980392	-0.0588235	-0.0392157	0	-0.0294118	0	0	-0.0784314	9.07774	8.36576	0.235294	1	8.60957	6.41497	1.05438	0.00389705	M	R	L	N	S	A	R	S	M	A	R	K	R	G	K	G	T	-	M
E1	ATGAATAAGCTCACCCTATGAACGGGACAGCTCAAACGCGGGAAGGGAATATAAACAACAAGCGACAGAACCCCACC	MNKLTL*	ACACGCCGGGGGCTC	mix2-Azi-2_24	-0.0926155	0.235149	0.0839521	-0.0218647	-0.0109323	-0.169761	-0.0119637												8.98874	7.38679	0.235149	1	8.10313	5.90853	1.10929	0.00381288	M	N	K	L	T	L												-	M
E2	ATGACATCATCGTTTCCTCGGCGCGCGGCCCCGAAACGCGGGAAGGGAACATAACCAGAAAGCAAAAGCAGGAAGCC	MTSSFPRRAAPKRGKGT*	CGGGGGGGCTGATGT	mix2-Azi-2_24	-0.0446429	0.0267857	0.0208333	0.235119	0	-0.014881	-0.0357143	-0.00892857	0	0	0	-0.107143	0	0	0	0	0	-0.0357143	4.27188	1.86895	0.235119	3	4.72682	1.68815	0.903752	0.00259105	M	T	S	S	F	P	R	R	A	A	P	K	R	G	K	G	T	T	S
E1	ATGAGACTTGCCCCGGTTCCTGCAGCTGCGGGCAAACGCGGGAAGGGAACATAAACAACAAGCGACAGAACCCCACC	MRLAPVPAAAGKRGKGT*	TGCGGGGCGCACTGC	mix2-Azi-2_24	-0.301158	0.102317	0.234953	0	-0.0153305	0	0.00840336	-0.00545083	-0.0237338	0	0	0	0	0	0	0	0	0	10.5907	6.05183	0.234953	2	12.4923	3.3763	0.847777	0.00455958	M	R	L	A	P	V	P	A	A	A	G	K	R	G	K	G	T	M	R
E2	ATGCGCCACTGGTTAGCCCCTCGCCGATCCCTGAAACGCGGGAAGGGAACATAACCAGAAAGCAAAAGCAGGAAGCC	MRHWLAPRRSLKRGKGT*	GACGATCCGCAAGTG	mix2-Azi-2_24	-0.0177833	-0.0277089	0.0390819	0.234905	-0.0854012	-0.0576923	-0.0576923	0	0	0	0	-0.0384615	0	0	0	0	0	0.0107527	8.27676	3.6489	0.234905	3	8.77839	3.71393	0.942857	0.00380609	M	R	H	W	L	A	P	R	R	S	L	K	R	G	K	G	T	R	H
E1	ATGTAACTAGGGAGGCGACCAGCCCTCCGCGGCAAACGCGGGAAGGGAACATAAACAACAAGCGACAGAACCCCACC	M*	TTAACTAGCACCTTT	mix2-Azi-2_24	-0.196811	0.234822																	20.5584	12.6376	0.234822	1	20.7643	8.60957	0.990086	0.00648377	M																	-	M
E1	ATGCGGGCTTCTATACGGTGGGTTCTCGGCTTTAAACGCGGGAAGGGAACATAAACAACAAGCGACAGAACCCCACC	MRASIRWVLGFKRGKGT*	GGGCGGCGGAGGGGA	mix2-Azi-2_24	0.280612	0.0714286	-0.0357143	0.234694	0	-0.0357143	0.0204082	0	0	0	0	-0.107143	-0.0714286	0	-0.0357143	-0.142857	0	-0.107143	4.36088	2.04694	0.234694	3	4.72682	3.20749	0.922581	0.00260247	M	R	A	S	I	R	W	V	L	G	F	K	R	G	K	G	T	R	A
E2	ATGCTACGATGCACATCCGGCGAGCTGGTCCGTAAACGCGGGAAGGGAACATAACCAGAAAGCAAAAGCAGGAAGCC	MLRCTSGELVRKRGKGT*	TTGGCCAGAGGGACT	mix2-Azi-2_24	0.0525253	0.234343	0.0700337	0.0545455	0.108418	-0.0740741	-0.0188552	-0.037037	0	0	0	-0.20404	0	-0.0188552	0	0	-0.037037	-0.111111	4.89486	4.00489	0.234343	1	4.55801	3.88275	1.0739	0.00266124	M	L	R	C	T	S	G	E	L	V	R	K	R	G	K	G	T	-	M
A1	ATGTAATCACATTCCAGACGAGGCTAAGGTAAAACGCGGGAAGGGAACATAAACAACAAGCGACAGAACCCCACC	M*	TGTTTAAGGCATTTC	mix2-Azi-2_24	-0.280342	0.234188																	4.00489	2.04694	0.234188	1	4.38919	1.01289	0.912442	0.0024753	M																	-	M
E1	ATGTCGAGTCAACGATCCGCTGCTGTTCACAAACGCGGGAAGGGAACATAAACAACAAGCGACAGAACCCCACC	MSSQRSAAVHKRGKGT*	GGTCGAGTAGGCCC	mix2-Azi-2_24	-0.0596639	-0.207003	0.234174	0.0812325	0.0235294	0.0117647	0.0117647	-0.0238095	0	0	-0.0120448	0	-0.0120448	-0.0238095	0.0117647	0	-0.0238095		7.56478	7.38679	0.234174	2	7.09024	6.41497	1.06693	0.00346293	M	S	S	Q	R	S	A	A	V	H	K	R	G	K	G	T		M	S
A1	ATGATAGAGTATCTCTTCTGCATAGACAGAGGAAAACGCGGGAAGGGAACATAAACAACAAGCGACAGAACCCCACC	MIEYLFCIDRGKRGKGT*	CACTGCTAGGACGTG	mix2-Azi-2_24	0.0613748	0.234043	0	-0.0171849	0.0212766	0	0.0425532	-0.0384615	0	-0.0769231	-0.0384615	0	0.0425532	0	0	0	-0.0384615	-0.192308	4.18288	1.51296	0.234043	1	4.38919	1.85697	0.952995	0.00250635	M	I	E	Y	L	F	C	I	D	R	G	K	R	G	K	G	T	-	M
E1	ATGTAGCCATACAGTTGCAGCACATCTCGCGAGAAACGCGGGAAGGGAACATAAACAACAAGCGACAGAACCCCACC	M*	CTATCTCGCTTATGA	mix2-Azi-2_24	-0.194763	0.233809																	8.09877	6.22982	0.233809	1	7.93431	4.55801	1.02073	0.00365081	M																	-	M
E2	ATGCCCCCCAGAGCCCGGACCGTGGCCATCGAGAAACGCGGGAAGGGAACATAACCAGAAAGCAAAAGCAGGAAGCC	MPPRARTVAIEKRGKGT*	TGCCGGAGGGTGGGC	mix2-Azi-2_24	-0.0554484	0.00819672	-0.0096432	-0.0735294	0	0.0245902	0	0.233124	0	0.00819672	-0.0294118	-0.0424301	-0.0294118	-0.0147059	0	0.00168756	-0.0147059	-0.00650916	10.8577	10.5017	0.233124	7	11.4794	10.4665	0.945839	0.00444356	M	P	P	R	A	R	T	V	A	I	E	K	R	G	K	G	T	R	T
E2	ATGCCAGGCTATCAACTTAGGGCGGCGAGGCGCAAACGCGGGAAGGGAACATAACCAGAAAGCAAAAGCAGGAAGCC	MPGYQLRAARRKRGKGT*	AGTTAGAAGCCCGTC	mix2-Azi-2_24	-0.147319	0.2331	0	0.0923077	0.0615385	0.016317	0.0461538	0	0.0153846	-0.0606061	-0.030303	-0.030303	-0.0452214	0	0.0153846	0.0153846	-0.0606061	-0.121212	5.78483	4.18288	0.2331	1	5.5709	3.20749	1.0384	0.00295698	M	P	G	Y	Q	L	R	A	A	R	R	K	R	G	K	G	T	-	M
E1	ATGCACATCCGGACCATTGGACCCATTCGGGCGAAACGCGGGAAGGGAACATAAACAACAAGCGACAGAACCCCACC	MHIRTIGPIRAKRGKGT*	ATCGCCCGCAGGTGG	mix2-Azi-2_24	-0.0411822	0.233043	0.0140504	0.0465116	0.141957	0	0.0421512	0.0954457	0.0581395	-0.00920543	-0.0925388	-0.1875	-0.0208333	0	0	0	-0.0208333	-0.1875	7.65378	6.76381	0.233043	1	8.10313	6.24616	0.944547	0.00360021	M	H	I	R	T	I	G	P	I	R	A	K	R	G	K	G	T	-	M
E1	ATGCTGTTTCTGCCTCGCTGCCCTGCCCCGGAAACCGGGAAGGGAACATAAACAACAAGCGACAGAACCCCACC	MLFLPRCPAPETGKGT*	CCGGGCCGGGATGGC	mix2-Azi-2_24	0.0829964	0.0359651	0.0483082	0.015748	0.0798042	-0.00680996	0.232815	-0.0935305	-0.0540541	-0.108108	-0.027027	-0.027027	-0.011279	-0.027027	0	-0.0405405	0		11.3027	7.83178	0.232815	6	12.4923	9.45365	0.90477	0.00460745	M	L	F	L	P	R	C	P	A	P	E	T	G	K	G	T		P	R
E1	ATGCACAAGCGTCCCCGTAGCCCCCGGCCGTTTAAACGCGGGAAGGGAACATAAACAACAAGCGACAGAACCCCACC	MHKRPRSPRPFKRGKGT*	AGTATTCATTTTATTC	mix2-Azi-2_24	0.0826923	0.0730769	0.232692	-0.0173077	0.0134615	0.0134615	-0.0365385	-0.0115385	-0.0307692	0	-0.0153846	-0.107692	-0.0153846	0.0192308	-0.0923077	-0.0153846	0	-0.0615385	9.25574	5.78483	0.232692	2	10.973	7.42787	0.843502	0.0041702	M	H	K	R	P	R	S	P	R	P	F	K	R	G	K	G	T	M	H
O1	ATGACGACTAGTCGCCTCGTGGCTCCGCGTGAGAAACGCGGGAAGGGAACATAAACAACAAGCGACAGAACCCCACC	MTTSRLVAPREKRGKGT*	GGCTCATACGATTGG	mix2-Azi-2_24	0.0109217	0.0545042	-0.0141278	0.232067	-0.0537744	0.00729851	0.000104265	-0.0142842	-0.0359712	-0.0107132	-0.028777	-0.0143364	0	-0.0251017	-0.0322959	-0.0215827	0	-0.032348	24.5633	24.1183	0.232067	3	23.4653	22.79	1.04679	0.00701387	M	T	T	S	R	L	V	A	P	R	E	K	R	G	K	G	T	T	T
E2	ATGCGACGTCGCGGACGTTTGCCACTAGCGCCGAAACGCGGGAAGGGAACATAACCAGAAAGCAAAAGCAGGAAGCC	MRRRGRLPLAPKRGKGT*	CCCGGGGAAGGCCAG	mix2-Azi-2_24	-0.156463	-0.0907029	0.232048	0.122449	0	0	-0.037037	0	0.0204082	0	-0.0740741	0	0	-0.037037	0	0	0.0204082	0	4.36088	2.13594	0.232048	2	4.55801	1.51934	0.95675	0.00254512	M	R	R	R	G	R	L	P	L	A	P	K	R	G	K	G	T	M	R
E2	ATGTTATTAGCAGATCGGCCTACCTCGATTCAGAAACGCGGGAAGGGAACATAACCAGAAAGCAAAAGCAGGAAGCC	MLLADRPTSIQKRGKGT*	GAGCTGGCAGGCAG	mix2-Azi-2_24	0.0142857	0.126007	0.00586081	0.142857	-0.0424908	0.231868	0.0142857	-0.0227106	-0.0769231	-0.102564	0	-0.0769231	0	-0.0113553	0.0029304	0	0	-0.205128	6.22982	6.14082	0.231868	5	6.58379	6.58379	0.946236	0.00316283	M	L	L	A	D	R	P	T	S	I	Q	K	R	G	K	G	T	A	D
A1	ATGCTGGAGCGCAAGTGATGGTAACGGTTCTGAAACGCGGGAAGGGAACATAAACAACAAGCGACAGAACCCCACC	MLERK*	GGCGGGGGGCGCCGG	mix2-Azi-2_24	0.00297558	0.00882353	0.100516	-0.00584795	0.231304	0.0353629													30.2591	29.5472	0.231304	4	28.8674	28.1921	1.04821	0.0079228	M	L	E	R	K													E	R
E1	ATGTCACCTGATCGTACGAGGCCCCACCCCCCGAAACGCGGGAAGGGAACATAAACAACAAGCGACAGAACCCCACC	MSPDRTRPHPPKRGKGT*	GGTCCCCCGAAACAA	mix2-Azi-2_24	-0.210326	-0.110534	-0.017325	0.0945946	0.231116	0.0675676	0.0405405	0.0176715	0.027027	-0.0121275	-0.025641	-0.025641	-0.025641	0	0	0	0	-0.0512821	6.58581	5.60684	0.231116	4	6.58379	4.22038	1.00031	0.00320574	M	S	P	D	R	T	R	P	H	P	P	K	R	G	K	G	T	P	D
E2	ATGAATCAGCGTCCCTCTCCATTCGGCCCGTCCACGCGGGAAGGGAACTGACCAGAAAGCAAAAGCAGGAAGCC	MNQRPSPFGPSTREGN*	CGCGGCATCCAACCC	mix2-Azi-2_24	-0.0861345	0.231092	-0.0287115	0.0392157	0.0196078	-0.0161064	-0.0714286	0	-0.0357143	-0.0357143	0	0.0196078	0	0	-0.0357143	0	0		4.53887	3.4709	0.231092	1	4.72682	3.20749	0.960237	0.00259358	M	N	Q	R	P	S	P	F	G	P	S	T	R	E	G	N		-	M
O1	ATGATGGTACCCTGGGGATGAAGTCTTCTCCTTAAACGCGAGAAGGGAACATAAACAACAAGCGACAGAACCCCACC	MMVPWG*	TAATAATAAAATTTC	mix2-Azi-2_24	-0.114627	-0.00324456	-0.0011377	0.0266167	0.00752851	0.231024	-0.0138772												31.0601	16.1085	0.231024	5	34.4383	14.0117	0.901907	0.00841083	M	M	V	P	W	G												P	W
A1	ATGAGACACAGATAAGCGCACCCCCCGACCCGGAAACGCGGGAAGGGAACATAAACAACAAGCGACAGAACCCCACC	MRHR*	GACCGATGGGGCCTA	mix2-Azi-2_24	-0.0789474	-0.0899123	-0.0511696	0.230994	-0.0255848														10.1457	7.56478	0.230994	3	12.1547	7.93431	0.834716	0.00438884	M	R	H	R														R	H
E2	ATGGTTACGTGTTTCGCGCCTCCTCGGCTGCGGAAACGCGGGAAGGGAACATAACCAGAAAGCAAAAGCAGGAAGCC	MVTCFAPPRLRKRGKGT*	GGTGCCGGTAAGTGG	mix2-Azi-2_24	-0.132692	-0.075	0.230769	-0.0115385	0.0128205	-0.025	0	0	0	0	0	0	0	0	0	0.025641	0	-0.025	6.9418	2.13594	0.230769	2	6.7526	1.18171	1.02802	0.00327695	M	V	T	C	F	A	P	P	R	L	R	K	R	G	K	G	T	M	V
E2	ATGAGTGGCACGGCGTACCGCCCTGCGCGCCGCAAACGCGGGAAGGGAACATAACCAGAAAGCAAAAGCAGGAAGCC	MSGTAYRPARRKRGKGT*	GGGGAGGGCTAGTTC	mix2-Azi-2_24	0.0945701	-0.142986	0.00135747	0.00135747	0.0615385	0.230769	-0.0588235	-0.0434389	0	-0.0294118	0.00135747	0	-0.0728507	0	-0.0294118	0	0	0	5.78483	2.93692	0.230769	5	5.73971	3.3763	1.00786	0.00295384	M	S	G	T	A	Y	R	P	A	R	R	K	R	G	K	G	T	T	A
E1	ATGGGACGACCATCACCCCCGAGGCTCAGCTCTAAACGCGGAAAGGGAACATAAACAACAAGCGACAGAACCCCACC	MGRPSPPRLSSKRGKGT*	GCACGCAGGGAGAAT	mix2-Azi-2_24	0.153656	0.230237	0.114625	-0.0518775	0.0350791	0.0454545	-0.270257	-0.195652	0	0.0113636	-0.0103755	-0.00938735	-0.0311265	0	0	0	0	-0.0217391	7.83178	5.60684	0.230237	1	7.7655	6.7526	1.00854	0.00353598	M	G	R	P	S	P	P	R	L	S	S	K	R	G	K	G	T	-	M
E1	ATGCGATGGGACATGGCCGCACGGAGCCGCTCCAAACGCGGGAAGGGAACATAAACAACAAGCGACAGAACCCCACC	MRWDMAARSRSKRGKGT*	CTATTGCAGGAATCT	mix2-Azi-2_24	0.0707071	0.229992	0.202409	0.0019425	0.00854701	-0.0586636	0.0104895	0.003885	-0.0757576	0	0.0190365	-0.0369075	-0.0283605	-0.000777001	-0.030303	-0.030303	-0.0151515	-0.287879	10.4127	7.92077	0.229992	1	11.1418	9.45365	0.934562	0.00429025	M	R	W	D	M	A	A	R	S	R	S	K	R	G	K	G	T	-	M
E2	ATGGTGTCCGGCCCCCCGTACATGGGACCCGACAAACGCGGGAAGGGAACATAACCAGAAAGCAAAAGCAGGAAGCC	MVSGPPYMGPDKRGKGT*	TGATTTTGAGTCTAC	mix2-Azi-2_24	-0.17372	0.0229885	0.229885	0	-0.0454545	0	0	-0.011233	0	0	0	0	0	0	0.0114943	-0.0339603	0	0	7.74278	2.22494	0.229885	2	7.42787	0.844076	1.0424	0.00347168	M	V	S	G	P	P	Y	M	G	P	D	K	R	G	K	G	T	M	V
E2	ATGTGCACCACACACCGGGGCGGTATCCCCTTGAAACGCGGGAAGGGAACATAACCAGAAAGCAAAAGCAGGAAGCC	MCTTHRGGIPLKRGKGT*	ACCGCCGGCACCAG	mix2-Azi-2_24	0.1375	-0.1	0.025	0.229167	0.0416667	0	0.0458333	-0.0625	-0.0625	0	-0.00833333	-0.0708333	-0.104167	0	-0.0208333	0.0125	0	-0.0208333	7.1198	3.91589	0.229167	3	8.10313	5.23327	0.878648	0.00346409	M	C	T	T	H	R	G	G	I	P	L	K	R	G	K	G	T	C	T
E2	ATGCGACAGCCAAGGGTCCGGGGCACGCGTCCAAAACGCGGGAAGGGAACATAACCAGAAAGCAAAAGCAGGAAGCC	MRQPRVRGTRPKRGKGT*	CCGGGGCATCCGGC	mix2-Azi-2_24	-0.316092	0	0.0287356	0.229167	0.0905172	0.104885	0.00718391	0	-0.0136494	-0.0344828	0	0	-0.103448	-0.0136494	0	0	0.0208333	0	4.27188	3.5599	0.229167	3	4.89564	2.53223	0.872589	0.00255228	M	R	Q	P	R	V	R	G	T	R	P	K	R	G	K	G	T	R	Q
E1	ATGGAAGATACCCGCCGCCGTCTGCAATGCCCGAAACGCGGGAAGGGAACATAAACAACAAGCGACAGAACCCCACC	MEDTRRRLQCPKRGKGT*	CAAGGGGACCGCCCG	mix2-Azi-2_24	-0.168179	0.171015	0.229155	-0.0638117	-0.0127623	0.0326149	0.0813953	-0.0243902	0	-0.0243902	0.0116279	-0.097561	-0.0487805	0	0	0	0	-0.0487805	7.65378	6.05183	0.229155	2	6.92142	4.05156	1.10581	0.00337609	M	E	D	T	R	R	R	L	Q	C	P	K	R	G	K	G	T	M	E
E2	ATGACACAGATCCGTCCCCCAGGTTCGCCGGCCAAACGCGGGAAGGGAACATAACCAGAAAGCAAAAGCAGGAAGCC	MTQIRPPGSPAKRGKGT*	AGTCAGACCGCCAAG	mix2-Azi-2_24	0.156013	0.228964	0.0191405	0.028169	0.087035	0.028169	0.0166125	-0.512821	-0.025641	0	0	0	0	-0.025641	0	0	0	0	6.31882	4.36088	0.228964	1	6.58379	5.5709	0.959754	0.00313657	M	T	Q	I	R	P	P	G	S	P	A	K	R	G	K	G	T	-	M
E1	ATGAGATATCACGTGCTAGGGGCCGCGTGGCCCAAACGCGGGAAGGGAACATAAACAACAAGCGACAGAACCCCACC	MRYHVLGAAWPKRGKGT*	CGCCGCCGGTGGGGC	mix2-Azi-2_24	0.027249	0.228817	0.0957447	0.0638298	-0.0175439	-0.0307951	-0.0175439	-0.0414334	-0.0595371	-0.105263	-0.0175439	-0.0526316	0	0	-0.00690556	-0.00690556	0	-0.0595371	8.36576	6.22982	0.228817	1	9.62246	7.42787	0.869399	0.00382363	M	R	Y	H	V	L	G	A	A	W	P	K	R	G	K	G	T	-	M
E1	ATGGCCGCTCTAATGCTTCCCCACCAAACGTCAAAACGCGGGAAGGGAACATAAACAACAAGCGACAGAACCCCACC	MAALMLPHQTSKRGKGT*	AACCGCCCCCTGTAA	mix2-Azi-2_24	-0.133423	0.0208895	0	0.228437	-0.0148248	-0.0168464	0.0566038	-0.0714286	-0.0168464	0	0	0	0	-0.0357143	0	0	0	-0.0357143	4.71687	2.22494	0.228437	3	4.72682	1.68815	0.997893	0.00259363	M	A	A	L	M	L	P	H	Q	T	S	K	R	G	K	G	T	A	A
E1	ATGCGTTTGCTTCGGTTTGCCAGGTGCTAACCGAAACGCGGGAAGGGAACATAAACAACAAGCGACAGAACCCCACC	MRLLRFARC*	GACGCAGCTACCGCT	mix2-Azi-2_24	-0.154321	0.228395	-0.00617284	0.00617284	0.00617284	-0.037037	-0.0123457	-0.037037	0	0									14.4176	7.74278	0.228395	1	13.674	5.40208	1.05438	0.00499775	M	R	L	L	R	F	A	R	C									-	M
E1	ATGCCACCACCGCTCGGCTAGCTGCCCCGTAGGAAACGCGGGAAGGGAACATAAACAACAAGCGACAGAACCCCACC	MPPPLG*	GCCGGGGGCCGCTGC	mix2-Azi-2_24	-0.258406	-0.0359867	0.0545708	0.228381	0.00214846	0.00429692	-0.0222903												15.4856	8.63275	0.228381	3	18.0632	5.23327	0.857298	0.00555245	M	P	P	P	L	G												P	P
E1	ATGGAGCTTTGACGGTCCCGGAGACACGGGCTCAAACGCGGGAAGGGAACATAAACAACAAGCGACAGAACCCCACC	MEL*	CATGGGGCGAGGGGG	mix2-Azi-2_24	-0.06298	0.22822	-0.0160193	-0.0912881															8.27676	5.25085	0.22822	1	8.27194	4.72682	1.00058	0.00363223	M	E	L															-	M
E1	ATGCAAGCCGGCCTACCCATTCGTCCAATTTTCAAACGCGGGAAGGGAACATAAACAACAAGCGACAGAACCCCACC	MQAGLPIRPIFKRGKGT*	GGGCGGGGCGGGGGC	mix2-Azi-2_24	-0.276224	0.0710956	0.227855	0.0192308	-0.013986	0.0273893	0	0.0192308	0	0	-0.030303	0.0384615	-0.0524476	0	-0.030303	0	0	0	4.62787	3.3819	0.227855	2	5.5709	2.53223	0.830722	0.00270267	M	Q	A	G	L	P	I	R	P	I	F	K	R	G	K	G	T	M	Q
E1	ATGACTAGATCCCACGCCTCTGCCGCATCTCTTAAACGCGGGAAGGGAACATAAACAACAAGCGACAGAACCCCACC	MTRSHASAASLKRGKGT*	TTATGTTGTACCAAA	mix2-Azi-2_24	0.106208	0.0324465	0.227774	-0.131841	0.0223881	-0.0360156	-0.00616483	-0.0144928	0.00746269	-0.0869565	-0.0281203	-0.0575384	0	-0.0144928	0.0228207	0	0	-0.0434783	11.9257	9.96772	0.227774	2	11.6482	10.973	1.02382	0.00448562	M	T	R	S	H	A	S	A	A	S	L	K	R	G	K	G	T	M	T
E2	ATGCGCCTGCGACCGCTCTGCTTGCTCTTGGGAAACGCGGAGGGAACATAACCAGAAAGCAAAAGCAGGAAGCC	MRLRPLCLLLGNAEGT*	TGACGTGATGAACGT	mix2-Azi-2_24	-0.210145	0.0277067	0.0285593	0.227621	0	0	0.0144928	0	0	0	0	0	0	0	0	0	-0.0882353		6.14082	4.36088	0.227621	3	5.73971	2.86986	1.06988	0.0029664	M	R	L	R	P	L	C	L	L	L	G	N	A	E	G	T		R	L
A1	ATGGCGCTGAGTCGACTGGGGGAGCCCCTCGGGAAACGCGGGAAGGGAACATAAACAACAAGCGACAGAACCCCACC	MALSRLGEPLGKRGKGT*	AAACCAAGAGCTCGC	mix2-Azi-2_24	-0.166667	0.0151515	-0.0151515	0.227273	0.030303	-0.0454545	0	0	0.030303	0	0	0	0	-0.030303	0	0	0	-0.030303	5.87383	5.51784	0.227273	3	5.5709	4.22038	1.05438	0.00289634	M	A	L	S	R	L	G	E	P	L	G	K	R	G	K	G	T	A	L
A2	ATGATTTATAGATCGGGGCATTGGCGGCCCCCCAAACGCGGGAAGGGAACATAACCAGAAAGCAAAAGCAGGAAGCC	MIYRSGHWRPPKRGKGT*	ATCAAAGGGACGGAT	mix2-Azi-2_24	0.0468935	-0.00377983	-0.0190172	0.227262	0.00897708	-0.0090952	0.0060241	0.00448854	-0.0588235	0	-0.00755965	-0.117647	-0.0196078	0	0.0060241	-0.00980392	-0.00377983	-0.0211434	14.7736	8.72175	0.227262	3	17.2191	10.4665	0.857974	0.00536959	M	I	Y	R	S	G	H	W	R	P	P	K	R	G	K	G	T	I	Y
E1	ATGGGATATCACACTCTGCCTTACCCCCTACTCAAACGCGGGAAGGGAACATAAACAACAAGCGACAGAACCCCACC	MGYHTLPYPLLKRGKGT*	CGGACGGGTGCTGGT	mix2-Azi-2_24	0.0981879	0.226998	0.0567495	-0.0809102	-0.047619	0.0372243	-0.00519736	-0.00519736	-0.00702346	-0.015873	0.0176991	-0.0793651	-0.015873	-0.0793651	0	-0.0140469	-0.015873	-0.0634921	10.0567	6.58581	0.226998	1	10.6354	7.93431	0.945593	0.00413202	M	G	Y	H	T	L	P	Y	P	L	L	K	R	G	K	G	T	-	M
E2	ATGGCGCCTCCTAACGAATAGGTCGCATGGCTAAACGCGGGAAGGGAACATAACCAGAAAGCAAAAGCAGGAAGCC	MAPPNE*	GCGCGTCTGACAGCG	mix2-Azi-2_24	-0.474097	0	0.0408163	0.226845	0.122449	0	0.0204082												4.36088	2.40293	0.226845	3	4.38919	0.33763	0.993548	0.00245994	M	A	P	P	N	E												A	P
E1	ATGTAATAGCGCCCTGCTGCTCTCTGGGCCGTCAAACGCGGGAAGGGAACATAAACAACAAGCGACAGAACCCCACC	M*	TGTATTCGGGACTCC	mix2-Azi-2_24	-0.251006	0.226624																	16.4645	11.5697	0.226624	1	15.8686	7.25905	1.03755	0.00539772	M																	-	M
E2	ATGGCTCGACTGCGCCCGCCTGCCGCTCCCGCTAAACGCGGGAAGGGAACATAACCAGAAAGCAAAAGCAGGAAGCC	MARLRPPAAPAKRGKGT*	ACATAACTATCGTAG	mix2-Azi-2_24	0.134333	0.0353073	0.0167166	0.226537	-0.126912	-0.0850825	0.00772114	-0.181859	0.0137931	-0.0217391	0.00689655	-0.0108696	0	-0.0217391	0.00689655	0	0	0	12.9046	8.36576	0.226537	3	15.531	12.1547	0.830896	0.00498174	M	A	R	L	R	P	P	A	A	P	A	K	R	G	K	G	T	A	R
A1	ATGGATAAAAAGCAAAAACGGAGGCAGTACCGAAAACGCGGGAAGGGAACATAAACAACAAGCGACAGAACCCCACC	MDKKQKRRQYRKRGKGT*	TTCCTGACATCAATT	mix2-Azi-2_24	-0.023988	-0.0509745	0.0869565	-0.0164918	-0.00374813	0.226387	-0.0472264	-0.0344828	0	0.0434783	0	-0.0127436	-0.0727136	0	0.0217391	0	-0.0344828	-0.103448	4.09388	3.11491	0.226387	5	4.89564	3.71393	0.836231	0.00248922	M	D	K	K	Q	K	R	R	Q	Y	R	K	R	G	K	G	T	K	Q
E1	ATGCGTTATTGTTGACCCTGCCGCTTTTGTTCCAAACGCGGGAAGGGAACATAAACAACAAGCGACAGAACCCCACC	MRYC*	ACCACGCGAGGGG	mix2-Azi-2_24	-0.0734694	0.0620408	-0.077551	-0.0971429	0.226122														4.36088	2.93692	0.226122	4	4.22038	2.53223	1.03329	0.00242333	M	R	Y	C														Y	C
E1	ATGGCTACACAGGTTTTGCTACCGCTGCCACCGATACGCGGGAAGGGAACATAAACAACAAGCGACAGAACCCCACC	MATQVLLPLPPIRGKGT*	AGTGGGCGATGGTGG	mix2-Azi-2_24	0.301943	0.225788	-0.00661599	0.00900901	-0.015625	-0.00661599	-0.0709459	0.020411	-0.00661599	-0.03125	-0.046875	-0.0625	-0.00661599	-0.0625	-0.015625	0	-0.03125	-0.140625	9.87872	4.18288	0.225788	1	10.8042	7.25905	0.914343	0.00410739	M	A	T	Q	V	L	L	P	L	P	P	I	R	G	K	G	T	-	M
A1	ATGTAATATTTCGGGTTTTTTGCAACAGCCCCCAAACGCGGGAAGGGAACATAAACAACAAGCGACAGAACCCCACC	M*	ATCCTCGCATATCTT	mix2-Azi-2_24	-0.168254	0.225397																	12.0147	6.40782	0.225397	1	10.6354	3.88275	1.12969	0.00432857	M																	-	M
O2	ATGTAGTATGGGCGGCGCAATTGTGTGCATCTAAACGCGGGAAGGGAACATAACCAGAAAGCAAAAGCAGGAAGCC	M*	CATGCGGGACGCCCA	mix2-Azi-2_24	-0.189154	0.2253																	36.8449	22.7833	0.2253	1	38.1522	16.3751	0.965735	0.00890556	M																	-	M
E1	ATGAGATTGGCCCGGCCTCAGGCGTCACTGTTCAAACGCGGGAAGGGAACATAAACAACAAGCGACAGAACCCCACC	MRLARPQASLFKRGKGT*	CGGAGTTGCCTTTGC	mix2-Azi-2_24	-0.0124459	0.224567	0.0613276	-0.0591631	0.0241703	0.0584416	0.0102814	0.038961	-0.00739538	-0.0277778	-0.00739538	-0.0768398	-0.0768398	-0.00270563	-0.00829726	0	-0.0138889	-0.0972222	13.7056	9.87872	0.224567	1	12.1547	8.27194	1.1276	0.00467105	M	R	L	A	R	P	Q	A	S	L	F	K	R	G	K	G	T	-	M
A1	ATGAAAACACAGAGAAAAATACACTACGATTCCAAACGCGGGAAGGGAACATAAACAACAAGCGACAGAACCCCACC	MKTQRKIHYDSKRGKGT*	AACCGTAATGGTTCG	mix2-Azi-2_24	0.131127	0.117647	-0.0330882	0.224265	-0.0441176	-0.0330882	0.0281863	0	-0.0416667	-0.0208333	0.0196078	-0.0318627	-0.0318627	-0.0208333	-0.0208333	0	-0.00122549	-0.125	9.07774	6.67481	0.224265	3	8.10313	6.07734	1.12028	0.00364721	M	K	T	Q	R	K	I	H	Y	D	S	K	R	G	K	G	T	K	T
E2	ATGGGTCGCGTATACATTCCTCAGCAGTGGCACAAACGCGGGAAGGGAACATAACCAGAAAGCAAAAGCAGGAAGCC	MGRVYIPQQWHKRGKGT*	CGGGGACGTGAACGA	mix2-Azi-2_24	0.0532915	0.223824	-0.0344828	0.0200627	0.0727273	0.0382445	0.0727273	-0.0852665	-0.0344828	0	-0.103448	-0.0344828	-0.0163009	0	-0.0344828	-0.0344828	-0.103448	0	4.89486	3.11491	0.223824	1	4.89564	3.3763	0.999841	0.00259705	M	G	R	V	Y	I	P	Q	Q	W	H	K	R	G	K	G	T	-	M
E2	ATGATAGGAATATGTAATCGAGGGAACCCCAGGAAACGCGGGAAGGGAACATAACCAGAAAGCAAAAGCAGGAAGCC	MIGICNRGNPRKRGKGT*	ACCCCAACCAACATC	mix2-Azi-2_24	0.0646178	0.223798	0.0906225	0.0165485	0.0212766	0.0323089	-0.0315209	0	-0.037037	-0.0740741	0	-0.111111	-0.037037	-0.037037	-0.037037	-0.0527975	0	-0.0315209	4.18288	3.29291	0.223798	1	4.55801	3.88275	0.917699	0.00242403	M	I	G	I	C	N	R	G	N	P	R	K	R	G	K	G	T	-	M
E2	ATGCTAATTCCTTGCACCAGAGCTGCGCCTGCCAAACGCGGGAAGGGAACATAACCAGAAAGCAAAAGCAGGAAGCC	MLIPCTRAAPAKRGKGT*	CGCAGATCGCGACTG	mix2-Azi-2_24	-0.0921053	-0.0263158	0.171053	0.223684	0.0131579	0.0526316	-0.0263158	-0.0394737	-0.0263158	0.0131579	-0.0526316	-0.105263	0.0131579	-0.0263158	0.0131579	0.0526316	-0.0263158	-0.0789474	6.76381	5.60684	0.223684	3	6.41497	4.38919	1.05438	0.00310331	M	L	I	P	C	T	R	A	A	P	A	K	R	G	K	G	T	L	I
E2	ATGTCGGCAGTCCACACGTGGGTTCTTACCCGGAAACGCGGGAAGGGAACATAACCAGAAAGCAAAAGCAGGAAGCC	MSAVHTWVLTRKRGKGT*	ATGACTTCCAGGGAG	mix2-Azi-2_24	-0.0612745	0.215686	0.0471814	0.223652	0.0196078	0	-0.03125	0.0784314	-0.09375	0	0	-0.0625	-0.148284	0	-0.125	-0.03125	-0.03125	0	4.53887	3.11491	0.223652	3	5.40208	3.3763	0.840207	0.00261303	M	S	A	V	H	T	W	V	L	T	R	K	R	G	K	G	T	S	A
A1	ATGAGAGATCACATCAAATTTACTCCCTTGGACAAACGCGGGAAGGGAACATAAACAACAAGCGACAGAACCCCACC	MRDHIKFTPLDKRGKGT*	AAACATATTCTGTTT	mix2-Azi-2_24	0.222222	0.0895833	0.223611	-0.0222222	0.0208333	-0.025	-0.0340278	-0.0118056	-0.0444444	0	-0.0444444	-0.235417	0	0.0194444	-0.0444444	-0.00138889	-0.0118056	-0.0784722	8.54376	5.69584	0.223611	2	7.59668	6.58379	1.12467	0.00350211	M	R	D	H	I	K	F	T	P	L	D	K	R	G	K	G	T	M	R
E1	ATGGAATAACGGGGTTCTACGGCGCGCCCGTATAAACGCGGGAAGGGAACATAAACAACAAGCGACAGAACCCCACC	ME*	AGTCCCTCCGGCATA	mix2-Azi-2_24	0.0223529	0.223529	0.0152941																7.56478	3.91589	0.223529	1	8.44076	4.55801	0.896221	0.00348365	M	E																-	M
E1	ATGAATAAACAAGGGTGACTACCCCCTCCCGGCAACGCGGGAAGGGAACATAAACAACAAGCGACAGAACCCCACC	MNKQG*	GGGCATTCATGACTC	mix2-Azi-2_24	-0.0705931	0.0150376	0.223475	-0.0261069	-0.00605681	-0.10589													35.51	27.5892	0.223475	2	42.5414	29.205	0.834716	0.00902694	M	N	K	Q	G													M	N
E2	ATGTTGAAACTCGCGCCATAGGTCACTATATAAACGGGGAAGGGAACATAACCAGAAAGCAAAAGCAGGAAGCC	MLKLAP*	GGTGATGTGACGCGC	mix2-Azi-2_24	-0.207917	-0.0908501	0.0284231	0.0521739	-0.0547696	-0.022453	0.223361												10.2347	8.54376	0.223361	6	11.3106	7.09024	0.904876	0.0041638	M	L	K	L	A	P												A	P
O1	ATGTTAACGTTGTATCTGTAGCCCGACGAGAGCAAACGCGGGAAGGGAACATAAACAACAAGCGACAGAACCCCACC	MLTLYL*	AAGACACAAGGCACG	mix2-Azi-2_24	-0.0876361	-0.0206211	-0.024075	-0.0148541	-0.0360575	-0.0170453	0.223089												97.0962	44.0537	0.223089	6	104.159	37.8146	0.932193	0.0159721	M	L	T	L	Y	L												Y	L
A1	ATGCGAGATCAGCCATGCATCGCCGAGACCAGGAAACGCGGGAAGGGAACATAAACAACAAGCGACAGAACCCCACC	MRDQPCIAETRKRGKGT*	TATGATGACCCCCTG	mix2-Azi-2_24	0.125397	-0.0185185	0.222751	0.0571429	-0.0455026	0.0190476	0	-0.0830688	-0.0185185	0	-0.00899471	-0.0185185	-0.0645503	-0.0185185	-0.037037	0	-0.0185185	-0.037037	9.34473	4.53887	0.222751	2	9.11602	5.06445	1.02509	0.00378624	M	R	D	Q	P	C	I	A	E	T	R	K	R	G	K	G	T	M	R
E1	ATGCCCCACACCATGAACCTAAGTCCACCGTCCAAACGCGGGAAGGGAACATAAACAACAAGCGACAGAACCCCACC	MPHTMNLSPPSKRGKGT*	CAGTAACACGAGTAC	mix2-Azi-2_24	0.350924	0.0536673	0.0512821	0.0128205	0.025641	0.222719	-0.0521765	-0.312761	0	-0.242993	-0.0465116	-0.0569469	-0.0465116	0	0	0.0128205	0	-0.0104353	6.9418	3.91589	0.222719	5	7.25905	6.92142	0.956296	0.00323224	M	P	H	T	M	N	L	S	P	P	S	K	R	G	K	G	T	T	M
E2	ATGGATCAACGCATACTGGGCCCGCGTGGAGGGAAACGCGGGAAGGGAACATAACCAGAAAGCAAAAGCAGGAAGCC	MDQRILGPRGGKRGKGT*	GAGCCGGTCCCGACA	mix2-Azi-2_24	0.190613	0.222222	0.0407088	0.0205939	0.0718391	-0.00383142	0.00670498	-0.0991379	0	-0.0138889	0	-0.0277778	-0.0277778	-0.0555556	-0.0694444	0	0	-0.0833333	10.3237	7.1198	0.222222	1	12.1547	8.60957	0.84936	0.00424434	M	D	Q	R	I	L	G	P	R	G	G	K	R	G	K	G	T	-	M
E1	ATGAGACAACCGTGGGACCTCGCCTCGGAAACAAAACGCGGGAAGGGAACATAAACAACAAGCGACAGAACCCCACC	MRQPWDLASETKRGKGT*	CCCGCCAACCGGGTC	mix2-Azi-2_24	-0.203704	0.0185185	0.0555556	0.0185185	0.222222	0.0185185	-0.0185185	-0.037037	0	0.0185185	-0.0740741	-0.037037	0	0.0185185	0	0	0	0	4.80586	3.82689	0.222222	4	4.55801	2.70104	1.05438	0.00250969	M	R	Q	P	W	D	L	A	S	E	T	K	R	G	K	G	T	Q	P
E1	ATGGGCCCCCCATCCGCAGGCAGTTCTCGTGGTAAACGCGGGAAGGGAACATAAACAACAAGCGACAGAACCCCACC	MGPPSAGSSRGKRGKGT*	AGGGAAATTATTTAT	mix2-Azi-2_24	-0.196387	0.0192308	-0.030303	0.222028	0.109557	0.00815851	0	-0.0110723	-0.030303	0	0	-0.030303	0	0	0	0	0	0	4.62787	3.29291	0.222028	3	5.5709	2.53223	0.830722	0.00263355	M	G	P	P	S	A	G	S	S	R	G	K	R	G	K	G	T	G	P
E1	ATGTCAACTTGAATCGCAAGCTCCGTGCCCCAAAACGCGGGAAGGGAACATAAACAACAAGCGACAGAACCCCACC	MST*	CCATTGTAACTTTAT	mix2-Azi-2_24	-0.0571429	-0.0780952	0.109524	0.221905															6.67481	5.69584	0.221905	3	7.09024	5.5709	0.941409	0.00316016	M	S	T															S	T
E1	ATGTCAAGGCCGGGGGTTCTGAGCGCACCCGGGAAACGCGGGAAGGGAACATAAACAACAAGCGACAGAACCCCACC	MSRPGVLSAPGKRGKGT*	TTAAGACCACCTCAT	mix2-Azi-2_24	-0.196753	0.221753	0.0181818	0	0.00909091	0	0.0363636	0.000324675	-0.00876623	-0.0357143	0	-0.0178571	0	0	0.00909091	-0.0178571	0	0	9.78972	5.07286	0.221753	1	9.45365	2.86986	1.03555	0.0038645	M	S	R	P	G	V	L	S	A	P	G	K	R	G	K	G	T	-	M
A2	ATGATCCCAATGTAAAAATCAACGTCGGCTGGTAACGGGGAAGGGAACATAACCAGAAAGCAAAAGCAGGAAGCC	MIPM*	ACCAAGCCACCGGGG	mix2-Azi-2_24	-0.109279	-0.0780182	-0.00424769	-0.00849539	0.221477														21.9824	9.61173	0.221477	4	20.5954	6.92142	1.06734	0.00622453	M	I	P	M														P	M
E2	ATGCGCAAGCGGGCCCGTGATCGATACCCTTAAAACGCGGGAAGGGAACATAACCAGAAAGCAAAAGCAGGAAGCC	MRKRARDRYP*	GGAAGGCGGGGGAAA	mix2-Azi-2_24	0.0302439	0.0731707	0.221463	-0.15122	-0.04	-0.0556098	0.0331707	-0.04	0	0	0								3.6489	2.22494	0.221463	2	4.22038	2.70104	0.86459	0.0022494	M	R	K	R	A	R	D	R	Y	P								M	R
E2	ATGGCGTTGAATCTTCCAGTCGCGCTTGGACGCAAACGCGGGAAGGGAACATAACCAGAAAGCAAAAGCAGGAAGCC	MALNLPVALGRKRGKGT*	GGGGTCTCCATCGTC	mix2-Azi-2_24	-0.0769231	0.0694444	-0.0288462	0.221154	-0.0352564	0	0.00213675	0.0138889	0	-0.0117521	0	0	-0.025641	0	-0.0512821	0	0	-0.0769231	6.40782	4.27188	0.221154	3	6.58379	3.88275	0.973272	0.00304237	M	A	L	N	L	P	V	A	L	G	R	K	R	G	K	G	T	A	L
E1	ATGTACGCGCCCTCGACCCCCCTTTAGGCTCAGAACGCGGGAAGGGAACATAAACAACAAGCGACAGAACCCCACC	MYAPSTPL*	CCGCCCTCGACACCC	mix2-Azi-2_24	-0.291291	0.0231231	0.0183183	0.221021	0	-0.0444444	0.0135135	0.0183183	0.027027										6.58581	3.3819	0.221021	3	7.59668	1.68815	0.866933	0.00320067	M	Y	A	P	S	T	P	L										Y	A
E1	ATGAGTTGCCCACTAGCCCATCCCATCTCAGCTAAACGCGGGAAGGGAACATAAACAACAAGCGACAGAACCCCACC	MSCPLAHPISAKRGKGT*	GCCCACGTCGAGCAT	mix2-Azi-2_24	-0.0750863	0.220944	0.0178366	0.0126582	-0.00489068	0.0126582	0.0126582	0.0253165	0	0.0253165	-0.0454545	0.00258918	-0.0909091	0	0	0	0	-0.113636	7.0308	5.16185	0.220944	1	7.42787	4.89564	0.946544	0.00324115	M	S	C	P	L	A	H	P	I	S	A	K	R	G	K	G	T	-	M
E1	ATGTTAAACCGCCGTCCGTTCACCCATCGCCGGAAACGCGGGAAGGGAACATAAACAACAAGCGACAGAACCCCACC	MLNRRPFTHRRKRGKGT*	GCGGGGGGTCCCGCC	mix2-Azi-2_24	0.137812	0.0374677	0.18174	0	0	0.0232558	0.22093	0.0839793	-0.037037	-0.0185185	0	-0.259259	-0.0185185	-0.0185185	-0.185185	-0.0555556	0	-0.0925926	7.65378	5.60684	0.22093	6	9.11602	7.93431	0.839597	0.00353628	M	L	N	R	R	P	F	T	H	R	R	K	R	G	K	G	T	R	P
E1	ATGCTGCGAATAGGACCGCCACCTCGGGCGGGCAAACGCGGGAAGGGAACATAAACAACAAGCGACAGAACCCCACC	MLRIGPPPRAGKRGKGT*	GTGAGAGCGGATGTC	mix2-Azi-2_24	0.121267	-0.0434389	0.0923077	0.220814	-0.0140272	0.0307692	-0.0882353	-0.21991	-0.0294118	0	0.0307692	0.0153846	-0.0434389	-0.0294118	0	0	0	-0.0294118	5.78483	3.29291	0.220814	3	5.73971	3.88275	1.00786	0.00282642	M	L	R	I	G	P	P	P	R	A	G	K	R	G	K	G	T	L	R
E2	ATGGCATCTCGAGCAATGTCGTTCGACTTGGGCAAACGCGGGAAGGGAACATAACCAGAAAGCAAAAGCAGGAAGCC	MASRAMSFDLGKRGKGT*	TTTTGATCAAGCTCC	mix2-Azi-2_24	-0.199405	0.145833	0.0833333	0.220238	-0.0357143	0.00595238	0.0208333	-0.142857	-0.0446429	-0.0714286	0.0208333	-0.0357143	-0.0357143	0.104167	0	0	0	-0.0357143	4.27188	3.29291	0.220238	3	4.72682	2.70104	0.903752	0.00242706	M	A	S	R	A	M	S	F	D	L	G	K	R	G	K	G	T	A	S
E1	ATGACACTATGAATCAAGCCTGCCAGGCTCGCAAAACGCGGAAGGAACATAAACAACAAGCGACAGAACCCCACC	MTL*	AATTGGGGTACGAAG	mix2-Azi-2_24	-0.0420017	-0.138992	0.220061	0.00081504															15.3076	11.5697	0.220061	2	18.0632	12.9988	0.847444	0.00533158	M	T	L															M	T
A1	ATGTTATATGACCAACGATTGACCGCCACCCCGAAACGCGGGAAGGGAACATAAACAACAAGCGACAGAACCCCACC	MLYDQRLTATPKRGKGT*	CCGATATCTCGCGTT	mix2-Azi-2_24	0.171015	0.0255247	0.219512	0.0731707	0.014464	-0.00992626	-0.116279	-0.0553035	0.0121951	0.0121951	-0.0343165	-0.0697674	0.00113443	-0.0465116	-0.0232558	0	0	-0.162791	7.29779	4.09388	0.219512	2	7.25905	5.23327	1.00534	0.00323403	M	L	Y	D	Q	R	L	T	A	T	P	K	R	G	K	G	T	M	L
E1	ATGATTACACAGCGTGACGGCCGCTACCCCGCGAAACGCGGGAAGGGAACATAAACAACAAGCGACAGAACCCCACC	MITQRDGRYPAKRGKGT*	CTACCGAATGTTAAT	mix2-Azi-2_24	0.0656499	-0.275199	0.219496	0.0271883	-0.1187	-0.0265252	0.0576923	0.0384615	0.0232095	0.0384615	0	-0.0344828	0	0	0	0	0	0.0192308	4.62787	4.00489	0.219496	2	4.89564	4.38919	0.945304	0.00250419	M	I	T	Q	R	D	G	R	Y	P	A	K	R	G	K	G	T	M	I
E1	ATGTACACGAATTTGTCGCAGGCTTGCCGCCGCAAACGCGGGAAGGGAACATAAACAACAAGCGACAGAACCCCACC	MYTNLSQACRRKRGKGT*	GGCCGCCCGAGAAAG	mix2-Azi-2_24	0.0550398	-0.0344828	0.0809019	0.219496	0.119363	-0.0344828	0.0192308	-0.0689655	0	0	-0.015252	0.0192308	-0.0344828	-0.103448	-0.0842175	0	0	-0.103448	4.62787	2.93692	0.219496	3	4.89564	3.20749	0.945304	0.00250419	M	Y	T	N	L	S	Q	A	C	R	R	K	R	G	K	G	T	Y	T
E2	ATGAATCAATGCACCCGCGACCTTAGAGCGCCCAAACGCGGGAAGGGAACATAACCAGAAAGCAAAAGCAGGAAGCC	MNQCTRDLRAPKRGKGT*	GTCACGTCCAGGGTG	mix2-Azi-2_24	-0.168133	0.219453	-0.0669599	-0.0102639	0	0.00195503	0.0180841	0.00195503	-0.030303	0	0.0322581	0.016129	0	0	0	0	-0.014174	0	5.51784	4.27188	0.219453	1	5.5709	3.3763	0.990476	0.00274454	M	N	Q	C	T	R	D	L	R	A	P	K	R	G	K	G	T	-	M
A2	ATGAAGAAACCAGAACACAACCAGGGCACACCGAAACGCGGGAAGGGAACATAACCAGAAAGCAAAAGCAGGAAGCC	MKKPEHNQGTPKRGKGT*	GGAGAGAATGTTAAA	mix2-Azi-2_24	0.144462	-0.0204221	-0.00515414	-0.0036468	0.219197	-0.0332588	-0.065302	-0.0488184	0	-0.00884956	0	-0.0387533	-0.0442478	-0.0122046	-0.00884956	-0.0176991	0.00549451	-0.0353982	16.1975	9.70072	0.219197	4	19.0761	13.674	0.849101	0.00549121	M	K	K	P	E	H	N	Q	G	T	P	K	R	G	K	G	T	K	P
E1	ATGTGGCAAGCGCTCATCGGTACGGCAACATTTAAACGCGGGAAGGGAACATAAACAACAAGCGACAGAACCCCACC	MWQALIGTATFKRGKGT*	ATACCCCCTCTATTC	mix2-Azi-2_24	0.0468302	0.0165658	0.043963	0.0410959	-0.0149729	0.219178	0.0219815	0.0273973	-0.0465116	0.0136986	0.0273973	-0.0930233	0.0136986	0	0.0136986	0	0.0273973	-0.209302	6.49681	4.89486	0.219178	5	7.25905	4.72682	0.894995	0.00311805	M	W	Q	A	L	I	G	T	A	T	F	K	R	G	K	G	T	A	L
E2	ATGCCGCCATCACGATCCCCTCGCACTAGCCCCAAACGCGGGAAGGGAACATAACCAGAAAGCAAAAGCAGGAAGCC	MPPSRSPRTSPKRGKGT*	CCGAGGAGCGATCCC	mix2-Azi-2_24	-0.0600733	0.0437118	-0.0129426	0.219048	0	0	-0.0334554	-0.045177	0	0	0	0	-0.0222222	0	0	0	0	-0.0666667	8.09877	4.80586	0.219048	3	7.59668	3.88275	1.06609	0.00337584	M	P	P	S	R	S	P	R	T	S	P	K	R	G	K	G	T	P	P
E1	ATGCGCCCGCCGGACTGGCACCTCCACCCGTTTAAACGCGGGAAGGGAACATAAACAACAAGCGACAGAACCCCACC	MRPPDWHLHPFKRGKGT*	CTGCCGCCCATTG	mix2-Azi-2_24	-0.226775	0.00689655	0.0275862	0.0020284	0.218256	0.0178499	0.00892495	-0.0117647	-0.0235294	0	-0.00486815	0	0	-0.0235294	-0.0117647	0	0	0.0206897	12.9046	5.96283	0.218256	4	14.3493	3.3763	0.899322	0.00468664	M	R	P	P	D	W	H	L	H	P	F	K	R	G	K	G	T	P	P
O1	ATGTAATCAGAAAGGGTCGGCTGCTTCCCCCGGAAACGCGGGAGGGAACATAAACAACAAGCGACAGAACCCCACC	M*	GGCGAGGGGCCGGCC	mix2-Azi-2_24	-0.211948	0.21821																	55.5344	38.8919	0.21821	1	58.0724	28.3609	0.956296	0.0110748	M																	-	M
E1	ATGAAGCTTGCAGTCTGCCCCAACGGGCCGTCCAAACGCGGGAAGGGAACATAAACAACAAGCGACAGAACCCCACC	MKLAVCPNGPSKRGKGT*	GGTCCGCGCGGGGTC	mix2-Azi-2_24	-0.00689655	0.031348	0.0219436	-0.0507837	0.0382445	-0.0852665	0.0363636	0.218182	0.0200627	-0.0689655	0.0181818	-0.0344828	0	-0.0689655	-0.0344828	0	0	-0.0344828	4.89486	3.91589	0.218182	7	4.89564	3.88275	0.999841	0.00253158	M	K	L	A	V	C	P	N	G	P	S	K	R	G	K	G	T	C	P
E1	ATGGGAAGTTCCGATTGAGAGGCAGGCGCATTAAACGGGGAAGGGAACATAAACAACAAGCGACAGAACCCCACC	MGSSD*	GGGCTATGTGAGGGT	mix2-Azi-2_24	-0.0583192	0.217901	0.0225797	-0.00988148	0.00738803	-0.00877328													32.4841	22.5164	0.217901	1	30.0491	19.0761	1.08103	0.00771748	M	G	S	S	D													-	M
E1	ATGAGAGATCCCGCCAACCGACACCGGGCCCAAAAACGCGGGAAGGGAACATAAACAACAAGCGACAGAACCCCACC	MRDPANRHRAQKRGKGT*	CATCTTGACCTCCTA	mix2-Azi-2_24	-0.122696	0.00576037	0.217742	-0.0610599	0	0.0178571	-0.0144009	0.0357143	0	0	-0.0322581	0.0178571	-0.0645161	0	0	0	0	0	4.98386	3.82689	0.217742	2	5.23327	3.3763	0.952341	0.00259173	M	R	D	P	A	N	R	H	R	A	Q	K	R	G	K	G	T	M	R
E1	ATGCTCTGCTGGTGGAACGTGATTCCGAACCGCAAACGCGGGAAGGGAACATAAACAACAAGCGACAGAACCCCACC	MLCWWNVIPNRKRGKGT*	TATACAACAAGTCTA	mix2-Azi-2_24	0.151969	-0.0258858	0.00649606	0.0449803	-0.017126	-0.088878	0.00974409	0.0504921	0.00787402	0.217717	-0.067126	-0.075	-0.00925197	-0.0125	-0.029626	-0.0125	-0.025	-0.1375	11.3027	8.18777	0.217717	9	13.5052	11.9859	0.836912	0.00441096	M	L	C	W	W	N	V	I	P	N	R	K	R	G	K	G	T	I	P
E2	ATGAGGTCCTGCGTGGTTATCCATCAGTACCGGAAACGCGGGAAGGGAACATAACCAGAAAGCAAAAGCAGGAAGCC	MRSCVVIHQYRKRGKGT*	GAGCTGCTGTCTCCG	mix2-Azi-2_24	-0.241883	0.217713	-0.0178571	0.020202	0.010101	0.010101	0.020202	0.040404	0.010101	-0.0357143	0	0.020202	0	-0.0357143	0	-0.0178571	0	0	8.81075	4.80586	0.217713	1	9.45365	2.86986	0.931995	0.00367564	M	R	S	C	V	V	I	H	Q	Y	R	K	R	G	K	G	T	-	M
A1	ATGAATAAGAGGCCATAACCTCCCTCCGACTCCAAACGCGGGAAGGGAACATAAACAACAAGCGACAGAACCCCACC	MNKRP*	TTCAATACTCTCAAA	mix2-Azi-2_24	-0.183478	0.217391	-0.0765217	0.108696	0	-0.0295652													4.09388	2.22494	0.217391	1	4.22038	1.51934	0.970028	0.00228586	M	N	K	R	P													-	M
O2	ATGCGCTTGAGGCCCATGCCGTCGAGCTGTAAACGCGGGAAGGGAACATAACCAGAAAGCAAAAGCAGGAAGCC	MRLRPMPSSCKRGKGT*	GCGGCGGCTCACCAG	mix2-Azi-2_24	-0.04689	0.001121	0.00429184	0.217219	-0.000928833	-0.00746269	-0.0149254	-0.00746269	-0.0223881	-0.00746269	-0.0149254	0	0	-0.0330216	-0.0149254	0	-0.0298507		20.7364	6.8528	0.217219	3	22.6212	6.24616	0.916679	0.00617037	M	R	L	R	P	M	P	S	S	C	K	R	G	K	G	T		R	L
E1	ATGTGAACAAGCGTCGGACAAGTCCCTCGTCGCAAACGCGGGAAGGGAACATAAACAACAAGCGACAGAACCCCACC	M*	TGATCTGTTTTTTTC	mix2-Azi-2_24	-0.227436	0.216935																	13.4386	9.52273	0.216935	1	11.8171	5.90853	1.13722	0.00444777	M																	-	M
A2	ATGAAAAAAAAAATTAAACGACCGCCTGACCGAAAACGCGGGAAGGGAACATAACCAGAAAGCAAAAGCAGGAAGCC	MKKKIKRPPDRKRGKGT*	TCATCGGAGGTGAGT	mix2-Azi-2_24	0.263613	0.00787402	0.0994788	0.216813	-0.053011	-0.234446	-0.076633	-0.056338	0	-0.076633	0	-0.0422535	-0.0140845	0	0	0	-0.028169	-0.00621049	11.3027	7.20879	0.216813	3	11.9859	10.8042	0.943	0.00423763	M	K	K	K	I	K	R	P	P	D	R	K	R	G	K	G	T	K	K
O2	ATGAAAAAGAAATGCAATACCAGATTACCGTTTAAACGCGGGAAGGGAACATAACCAGAAAGCAAAAGCAGGAAGCC	MKKKCNTRLPFKRGKGT*	GGGGGCGCCCGGACC	mix2-Azi-2_24	0.126479	0.0195982	0.10639	0.21677	-0.0348569	-0.0826392	-0.200952	-0.0218147	0.003663	-0.0191083	-0.0154453	-0.03726	0.003663	-0.0191083	0.00095658	-0.0254777	0	-0.0181517	24.2963	17.2655	0.21677	3	26.504	22.1148	0.916704	0.00677386	M	K	K	K	C	N	T	R	L	P	F	K	R	G	K	G	T	K	K
E2	ATGAAAAAAATAGGCTCTCGGGCCAGCAACCCGAAACGCGGGAAGGGAACATAACCAGAAAGCAAAAGCAGGAAGCC	MKKIGSRASNPKRGKGT*	AAGACGGAATAGGGC	mix2-Azi-2_24	-0.0229167	0.216667	0.046875	0.0697917	0.0114583	0	0	-0.00208333	0	-0.0666667	-0.0666667	-0.2	0	0.03125	0	-0.0333333	0.015625	0	5.69584	3.73789	0.216667	1	5.06445	3.20749	1.12467	0.00265834	M	K	K	I	G	S	R	A	S	N	P	K	R	G	K	G	T	-	M
E1	ATGAGCTAAGCTATTCAGTCGGCGCCCTCTTGCAAACGCGGGAAGGGAACATAAACAACAAGCGACAGAACCCCACC	MS*	GGGCGACAATCCGGG	mix2-Azi-2_24	-0.150974	-0.0204545	0.216558																24.9193	15.3966	0.216558	2	25.9975	12.3235	0.958525	0.00677952	M	S																M	S
E2	ATGACAACCAGCCATCGAATCCTTGTCCCCGGCAAACGCGGGAAGGGAACATAACCAGAAAGCAAAAGCAGGAAGCC	MTTSHRILVPGKRGKGT*	GGGGGGGAGTTGGAC	mix2-Azi-2_24	-0.0340136	0.0231293	0.216327	-0.0326531	0.0190476	0.0380952	-0.0530612	-0.0408163	-0.0204082	0	-0.0421769	0.00952381	0	0	0	-0.0204082	-0.0408163	-0.0217687	9.34473	7.56478	0.216327	2	8.27194	6.41497	1.12969	0.00357104	M	T	T	S	H	R	I	L	V	P	G	K	R	G	K	G	T	M	T
E1	ATGCGTCAGTGGTCCCTGCCCCCTGTGTCCTGGAAACGCGGGAAGGGAACATAAACAACAAGCGACAGAACCCCACC	MRQWSLPPVSWKRGKGT*	GACGGGCCCGGGTCC	mix2-Azi-2_24	0.00617376	-0.00518892	0.0481087	0.215965	-0.0167846	-0.0224182	-0.00600432	-0.0192202	-0.0260293	-0.00440529	0.00240385	-0.0132159	-0.00360047	-0.0172187	-0.0352423	-0.00881057	-0.00881057	-0.0837004	37.0229	21.5374	0.215965	3	38.321	22.4524	0.966126	0.00856032	M	R	Q	W	S	L	P	P	V	S	W	K	R	G	K	G	T	R	Q
E1	ATGAAAAGCCCTAAAGCCGCTCGTATGTCTGTGAAACGCGGGAAGGGAACATAAACAACAAGCGACAGAACCCCACC	MKSPKAARMSVKRGKGT*	GGCGTTATTGTTTTT	mix2-Azi-2_24	0.123552	0.0204633	0.21583	-0.197297	0.0204633	-0.0127413	-0.0127413	0.0301158	0	0	-0.027027	-0.027027	-0.0540541	0.0285714	0	0	0	-0.108108	6.22982	4.44987	0.21583	2	6.24616	5.23327	0.997384	0.00289777	M	K	S	P	K	A	A	R	M	S	V	K	R	G	K	G	T	M	K
A2	ATGATTAAACAGAGACACCGCGTCTTCAGCCGGAAACGCGGGAAGGGAACATAACCAGAAAGCAAAAGCAGGAAGCC	MIKQRHRVFSRKRGKGT*	AGGTAGGATGGGGAA	mix2-Azi-2_24	-0.00529543	0.0457079	0.0799889	-0.0613155	0.215719	-0.00278707	0.00724638	-0.027592	-0.00919732	-0.025641	0	-0.03233	-0.0248049	0	-0.00919732	-0.00919732	-0.00641026	-0.110925	24.5633	22.6054	0.215719	4	26.3352	23.4653	0.932719	0.00675022	M	I	K	Q	R	H	R	V	F	S	R	K	R	G	K	G	T	K	Q
E1	ATGGCGCCCCCCCTCAACAGTAGCCCCCCGTGAAACGCGGGAAGGGAACATAAACAACAAGCGACAGAACCCCACC	MAPPLNSSPP*	GTTAACATAGCCATC	mix2-Azi-2_24	-0.229663	-0.077381	0.000496032	0.12748	0.215526	0.0639881	-0.0699405	-0.015625	0	0	-0.03125								11.2137	7.83178	0.215526	4	10.8042	5.06445	1.0379	0.00407319	M	A	P	P	L	N	S	S	P	P								P	P
E2	ATGTCAGCAACTAACAATGTCGCCGCGGCACGTAAACGCGGGAAGGGAACATAACCAGAAAGCAAAAGCAGGAAGCC	MSATNNVAAARKRGKGT*	CGAGGCCCGTGAT	mix2-Azi-2_24	-0.00800493	0.0369458	0.215517	0.0892857	-0.0153941	0.0929803	-0.0344828	-0.0511084	0.0357143	0	-0.137931	-0.0344828	0	0	0	0.0178571	-0.0689655	-0.0689655	4.98386	3.6489	0.215517	2	4.89564	3.20749	1.01802	0.00251426	M	S	A	T	N	N	V	A	A	A	R	K	R	G	K	G	T	M	S
A1	ATGAAACATAAATAGACCCATGTCCGAGCCTGCAAACGCGGGAAGGGAACATAAACAACAAGCGACAGAACCCCACC	MKHK*	CCCTCGTATCTTGAC	mix2-Azi-2_24	-0.000208595	-0.0661243	-0.0790572	0.215478	-0.0269086														8.36576	5.25085	0.215478	3	8.60957	5.23327	0.971682	0.00348216	M	K	H	K														K	H
E2	ATGGGTCCACCCCGACGCATCCCGGGTCGGTTCAAACGCGGGAAGGGAACATAACCAGAAAGCAAAAGCAGGAAGCC	MGPPRRIPGRFKRGKGT*	TGTAGCGAGTGAGGC	mix2-Azi-2_24	-0.150084	-0.00973154	-0.0298658	0.0263423	0.215436	0.00763423	-0.0298658	0	0	0	0	0	-0.0307886	0.00671141	0	0	0	-0.00578859	13.2606	8.45476	0.215436	4	13.5052	6.58379	0.981889	0.0045798	M	G	P	P	R	R	I	P	G	R	F	K	R	G	K	G	T	P	P
E2	ATGGCCTCATCCGGGACTGCGCGTGGTCCTGGAAAACGCGGGAAGGGAACATAACCAGAAAGCAAAAGCAGGAAGCC	MASSGTARGPGKRGKGT*	TGGCCGTGGGGATCA	mix2-Azi-2_24	-0.0521542	-0.0128496	-0.00453515	-0.0876795	0	0.21542	0.0306122	-0.0351474	0.0102041	0	0	0.0102041	0	-0.0185185	0	0	-0.0555556	0	8.72175	5.78483	0.21542	5	9.11602	5.5709	0.95675	0.00358635	M	A	S	S	G	T	A	R	G	P	G	K	R	G	K	G	T	S	G
A1	ATGAAAGATAGTATAAATAGGAGAGCCAGTCAAAAACGCGGGAAGGGAACATAAACAACAAGCGACAGAACCCCACC	MKDSINRRASQKRGKGT*	GCCCAAGATCAGCTA	mix2-Azi-2_24	-0.0862573	0.0701754	-0.162281	0.214912	-0.0102339	-0.0555556	0.0350877	-0.0277778	0	0.0175439	0	0.0175439	0.0175439	0.0175439	0	0.0175439	0.0175439	-0.0555556	5.07286	3.11491	0.214912	3	6.07734	3.03867	0.834716	0.00269012	M	K	D	S	I	N	R	R	A	S	Q	K	R	G	K	G	T	K	D
E1	ATGACTAAAGTCCCGCCGCTCCGTTCCGAGCTGAAACGCGGGAAGGGAACATAAACAACAAGCGACAGAACCCCACC	MTKVPPLRSELKRGKGT*	GAGAGCGGGGCTGCC	mix2-Azi-2_24	0.0270223	-0.0894016	0.214599	-0.0522021	0.0353571	-0.0853659	-0.0465871	0	-0.0121951	0	0.0215827	-0.0243902	0	0	0.0143885	0	0.0215827	-0.0243902	12.3706	7.20879	0.214599	2	13.8428	8.44076	0.893649	0.00450092	M	T	K	V	P	P	L	R	S	E	L	K	R	G	K	G	T	M	T
E1	ATGCTGGGAACAAGTATCTACGCCGATCCCCCCAAACGCGGGAAGGGAACATAAACAACAAGCGACAGAACCCCACC	MLGTSIYADPPKRGKGT*	TTTCTCGCTCGACTC	mix2-Azi-2_24	0.0340509	0.0227006	-0.00117417	-0.0332681	0.214481	0.0113503	-0.0434442	-0.00234834	0.0136986	0	-0.100587	-0.0285714	0	-0.0571429	0.0273973	0	-0.0285714	-0.0285714	6.49681	5.16185	0.214481	4	5.90853	4.89564	1.09957	0.00286789	M	L	G	T	S	I	Y	A	D	P	P	K	R	G	K	G	T	G	T
E1	ATGCGACGGTCGTGTGGAACGTTCCGGCCCCCCTAACGCGGGAAGGGAACATAAACAACAAGCGACAGAACCCCACC	MRRSCGTFRPP*	CTAACCAATGATGGT	mix2-Azi-2_24	0.0342654	0.214364	0.00657895	0.0964912	-0.015625	-0.015625	0.00383772	-0.03125	0	-0.015625	-0.078125	-0.209978							10.1457	5.33985	0.214364	1	10.8042	6.24616	0.939055	0.003931	M	R	R	S	C	G	T	F	R	P	P							-	M
O2	ATGTTGGATTGGTAGCACGAGGGGGCGTCATGAAACGCGGGAAGGGAACATAACCAGAAAGCAAAAGCAGGAAGCC	MLDW*	ACGAGGGCCGGGCCG	mix2-Azi-2_24	-0.0366685	0.0154205	-0.011924	-0.0297651	0.214363														45.1217	30.5261	0.214363	4	48.2811	30.3867	0.934562	0.00966771	M	L	D	W														D	W
E1	ATGCGTCTTTTTCTGTTAAAACCGGCTCACCGGAAACGCGGGAAGGGAACATAAACAACAAGCGACAGAACCCCACC	MRLFLLKPAHRKRGKGT*	GCGCTGCTTGATGCT	mix2-Azi-2_24	-0.0285714	0	0	0	-0.0428571	-0.0428571	0.214286	0.128571	0	-0.0285714	0	-0.0285714	-0.0857143	0.0142857	0	-0.0142857	-0.0285714	-0.0571429	6.22982	2.84792	0.214286	6	5.90853	2.53223	1.05438	0.00282931	M	R	L	F	L	L	K	P	A	H	R	K	R	G	K	G	T	L	L
A1	ATGTAAGAGGTATACACAAAAAGACAGCAGCACAAACGCGGGAAGGGAACATAAACAACAAGCGACAGAACCCCACC	M*	GGGGCCGACGGGAGC	mix2-Azi-2_24	-0.158163	0.214286																	4.36088	2.93692	0.214286	1	4.72682	2.53223	0.922581	0.00237617	M																	-	M
E1	ATGTAGGATTGGTGCCCTCGGGCCAGGACATGGAAACGCGGGAAGGGAACATAAACAACAAGCGACAGAACCCCACC	M*	TTAATATTTGCCATT	mix2-Azi-2_24	-0.17869	0.214048																	15.3076	10.7687	0.214048	1	16.5439	8.60957	0.92527	0.00505055	M																	-	M
E2	ATGTGTTGAAGCCCCCCAACCAGGGACGGAGCCCAAACGCGGGAAGGGAACATAACCAGAAAGCAAAAGCAGGAAGCC	MC*	GGGATGGAAGCCACC	mix2-Azi-2_24	-0.231053	0.213952	0.0326033																11.3027	6.49681	0.213952	1	10.8042	3.71393	1.04614	0.00405307	M	C																-	M
E2	ATGAGTCCAGCGCCCCCTGAGCCCGTCAGCGGTAAACGCGGGAAGGGAACATAACCAGAAAGCAAAAGCAGGAAGCC	MSPAPPEPVSGKRGKGT*	GGGGTCCCCAGCCT	mix2-Azi-2_24	-0.131587	0.213791	0.0379404	-0.0120446	0.037037	-0.12165	-0.0731707	0.0617284	0	-0.0243902	0	0	0	0	0	0	0	0.0123457	7.20879	5.69584	0.213791	1	6.92142	4.55801	1.04152	0.00309345	M	S	P	A	P	P	E	P	V	S	G	K	R	G	K	G	T	-	M
E1	ATGCTAGGTTCCACTCATACTCCCTTAACCAAGAAACGCGGGAAGGGAACATAAACAACAAGCGACAGAACCCCACC	MLGSTHTPLTKKRGKGT*	ATGATTAATTGGCTG	mix2-Azi-2_24	0.117406	0.213597	0.0525554	-0.0277242	-0.0356798	0	-0.021215	-0.021215	0	0	-0.0147059	0	0	-0.0441176	-0.0294118	0.00819672	-0.0882353	-0.0588235	10.8577	6.14082	0.213597	1	11.4794	7.25905	0.945839	0.00407135	M	L	G	S	T	H	T	P	L	T	K	K	R	G	K	G	T	-	M
E1	ATGCGTTCTAGGGACAAAACTAACGCAGGCGGGAAACGCGGGAAGGGAACATAAACAACAAGCGACAGAACCCCACC	MRSRDKTNAGGKRGKGT*	CACCCAGTTGGTGGC	mix2-Azi-2_24	0.0517867	0.0333757	-0.0614003	0.213586	-0.0136949	-0.0339198	-0.0338291	-0.027027	-0.0204063	-0.0135135	-0.0541447	-0.0135135	0.00662072	0	0.00671141	-0.0136042	-0.0135135	-0.0135135	13.2606	8.81075	0.213586	3	12.4923	8.9472	1.0615	0.00443515	M	R	S	R	D	K	T	N	A	G	G	K	R	G	K	G	T	R	S
E2	ATGTAGGTCTTGGTGTCGTTTGCGTAATGGCGCAAACGCGGGAAGGGAACATACCAGAAAGCAAAAGCAGGAAGCC	M*	GGCACACACGAGCGC	mix2-Azi-2_24	-0.262148	0.213299																	7.56478	4.44987	0.213299	1	7.7655	2.53223	0.974153	0.00324182	M																	-	M
E2	ATGAATACTGACCTGGCATTGAGTTCTCACTAGAAACGCGGGAAGGGAACATAACCAGAAAGCAAAAGCAGGAAGCC	MNTDLALSSH*	ACTGCCAGGGACCGA	mix2-Azi-2_24	-0.0718182	0.21303	-0.0260606	0.030303	-0.0327273	-0.04	0.00757576	-0.0572727	-0.0266667	-0.0133333	0								11.7477	8.89975	0.21303	1	12.6611	8.77839	0.927852	0.00428247	M	N	T	D	L	A	L	S	S	H								-	M
A1	ATGAGAAATCCTTAACCAAGTGACCTCGCCGGTAAACGCGGGAAGGGAACATAAACAACAAGCGACAGAACCCCACC	MRNP*	CTGCCCGGTTGGGGC	mix2-Azi-2_24	-0.123719	0.212766	-0.00472813	0	0.0267928														4.18288	1.60195	0.212766	1	4.55801	1.18171	0.917699	0.00230454	M	R	N	P														-	M
E1	ATGAGAGATTCGGTTCGACCGCGTCTACAGTTGAAACGCGGGAAGGGAACATAAACAACAAGCGACAGAACCCCACC	MRDSVRPRLQLKRGKGT*	ACCCTATTGGTTG	mix2-Azi-2_24	-0.0153555	0.0287461	-0.0191398	0.212648	0.0466487	0.110472	-0.076632	0	-0.0350775	-0.021978	-0.0417	-0.0989011	-0.00647697	0.013245	-0.00873299	0.00225602	-0.0153555	0	13.4386	13.1716	0.212648	3	15.3622	13.674	0.874786	0.00471819	M	R	D	S	V	R	P	R	L	Q	L	K	R	G	K	G	T	R	D
E2	ATGTGATTATGTAACTTACCACCGGCTCTAGCGAAACGCGGGAAGGGAACATAACCAGAAAGCAAAAGCAGGAAGCC	M*	GCTAAATGAGGGGGC	mix2-Azi-2_24	-0.217045	0.2125																	7.1198	5.42884	0.2125	1	7.42787	4.05156	0.958525	0.00312911	M																	-	M
E1	ATGTACAAGGTCGGTACCCGCAACCACACCCCTAAACGCGGGAAGGGAACATAAACAACAAGCGACAGAACCCCACC	MYKVGTRNHTPKRGKGT*	TAAATTTCCGGTACT	mix2-Azi-2_24	0.0811812	0.0483818	0.212161	-0.0418437	-0.00424976	-0.00533944	0	0.0027242	0.0526316	0.0075188	-0.0864117	-0.115397	0	-0.0144928	-0.0289855	0	0	-0.101449	11.8367	8.72175	0.212161	2	11.6482	9.45365	1.01618	0.00416873	M	Y	K	V	G	T	R	N	H	T	P	K	R	G	K	G	T	M	Y
A1	ATGAGACACAGACATCACCCAAAGCCCGCCGGGAAACGCTGGAAGGGAACATAAACAACAAGCGACAGAACCCCACC	MRHRHHPKPAGKRWKGT*	TCAAAGGAGAGTTCT	mix2-Azi-2_24	-0.0549807	0.0829783	-0.0728342	0.212011	0	0	0	0	0	0	0	-0.0188679	0	0.0107527	-0.0754717	0	0	-0.0754717	8.27676	4.89486	0.212011	3	8.9472	4.72682	0.925067	0.0034549	M	R	H	R	H	H	P	K	P	A	G	K	R	W	K	G	T	R	H
A1	ATGTCATTTAACACTTTGCACCCCGATGTCTCTAAACGCGGGAAGGGAACATAAACAACAAGCGACAGAACCCCACC	MSFNTLHPDVSKRGKGT*	CCTGCCGGTGCCGGC	mix2-Azi-2_24	0.177778	0.211966	0	-0.119658	-0.0547009	-0.0547009	0.0726496	-0.0384615	-0.0769231	0	-0.0162393	-0.109402	0.0222222	0.0282051	-0.0162393	-0.0162393	0	-0.0547009	4.00489	3.11491	0.211966	1	4.38919	4.38919	0.912442	0.00224041	M	S	F	N	T	L	H	P	D	V	S	K	R	G	K	G	T	-	M
E1	ATGCCACGACCCAGAGACGCGTGCCCAAAAACGCGGGAGGGAACATAAACAACAAGCGACAGAACCCCACC	MPRPRDACPKTREGT*	TACGCTATTATTGAA	mix2-Azi-2_24	-0.057265	-0.0752137	0.211966	0.111111	0.0888889	-0.0162393	-0.0384615	-0.115385	0	0	-0.0384615	-0.0769231	0	0.0444444	0	-0.0384615			4.00489	2.84792	0.211966	2	4.38919	2.86986	0.912442	0.00224041	M	P	R	P	R	D	A	C	P	K	T	R	E	G	T			M	P
E2	ATGGCATCGCATCGCTACTAGACCAGTGCATCGAAACGCGGGAAGGGAACATAACCAGAAAGCAAAAGCAGGAAGCC	MASHRY*	CTTAACAGGGTAGGT	mix2-Azi-2_24	0.0178571	0	0	-0.0191799	-0.037037	-0.112434	0.21164												4.98386	4.89486	0.21164	6	4.55801	4.55801	1.09343	0.00241649	M	A	S	H	R	Y												R	Y
E2	ATGGGGGATCTGTACGGACGTGATCCGGCCGGCAAACGCGGGAAGGGAACATAACCAGAAAGCAAAAGCAGGAAGCC	MGDLYGRDPAGKRGKGT*	GGGGGATGATGGCCT	mix2-Azi-2_24	0.19943	0.134615	0.211538	0.0192308	0.0192308	-0.108262	0.0014245	-0.0904558	0	0	-0.0740741	-0.148148	0.0192308	0	-0.037037	0	-0.037037	-0.148148	4.62787	2.66992	0.211538	2	4.55801	3.71393	1.01533	0.00236204	M	G	D	L	Y	G	R	D	P	A	G	K	R	G	K	G	T	M	G
E2	ATGGGTCCAGGGCTCAGGCCGTCTTGGTTACGCAAACGCGGGAAGGGAACATAACCAGAAAGCAAAAGCAGGAAGCC	MGPGLRPSWLRKRGKGT*	AGGGCGTCGGAGGGT	mix2-Azi-2_24	-0.173636	0.0386364	0.0259091	-0.0113636	-0.00318182	0.211364	0.000909091	-0.000454545	0.005	0	0.01	-0.00909091	0.005	-0.0172727	0	-0.00909091	0	-0.0545455	17.7995	9.07774	0.211364	5	18.5697	5.90853	0.958525	0.00540351	M	G	P	G	L	R	P	S	W	L	R	K	R	G	K	G	T	G	L
E1	ATGGGGACTGCGCTAATCGTTTTCGCTGGAGACAAACGCGGGAAGGGAACATAAACAACAAGCGACAGAACCCCACC	MGTALIVFAGDKRGKGT*	GTTATTACTCCGTTT	mix2-Azi-2_24	0.0261438	-0.14488	0.211329	0.0245098	0.00925926	-0.0196078	0.037037	-0.0206972	-0.0206972	0	-0.00108932	-0.0691721	-0.0392157	-0.0103486	0.037037	-0.0196078	0	0	9.61173	7.47579	0.211329	2	8.60957	6.92142	1.1164	0.00356088	M	G	T	A	L	I	V	F	A	G	D	K	R	G	K	G	T	M	G
A1	ATGACATAGAATCCGAATGGTACATCTGAGTCCAAACGCGGAAGGGAACATAAACAACAAGCGACAGAACCCCACC	MT*	GGGGGGACATGCCC	mix2-Azi-2_24	-0.152736	0.211246	-0.0296353																4.18288	2.58093	0.211246	1	4.72682	2.1946	0.884924	0.00231326	M	T																-	M
E1	ATGAAAAATGACTCCGGTCCTCGCGTCCCCTAAACGCGGGAAGGGAACATAAACAACAAGCGACAGAACCCCACC	MKNDSGPRVP*	TTTATATCTATCGAC	mix2-Azi-2_24	0.0599777	0.0372352	0.211148	-0.0813824	0.0100334	-0.00813824	-0.0931996	-0.0461538	0	-0.00813824	-0.0316611								12.2816	8.89975	0.211148	2	10.973	8.10313	1.11926	0.00412044	M	K	N	D	S	G	P	R	V	P								M	K
E1	ATGGACCGTCAGGCCGCAGCACGTTGCCGTACCAAACGCTGGAAGGGAACATAAACAACAAGCGACAGAACCCCACC	MDRQAAARCRTKRWKGT*	TTAACCCATGTTGCT	mix2-Azi-2_24	-0.00500101	0.211002	-0.0425844	0.0666296	0.0618307	0.0159123	-0.00388967	0.0207113	0.00510204	0.0207113	0	-0.0246009	-0.00479895	-0.0146999	-0.0194989	-0.0495049	0	-0.237624	17.4435	11.4807	0.211002	1	17.0503	11.1418	1.02306	0.00522555	M	D	R	Q	A	A	A	R	C	R	T	K	R	W	K	G	T	-	M
E1	ATGCGCTCGCGAAGGACATGACACGACAGCTCTAAACGCGGGAAGGGAACATAAACAACAAGCGACAGAACCCCACC	MRSRRT*	GGGGGGGCGGGGCTT	mix2-Azi-2_24	-0.036612	0.0142077	0.0453552	0.210929	-0.11694	-0.0333333	-0.0333333												5.42884	4.36088	0.210929	3	5.06445	3.88275	1.07195	0.00255081	M	R	S	R	R	T												R	S
E1	ATGGGCGCACGAACTCGGTCTTGGCAGGAACCCAAACGCGGGAAGGGAACATAAACAACAAGCGACAGAACCCCACC	MGARTRSWQEPKRGKGT*	AAAGGACCTAACTTA	mix2-Azi-2_24	0.00645624	-0.0434003	0.0344333	0.210904	0.117647	-0.0193687	0.0294118	0.00502152	0	-0.131636	-0.0340746	-0.0731707	0	0	-0.0243902	0	-0.0243902	-0.0828551	6.05183	3.91589	0.210904	3	6.92142	4.72682	0.874362	0.00289513	M	G	A	R	T	R	S	W	Q	E	P	K	R	G	K	G	T	G	A
E1	ATGCCGTGTTGGTTCTCAATTCTTCATAGCACCAAACGCGGGAAGGGAACATAAACAACAAGCGACAGAACCCCACC	MPCWFSILHSTKRGKGT*	GAGGTTGGAAGGGGG	mix2-Azi-2_24	0	0.0166667	0.210784	0.0333333	0	-0.10098	0	0	0	0	0	0	0	0.0166667	0	0	-0.0588235	-0.0882353	5.33985	2.66992	0.210784	2	5.73971	2.70104	0.930333	0.0026338	M	P	C	W	F	S	I	L	H	S	T	K	R	G	K	G	T	M	P
E1	ATGCAGCTAGCTAATCGTCGCGTCCTACCCGCTAAACGCGGGAAGGGAACATAAACAACAAGCGACAGAACCCCACC	MQLANRRVLPAKRGKGT*	TAGTGGCGAGACTGC	mix2-Azi-2_24	0.340125	-0.164577	0.210554	-0.0564263	-0.039185	-0.0606061	-0.0564263	-0.030303	0	-0.030303	-0.0433647	0	0	-0.030303	-0.0261233	0.0172414	0	0	5.16185	2.93692	0.210554	2	5.5709	4.89564	0.926574	0.00258091	M	Q	L	A	N	R	R	V	L	P	A	K	R	G	K	G	T	M	Q
E1	ATGGACTAGCGATGCGGTGCTCGGGGACCGCGGAAACGCGGGAAGGGAACATAAACAACAAGCGACAGAACCCCACC	MD*	ATGCGCGATCCATAG	mix2-Azi-2_24	-0.237554	0.210227	0.100379																6.8528	5.33985	0.210227	1	8.10313	3.88275	0.845699	0.00314145	M	D																-	M
E1	ATGAGACTTGGGGCTCGCATCCGCGTCTCCGCTAAACGCGGGAAGGGAACATAAACAACAAGCGACAGAACCCCACC	MRLGARIRVSAKRGKGT*	GGGCAGGAGTGGTCC	mix2-Azi-2_24	-0.11336	0.210076	-0.0197931	-0.0440846	0.0413855	0	0.0512821	0.0251912	0	0.0251912	-0.0175439	-0.11426	-0.0175439	0	0	0	0	-0.00899685	10.4127	7.20879	0.210076	1	9.62246	5.40208	1.08212	0.00374956	M	R	L	G	A	R	I	R	V	S	A	K	R	G	K	G	T	-	M
E1	ATGGGGCAGCGAACCGTTTTTACAATGCCCATTAAACGCGGGAAGGGAACATAAACAACAAGCGACAGAACCCCACC	MGQRTVFTMPIKRGKGT*	CAAGAACGGGATCTT	mix2-Azi-2_24	-0.0646724	0.210027	0.0733095	-0.0326522	0	0	0.00695176	0	-0.0752054	0	0	-0.0212766	-0.0212766	0	-0.0113756	0	0	-0.0212766	8.98874	6.31882	0.210027	1	7.93431	4.72682	1.1329	0.00338404	M	G	Q	R	T	V	F	T	M	P	I	K	R	G	K	G	T	-	M
E1	ATGGAACCATACTGACACAAATAAACGAATTGCAAACGCGGGAAGGGAAATAAACAACAAGCGACAGAACCCCACC	MEPY*	ATCCGAGCGGGTCAT	mix2-Azi-2_24	-0.196711	0.0936116	0.209994	0.0600886	-0.0575585														4.53887	3.3819	0.209994	2	5.23327	2.86986	0.867311	0.00243012	M	E	P	Y														M	E
A1	ATGTAGTACAACAGGTCACATCAAGGACTCGGCAAACGCGGGAAGGGAACATAAACAACAAGCGACAGAACCCCACC	M*	CCCGGGTGCGGGCCA	mix2-Azi-2_24	-0.109166	0.209893																	12.5486	7.56478	0.209893	1	13.3364	6.24616	0.940932	0.00437187	M																	-	M
E1	ATGCGATGTGGCTCTTGTCCGTTTGGGGGACAGAAACGCGGGAAGGGAACATAAACAACAAGCGACAGAACCCCACC	MRCGSCPFGGQKRGKGT*	GGACTTTCCATTCCT	mix2-Azi-2_24	-0.158824	0.209804	-0.00784314	0.0196078	0	0.0196078	0	0	0	-0.027451	0	0.00588235	0	-0.0333333	-0.0137255	0	0	-0.0137255	4.53887	3.29291	0.209804	1	5.06445	2.86986	0.896221	0.00240407	M	R	C	G	S	C	P	F	G	G	Q	K	R	G	K	G	T	-	M
E1	ATGAGGCAAAATCTGCATAAAAGCACTAGGCCGAAACGCGGGAAGGGAACATAAACAACAAGCGACAGAACCCCACC	MRQNLHKSTRPKRGKGT*	CATCGAAGCATTCTT	mix2-Azi-2_24	0.159091	0.20979	0.104895	-0.132867	-0.0384615	-0.0541958	0.0909091	0	0	-0.0769231	-0.0384615	-0.153846	-0.0769231	0	0.0454545	0	0	0	3.91589	3.29291	0.20979	1	4.38919	4.22038	0.892166	0.00220247	M	R	Q	N	L	H	K	S	T	R	P	K	R	G	K	G	T	-	M
E2	ATGACACGACTCCGCCACCCTGCGTTCGGGTCGAAACGCGGGAAGGGAACATAACCAGAAAGCAAAAGCAGGAAGCC	MTRLRHPAFGSKRGKGT*	ACTCACACCTCGCGC	mix2-Azi-2_24	-0.0504745	0.209664	-0.0168248	0.0949094	-0.00345125	0.0163934	-0.00992235	-0.00992235	0	0.0163934	-0.0526316	-0.00992235	-0.0263158	0	-0.0263158	0	-0.0526316	-0.0789474	5.42884	3.5599	0.209664	1	6.41497	3.88275	0.846277	0.00272251	M	T	R	L	R	H	P	A	F	G	S	K	R	G	K	G	T	-	M
E1	ATGCCACTGCTAGCCGCCGCTCGTTCCCGCCTTAAACGCGGGAAGGGAACATAAACAACAAGCGACAGAACCCCACC	MPLLAAARSRLKRGKGT*	GGGGCAGGCCCCGGC	mix2-Azi-2_24	-0.0701672	0.0280513	0.0354743	0.209564	0.0354743	0.0555556	0.0172683	0.00617284	0.00617284	0	-0.0318018	-0.227848	0	0.0185185	-0.0253165	-0.00648539	0	-0.0506329	14.4176	10.5017	0.209564	3	13.3364	8.77839	1.08107	0.00455131	M	P	L	L	A	A	A	R	S	R	L	K	R	G	K	G	T	P	L
O2	ATGATATTATTTTGACAAATATAAGTTTTATCGAAACGCGGGAAGGGAACATAACCAGAAAGCAAAAGCAGGAAGCC	MILF*	CAGACCTCGGGGGAC	mix2-Azi-2_24	-0.152448	0.0072757	-0.0065922	-0.00098928	0.209413														60.3403	27.3222	0.209413	4	55.3714	15.6998	1.08974	0.0107421	M	I	L	F														L	F
O2	ATGTAAGTAGAAGGAGAAGCCCCGACTGTCTAGAAACGCGGGAAGGAACATAACCAGAAAGCAAAAGCAGGAAGCC	M*	GTCGGCCGGGCGACG	mix2-Azi-2_24	-0.209657	0.209138																	28.5682	16.4645	0.209138	1	30.3867	10.973	0.940154	0.00715019	M																	-	M
E1	ATGCGCTCCGGTCGACTCGCGCCCCGAGCCCGCAAACGCGGGAAGGGAACATAAACAACAAGCGACAGAACCCCACC	MRSGRLAPRARKRGKGT*	ACGCTCGCGGGCTTG	mix2-Azi-2_24	0.030303	0.030303	-0.025	0.209091	-0.044697	0.168939	0.030303	-0.0348485	-0.075	-0.075	0.00530303	-0.05	-0.05	0	0.0151515	0.0151515	0	-0.1	5.87383	5.69584	0.209091	3	6.7526	6.41497	0.869862	0.0028235	M	R	S	G	R	L	A	P	R	A	R	K	R	G	K	G	T	R	S
E1	ATGTAGCCCAGAGTCCGTATAGGCTTGTAGGTAAAACGCGGGAAGGGAACATAAACAACAAGCGACAGAACCCCACC	M*	TATTCGAGGAGTGTC	mix2-Azi-2_24	-0.276566	0.209008																	4.36088	1.86895	0.209008	1	4.89564	0.844076	0.890767	0.00234226	M																	-	M
E1	ATGGTCTTTTATTGTGGTTACCCACGCGCTCTCAAACGCGGGAAGGGAACATAAACAACAAGCGACAGAACCCCACC	MVFYCGYPRALKRGKGT*	CGCAGGGGGTCTGC	mix2-Azi-2_24	0.0215101	0.0149254	0.0149254	0	0.208955	0.0447761	0.0746269	-0.0140474	-0.0438982	0.0149254	0.0149254	-0.117208	0.0153644	-0.0733099	0	-0.0294118	0	0	5.96283	3.20391	0.208955	4	5.73971	2.36341	1.03887	0.00269913	M	V	F	Y	C	G	Y	P	R	A	L	K	R	G	K	G	T	F	Y
A1	ATGAGATCACAGGTATATCGGATGCGGGGCCCGAAACGCGGGAAGGGAACATAAACAACAAGCGACAGAACCCCACC	MRSQVYRMRGPKRGKGT*	GAATTTGAGAACTTC	mix2-Azi-2_24	0.0464286	0.208929	-0.178571	0.111607	0.0285714	0.114286	-0.0223214	-0.00535714	0.0285714	0	0	-0.1875	-0.0794643	0	0	0	-0.03125	0	6.22982	4.98386	0.208929	1	5.40208	4.38919	1.15323	0.00268515	M	R	S	Q	V	Y	R	M	R	G	P	K	R	G	K	G	T	-	M
E1	ATGCCGGAGCGACGCCAATCCCGCCCCACGGCCAAACGCGGGAAGGGACCATAAACAACAAGCGACAGAACCCCACC	MPERRQSRPTAKRGKGP*	CACTCGGACCTAAAC	mix2-Azi-2_24	-0.191111	0.0888889	0.208889	0.0311111	0	0.0133333	-0.0222222	-0.0888889	0	0	0.0133333	0	-0.0222222	0	0	0	0	-0.0444444	6.67481	3.5599	0.208889	2	7.59668	2.70104	0.878648	0.00303723	M	P	E	R	R	Q	S	R	P	T	A	K	R	G	K	G	P	M	P
A1	ATGATAAATATCGATAAGAGAGGCAAAGCCAAAAAACGCGGGAAGGGAACATAAACAACAAGCGACAGAACCCCACC	MINIDKRGKAKKRGKGT*	AGCGGGTTTCCGCTG	mix2-Azi-2_24	0.0672297	-0.00608108	0.208784	-0.027027	-0.0435811	-0.0456081	-0.027027	0	0.0125	-0.0540541	0	0.0375	-0.0540541	0	0	-0.027027	0.0125	-0.0540541	7.1198	4.71687	0.208784	2	6.24616	4.55801	1.13987	0.00291814	M	I	N	I	D	K	R	G	K	A	K	K	R	G	K	G	T	M	I
E1	ATGGGTGCTCGATACCGACCCCACCCGCGAAGCAAACGCGGGAAGGGAACATAAACAACAAGCGACAGAACCCCACC	MGARYRPHPRSKRGKGT*	CGTGGCCCCCGGCCT	mix2-Azi-2_24	0.0423423	-0.0391892	-0.027027	0.0792793	0.208559	-0.0373874	0	-0.027027	0	0	0	-0.0540541	-0.027027	0	-0.0540541	0	0	0	5.33985	3.29291	0.208559	4	6.24616	3.71393	0.854901	0.00267317	M	G	A	R	Y	R	P	H	P	R	S	K	R	G	K	G	T	A	R
O2	ATGAGGCCCCCACTGGGAATCAGGCCGCGGCACAAACGCGGGAAGTGAACATACCAGAAAGCAAAAGCAGGAAGCC	MRPPLGIRPRHKRGK*	CCGGGCCCTGCGGAG	mix2-Azi-2_24	-0.250947	0.0501894	0.00852273	0.0208333	0.208333	0.0208333	-0.0227273	-0.0227273	0	0.0104167	0	0	0	0	0	0			8.54376	3.11491	0.208333	4	7.42787	0.67526	1.15023	0.00324083	M	R	P	P	L	G	I	R	P	R	H	K	R	G	K			P	P
E1	ATGTGGCGGTGCCCCTGGAGCACGTAGCCCCCGAAACGTGGGAAGGGAACATAAACAACAAGCGACAGAACCCCACC	MWRCPWST*	CGTAACGGGGCATGT	mix2-Azi-2_24	-0.166667	-0.0813492	0	-0.0238095	0	0	0.0555556	-0.0238095	0.208333										6.40782	2.13594	0.208333	8	7.09024	1.18171	0.903752	0.00293065	M	W	R	C	P	W	S	T										S	T
A1	ATGACCAAACAAGACCACCGACCCACAACGGACAAACGCGGGAAGGGAACATAAACAACAAGCGACAGAACCCCACC	MTKQDHRPTTDKRGKGT*	ATCCAAATAGTAGTG	mix2-Azi-2_24	0.202381	0	0.208333	-0.285714	0	-0.014881	-0.0714286	-0.0357143	0	0	0.0208333	0.0208333	0	-0.0357143	0.0416667	0	0	-0.0357143	4.27188	1.33496	0.208333	2	4.72682	2.36341	0.903752	0.00229587	M	T	K	Q	D	H	R	P	T	T	D	K	R	G	K	G	T	M	T
E1	ATGAGTGGTTGCAAGCCGTCTCTCTGAACGGTGAAACGCGGGAAGGGAACATAAACAACAAGCGACAGAACCCCACC	MSGCKPSL*	CGGGCGGTGATCTAA	mix2-Azi-2_24	-0.0338144	0.0206186	-0.227216	0.0849485	0.208041	0.0243299	0.0309278	0.0103093	0.0109278										8.63275	6.8528	0.208041	4	8.44076	6.41497	1.02275	0.00337376	M	S	G	C	K	P	S	L										G	C
E1	ATGGGCGTTCGCATATCACTTTTTCTCGGGGGTAAACGCGGGAAGGGAACATAAACAACAAGCGACAGAACCCCACC	MGVRISLFLGGKRGKGT*	GGGGGGCCGTGGGTG	mix2-Azi-2_24	0.163157	0.0560831	0.208024	0.0108726	-0.0717726	0	0.0115607	-0.0241536	-0.00612442	-0.0122488	-0.0418387	-0.107143	0.00474814	-0.0119048	-0.0714286	-0.0119048	0	-0.0721167	15.3966	10.5017	0.208024	2	14.1805	11.6482	1.08576	0.00469401	M	G	V	R	I	S	L	F	L	G	G	K	R	G	K	G	T	M	G
E1	ATGGGGCGCTACAGGTCTGTCGGTGAGGGCGGGAAACGCGGGAAGGGAACATAAACAACAAGCGACAGAACCCCACC	MGRYRSVGEGGKRGKGT*	CTGGATGGTCCTCTG	mix2-Azi-2_24	0.137427	0.207602	0.0549708	0.0269006	-0.108772	-0.025731	-0.0304094	0	0	0	-0.0350877	-0.0415205	0.00760234	-0.0701754	0	0	0	-0.0701754	8.00977	5.78483	0.207602	1	9.62246	7.7655	0.832404	0.00342401	M	G	R	Y	R	S	V	G	E	G	G	K	R	G	K	G	T	-	M
A1	ATGAGGCGATTGACATGCAAACACATGCGGAAGAAACGCGGGAAGGGAACATAAACAACAAGCGACAGAACCCCACC	MRRLTCKHMRKKRGKGT*	AAGCGACCTGGTGGC	mix2-Azi-2_24	0.255991	0.207516	-0.0147059	0.041939	-0.0795207	0	-0.120915	-0.0103486	0.0359477	-0.0784314	-0.0196078	-0.0196078	0.00925926	0	-0.0980392	0.0185185	-0.0196078	-0.0784314	9.61173	6.49681	0.207516	1	8.60957	7.7655	1.1164	0.00349663	M	R	R	L	T	C	K	H	M	R	K	K	R	G	K	G	T	-	M
E2	ATGAATATACCAGCTTCCAACGTTTACGATCGCAAACGCGGGAAGGGAACATAACCAGAAAGCAAAAGCAGGAAGCC	MNIPASNVYDRKRGKGT*	GGCAGGTCGCGGTGG	mix2-Azi-2_24	-0.144444	0.207407	0.0555556	0.0111111	0	-0.0333333	0	0	0	0	0	0.0185185	0	0	0	0.0185185	0	-0.1	4.80586	3.73789	0.207407	1	5.06445	3.03867	0.94894	0.00241786	M	N	I	P	A	S	N	V	Y	D	R	K	R	G	K	G	T	-	M
E2	ATGACGGAACTGAAGGACACTAGTGCGCTTTATAAACGCGGGAAGGGAACATAACCAGAAAGCAAAAGCAGGAAGCC	MTELKDTSALYKRGKGT*	CGGATTTAGATTACG	mix2-Azi-2_24	0.0976658	0.207002	0.00859951	0.022113	-0.0104423	-0.136978	-0.00552826	0	0	0	0	0	-0.00921376	-0.0454545	0.0135135	0	0.0135135	0.027027	6.58581	4.89486	0.207002	1	7.42787	4.89564	0.886636	0.00297745	M	T	E	L	K	D	T	S	A	L	Y	K	R	G	K	G	T	-	M
E2	ATGATAAAACGACGCCGTCGAGGGCAATAGCCAAACGCGGGAAGGGAACATAACCAGAAAGCAAAAGCAGGAAGCC	MIKRRRRGQ*	TGTCCGTCAGCTAGG	mix2-Azi-2_24	-0.0441907	-0.0375703	0.0457906	0.0805473	0.20694	-0.00132406	-0.0637758	-0.0471698	-0.0188679	0.00584795									15.2186	11.9257	0.20694	4	17.8944	13.1676	0.850465	0.00499078	M	I	K	R	R	R	R	G	Q									K	R
E1	ATGCGGCGTCCGCTTTACCTTCGAGCTGTGCAGAAACGCGGGAAGGGAACATAAACAACAAGCGACAGAACCCCACC	MRRPLYLRAVQKRGKGT*	GCCGGCGAGAGTGGG	mix2-Azi-2_24	-0.24569	0.0237069	0.137931	0	0.206897	0.0377155	0.0172414	-0.0452586	0	0	-0.0905172	-0.03125	0	0	0	-0.03125	0	-0.03125	5.16185	2.93692	0.206897	4	5.40208	2.02578	0.95553	0.00251269	M	R	R	P	L	Y	L	R	A	V	Q	K	R	G	K	G	T	R	P
A1	ATGAGGGAACGGAACATAAGGCCCAGGGCGCTGAAACGCGGGAAGGGAACATAAACAACAAGCGACAGAACCCCACC	MRERNIRPRALKRGKGT*	CCAGACCGTGCCTGG	mix2-Azi-2_24	0.185051	0.0740203	0.206821	0.113208	-0.115385	-0.0195936	-0.0195936	0	-0.0776488	-0.0384615	0	-0.115385	0.0188679	-0.0195936	-0.0384615	0	0	-0.153846	4.71687	2.93692	0.206821	2	4.38919	3.54512	1.07465	0.00229641	M	R	E	R	N	I	R	P	R	A	L	K	R	G	K	G	T	M	R
E1	ATGATCATATTGCGCTGCCGCTGCATGCTGGACAAACGCGGGAAGGGAACATAAACAACAAGCGACAGAACCCCACC	MIILRCRCMLDKRGKGT*	GTTACGCTGGTCGGG	mix2-Azi-2_24	0.127862	0.116505	0.0426818	-0.100202	0.206631	-0.0183184	0.038835	-0.00915919	-0.065763	-0.0188679	-0.0188679	-0.0377358	0	-0.0566038	-0.0566038	-0.046895	-0.00915919	-0.0754717	9.16674	7.47579	0.206631	4	8.9472	8.27194	1.02454	0.00347237	M	I	I	L	R	C	R	C	M	L	D	K	R	G	K	G	T	I	L
E1	ATGCGTGTGTGCAGAACGGGGGCCGCTGCGTCCAAACGCGGGAAGGGAACATAAACAACAAGCGACAGAACCCCACC	MRVCRTGAAASKRGKGT*	GAGCTTCCTTCAAGA	mix2-Azi-2_24	-0.0315286	0.0404436	-0.00500109	0.00217439	0.206458	-0.0677321	0.00217439	0.0382692	-0.0136986	-0.0273973	-0.00358774	-0.0410959	-0.0136986	-0.0115242	0	-0.0136986	0.00793651	-0.0547945	11.2137	8.18777	0.206458	4	12.3235	8.44076	0.909942	0.00405946	M	R	V	C	R	T	G	A	A	A	S	K	R	G	K	G	T	V	C
A2	ATGTTCTATTTTACATAAATTGTTCACCTGCCCAAACGCGGGAAGGGAACATAACCAGAAAGCAAAAGCAGGAAGCC	MFYFT*	ACGTGGTGTGCCGGA	mix2-Azi-2_24	-0.131716	0.00389105	-0.0140188	-0.00415321	-0.00279066	0.206343													68.617	24.7413	0.206343	5	63.4745	14.3493	1.08102	0.011464	M	F	Y	F	T													F	T
E2	ATGCGCGGCCTTGGTAGCCCCTCTCCCGGGGAAAAACGCGGGAAGGGAACATAACCAGAAAGCAAAAGCAGGAAGCC	MRGLGSPSPGEKRGKGT*	TTGTTAGGGTGTGCG	mix2-Azi-2_24	-0.00688559	-0.0741525	-0.03125	0.206038	0	-0.03125	-0.03125	0	0	-0.03125	0	0	0	0	0	0	0	0	5.25085	1.51296	0.206038	3	5.40208	1.51934	0.972005	0.00251518	M	R	G	L	G	S	P	S	P	G	E	K	R	G	K	G	T	R	G
E1	ATGATTCTACCTGAACCCCACTGGGGAGCGGCCAAACGCGTGAAGGGAACATAAACAACAAGCGACAGAACCCCACC	MILPEPHWGAAKRVKGT*	GGTCGCGAGTGGCAC	mix2-Azi-2_24	-0.0974576	0.0900424	0.0614407	0.206038	0.0275424	0.0169492	-0.0625	0.00264831	0	0	0.0169492	0	-0.0455508	0.0338983	0	-0.03125	0	-0.125	5.25085	4.44987	0.206038	3	5.40208	3.54512	0.972005	0.00251518	M	I	L	P	E	P	H	W	G	A	A	K	R	V	K	G	T	I	L
E1	ATGGCATATCTACGGCCGAACCATCGCCTCGCGAAACGCGGGAAGGGAACATAAACAACAAGCGACAGAACCCCACC	MAYLRPNHRLAKRGKGT*	TACCTGCCTGGTGCA	mix2-Azi-2_24	0.0102417	0.00607801	0.00315865	0.0994018	-0.041541	-0.0370424	0.20603	0.0362288	0.00105288	0	-0.0285714	-0.0375688	-0.0285714	0.0105767	-0.0190476	-0.0190476	-0.00449868	-0.090213	17.7105	12.6376	0.20603	6	17.7256	11.6482	0.999148	0.00518608	M	A	Y	L	R	P	N	H	R	L	A	K	R	G	K	G	T	R	P
A1	ATGATCACAAAAAAACACACCGCACACCACCAGAAACGCGGGAAGGGAACATAAACAACAAGCGACAGAACCCCACC	MITKKHTAHHQKRGKGT*	TTTTATTTTCAACTT	mix2-Azi-2_24	0.201578	0.0294118	0.0394548	0.107963	0.107963	0.205882	-0.0243902	0.00502152	-0.00968436	-0.0340746	-0.0340746	-0.170732	-0.121951	0.0147059	-0.0487805	0	0	-0.170732	6.05183	4.09388	0.205882	5	6.92142	5.40208	0.874362	0.00282619	M	I	T	K	K	H	T	A	H	H	Q	K	R	G	K	G	T	K	K
E1	ATGCGACCGCCGCCTATGCAGCCGCGCCCACGCAAACGCGGGAAGGGAACATAAACAACAAGCGACAGAACCCCACC	MRPPPMQPRPRKRGKGT*	TGAATCAGGCGCCCG	mix2-Azi-2_24	-0.110145	-0.0376812	0.00289855	-0.0376812	0.205797	0.0173913	0.00869565	0.00869565	0	-0.0144928	-0.0057971	0	0	0.00869565	0	-0.0434783	0	0.0173913	10.2347	6.22982	0.205797	4	11.6482	5.5709	0.878648	0.00387049	M	R	P	P	P	M	Q	P	R	P	R	K	R	G	K	G	T	P	P
E1	ATGTTCGTTTTAAGGCACCGTCCCTCTGGACGCAAACGCGGGAAGGGAACATAAACAACAAGCGACAGAACCCCACC	MFVLRHRPSGRKRGKGT*	GTTGAAAACCAATCT	mix2-Azi-2_24	0.280808	0.0363636	0.0545455	-0.0289562	0.205724	-0.06633	0.00909091	-0.0185185	-0.0555556	-0.0464646	0.00909091	-0.0555556	-0.0740741	0	-0.037037	-0.0185185	-0.0185185	-0.176094	9.78972	6.49681	0.205724	4	9.11602	8.60957	1.0739	0.00354612	M	F	V	L	R	H	R	P	S	G	R	K	R	G	K	G	T	V	L
E1	ATGGGTGTTGATATTCCACTATGAGCCGTTTCCAAACGCGGGAAGGGAACATAAACAACAAGCGACAGAACCCCACC	MGVDIPL*	CCTGGCGACATCTG	mix2-Azi-2_24	-0.118596	-0.0188235	0.0110764	-0.0226201	-0.0154465	0.205578	0.0114428	-0.00831528											73.5119	48.7706	0.205578	5	76.9797	41.3597	0.954952	0.012358	M	G	V	D	I	P	L											D	I
E2	ATGCGTCCAAGAGCTACAGGCCCCTCAGGCCCGAAACGCGGGAATGGAACATAACCAGAAAGCAAAAGCAGGAAGCC	MRPRATGPSGPKRGNGT*	CGCCTGGCAGCATAG	mix2-Azi-2_24	0.148058	0.0421723	0.0620449	0.205552	0.0248786	-0.015625	0	-0.130916	-0.0118325	-0.015625	-0.03125	-0.0215413	-0.00591626	-0.03125	0	-0.078125	0	-0.0625	9.16674	5.51784	0.205552	3	10.8042	7.25905	0.848445	0.00365601	M	R	P	R	A	T	G	P	S	G	P	K	R	G	N	G	T	R	P
E2	ATGGCCAGTCCGCGCTAGACACTCGCTGCCAGCAAACGCGGGAAGGGAACTAACCAGAAAGCAAAAGCAGGAAGCC	MASPR*	GACGGCCGAGTGTGG	mix2-Azi-2_24	-0.177445	0.0522459	-0.0229372	-0.0423702	-0.0232558	0.205479													6.49681	4.62787	0.205479	5	7.25905	3.88275	0.894995	0.00292317	M	A	S	P	R													P	R
E1	ATGCACTCGCTGCTCGGTCTTCACGTTTCCTTCAAACGCGGGAAGGGAACATAAACAACAAGCGACAGAACCCCACC	MHSLLGLHVSFKRGKGT*	CGGGCGGAAGTCTTC	mix2-Azi-2_24	0.151767	0.205475	0.0731116	0.001386	0.002772	-0.025641	0	0	-0.0512821	-0.025641	-0.025641	-0.025641	0	0.001386	-0.0769231	0	0	-0.205128	6.58581	3.5599	0.205475	1	6.58379	4.55801	1.00031	0.00285009	M	H	S	L	L	G	L	H	V	S	F	K	R	G	K	G	T	-	M
A1	ATGTTGAGTAGGACCTTATAGACGCACCCCGCCAAACGCGGGAAGGGAACATAAACAACAAGCGACAGAACCCCACC	MLSRTL*	CCGGGAGAGATATGA	mix2-Azi-2_24	-0.0909091	0.0236364	-0.0418182	-0.0327273	-0.04	-0.0509091	0.205455												9.78972	5.69584	0.205455	6	8.44076	3.71393	1.15982	0.00346038	M	L	S	R	T	L												T	L
A1	ATGAAAAAAAATCAATGACGAGACAAGGAGGCGAAACGCGGGAAGGGAACATAAACAACAAGCGACAGAACCCCACC	MKKNQ*	CTGTTTCTTTAGTTG	mix2-Azi-2_24	-0.0319865	0.205387	-0.215488	-0.00505051	-0.016835	-0.0555556													8.81075	7.20879	0.205387	1	9.11602	7.09024	0.966513	0.0034298	M	K	K	N	Q													-	M
E1	ATGTCCGCGCGAACCGCCCCCTTAACCCCCCTCAAACGCGGGAAGGGAACATAAACAACAAGCGACAGAACCCCACC	MSARTAPLTPLKRGKGT*	CCCGTACGCACGCTA	mix2-Azi-2_24	0.139881	-0.0357143	-0.0238095	0.205357	0.0208333	0.00595238	-0.223214	-0.0505952	0.0625	0	0.00595238	-0.0714286	0	0	0	0	0	0	4.27188	2.75892	0.205357	3	4.72682	3.54512	0.903752	0.00226307	M	S	A	R	T	A	P	L	T	P	L	K	R	G	K	G	T	S	A
E1	ATGAAAAGGTATTGGGCCGGTTCTTGTGTTACGAAACGCGGGAAGGGAACATAAACAACAAGCGACAGAACCCCACC	MKRYWAGSCVTKRGKGT*	CCGTTAACCGTATCA	mix2-Azi-2_24	-0.145	0.16	0.205	0.16	-0.04	0	0	0.05	-0.04	-0.04	-0.04	0.025	-0.08	0	-0.04	-0.04	0	-0.16	3.5599	2.84792	0.205	2	4.22038	2.86986	0.843502	0.00206676	M	K	R	Y	W	A	G	S	C	V	T	K	R	G	K	G	T	M	K
E1	ATGCCGCATACCCAGAGCCGCTCGATTCTCGAAAACGGGAAGGGAACATAAACAACAAGCGACAGAACCCCACC	MPHTQSRSILENGKGT*	CCCTTGAAGGTACGA	mix2-Azi-2_24	-0.183821	0.204678	0.1154	0	0.123392	-0.0185185	-0.0079922	0.0421053	0	-0.0555556	-0.0079922	0	0	0	-0.0185185	-0.0185185	-0.0740741		8.45476	6.40782	0.204678	1	9.11602	4.22038	0.927462	0.00337579	M	P	H	T	Q	S	R	S	I	L	E	N	G	K	G	T		-	M
E1	ATGCGCCGACGCATCGCGCTGTCTTAGTCACTCAAACGCGGGAAGGGAACATAAACAACAAGCGACAGAACCCCACC	MRRRIALS*	CACAGCAGAGTCAAG	mix2-Azi-2_24	-0.309146	0.0234756	0.0466463	0.204573	0.0545732	-0.0125	0.00609756	0	0.00609756										14.5956	9.25574	0.204573	3	13.5052	4.22038	1.08074	0.00447627	M	R	R	R	I	A	L	S										R	R
E1	ATGGCACGAGCATGGGCGTGATCTGCCGGCAGCAAACGCGGGAAGGGAACATAAACAACAAGCGACAGAACCCCACC	MARAWA*	GGCCGGCACCCTCAA	mix2-Azi-2_24	-0.0367133	-0.13986	0.204545	0.111888	0.00699301	0	-0.16958												3.91589	2.40293	0.204545	2	4.38919	2.53223	0.892166	0.00214741	M	A	R	A	W	A												M	A
E2	ATGAGGAGCGTGCGCCGCCTCCTTCCCTCACAGAAACGCGGGAAGGGAACATAACCAGAAAGCAAAAGCAGGAAGCC	MRSVRRLLPSQKRGKGT*	GGATCGCCCGGGCTC	mix2-Azi-2_24	0.0227273	0.0227273	0.00699301	0.0227273	0	0.204545	0.0909091	0	0	0	-0.0384615	-0.208042	-0.0384615	0	-0.0384615	0	-0.0384615	-0.00874126	3.91589	1.86895	0.204545	5	4.38919	2.1946	0.892166	0.00214741	M	R	S	V	R	R	L	L	P	S	Q	K	R	G	K	G	T	V	R
E1	ATGCGGACGCCGAACAGCCAGGGCCCCCCTGCTAAACGCGGGAAGGGAACATAAACAACAAGCGACAGAACCCCACC	MRTPNSQGPPAKRGKGT*	TCCGATCGCCGGGGT	mix2-Azi-2_24	0.0403704	0.124444	-0.0637037	-0.0611111	0.204444	-0.00111111	-0.00851852	0.0114815	-0.00851852	-0.183704	-0.0555556	-0.00851852	0.01	0	0	0	0	0	8.89975	7.38679	0.204444	4	9.11602	7.93431	0.976276	0.0034244	M	R	T	P	N	S	Q	G	P	P	A	K	R	G	K	G	T	T	P
E2	ATGGCGGGGTGTCTCAGCGCGTTTGTGGCCGTGAAACGCGGGAAGGGAACATAACCAGAAAGCAAAAGCAGGAAGCC	MAGCLSAFVAVKRGKGT*	TGAGAAGGGGTGACG	mix2-Azi-2_24	-0.0888889	0.204444	0.0444444	0.115556	0	0	0	0.0444444	-0.04	-0.04	0	0	-0.04	-0.04	0	-0.08	0	-0.08	4.00489	2.75892	0.204444	1	4.22038	2.53223	0.94894	0.00213555	M	A	G	C	L	S	A	F	V	A	V	K	R	G	K	G	T	-	M
E2	ATGCGGCTATGGCTTACTTACTCGCCCGGGCAAAAGCGGGAAGGGAACTAACCAGAAAGCAAAAGCAGGAAGCC	MRLWLTYSPGQKREGN*	GACGGCCCGGGCTG	mix2-Azi-2_24	-0.207179	-0.025641	0.149744	0.204103	-0.0882051	0.0666667	0.0133333	-0.025641	0.0266667	0.0266667	-0.0123077	-0.0769231	0	-0.025641	0	0	0		6.67481	4.80586	0.204103	3	6.58379	3.20749	1.01382	0.00284251	M	R	L	W	L	T	Y	S	P	G	Q	K	R	E	G	N		R	L
A1	ATGACGAAGAAGAGAGGGGGACCACATAGCGGAAAACGCGGGAAGGGAACATAAACAACAAGCGACAGAACCCCACC	MTKKRGGPHSGKRGKGT*	TAAACTAACGAGTAA	mix2-Azi-2_24	0.0514286	-0.0195918	0.204082	-0.0187755	0.0612245	-0.08	0	0.0408163	-0.04	0	0.0204082	0	-0.04	0.0204082	0	-0.08	-0.04	-0.08	4.36088	1.86895	0.204082	2	4.22038	2.02578	1.03329	0.00218712	M	T	K	K	R	G	G	P	H	S	G	K	R	G	K	G	T	M	T
E2	ATGTCGAAGGGGCCACGGCTACGATCAGCCCCCAAACGCGGGAAGGGAACATAACCAGAAAGCAAAAGCAGGAAGCC	MSKGPRLRSAPKRGKGT*	ACGGCTCCTCCGTGC	mix2-Azi-2_24	-0.259804	0.0529412	0.203922	0	-0.0294118	0	-0.00882353	-0.0421569	0	0.0166667	0	0	0	0	0	0.0166667	0	0.0166667	5.33985	2.93692	0.203922	2	5.73971	1.85697	0.930333	0.00254805	M	S	K	G	P	R	L	R	S	A	P	K	R	G	K	G	T	M	S
E1	ATGACGTCTGTCAGCAGCTCGCCACCGTGGTTCAAACGCGGGAAGGGAACATAAACAACAAGCGACAGAACCCCACC	MTSVSSSPPWFKRGKGT*	GATTTTTCTACCTTT	mix2-Azi-2_24	-0.0109671	0.203888	-0.106431	0.0406281	0.055334	0.0762712	-0.0792622	0.00224327	-0.0481057	-0.117647	0.0338983	0.0169492	-0.0147059	-0.0147059	0.0169492	0	0	-0.0209372	10.5017	8.18777	0.203888	1	11.4794	8.44076	0.914828	0.00384749	M	T	S	V	S	S	S	P	P	W	F	K	R	G	K	G	T	-	M
O1	ATGCGCAGCCGACGTGTCACCAAACTCGCGGGCAAACGCGGGAAGGGAACATAAACAACAAGCGACAGAACCCCACC	MRSRRVTKLAGKRGKGT*	GCGGGGGGCAGGGCG	mix2-Azi-2_24	0.0340935	-0.00691589	-0.0271776	0.203888	-0.0450093	-0.00826168	-0.0122617	-0.0101308	-0.0221308	-0.0221308	-0.012	-0.0122617	-0.016	-0.004	-0.004	-0.00426168	-0.00639252	-0.0143925	47.6136	20.0244	0.203888	3	42.2038	18.7385	1.12818	0.00897441	M	R	S	R	R	V	T	K	L	A	G	K	R	G	K	G	T	R	S
A2	ATGAGAAAACGAAAACAGAGGGCGATTCCCCGTAAACGCGGGAAGGGAACATAACCAGAAAGCAAAAGCAGGAAGCC	MRKRKQRAIPRKRGKGT*	GCGCATACTTGGGAG	mix2-Azi-2_24	0.138889	-0.037037	0.12037	0.203704	-0.277778	0	0.00925926	0.0277778	-0.0740741	-0.0185185	0	-0.0185185	-0.037037	0.00925926	0	0.00925926	0	-0.037037	9.61173	7.38679	0.203704	3	9.11602	8.10313	1.05438	0.00349196	M	R	K	R	K	Q	R	A	I	P	R	K	R	G	K	G	T	R	K
E1	ATGCTCGACAGCTGAGTGCCCTTCGGGCCGGTAAAACGCGGGAAGGGAACATAAACAACAAGCGACAGAACCCCACC	MLDS*	GCAACAGATCTGATCC	mix2-Azi-2_24	-0.171429	0.203571	0.0200893	0.0566964	0														12.4596	8.36576	0.203571	1	10.8042	5.23327	1.15323	0.00397124	M	L	D	S														-	M
E2	ATGTTGAAAGGCTGAGAGTTCTTACGTTGGGGAAACGCGGGAAGGGAACATAACCAGAAAGCAAAAGCAGGAAGCC	MLKG*	AGGGAGGGTACGCAG	mix2-Azi-2_24	-0.0679553	-0.112957	0.203564	0.00543642	0														6.8528	4.44987	0.203564	2	7.25905	4.22038	0.944036	0.0029428	M	L	K	G														M	L
E2	ATGGTAAGGATCCTGTCGGCTACTCCGGTTCCGAAACGCGGGAAGGGAACATAACCAGAAAGCAAAAGCAGGAAGCC	MVRILSATPVPKRGKGT*	CCTAATTCTGTGCCG	mix2-Azi-2_24	0.0832258	-0.0645161	0.203226	0.14	0.0477419	0.0187097	-0.0122581	0.02	0	0.00774194	0	-0.302581	0	-0.0322581	0	-0.0122581	-0.0322581	-0.0645161	4.44987	3.6489	0.203226	2	5.23327	4.72682	0.850305	0.00233782	M	V	R	I	L	S	A	T	P	V	P	K	R	G	K	G	T	M	V
E1	ATGGGTCCACCTTTAGTCTGGCGCGTACCATGAAACGCGGGAAGGGAACATAAACAACAAGCGACAGAACCCCACC	MGPPLVWRVP*	TCCGCAGACGGCCCG	mix2-Azi-2_24	-0.00981997	0.0212766	0.0212766	0.202946	-0.0474632	0	0	-0.0171849	0	0	-0.153846								4.18288	2.93692	0.202946	3	4.38919	3.03867	0.952995	0.00217334	M	G	P	P	L	V	W	R	V	P								G	P
E1	ATGAGTTGGCAAGCGGTAGACAGTCCCGCCGCGAAACGCGGGAAGGGAACATAAACAACAAGCGACAGAACCCCACC	MSWQAVDSPAAKRGKGT*	GAAATGGAGGTGTTG	mix2-Azi-2_24	0.0298558	0.20274	-0.0423926	-0.0510692	0.00027328	-0.0201886	0.00894992	-0.0485072	-0.0078568	-0.0039284	-0.00813008	-0.00365512	0.00027328	0.00420168	0.00420168	0.00420168	-0.0162602	-0.0364487	21.1814	17.6215	0.20274	1	20.7643	17.5568	1.02009	0.00564846	M	S	W	Q	A	V	D	S	P	A	A	K	R	G	K	G	T	-	M
A1	ATGCAAGAGAGACAGCCTTACCACACCCTCCCAAAACACGGGAAGGGAACATAAACAACAAGCGACAGAACCCCACC	MQERQPYHTLPKHGKGT*	AAGGACCAGTTCCA	mix2-Azi-2_24	0.0674133	0.0448709	-0.0255386	0.202739	-0.172207	0	0.00613497	-0.0568555	-0.0116279	-0.0116279	0	-0.0232558	-0.0116279	0.00613497	0	-0.00549294	0.0122699	-0.0465116	14.5066	9.78972	0.202739	3	14.5181	11.1418	0.999207	0.00452545	M	Q	E	R	Q	P	Y	H	T	L	P	K	H	G	K	G	T	Q	E
E1	ATGGGCATGCCCCCGCAGAACTAGGCCCCGCTGAACGCGGGAAGGGAACATAAACAACAAGCGACAGAACCCCACC	MGMPPQN*	ACCGATAGGAGTTTG	mix2-Azi-2_24	-0.23389	-0.0354181	-0.0135039	0.015873	0.0366619	0.202677	0.0406302	-0.00349443											22.4274	10.5907	0.202677	5	22.6212	5.23327	0.99143	0.00589477	M	G	M	P	P	Q	N											P	P
E2	ATGATTCGGAGGCAGGAGCCTCGCGCTTCATCTAAACGCGGGAAGGGAACATAACCAGAAAGCAAAAGCAGGAAGCC	MIRRQEPRASSKRGKGT*	CGCGACCCCAGGGGG	mix2-Azi-2_24	0.118463	0.0309278	-0.00299906	0.202624	0.0176195	-0.0054358	-0.0181818	-0.062418	0	-0.0181818	0.0103093	-0.109091	0	0	-0.0727273	-0.0363636	0	-0.0363636	8.63275	4.62787	0.202624	3	9.28483	5.90853	0.92977	0.00338156	M	I	R	R	Q	E	P	R	A	S	S	K	R	G	K	G	T	I	R
E2	ATGCTGGTCATCACGCCTCCCTCTAAGGTGGAGAAACGCGGGAAGGGAACATAACCAGAAAGCAAAAGCAGGAAGCC	MLVITPPSKVEKRGKGT*	GGGGCCGAGGGGGT	mix2-Azi-2_24	-0.0666223	0.202532	0.0116589	-0.0409727	0.032978	0.0116589	0.101266	-0.157895	-0.0263158	0	-0.0263158	0	0	0	0.0126582	-0.000999333	-0.0263158	-0.0263158	7.0308	4.36088	0.202532	1	6.41497	3.54512	1.096	0.00284279	M	L	V	I	T	P	P	S	K	V	E	K	R	G	K	G	T	-	M
O1	ATGAAAAATAGATGCCGGCAAGTGGTTTCGACCAAACGCGGGAAGGGAACATAAACAACAAGCGACAGAACCCCACC	MKNRCRQVVSTKRGKGT*	CACTGTGTCTACAGC	mix2-Azi-2_24	0.079472	0.00773167	0.030139	0.202425	-0.0229432	-0.00178959	-0.00898947	-0.0303346	-0.00066038	-0.00198114	-0.0144855	-0.0427532	0.000383101	-0.0090109	-0.0144855	-0.00832909	-0.0129303	-0.123381	101.902	73.6899	0.202425	3	110.067	85.2516	0.925815	0.0149512	M	K	N	R	C	R	Q	V	V	S	T	K	R	G	K	G	T	K	N
E2	ATGCACCGGTGTCGCGCAAGCCCTCCCTTGGAGAAACGCGGGAAGGGAACATAACCAGAAAGCAAAAGCAGGAAGCC	MHRCRASPPLEKRGKGT*	CGAAGCCCCGGGTCG	mix2-Azi-2_24	0.229384	0.202381	-0.0618467	0.0714286	-0.00058072	0.011324	0	-0.281359	-0.0487805	-0.0487805	0	-0.0243902	-0.0243902	0	0	-0.0243902	0	0	7.47579	3.02591	0.202381	1	6.92142	4.38919	1.08009	0.00296059	M	H	R	C	R	A	S	P	P	L	E	K	R	G	K	G	T	-	M
O1	ATGTAACATCGGGCCTTGAACCAAGGGTTGGCAAACGCGGGAAGGGAACATAAACAACAAGCGACAGAACCCCACC	M*	CAGGGCGGGGTCCCT	mix2-Azi-2_24	-0.162099	0.202264																	136.522	82.7676	0.202264	1	148.388	65.6691	0.920032	0.0178494	M																	-	M
E2	ATGGGTAACGAACGGACTTCCTACGGCCGCTTGAAACGCGGGGAGGGAACATAACCAGAAAGCAAAAGCAGGAAGCC	MGNERTSYGRLKRGEGT*	TCTCGGTCCTTCCTT	mix2-Azi-2_24	0.0400901	-0.105856	-0.0121622	0.202252	0.0833333	0	0.0666667	-0.0103604	0.0333333	-0.027027	0	-0.162162	-0.027027	0	0	0	0	0	5.33985	3.82689	0.202252	3	6.24616	4.22038	0.854901	0.00259234	M	G	N	E	R	T	S	Y	G	R	L	K	R	G	E	G	T	G	N
E2	ATGAAAGAGCGAGTCATTACAGCCGGTTCAACGAAACGCGGGAAGGGAACATAACCAGAAAGCAAAAGCAGGAAGCC	MKERVITAGSTKRGKGT*	GGGCAGCTCACACCC	mix2-Azi-2_24	0.107552	0.202175	-0.000293858	0.0708199	0.0590655	-0.122245	-0.0487805	-0.0243902	0	-0.0243902	0	-0.0487805	-0.0487805	0	0	-0.0243902	0	-0.0487805	7.38679	6.05183	0.202175	1	6.92142	6.07734	1.06724	0.00294693	M	K	E	R	V	I	T	A	G	S	T	K	R	G	K	G	T	-	M
E1	ATGCGCCGTCGTACGAACGGCCCCCCTCGTGACAAACGCGGGAAGGGAACATAAACAACAAGCGACAGAACCCCACC	MRRRTNGPPRDKRGKGT*	GGCGGGTACCCTTTC	mix2-Azi-2_24	-0.249687	0.0106383	0.0212766	0.202128	0.0106383	-0.00896955	0	-0.0196078	-0.0196078	0	0	0	0	0.0531915	0	0	0	0	8.36576	2.58093	0.202128	3	8.60957	0.506445	0.971682	0.00326642	M	R	R	R	T	N	G	P	P	R	D	K	R	G	K	G	T	R	R
E2	ATGTGACCTACGTCATCATTCGCACAGTCCCATAAACGCGGGAAGGGAACATAACCAGAAAGCAAAAGCAGGAAGCC	M*	CGGCACGGCGCCCGC	mix2-Azi-2_24	-0.0212224	0.202037																	5.51784	4.18288	0.202037	1	6.41497	4.72682	0.86015	0.00263636	M																	-	M
E1	ATGCCGGGATGACTACTTCGCACATTTATTCGAAACGCGGGGGGAACATAAACAACAAGCGACAGAACCCCACC	MPG*	GGACCTGATGCGTAA	mix2-Azi-2_24	0.0235088	-0.155	-0.000175438	0.202018															13.5276	10.3237	0.202018	3	12.6611	9.11602	1.06844	0.00423726	M	P	G															P	G
E2	ATGTCTTCGTGCCAGCCCCTTGACCGGGGGTCGAAACGCGGGAAGGGAACATAACCAGAAAGCAAAAGCAGGAAGCC	MSSCQPLDRGSKRGKGT*	CGCGCCCGAAGCGAC	mix2-Azi-2_24	-0.0968801	0.201806	-0.0581281	0.00952381	0.0285714	-0.0249589	0.0494253	-0.0344828	0.00952381	0	0	-0.00771757	-0.0249589	0	0	-0.0344828	0	-0.0172414	9.34473	4.44987	0.201806	1	9.79128	3.71393	0.954394	0.00350481	M	S	S	C	Q	P	L	D	R	G	S	K	R	G	K	G	T	-	M
E1	ATGGACTGAGAGTGACTCGCGGCCGGCATACACAAACGCGGGAAGGGAACATAAACAACAAGCGACAGAACCCCACC	MD*	GGGTTTACACTGTCT	mix2-Azi-2_24	0.0418096	-0.0407376	0.201758																7.83178	6.9418	0.201758	2	8.9472	8.60957	0.875333	0.00323358	M	D																M	D
E1	ATGATGTCGGAGATCTCGGTCCGCGTCGCGGTGAAACGCGGGAAGGGAACATAAACAACAAGCGACAGAACCCCACC	MMSEISVRVAVKRGKGT*	TATCATCCTATTTTT	mix2-Azi-2_24	-0.0663119	0.0254603	-0.0148159	0.201525	-0.0691887	0	-0.0214327	0.0292002	-0.0163982	0	0	-0.0113636	-0.0163982	0	0	0	0.00129459	-0.0214327	14.0616	10.3237	0.201525	3	14.8557	9.62246	0.946544	0.00448729	M	M	S	E	I	S	V	R	V	A	V	K	R	G	K	G	T	M	S
E1	ATGATATGGCTACACCCTCGGGGGCCCAGGTTGAAACGCGGGAAGGGAACATAAACAACAAGCGACAGAACCCCACC	MIWLHPRGPRLKRGKGT*	GGCCGGGGCGCGTGT	mix2-Azi-2_24	0.0142857	-0.12619	0.00714286	0.20119	0.0380952	0.125	-0.0642857	-0.0333333	0	0	0.0357143	-0.0154762	-0.0666667	-0.0333333	-0.0154762	0	0	-0.0666667	4.98386	3.91589	0.20119	3	5.06445	4.05156	0.984086	0.0023712	M	I	W	L	H	P	R	G	P	R	L	K	R	G	K	G	T	I	W
E1	ATGATAGAAGTTATACCGGGGGTCGTCGTGCGGAAACGCGGGAAGGGAACATAAACAACAAGCGACAGAACCCCACC	MIEVIPGVVVRKRGKGT*	GGCGTGGTAGTTTCC	mix2-Azi-2_24	0.011583	0.201158	-0.0166023	0.148649	0.06139	0.0135135	0.0135135	-0.0857143	-0.0571429	-0.0571429	0	-0.0301158	0	0	-0.0285714	0.0540541	-0.0285714	-0.2	6.58581	4.62787	0.201158	1	5.90853	4.22038	1.11463	0.00270078	M	I	E	V	I	P	G	V	V	V	R	K	R	G	K	G	T	-	M
O1	ATGAAATTAATAATAGATTTATCATGCATTGTAAAACGCGGGAAGGGAACATAAACAACAAGCGACAGAACCCCACC	MKLIIDLSCIVKRGKGT*	CTCACACCCCGGTTT	mix2-Azi-2_24	0.240285	-0.0175853	0.200996	-0.0030443	-0.0226711	-0.103972	0	0.00136098	-0.0325203	-0.00744959	-0.00372479	-0.00813008	0.0132159	-0.0155797	-0.0599549	0.0138964	-0.0162602	-0.138211	20.2024	13.7056	0.200996	2	20.7643	18.232	0.972942	0.00552067	M	K	L	I	I	D	L	S	C	I	V	K	R	G	K	G	T	M	K
E2	ATGACGGGTTACTGGGCGGCATGGCGGTCGGAAAAACGCGGGAAGGGAACATAACCAGAAAGCAAAAGCAGGAAGCC	MTGYWAAWRSEKRGKGT*	GGCTCTCTCGGTATC	mix2-Azi-2_24	0.0333993	0.200891	0.023998	-0.191984	-0.0331519	-0.0358733	-0.0126175	0	0	0.0106383	-0.0232558	0	0.0106383	0.0106383	0	0.0106383	0	0.00865908	8.36576	6.05183	0.200891	1	7.25905	5.40208	1.15246	0.0030839	M	T	G	Y	W	A	A	W	R	S	E	K	R	G	K	G	T	-	M
A2	ATGTAAGGAAATTGAAAAAGCGGCCTTCGCCAGAAACGCGGGAAGGGAACATAACCAGAAAGCAAAAGCAGGAAGCC	M*	GGCGTAATCCCGCG	mix2-Azi-2_24	-0.198937	0.200487																	10.8577	4.36088	0.200487	1	12.4923	2.1946	0.869149	0.00391999	M																	-	M
E1	ATGGATTGGACTGCAATCAGTGTACTTGGTTGGAAACGCGGGAAGGGAACATAAACAACAAGCGACAGAACCCCACC	MDWTAISVLGWKRGKGT*	TATAGATCTGTGGTA	mix2-Azi-2_24	0.128023	0.200264	0.0782361	0.0527332	-0.014936	0	-0.0239789	-0.0330217	-0.00599472	-0.027027	-0.00599472	-0.0600488	0	0.0075188	-0.0540541	-0.027027	-0.00599472	-0.195184	11.8367	8.72175	0.200264	1	12.4923	10.6354	0.947515	0.00401872	M	D	W	T	A	I	S	V	L	G	W	K	R	G	K	G	T	-	M
E2	ATGCCACGAAGCAGTCCCGGGTCCGCCGGATAAAAACGCGGGAAGGGAACCTAACCAGAAAGCAAAAGCAGGAAGCC	MPRSSPGSAG*	GGACGGCGCGTCAAC	mix2-Azi-2_24	0.0988142	0.055336	0.200264	-0.0500659	-0.227931	-0.0606061	0	0	0	0	-0.0158103								6.14082	3.11491	0.200264	2	5.5709	3.3763	1.1023	0.00258652	M	P	R	S	S	P	G	S	A	G								M	P
A1	ATGGGAGGCCCGCGAATAGGGTCCCGGGGCCCGAAACGCGGGAAGGGAACATAAACAACAAGCGACAGAACCCCACC	MGGPRIGSRGPKRGKGT*	TTTCAACTACATTCT	mix2-Azi-2_24	-0.221594	0	-0.037037	0.0169492	0	0	0	0.200251	0	0.0338983	0.0508475	0	-0.037037	0.0508475	-0.0740741	0	0	0	5.25085	2.04694	0.200251	7	4.55801	0.844076	1.15201	0.00232265	M	G	G	P	R	I	G	S	R	G	P	K	R	G	K	G	T	I	G
E1	ATGCCAAGACCATGCGTCTCAATCAGGGGGAAACGCGGGAAGGGAACATAAACAACAAGCGACAGAACCCCACC	MPRPCVSIRGKRGKGT*	GGAGACCTGGTTCTC	mix2-Azi-2_24	-0.10181	0.177225	0.200226	0.0399698	-0.0475113	-0.0384615	0.0196078	0.00980392	-0.0192308	-0.0192308	-0.0576923	0.0196078	0	0.00980392	0	-0.0384615	-0.0961538		9.07774	7.20879	0.200226	2	8.77839	5.90853	1.0341	0.00333568	M	P	R	P	C	V	S	I	R	G	K	R	G	K	G	T		M	P
E1	ATGGGTTCACCATTCTAGGCTGTCCGCCCCCCGAAACGCGGGAAGGGAACATAAACAACAAGCGACAGAACCCCACC	MGSPF*	TGAGACTTACATTC	mix2-Azi-2_24	-0.240995	-0.0440995	0.0496655	-0.00893765	0.00722505	0.200161													16.4645	12.0147	0.200161	5	17.0503	8.60957	0.965643	0.00487161	M	G	S	P	F													P	F
O1	ATGAATCGTGTCAGTTTGACTGGTCGCGCCGATAAACGCGGGAAGGGAACATAAACAACAAGCGACAGAACCCCACC	MNRVSLTGRADKRGKGT*	CCGGGGGGGGGGAGCC	mix2-Azi-2_24	0.0488372	-0.10155	0.00775194	0.0143411	0.029845	-0.0178295	0	0.2	0.00775194	-0.00116279	-0.0422481	-0.0333333	0.00775194	-0.0166667	-0.0255814	0.00775194	-0.0333333	-0.05	11.4807	7.1198	0.2	7	10.1289	6.7526	1.13346	0.0037334	M	N	R	V	S	L	T	G	R	A	D	K	R	G	K	G	T	L	T
E1	ATGGCTCGTATCGGCTACTCGCCTTCCTGTCCGAAACGCGGGAAGGGAACATAAACAACAAGCGACAGAACCCCACC	MARIGYSPSCPKRGKGT*	TGTTTACAATTACAT	mix2-Azi-2_24	0.0318937	0.2	0.00166113	0.1	0.110631	0.0196013	-0.041196	-0.0126246	0.00531562	-0.0554817	-0.0465116	-0.0269103	0.00531562	-0.0930233	0.0142857	0	0	-0.171761	6.22982	4.98386	0.2	1	7.25905	5.73971	0.858214	0.0028095	M	A	R	I	G	Y	S	P	S	C	P	K	R	G	K	G	T	-	M
E1	ATGTATCAGCTTGGACCACGTAGTGCCGGATCCAAACGCGGGAAGGGAACATAAACAACAAGCGACAGAACCCCACC	MYQLGPRSAGSKRGKGT*	TCCGGCGAGGCGGGG	mix2-Azi-2_24	-0.00476191	0.0164502	0.0108225	0.0554113	0.0125541	0.2	0	-0.030303	0	-0.0606061	0	-0.0160173	0	-0.030303	-0.030303	0	0	-0.151515	6.22982	4.00489	0.2	5	5.5709	3.71393	1.11828	0.00259433	M	Y	Q	L	G	P	R	S	A	G	S	K	R	G	K	G	T	L	G
E2	ATGCTCGCGAATCAGTTCGGAGGCCGCGCGGTGAAACGCGGGAAGGGAACATAACCAGAAAGCAAAAGCAGGAAGCC	MLANQFGGRAVKRGKGT*	CGCACGTGAGTTACC	mix2-Azi-2_24	0.05	0.2	0.0222222	0.155556	0.00555556	-0.0222222	0.0166667	0.00555556	0	-0.0277778	0	-0.0277778	-0.0555556	0	0	-0.0277778	0	-0.311111	5.33985	4.09388	0.2	1	6.07734	5.06445	0.878648	0.00254242	M	L	A	N	Q	F	G	G	R	A	V	K	R	G	K	G	T	-	M
A1	ATGATTTTACATTACATACACAAGGGCCCCCGGAAACGCGGGAAGGGAACATAAACAACAAGCGACAGAACCCCACC	MILHYIHKGPRKRGKGT*	TCTGATTCCGAAAAC	mix2-Azi-2_24	0.110023	0.0769231	0.0624709	0.2	0.0620047	-0.0130536	-0.121212	0.0158508	-0.030303	0	0.0153846	-0.166434	0	-0.030303	-0.0606061	0	-0.030303	-0.0909091	5.78483	4.09388	0.2	3	5.5709	4.55801	1.0384	0.00253709	M	I	L	H	Y	I	H	K	G	P	R	K	R	G	K	G	T	I	L
A2	ATGACACTGAATGACACACCGCGCTTGCTGCGAAAACGCGGGAAGGGAACATAACCAGAAAGCAAAAGCAGGAAGCC	MTLNDTPRLLRKRGKGT*	TGACTTGAATCATGC	mix2-Azi-2_24	0.224194	-0.0467742	0.05	0.2	-0.0924731	0.0833333	-0.193548	-0.0155914	0	-0.0322581	0	-0.0322581	-0.0967742	0	-0.0322581	0.0166667	0	-0.0322581	5.33985	2.93692	0.2	3	5.23327	4.05156	1.02037	0.00243051	M	T	L	N	D	T	P	R	L	L	R	K	R	G	K	G	T	T	L
E2	ATGAAGCCGCGTTTTCCTACTGGCCGAAGCCTAAAGCGGAAGGGAACATAACCAGAAAGCAAAAGCAGGAAGCC	MKPRFPTGRSLKRKGT*	GGGGGAAGATAGCGC	mix2-Azi-2_24	-0.0757576	-0.0333333	-0.0333333	0.2	-0.0333333	0.0363636	-0.0333333	0	0	0	-0.0333333	-0.0333333	0.0181818	-0.0333333	0.0181818	0	0		4.89486	1.42396	0.2	3	5.06445	1.18171	0.966513	0.00234442	M	K	P	R	F	P	T	G	R	S	L	K	R	K	G	T		K	P
E2	ATGCAACATGCGCACCTTCGGGCCGGACGGAGCAAACGCGGGAAGGGAACATAACCAGAAAGCAAAAGCAGGAAGCC	MQHAHLRAGRSKRGKGT*	ACAAATTGTCCCGAC	mix2-Azi-2_24	-0.02	0.04	0.2	0.0266667	-0.0533333	0.04	0.02	0.02	-0.0133333	0	0	-0.0333333	-0.0666667	-0.0333333	-0.0333333	-0.0133333	0.02	0	4.44987	2.75892	0.2	2	5.06445	2.53223	0.878648	0.00227811	M	Q	H	A	H	L	R	A	G	R	S	K	R	G	K	G	T	M	Q
E2	ATGGATGCTTCTCCCCCGTCTTCGACGACGGTCAAACGCGGGAAGGGAACATAACCAGAAAGCAAAAGCAGGAAGCC	MDASPPSSTTVKRGKGT*	CTTCTTTGATATTTA	mix2-Azi-2_24	-0.0369231	0.2	-0.0338462	-0.0169231	-0.0569231	-0.0384615	-0.0569231	0	0	0	0	0	0	0.02	0	0	0	0.02	4.44987	2.04694	0.2	1	4.38919	1.85697	1.01382	0.00218206	M	D	A	S	P	P	S	S	T	T	V	K	R	G	K	G	T	-	M
E1	ATGCCGTCGAGGATCCCAGCCGGTCTCCCGCCCAAACGCGGGAAGGGAACATAAACAACAAGCGACAGAACCCCACC	MPSRIPAGLPPKRGKGT*	CGTGTGCGGGCTGGC	mix2-Azi-2_24	0.0592593	-0.0518519	0.0518519	0.0666667	0.00740741	0.0814815	0.2	-0.0148148	0.0222222	0	-0.0740741	-0.296296	0	-0.0148148	0	-0.037037	0	0	4.00489	2.58093	0.2	6	4.55801	3.20749	0.878648	0.00213809	M	P	S	R	I	P	A	G	L	P	P	K	R	G	K	G	T	I	P
E2	ATGCATACAATACGCTCTCACTGCAGCCACCGGAAACGCGGGAAGGGAACATAACCAGAAAGCAAAAGCAGGAAGCC	MHTIRSHCSHRKRGKGT*	CATCAGGGCTGGACC	mix2-Azi-2_24	0.345299	-0.0811966	0.0401709	0.2	-0.0547009	0.0222222	0.0222222	-0.0709402	-0.0384615	0	0	-0.153846	-0.0384615	0	0	-0.0384615	-0.115385	-0.0384615	4.00489	2.31393	0.2	3	4.38919	4.05156	0.912442	0.00211394	M	H	T	I	R	S	H	C	S	H	R	K	R	G	K	G	T	H	T
E1	ATGGCAGTGGCCCCGGATCGCCCATCCGGCTCGTAAACGCTGGAAGGGAACATAAACAACAAGCGACAGAACCCCACC	MAVAPDRPSGS*	ATCTGCCCACCGGCT	mix2-Azi-2_24	-0.3152	0.0157379	-0.0116836	0.00696595	0.0310703	0.0219667	0.199948	0.0489828	-0.0168067	0	-0.00840336	0							20.2914	13.7946	0.199948	6	20.089	7.59668	1.01008	0.00544472	M	A	V	A	P	D	R	P	S	G	S							P	D
O2	ATGTAGATTCTAACGGTACGCCAACGTGTGGCTAAACGCGGGAAGGGAACATAACCAGAAAGCAAAAGCAGGAAGCC	M*	CCGAATGAACCGGCT	mix2-Azi-2_24	-0.17446	0.199924																	29.9921	15.5746	0.199924	1	34.2695	11.6482	0.875186	0.00719166	M																	-	M
E1	ATGAGTTGGTGCTAGGCTGATCCTCGGGTTCTTAAACGGGGAAGGGAACATAAACAACAAGCGACAGAACCCCACC	MSWC*	TGTGCAGGATGATGG	mix2-Azi-2_24	-0.0355418	0.199858	-0.0284592	0.0144228	-0.0966454														14.8626	12.9046	0.199858	1	15.6998	12.6611	0.946673	0.00460093	M	S	W	C														-	M
E1	ATGTTAAACCGTCGAACATCGATGCCGTAGGGGAAACGCGGGAAGGGAACATAAACAACAAGCGACAGAACCCCACC	MLNRRTSMP*	TTCATTTCATGTTAC	mix2-Azi-2_24	0.00584795	0.0823473	0.182103	0.199374	0.0352917	-0.284646	-0.0289678	-0.0174079	0	-0.168367									15.2186	15.0406	0.199374	3	14.5181	14.5181	1.04825	0.00451499	M	L	N	R	R	T	S	M	P									L	N
E2	ATGTAACAGAGCGGCCGTCCCGGGGGGGCTCAAACGCGGAAGGGAACATAACCAGAAAGCAAAAGCAGGAAGCC	M*	CCCCGGCGGGGCCGA	mix2-Azi-2_24	-0.167733	0.198863																	9.34473	7.56478	0.198863	1	11.3106	7.25905	0.826192	0.00360697	M																	-	M
E2	ATGCCCATCCACACCTAGGTCGCTTTGCCAATCAAACGCGGGAAGGGAACATAACCAGAAAGCAAAAGCAGGAAGCC	MPIHT*	TGGGGGCGCCCACG	mix2-Azi-2_24	-0.139286	-0.120238	0.0297619	0.0595238	0.19881	0.0119048													7.47579	5.33985	0.19881	4	6.7526	3.71393	1.1071	0.00288681	M	P	I	H	T													I	H
E2	ATGACGGCACGCAGGCCCCACTGTCCGCCGCCCAAACGCGGGAAGGGAACATAACCAGAAAGCAAAAGCAGGAAGCC	MTARRPHCPPPKRGKGT*	CCGAGCGGGGGATGG	mix2-Azi-2_24	0.036859	-0.0112179	0.0641026	0.0384615	0.198718	0.00480769	-0.0416667	-0.0416667	0.0128205	-0.0625	-0.107372	0	-0.0416667	0	0	-0.0288462	0	0	6.9418	3.6489	0.198718	4	8.10313	4.38919	0.856682	0.00298102	M	T	A	R	R	P	H	C	P	P	P	K	R	G	K	G	T	A	R
E2	ATGGCAGCTCCGCGGCACTCTGGCATCACCCGGAAACGCGGGAAGGGAACATAACCAGAAAGCAAAAGCAGGAAGCC	MAAPRHSGITRKRGKGT*	GGGGTCAGCTCCGAG	mix2-Azi-2_24	0.00512295	-0.00870902	0.0163934	0.0373975	0.198258	0	-0.0148566	-0.0461066	-0.03125	-0.03125	0	-0.03125	0	-0.09375	0	0	0	0	5.42884	3.02591	0.198258	4	5.40208	3.03867	1.00495	0.00244462	M	A	A	P	R	H	S	G	I	T	R	K	R	G	K	G	T	A	P
A1	ATGACACACAATTATCCCACGCACACTCCCTAACGCGGGAAGGGAACATAAACAACAAGCGACAGAACCCCACC	MTHNYPTHTP*	GAGGATCTCCTGGGT	mix2-Azi-2_24	0.220044	-0.185185	0.0239651	0.198257	0.00217865	-0.037037	0	-0.037037	0	0	-0.0740741								4.53887	1.69095	0.198257	3	4.55801	2.70104	0.995801	0.00220084	M	T	H	N	Y	P	T	H	T	P								T	H
E1	ATGCCTGTACCCATCGCTTCACCCGAGCGCAGGAAACGCGGGAAGGGAACATAAACAACAAGCGACAGAACCCCACC	MPVPIASPERRKRGKGT*	AGTTTAAAATCTCT	mix2-Azi-2_24	-0.130814	0.0734012	-0.00775194	0.0583818	0.198159	0.00726744	-0.00920543	-0.0184109	-0.0196221	0	0	-0.03125	0.00121124	0.0116279	-0.025436	-0.0150194	-0.03125	-0.03125	15.3076	11.3917	0.198159	4	16.2063	9.45365	0.944547	0.0046467	M	P	V	P	I	A	S	P	E	R	R	K	R	G	K	G	T	V	P
E1	ATGAAGCAAGTACGCGCACTCCCAGGACACCGCAAACGCGGGAAGGGGACATAAACAACAAGCGACAGAACCCCACC	MKQVRALPGHRKRGKGT*	AAACGGACAGGAAGG	mix2-Azi-2_24	0.178451	0	0.19798	-0.020202	0.0727273	0.109091	0.0545455	-0.037037	-0.037037	-0.111111	0	0	-0.111111	-0.148148	0	-0.037037	-0.0740741	0	4.89486	3.11491	0.19798	2	4.55801	3.54512	1.0739	0.00224829	M	K	Q	V	R	A	L	P	G	H	R	K	R	G	K	G	T	M	K
E1	ATGCATCGATATCGGTCATCGTGTCTGCGACATAAACGCGGGAAGGGAACATAAACAACAAGCGACAGAACCCCACC	MHRYRSSCLRHKRGKGT*	GTAGCCCCAGTTCCG	mix2-Azi-2_24	-0.0675528	0.197907	0.126565	0.131831	-0.0236306	-0.0174019	-0.0229885	-0.0696077	-0.0229885	-0.045977	-0.0344828	-0.0239517	-0.0121364	-0.0114943	0	0.00558659	-0.0174019	-0.0689655	15.9305	13.3496	0.197907	1	14.6869	10.973	1.08468	0.0045597	M	H	R	Y	R	S	S	C	L	R	H	K	R	G	K	G	T	-	M
E2	ATGGACCTCGCATGTGTCAATCGTCTCCCGGCCAAACGCGGGAAGGGAACATAACCAGAAAGCAAAAGCAGGAAGCC	MDLACVNRLPAKRGKGT*	CTCGGGGGGAGCCTC	mix2-Azi-2_24	0.0335664	-0.048951	0.0545455	-0.0020979	-0.0202797	0.0181818	0.197902	-0.0384615	-0.0384615	0	0.0181818	0	0	0	-0.0384615	0.0181818	-0.115385	-0.0384615	4.89486	2.84792	0.197902	6	4.38919	2.70104	1.11521	0.00222202	M	D	L	A	C	V	N	R	L	P	A	K	R	G	K	G	T	C	V
E1	ATGGTGCTATATACCGCCTGGCGTGTCCCCCCCAAACGCGGGAAGGGAACATAAACAACAAGCGACAGAACCCCACC	MVLYTAWRVPPKRGKGT*	GGCCTGCGGTCCAG	mix2-Azi-2_24	-0.0197531	0.0271605	0.197531	0.054321	0.17284	0.037037	0.0123457	-0.0197531	0.0246914	0.0123457	-0.0222222	-0.187654	-0.222222	0	-0.0222222	0	0	0	7.20879	6.22982	0.197531	2	7.59668	6.07734	0.94894	0.0029394	M	V	L	Y	T	A	W	R	V	P	P	K	R	G	K	G	T	M	V
A1	ATGATAAAAGACCAAACAAATACAACGAACCCGAAACGCGGGAAGGGAACATAAACAACAAGCGACAGAACCCCACC	MIKDQTNTTNPKRGKGT*	GGGGGCGGGGCGGGT	mix2-Azi-2_24	0.241892	-0.022973	0.197297	-0.0804054	0.0135135	-0.00135135	-0.0114865	-0.15	-0.05	-0.025	0	-0.025	0	-0.025	-0.025	0	0	0	6.58581	3.91589	0.197297	2	6.7526	5.40208	0.975299	0.00275759	M	I	K	D	Q	T	N	T	T	N	P	K	R	G	K	G	T	M	I
E2	ATGAGCGGTCGGCCACCGAGGGTGTCGGTTGGGAAACACGGGAAGGGAACATAACCAGAAAGCAAAAGCAGGAAGCC	MSGRPPRVSVGKHGKGT*	GGGGACTAAACAGGT	mix2-Azi-2_24	-0.143357	0.197053	-0.0124875	0.0549451	0.043956	-0.0234765	0	-0.000749251	0	0	-0.0909091	-0.0117383	-0.000749251	-0.000749251	0	0	0.010989	-0.0227273	8.09877	3.73789	0.197053	1	7.42787	2.36341	1.09032	0.00301639	M	S	G	R	P	P	R	V	S	V	G	K	H	G	K	G	T	-	M
E1	ATGACAAGAATCAAGAGCGGAACCCCCCCGCTCAAACGCGGGAAGGGAACATAAACAACAAGCGACAGAACCCCACC	MTRIKSGTPPLKRGKGT*	ACCGGGGAATGGTCC	mix2-Azi-2_24	-0.000813008	0.098103	0.0768293	-0.0143631	0.197019	-0.0098916	-0.0265583	-0.0254743	-0.0121951	-0.0188347	-0.134146	-0.0365854	-0.0365854	0.00555556	-0.0365854	-0.00108401	0	-0.0121951	16.0195	13.8836	0.197019	4	13.8428	11.8171	1.15724	0.00446657	M	T	R	I	K	S	G	T	P	P	L	K	R	G	K	G	T	R	I
E2	ATGGTAGCGGCGAATCGGGTGGAGCGGGCCACCAAACGCGGGAAGGGAACATAACCAGAAAGCAAAAGCAGGAAGCC	MVAANRVERATKRGKGT*	GGATCAAACGTTTGC	mix2-Azi-2_24	-0.0181818	0.0257576	0.0409091	-0.05	0.19697	-0.0893939	0.0181818	-0.0030303	-0.0227273	-0.00757576	0.00909091	0	0	-0.0166667	0	-0.0166667	-0.05	0	9.78972	7.0308	0.19697	4	10.1289	6.92142	0.966513	0.00350464	M	V	A	A	N	R	V	E	R	A	T	K	R	G	K	G	T	A	A
O2	ATGAAACCGAAAAAAAATAACGTAAACTTGCTCAAACGCGGGAAGGGAACATAACCAGAAAGCAAAAGCAGGAAGCC	MKPKKNNVNLLKRGKGT*	CGGGACGGCACGACA	mix2-Azi-2_24	0.30303	-0.0151515	0.0454545	0.19697	-0.151515	-0.121212	-0.121212	-0.030303	0.0151515	0	-0.030303	0	0	0	0	0	-0.0606061	-0.030303	5.87383	3.3819	0.19697	3	5.5709	4.89564	1.05438	0.00251016	M	K	P	K	K	N	N	V	N	L	L	K	R	G	K	G	T	K	P
E2	ATGCGCACCCGGAAATCTGCCGGTGGCCCGCCCAAACGCGGGAAGGGAACATAACCAGAAAGCAAAAGCAGGAAGCC	MRTRKSAGGPPKRGKGT*	AGGCACCGGGGGTGA	mix2-Azi-2_24	-0.113851	0.00878378	-0.00574324	0.196959	-0.00844595	0	0.00675676	-0.0182432	0	-0.0125	-0.05	-0.025	0	0	0.00675676	0.0202703	0	-0.00574324	13.1716	4.62787	0.196959	3	13.5052	3.20749	0.975299	0.00417854	M	R	T	R	K	S	A	G	G	P	P	K	R	G	K	G	T	R	T
E1	ATGAGATCCCGGCAAAGGTCACTTGCCCATTGGAAACGCGGGAAGGGAACATAAACAACAAGCGACAGAACCCCACC	MRSRQRSLAHWKRGKGT*	TTGTTACATAAATGA	mix2-Azi-2_24	0.0490683	0.0881988	-0.00703934	0.196894	0.0144928	-0.0496894	-0.0428571	0.0146998	-0.0285714	0	-0.00703934	-0.0285714	-0.0140787	0	0	-0.0428571	-0.0142857	-0.135611	12.2816	6.8528	0.196894	3	11.8171	7.25905	1.03932	0.00392896	M	R	S	R	Q	R	S	L	A	H	W	K	R	G	K	G	T	R	S
A1	ATGAGTGTAGGACACATGCGCACCCCCCCCGCTAAACGCGGGAAGGGAACATAAACAACAAGCGACAGAACCCCACC	MSVGHMRTPPAKRGKGT*	GCCGACCCCCGGGG	mix2-Azi-2_24	0.100329	0.19682	0	0.0175439	0	-0.03125	0.0701754	-0.03125	-0.03125	-0.09375	-0.0586623	-0.03125	0	0	-0.09375	-0.03125	0	0	5.07286	1.77995	0.19682	1	5.40208	2.53223	0.939055	0.00237784	M	S	V	G	H	M	R	T	P	P	A	K	R	G	K	G	T	-	M
E2	ATGCACACCATGCCATCCCCGGGGGCCGTACGCAAACGCGGGAAGGGAACATAACCAGAAAGCAAAAGCAGGAAGCC	MHTMPSPGAVRKRGKGT*	ACAAGCCCCACGGAT	mix2-Azi-2_24	0.0973361	0.114754	0.0507172	-0.0117828	0.196721	0.0179303	0.0163934	0	0.0491803	-0.03125	0	-0.09375	-0.15625	0	-0.03125	0	-0.0625	-0.0625	5.42884	3.20391	0.196721	4	5.40208	3.20749	1.00495	0.00242567	M	H	T	M	P	S	P	G	A	V	R	K	R	G	K	G	T	T	M
E1	ATGGATCTCGTCTCTGCGTCGTCCAGTGCCGCTAAACGCGGGAAGGGAACATAAACAACAAGCGACAGAACCCCACC	MDLVSASSSAAKRGKGT*	TCGGCGCCCGGGGGC	mix2-Azi-2_24	-0.0907563	0.196639	0.0935574	0.0190476	-0.0980392	-0.0498599	-0.0980392	0	0.0190476	0	0	0	-0.0196078	0.0380952	0	-0.0196078	0.00952381	0	9.34473	5.42884	0.196639	1	8.60957	4.22038	1.08539	0.00328537	M	D	L	V	S	A	S	S	S	A	A	K	R	G	K	G	T	-	M
E1	ATGCGACGCTGACAATCGCGGTCTCCACGACTCAAACGCGGGAAGGGAACATAAACAACAAGCGACAGAACCCCACC	MRR*	TCACTATAGACTTTT	mix2-Azi-2_24	-0.13807	-0.0179847	-0.0053787	0.196593															56.6914	39.4259	0.196593	3	61.7863	34.4383	0.917539	0.0102289	M	R	R															R	R
E2	ATGCGGCTAGACCTCGCGCGCCCGTTGAACCCAAAGCGGAAGGGAACATAACCAGAAAGCAAAAGCAGGAAGCC	MRLDLARPLNPKRKGT*	GGGGAGTCGGGTGCG	mix2-Azi-2_24	0.106449	0.196581	0.0040404	0.0245532	-0.139083	-0.0192696	-0.00963481	0	-0.0181818	-0.0363636	-0.0363636	-0.0363636	-0.0181818	0	0	0	-0.0181818		10.4127	5.51784	0.196581	1	9.28483	5.90853	1.12147	0.00347117	M	R	L	D	L	A	R	P	L	N	P	K	R	K	G	T		-	M
E2	ATGCGACGTTCTATCATCTTGGCACACGCGGTAAAACGCGGGAAGGGAACATAACCAGAAAGCAAAAGCAGGAAGCC	MRRSIILAHAVKRGKGT*	TGTGGAAGCGGGAAC	mix2-Azi-2_24	0.0435065	-0.0495671	0.196537	0.0214286	0.019697	0	0.0134199	-0.0320346	-0.0151515	-0.0151515	0	-0.0231602	-0.0151515	0	-0.0606061	-0.0151515	-0.0151515	-0.0231602	12.4596	7.38679	0.196537	2	11.1418	6.7526	1.11828	0.00386969	M	R	R	S	I	I	L	A	H	A	V	K	R	G	K	G	T	M	R
E1	ATGCGACAACCATGGCCGCCTGTCCCCGGCCGCAAACGCGGGAAGGGAACATAAACAACAAGCGACAGAACCCCACC	MRQPWPPVPGRKRGKGT*	CCGGGATGCGCTCCC	mix2-Azi-2_24	0.0846364	0.196492	0.0621329	0.0326797	0.138496	-0.0118309	-0.0808306	-0.00570861	-0.00612228	-0.0126582	-0.0187805	-0.0632911	-0.0506329	0.00653595	-0.0694134	0	0.0130719	-0.202532	13.6166	9.70072	0.196492	1	13.3364	10.4665	1.02101	0.00419461	M	R	Q	P	W	P	P	V	P	G	R	K	R	G	K	G	T	-	M
E1	ATGGGGACTCCGAATCCACGGTGGACACGTCGCAAACGCGGGAAGGGAACATAAACAACAAGCGACAGAACCCCACC	MGTPNPRWTRRKRGKGT*	TATCGAACTAAATAG	mix2-Azi-2_24	0.0718168	0.0581004	-0.0546066	-0.0367495	0.00569358	-0.0222567	0.0156574	0.196429	0.0178571	-0.0200569	-0.0289855	-0.057971	0	-0.0144928	-0.0144928	-0.0434783	0	-0.0724638	9.96772	5.78483	0.196429	7	11.6482	7.59668	0.855727	0.00366502	M	G	T	P	N	P	R	W	T	R	R	K	R	G	K	G	T	P	R
E1	ATGTCATCGCTCGGAGTCGCCATCAAGCATCCCAAACGCGGGAAGGGAACATAAACAACAAGCGACAGAACCCCACC	MSSLGVAIKHPKRGKGT*	TAATCACATACAGAT	mix2-Azi-2_24	0	-0.0823137	0.0278087	0.0278087	-0.0183537	0.196329	0.016129	-0.0433815	0	0	-0.0344828	-0.0689655	-0.0183537	-0.0344828	0	0	0.016129	0.016129	5.51784	5.51784	0.196329	5	4.89564	4.89564	1.12709	0.00236168	M	S	S	L	G	V	A	I	K	H	P	K	R	G	K	G	T	L	G
E2	ATGTAGCGGTCCACGTAGGGCGGGTTGTGGTGTAAACGCGGGAAGGGAACATAACCAGAAAGCAAAAGCAGGAAGCC	M*	GAGTGGCCGCGGGCG	mix2-Azi-2_24	-0.076555	0.196172																	5.07286	2.84792	0.196172	1	5.5709	2.70104	0.910599	0.00239207	M																	-	M
A1	ATGGTGGATCCGGGGAAGGGGCGCCGCTCGGATAAACGCGGGAAGGGAACATAAACAACAAGCGACAGAACCCCACC	MVDPGKGRRSDKRGKGT*	CGCCCGGGGGCGCCG	mix2-Azi-2_24	-0.00431035	0.00323276	0.0172414	-0.09375	0.196121	0	-0.0452586	0	0	0	0	0.0172414	0.0172414	-0.03125	0	0.0172414	0	-0.0625	5.16185	1.95794	0.196121	4	5.40208	1.85697	0.95553	0.00238183	M	V	D	P	G	K	G	R	R	S	D	K	R	G	K	G	T	D	P
E2	ATGGCCTTCGGCCACACTCCGAGCTGCCGGTTCAAACGCGGGAAGGGAACATAACCAGAAAGCAAAAGCAGGAAGCC	MAFGHTPSCRFKRGKGT*	AGCGTGATATTGGGG	mix2-Azi-2_24	-0.105203	0	0	0	0	0.196112	0	0	0	0	0	-0.0606061	0	0	0	0	0	0	4.71687	1.06797	0.196112	5	5.5709	0.506445	0.846697	0.00233952	M	A	F	G	H	T	P	S	C	R	F	K	R	G	K	G	T	G	H
E1	ATGGCCTTGCGATGATGCGGCGCCGTCTGCGTGAAACGCGGGAAGGGAACATAAACAACAAGCGACAGAACCCCACC	MALR*	CACGCCGTGGGGGGC	mix2-Azi-2_24	-0.122283	-0.0480072	0.0122283	0.196105	0.0557065														6.14082	2.66992	0.196105	3	5.40208	1.68815	1.13675	0.00250945	M	A	L	R														A	L
E1	ATGTCGTGGTCGGATGTCTGGTAACTCGTCCCAAAACGCGGGAAGGGAACATAAACAACAAGCGACAGAACCCCACC	MSWSDVW*	GTGTTTGTCATGTT	mix2-Azi-2_24	-0.0439815	-0.0910494	0.195988	-0.0169753	-0.087963	0	0.0123457	-0.0300926											7.20879	5.87383	0.195988	2	8.10313	6.24616	0.889631	0.00297365	M	S	W	S	D	V	W											M	S
E1	ATGGATGCGCTGGGTACCCCTGCCGCGCCAGCTAAACGCGGGAAGGGAACATAAACAACAAGCGACAGAACCCCACC	MDALGTPAAPAKRGKGT*	CATGGACCGCACCAG	mix2-Azi-2_24	-0.220742	0.195402	0.0114943	0.034744	-0.0339603	0.0229885	0.0229885	0.0577325	0.0114943	0	0	-0.0227273	0.0114943	-0.0227273	-0.0227273	0	0	-0.0454545	7.74278	3.29291	0.195402	1	7.42787	1.51934	1.0424	0.00295093	M	D	A	L	G	T	P	A	A	P	A	K	R	G	K	G	T	-	M
A2	ATGGTACTAGATACGAAATAGACATCAAGGGCTAAACGCGGGAAGGGAACATAACCAGAAAGCAAAAGCAGGAAGCC	MVLDTK*	GCCGGGGACCACTGC	mix2-Azi-2_24	-0.0703056	-0.0549373	-0.0872637	0.0696873	0.018283	-0.0754284	0.195195												13.6166	9.78972	0.195195	6	12.4923	8.10313	1.09	0.00408571	M	V	L	D	T	K												T	K
E1	ATGGGTCAGTGAACGGGTGGCTAGTTCAAGCCCGAAACGCGGGAAGGGAACATAAACAACAAGCGACAGAACCCCACC	MGQ*	CGGACGGGTGCCAGC	mix2-Azi-2_24	-0.163664	0.0045045	0.0581832	0.195195															13.1716	11.3027	0.195195	3	12.1547	8.10313	1.08367	0.00401183	M	G	Q															G	Q
E1	ATGCCTGTGGTACCCTTCCGCCCCAGCTCGAGCAAACGCGGGAAGGGAACATAAACAACAAGCGACAGAACCCCACC	MPVVPFRPSSSKRGKGT*	GCTTGCGAAACGGTG	mix2-Azi-2_24	-0.0411924	-0.0737127	0	0.0121951	0.195122	-0.0444444	-0.0666667	-0.0222222	-0.0444444	0.0121951	0	0.0487805	0.0121951	0	0.0121951	0	0	0	7.29779	3.3819	0.195122	4	7.59668	3.20749	0.960655	0.0029143	M	P	V	V	P	F	R	P	S	S	S	K	R	G	K	G	T	V	V
E2	ATGGGGGCGTGGATCGGCTACGTGGCGCCACTCAAACGCGGGAAGGGAACATAACCAGAAAGCAAAAGCAGGAAGCC	MGAWIGYVAPLKRGKGT*	ATGGACGACATGGAC	mix2-Azi-2_24	-0.173546	0.195122	0.097561	-0.0384615	0	0	0.010319	0	0	0	0	0	0.0243902	0	0	0	-0.0384615	-0.0769231	3.6489	1.33496	0.195122	1	4.38919	0.844076	0.831336	0.00200539	M	G	A	W	I	G	Y	V	A	P	L	K	R	G	K	G	T	-	M
A2	ATGATTGGGAATTAAAAACTACCGCGCGAGGTCAAACGCGGGAAGGGAACATAACCAGAAAGCAAAAGCAGGAAGCC	MIGN*	CTAGGTCCGGGCGCG	mix2-Azi-2_24	-0.16659	0.0155678	0.00549451	-0.0282738	0.194902														41.6508	23.5843	0.194902	4	37.8146	15.0245	1.10145	0.00797228	M	I	G	N														G	N
E1	ATGAATTGTTGCAGCACTACCCCTTCAGGCGGGAAACGCGGGAAGGGAACATAAACAACAAGCGACAGAACCCCACC	MNCCSTTPSGGKRGKGT*	TTACGTAATAACACT	mix2-Azi-2_24	0.0317036	0.194678	-0.0324675	0.0168067	-0.0269926	0.0184619	-0.00674815	0.00331042	-0.0522027	0.0184619	-0.030303	-0.0370512	0	0.00840336	-0.0606061	0	-0.0151515	-0.030303	10.5907	8.81075	0.194678	1	11.1418	9.62246	0.950538	0.00365008	M	N	C	C	S	T	T	P	S	G	G	K	R	G	K	G	T	-	M
E2	ATGTAGAACCCCGGTCTTTCGCGTGCCGCGGCGAAACGCGGGAAGGGAACATACCAGAAAGCAAAAGCAGGAAGCC	M*	CAGGACCATCA	mix2-Azi-2_24	-0.178363	0.194444																	5.07286	2.31393	0.194444	1	6.07734	1.68815	0.834716	0.00243392	M																	-	M
E1	ATGCGAGCTATACGGGACCGCATTCTGCCGGGGAAACGCGGGAAGGGAACATAAACAACAAGCGACAGAACCCCACC	MRAIRDRILPGKRGKGT*	GGAAGGGACCTGCTC	mix2-Azi-2_24	-0.0727645	0.194331	0.091467	-0.0207481	0.0169492	0.0505552	0	-0.0087668	-0.0172414	0.00847458	0.0166569	-0.0862069	-0.0260082	-0.0172414	0	-0.0087668	-0.0172414	-0.0862069	10.5017	8.18777	0.194331	1	9.79128	6.7526	1.07256	0.00349568	M	R	A	I	R	D	R	I	L	P	G	K	R	G	K	G	T	-	M
O1	ATGCGAAAAAACAACGGAATCGCGCATCCCGTTAAACGCGGGAAGGGAACATAAACAACAAGCGACAGAACCCCACC	MRKNNGIAHPVKRGKGT*	CGTGTTTATAGTATT	mix2-Azi-2_24	0.173099	0.0506823	0.19425	0.0408382	-0.0132554	-0.0151072	-0.0730019	-0.0222222	-0.0666667	-0.0164717	-0.00604288	-0.0727096	-0.0148148	-0.0148148	-0.0296296	-0.00740741	-0.00740741	-0.0962963	20.2914	13.0826	0.19425	2	22.79	18.5697	0.890363	0.00549427	M	R	K	N	N	G	I	A	H	P	V	K	R	G	K	G	T	M	R
E2	ATGGATACGCTAGGGAGGTGGATTGTTACGCCCAAACGCGGGAAGGGAATATAACCAGAAAGCAAAAGCAGGAAGCC	MDTLGRWIVTPKRGKGI*	AAACGGGATACTACG	mix2-Azi-2_24	-0.00263331	0.194207	0.00855826	-0.00329164	0.0204082	0	0.0204082	-0.0118499	-0.0967742	-0.0645161	0	-0.0322581	0	0	0	0	0	-0.0322581	4.36088	2.40293	0.194207	1	5.23327	2.86986	0.833299	0.00222052	M	D	T	L	G	R	W	I	V	T	P	K	R	G	K	G	I	-	M
E2	ATGACAGTTAGTGAGCCAGGGAAGAGCGTCACCAAACGCGGGAAGGGAACATAACCAGAAAGCAAAAGCAGGAAGCC	MTVSEPGKSVTKRGKGT*	CGGGGGAGACCAGAG	mix2-Azi-2_24	0.0056899	-0.207681	0.0810811	0.194168	0.0825036	-0.0917496	0	0.0142248	0.027027	0	0	0	0	-0.0789474	0	0	-0.0263158	0	6.58581	5.16185	0.194168	3	6.41497	5.06445	1.02663	0.00267227	M	T	V	S	E	P	G	K	S	V	T	K	R	G	K	G	T	T	V
E2	ATGTAGCGGGAAAGCTACTCTACTACAGAGCCCAAACGCGGGAAGGGAACATACCAGAAAGCAAAAGCAGGAAGCC	M*	TTTCTACATCAAAAG	mix2-Azi-2_24	-0.191102	0.194135																	6.14082	1.60195	0.194135	1	7.25905	0.506445	0.845954	0.00271533	M																	-	M
E2	ATGCACGACGAAGGGAGAAAGCCACCTGACTAAAACGCGGGAAGGGAACATAACCAGAAAGCAAAAGCAGGAAGCC	MHDEGRKPPD*	CGCTTTCCCGTTGAT	mix2-Azi-2_24	-0.112726	-0.0565245	0.0645995	0.194121	0.0274548	-0.000322997	-0.0930233	0	-0.0232558	-0.0558786	0.0138889								6.40782	4.89486	0.194121	3	7.25905	4.72682	0.882735	0.00275015	M	H	D	E	G	R	K	P	P	D								H	D
O1	ATGCGGCTGCGGTACTCGCCCTGCACTCCTCGCAAACGCGGGAAGGGAACATAAACAACAAGCGACAGAACCCCACC	MRLRYSPCTPRKRGKGT*	GAACAGAATGATTTT	mix2-Azi-2_24	-0.0729221	0.00131639	-0.016011	0.193816	-0.0307056	-0.0101332	0.00425532	-0.00881678	0.00425532	0.00425532	-0.00719425	-0.028777	0.00425532	-0.0173274	-0.00719425	0.00425532	0.00425532	-0.0143885	20.9144	6.9418	0.193816	3	23.4653	5.90853	0.891291	0.00558098	M	R	L	R	Y	S	P	C	T	P	R	K	R	G	K	G	T	R	L
E1	ATGGAGTCCCACGTCACCATTGCTCATTTGTAAACGCGGGAAGGGAACATAAACAACAAGCGACAGAACCCCACC	MESHVTIAHL*	GAAACTGGCGCGGGC	mix2-Azi-2_24	-0.175641	0.0294872	0.19359	-0.025	0.0512821	-0.024359	0	0	0.0128205	0.0128205	0								6.9418	3.6489	0.19359	2	6.7526	2.36341	1.02802	0.002749	M	E	S	H	V	T	I	A	H	L								M	E
E2	ATGAAAGCCATCAGGAAGATCAAATGTGGCGGGAAACGCGGGAAGGGAACATAACCAGAAAGCAAAAGCAGGAAGCC	MKAIRKIKCGGKRGKGT*	GGGGCTGTGGCGAGT	mix2-Azi-2_24	0.134897	0.0786901	0.0215054	0.0285924	0.193548	0.0166178	-0.0347019	-0.148338	0	-0.0454545	-0.0227273	-0.102884	0.0083089	0	0	-0.0227273	-0.0454545	-0.113636	8.27676	5.96283	0.193548	4	7.42787	6.7526	1.11429	0.0029822	M	K	A	I	R	K	I	K	C	G	G	K	R	G	K	G	T	A	I
E2	ATGATTTGACCCCGTCGTTCGCGCAAGCCTCACAAACGCGGGAAGGGAACATAACCAGAAAGCAAAAGCAGGAAGCC	MI*	GCCTGGAGGCCAACC	mix2-Azi-2_24	-0.194639	0.0524476	0.193473																5.87383	4.00489	0.193473	2	6.58379	3.20749	0.892166	0.00259276	M	I																M	I
A2	ATGCGACACAAGATCAGTGATGCCACGGCCCGCAAACGCGGGAAGGGAACATAACCAGAAAGCAAAAGCAGGAAGCC	MRHKISDATARKRGKGT*	ACGAGTCAGTGCCCA	mix2-Azi-2_24	0.194965	-0.0142195	0.0175901	0.193385	-0.049347	-0.0514535	-0.0592479	-0.0244892	-0.0269644	-0.0159574	-0.0188013	-0.0241205	0.00742574	-0.0188013	-0.0265957	-0.011007	-0.0159574	-0.048241	35.955	16.9985	0.193385	3	31.7372	20.9331	1.1329	0.00717891	M	R	H	K	I	S	D	A	T	A	R	K	R	G	K	G	T	R	H
E2	ATGGGTGTATCGCCGTCTGTTGGCTCGCGGATGAAACGCGGGAAAGGAACATAACCAGAAAGCAAAAGCAGGAAGCC	MGVSPSVGSRMKRGKGT*	CGTGGGAATCAGGG	mix2-Azi-2_24	-0.215686	0.00925926	0.0718954	0.193355	0.00816993	0.0163399	0.0718954	0.0462963	0.00599129	-0.0784314	0	-0.0392157	0	-0.0392157	0	0.0185185	-0.0103486	0	9.61173	6.40782	0.193355	3	8.60957	3.3763	1.1164	0.00325802	M	G	V	S	P	S	V	G	S	R	M	K	R	G	K	G	T	G	V
E2	ATGCTAAAACGCACCGGACCGACATACACCCGCAAACGCGGGAAGGGAACATAACCAGAAAGCAAAAGCAGGAAGCC	MLKRTGPTYTRKRGKGT*	TACAAGCGGACGCTT	mix2-Azi-2_24	0.0527859	0.0449658	0.19306	-0.0552297	0.0151515	-0.0171065	0.0454545	-0.0664712	-0.0967742	-0.0322581	0.030303	-0.0493646	0	0	0	0	0	-0.0645161	5.87383	4.80586	0.19306	2	5.23327	4.55801	1.1224	0.00241446	M	L	K	R	T	G	P	T	Y	T	R	K	R	G	K	G	T	M	L
E2	ATGACGATAATGACAAACTCACCGCGCACACGAAAACGCGGGAAGGGAACATAACCAGAAAGCAAAAGCAGGAAGCC	MTIMTNSPRTRKRGKGT*	TTCACCCGCGGTGGA	mix2-Azi-2_24	0.136977	0.0074224	0.140351	0.140351	0.192982	-0.0134953	-0.0418354	-0.15722	0.0175439	-0.115385	0	-0.153846	0	-0.0384615	0	0	0	-0.115385	5.07286	4.18288	0.192982	4	4.38919	4.22038	1.15576	0.0021902	M	T	I	M	T	N	S	P	R	T	R	K	R	G	K	G	T	I	M
E2	ATGAGTCCGGTTGCGTGTTGTCTACGGGTTTTCAAACGCGGGAAGGGAACATAACCAGAAAGCAAAAGCAGGAAGCC	MSPVACCLRVFKRGKGT*	TAAGAGCAAGGAGGA	mix2-Azi-2_24	0.096817	-0.0603448	0.192971	-0.103448	0.0192308	0.00397878	0.0192308	0	0	0	0	0	0.0192308	0	-0.0497347	0	0	-0.137931	4.62787	3.3819	0.192971	2	4.89564	4.05156	0.945304	0.00220157	M	S	P	V	A	C	C	L	R	V	F	K	R	G	K	G	T	M	S
E2	ATGAGTGGGAGCCGTAGACTCGGCGTAGGCATGAAACGCGGGAAGGGAACATAACCAGAAAGCAAAAGCAGGAAGCC	MSGSRRLGVGMKRGKGT*	GAGGGCGCCTGTTTC	mix2-Azi-2_24	0.0333333	0.0047619	0.0261905	0.0166667	-0.0285714	-0.121429	-0.0119048	0.192857	0.05	-0.0285714	0	0	-0.0119048	0	0.0166667	-0.0404762	-0.0119048	-0.0571429	5.33985	5.16185	0.192857	7	5.90853	5.73971	0.903752	0.00243092	M	S	G	S	R	R	L	G	V	G	M	K	R	G	K	G	T	R	L
E2	ATGCCACGTCCTCACTGTCTAATTGAGCCCCCCAAACGCGGGAAGGGAACATAACCAGAAAGCAAAAGCAGGAAGCC	MPRPHCLIEPPKRGKGT*	GGAGCGAGTAGACGG	mix2-Azi-2_24	0.113116	-0.110538	0.192717	-0.0380277	0	-0.00789559	-0.0423783	-0.0128908	0	0	0.00934579	-0.0344828	-0.0344828	0	-0.0344828	0	0	0	9.52273	5.16185	0.192717	2	9.79128	6.41497	0.972573	0.00336601	M	P	R	P	H	C	L	I	E	P	P	K	R	G	K	G	T	M	P
E1	ATGCTTGCTACGCCGTCGAACGTATCCTCTCGGAAACGCGGGAAGGGAACATAAACAACAAGCGACAGAACCCCACC	MLATPSNVSSRKRGKGT*	CGGTTCGTAGTACCT	mix2-Azi-2_24	-0.046875	0.192708	0.00520833	0.116319	0.0173611	0.0564236	-0.0442708	-0.0104167	-0.0894097	-0.0138889	-0.00607639	-0.0555556	0	0	-0.00607639	-0.0260417	0	-0.0694444	11.3917	8.98874	0.192708	1	12.1547	8.77839	0.937225	0.00379134	M	L	A	T	P	S	N	V	S	S	R	K	R	G	K	G	T	-	M
E2	ATGTCCCGACGGTGGCTTGGAGGCGGTCGCAATAAACGCGGGAAGGGAACATAACCAGAAAGCAAAAGCAGGAAGCC	MSRRWLGGGRNKRGKGT*	GCCGGTGGCCGGG	mix2-Azi-2_24	0.039961	0.192658	0	-0.00162443	-0.0821962	-0.0263158	-0.0789474	0	0	-0.0263158	0.0246914	0	0	0	0	0	0	-0.0526316	7.20879	2.66992	0.192658	1	6.41497	2.70104	1.12374	0.00272462	M	S	R	R	W	L	G	G	G	R	N	K	R	G	K	G	T	-	M
E2	ATGCTGTACGAGGTCAGGTGGGTTTTTGGGGCCAAACGCGGGAAGGGAACATAACCAGAAAGCAAAAGCAGGAAGCC	MLYEVRWVFGAKRGKGT*	CGGGGGCCCCTATAC	mix2-Azi-2_24	0.0107582	0.131148	-0.123463	0.192623	0.00461066	-0.03125	0	0.0163934	0.0163934	-0.03125	0	-0.0625	-0.0625	0	0	0	-0.0625	0	5.42884	4.00489	0.192623	3	5.40208	4.05156	1.00495	0.00237513	M	L	Y	E	V	R	W	V	F	G	A	K	R	G	K	G	T	L	Y
E1	ATGTAATTTATACTCACCTCCGCCGGGGCCAACAAACGCGGGAAGGGAACATAAACAACAAGCGACAGAACCCCACC	M*	CCGGCGGGGCCGCCC	mix2-Azi-2_24	-0.152709	0.192611																	5.16185	3.73789	0.192611	1	5.90853	3.3763	0.873627	0.00240316	M																	-	M
E1	ATGGATGGAACCAACCGCCTTCGCTGGGGCCCGAAACGCGGAAAGGGAACATAAACAACAAGCGACAGAACCCCACC	MDGTNRLRWGPKRGKGT*	CAGTTAACTTGATTT	mix2-Azi-2_24	-0.0398812	0.0726772	0.192564	-0.0154607	0.0433385	0.00954421	0.0367404	-0.00737729	0	-0.0264901	-0.00662252	-0.0522497	-0.0154607	-0.013245	-0.00956856	0	0.00367647	-0.0993377	24.2073	19.4014	0.192564	2	25.4911	17.5568	0.949638	0.0059407	M	D	G	T	N	R	L	R	W	G	P	K	R	G	K	G	T	M	D
E1	ATGTAATTAGCCGGACGTCGTCCCCCGGCCACTAAACGCGGGAAGGGAACATAAACAACAAGCGACAGAACCCCACC	M*	TTCCAACCAAGAGA	mix2-Azi-2_24	-0.20765	0.19235																	5.42884	2.93692	0.19235	1	5.06445	1.68815	1.07195	0.00232613	M																	-	M
A1	ATGACGCAACCCTAAGAGCCAGAATCGCGCGGAAAACGCGGGAAGGGAACATAAACAACAAGCGACAGAACCCCACC	MTQP*	CACGGTGACATGGGC	mix2-Azi-2_24	-0.230769	0.115385	0.0384615	0	0.192308														4.62787	1.95794	0.192308	4	4.38919	0.844076	1.05438	0.00212305	M	T	Q	P														Q	P
A1	ATGTAATATCAGCGTCGCAGGGGACCCGTGTGGAAACGCGGGAAGGGAACAACAAGCGACAGAACCCCACC	M*	CGTGCCCGCAGGGGA	mix2-Azi-2_24	-0.0865385	0.192308																	9.25574	3.29291	0.192308	1	8.77839	2.36341	1.05438	0.00322255	M																	-	M
A1	ATGACATATAATGACAAAGACCAACGGCACACTAAACGCGGGAAGGGAACATAAACAACAAGCGACAGAACCCCACC	MTYNDKDQRHTKRGKGT*	GCGAGGGGCGAGGGA	mix2-Azi-2_24	0.147215	0.192308	0.100133	-0.15252	0	0	0.00397878	-0.0689655	0	0	0	0.0192308	-0.0344828	0	0	-0.0344828	0	-0.172414	4.62787	2.66992	0.192308	1	4.89564	3.54512	0.945304	0.002194	M	T	Y	N	D	K	D	Q	R	H	T	K	R	G	K	G	T	-	M
E1	ATGCGGCGCCGGGGGCCCATCTGTCACAATCGCAAACGCGGGAAGGGAACATAAACAACAAGCGACAGAACCCCACC	MRRRGPICHNRKRGKGT*	TTATGAGAAGGTTTC	mix2-Azi-2_24	-0.192308	0	0.0769231	0.192308	0.0192308	0.0576923	0	0	0	-0.0769231	0	0	0	-0.0769231	0	0	0	0	4.62787	1.77995	0.192308	3	4.38919	0.844076	1.05438	0.00212305	M	R	R	R	G	P	I	C	H	N	R	K	R	G	K	G	T	R	R
E1	ATGGATGGAAATACACCCATTTGCCATACCTGCAAACGCGGGAAGGGAACATAAACAACAAGCGACAGAACCCCACC	MDGNTPICHTCKRGKGT*	GGGGGCGCGCCACCG	mix2-Azi-2_24	-0.063015	0.0665243	0.192249	-0.034025	-0.0344828	-0.0512664	0.000457736	0	0.0265487	0	0.00884956	-0.0172414	0	0	-0.0172414	0.00884956	-0.0344828	-0.0517241	10.0567	7.74278	0.192249	2	9.79128	6.92142	1.02711	0.00341345	M	D	G	N	T	P	I	C	H	T	C	K	R	G	K	G	T	M	D
E2	ATGGCACCACCTACGGGGCCCGACTGTCCAAACAAACGCGGGAAGGGAACATAACCAGAAAGCAAAAGCAGGAAGCC	MAPPTGPDCPNKRGKGT*	CAGAGCTACTAGGAC	mix2-Azi-2_24	-0.216196	0	-0.0181818	0.192208	0.0560733	-0.0195569	0	-0.0181818	0	0	0.00840336	0	0	0	0	0.0168067	0.0168067	-0.0181818	10.5907	6.14082	0.192208	3	9.28483	3.3763	1.14065	0.00341131	M	A	P	P	T	G	P	D	C	P	N	K	R	G	K	G	T	A	P
E1	ATGATTATGTGGGCGCCGTCGACACCATGCCCTAAACGCGGGAAGGGAACATAAACAACAAGCGACAGAACCCCACC	MIMWAPSTPCPKRGKGT*	GAGATGGGGGGGTGA	mix2-Azi-2_24	-0.037395	0.0197479	0.192017	0.0752101	-0.0571429	0.0588235	0.102941	-0.0277311	-0.0138655	-0.0138655	-0.042437	-0.142857	-0.042437	0	0	0	0	-0.0571429	6.05183	4.80586	0.192017	2	5.90853	4.38919	1.02425	0.00251325	M	I	M	W	A	P	S	T	P	C	P	K	R	G	K	G	T	M	I
E1	ATGTGTTCTTGAGTGCGCGTATCAGCGGGTGGAAACGCGGGAAGGGAACATAAACAACAAGCGACAGAACCCCACC	MCS*	GACGATACACATCAC	mix2-Azi-2_24	-0.243236	0.0609404	0.0102443	0.192015															7.20879	4.36088	0.192015	3	7.93431	2.53223	0.90856	0.00289497	M	C	S															C	S
E1	ATGGCGAGTGTCACGGCTCCGGCGGCTGACGCCAAACGCGGGAAGGGAACATAAACAACAAGCGACAGAACCCCACC	MASVTAPAADAKRGKGT*	CGCACTGTCGCCACC	mix2-Azi-2_24	0.0586345	0.191968	-0.172155	-0.010174	0.0963855	0.0240964	0.0361446	-0.0768407	0.0120482	0	0.00187416	0.0240964	0	0	0.0120482	0.0240964	-0.0222222	-0.2	7.38679	4.98386	0.191968	1	7.59668	5.5709	0.972371	0.00287767	M	A	S	V	T	A	P	A	A	D	A	K	R	G	K	G	T	-	M
E1	ATGTCGGGACGTCAACGGCGAGGCCTCTGGCAGAAACGCGGGAAGGGAACATAAACAACAAGCGACAGAACCCCACC	MSGRQRRGLWQKRGKGT*	CTGGCAAATAGGTTGT	mix2-Azi-2_24	-0.0379102	0.126155	0.191781	0.0219815	0.0124243	0.058936	-0.0232558	-0.186047	0.0273973	-0.0232558	0	0	-0.0697674	0.0136986	-0.0232558	0	0	-0.116279	6.49681	4.44987	0.191781	2	7.25905	4.89564	0.894995	0.00272829	M	S	G	R	Q	R	R	G	L	W	Q	K	R	G	K	G	T	M	S
O2	ATGTAGATCTCGGAATCCTCGCGGGCTTAGTCGAAACGCGGGAAGGGAACATAACCAGAAAGCAAAAGCAGGAAGCC	M*	AGCTGCCGAGCCGTG	mix2-Azi-2_24	-0.266667	0.191667																	3.5599	1.69095	0.191667	1	4.05156	0.844076	0.878648	0.00190874	M																	-	M
E1	ATGAGAAAAATCGTGGGCACTCTCACCGGGTCCAAACGCGGGAAGGGAACATAAACAACAAGCGACAGAACCCCACC	MRKIVGTLTGSKRGKGT*	TCCGGGGGTCAGATC	mix2-Azi-2_24	0.0553191	0.164539	0.191489	0.0851064	0.00921986	-0.0907801	0.0425532	0.0212766	-0.0333333	0	0	-0.0666667	0	0.0212766	-0.0333333	0	-0.0333333	-0.3	4.18288	3.11491	0.191489	2	5.06445	3.88275	0.825929	0.00214092	M	R	K	I	V	G	T	L	T	G	S	K	R	G	K	G	T	M	R
E1	ATGAAGGGTCTTCTAGCACCAACCACAGCCTCAAAACGCGGGAAGGGAACATAAACAACAAGCGACAGAACCCCACC	MKGLLAPTTASKRGKGT*	TCTTTCATTACAGAT	mix2-Azi-2_24	0.0904255	0.191489	-0.00835866	-0.00759878	0.0205167	-0.0714286	-0.0144377	0	0.0638298	0	-0.0714286	-0.0357143	0	-0.0357143	-0.0714286	0.0212766	0	0	4.18288	2.75892	0.191489	1	4.72682	3.20749	0.884924	0.00209691	M	K	G	L	L	A	P	T	T	A	S	K	R	G	K	G	T	-	M
E1	ATGGGGCACTGGTAGTTGACAAGTCGGTGTTGCAAACGCGGGAAGGGAACATAACAACAAGCGACAGAACCCCACC	MGHW*	CTAAACCACGGTGCCG	mix2-Azi-2_24	-0.054605	-0.217874	0.0223881	0.0482344	0.191482														11.9257	9.43373	0.191482	4	13.8428	10.2977	0.861504	0.00397202	M	G	H	W														H	W
E1	ATGAGGCCAGTTAGCCCGTGCGTCGTCCTGGTCAAACGCGGGAAGGGAACATAAACAACAAGCGACAGAACCCCACC	MRPVSPCVVLVKRGKGT*	TCCGCTTTGATCGGC	mix2-Azi-2_24	0.149789	0.19138	-0.0415913	0.0253165	0.0379747	0.0886076	-0.225437	0.0253165	0	0.0379747	0.0632911	-0.106389	0.0126582	0.0379747	0.0126582	-0.0952381	0	-0.214286	7.0308	4.80586	0.19138	1	7.09024	5.90853	0.991617	0.00276843	M	R	P	V	S	P	C	V	V	L	V	K	R	G	K	G	T	-	M
E1	ATGGCTGTTCCGTATCACAGGCTTTGTCCGCCTAAACGCTGGAAGGGAACATAAACAACAAGCGACAGAACCCCACC	MAVPYHRLCPPKRWKGT*	TACATTACTCCAATT	mix2-Azi-2_24	0.101358	0.102762	-0.0191948	0.191245	0.0353464	0.011236	0.0241105	-0.0287921	-0.217931	-0.051264	0.00327715	-0.0720974	-0.051264	0	-0.0208333	0	0.011236	0	7.92077	5.78483	0.191245	3	8.10313	6.58379	0.977496	0.00298515	M	A	V	P	Y	H	R	L	C	P	P	K	R	W	K	G	T	A	V
A1	ATGAGGTAAGTGTTGATACAAGGTGGCGTTCGCAAACGCGGGAAGGAACATAAACAACAAGCGACAGAACCCCACC	MR*	CACTTATAACGACCA	mix2-Azi-2_24	-0.173333	-0.0177778	0.191111																6.67481	2.49193	0.191111	2	7.59668	1.51934	0.878648	0.00277874	M	R																M	R
E2	ATGCGCAGAGAGTCCGCCCCTCACCCCCGCATTAAACGCGGGAAGGGAACATAACCAGAAAGCAAAAGCAGGAAGCC	MRRESAPHPRIKRGKGT*	GGACGAGACACGCCC	mix2-Azi-2_24	0.16059	0.0989583	0.190972	0.126736	-0.0729167	-0.0225694	-0.131944	-0.0138889	-0.0338542	0	-0.0277778	-0.0894097	-0.0138889	0	0.0078125	-0.0121528	0	-0.152778	11.3917	8.45476	0.190972	2	12.1547	10.8042	0.937225	0.00375719	M	R	R	E	S	A	P	H	P	R	I	K	R	G	K	G	T	M	R
E1	ATGAATAAAATTTGGCCACCGCTGTCAGGCTACAAACGCGGGAAGGGAATATAAACAACAAGCGACAGAACCCCACC	MNKIWPPLSGYKRGKGI*	TCAGGAACGCTCAAA	mix2-Azi-2_24	0.0357143	0.0644841	0.0639881	0.142857	0.190972	-0.09375	0.0639881	-0.0625	-0.0625	-0.0625	0	-0.15625	-0.015377	0	-0.03125	0	0	-0.09375	5.60684	3.91589	0.190972	4	5.40208	4.05156	1.0379	0.00237776	M	N	K	I	W	P	P	L	S	G	Y	K	R	G	K	G	I	K	I
E2	ATGGCTTAGTGCTCGTCGGCGATGACAAGGTCCAAACGCGGGAAGGGAACATACCAGAAAGCAAAAGCAGGAAGCC	MA*	TGTTCGTTCAGGGTC	mix2-Azi-2_24	-0.166209	0.190934	-0.0192308																4.98386	2.75892	0.190934	1	4.38919	1.68815	1.13548	0.00215544	M	A																-	M
E2	ATGTGATAGCAGCGCCCACGGCCGGGCGGAGTCAAACGCAGGAAGGGAACATAACCAGAAAGCAAAAGCAGGAAGCC	M*	AGGGCACCGGATTAT	mix2-Azi-2_24	-0.0914439	0.190909																	16.6425	8.63275	0.190909	1	18.5697	7.93431	0.896221	0.00478284	M																	-	M
A2	ATGATTTATAACACTTCTTTCACCCAGGCCGAGAAACGCGGGAAGGGAACATAACCAGAAAGCAAAAGCAGGAAGCC	MIYNTSFTQAEKRGKGT*	TGGTTTGTGGGTTAG	mix2-Azi-2_24	0.16592	0.190895	-0.00478482	0.0144928	0.00685917	0.0194159	-0.00840801	-0.0542095	-0.0385552	-0.011644	-0.0425656	-0.0309216	-0.0763359	-0.0305344	-0.0152672	-0.011644	-0.0152672	-0.0421783	24.5633	14.8626	0.190895	1	22.1148	16.7127	1.11072	0.00566748	M	I	Y	N	T	S	F	T	Q	A	E	K	R	G	K	G	T	-	M
E1	ATGTAATGTGCCCACTTCGAGCCAGGTCACTTGAAACGCGGGAAGGGAACATAAACAACAAGCGACAGAACCCCACC	M*	GGACCATCTAGTATA	mix2-Azi-2_24	-0.207638	0.190629																	6.76381	4.53887	0.190629	1	6.92142	3.03867	0.977228	0.00270591	M																	-	M
E1	ATGTCGTAGCGCGGCCGCTAAACCGGGGGGAAGAAACGCGGAAGGGAACATAAACAACAAGCGACAGAACCCCACC	MS*	TTAGCCCTTGATCGC	mix2-Azi-2_24	-0.139953	-0.0693242	0.190575																21.4484	14.9516	0.190575	2	23.6341	13.1676	0.907518	0.0055414	M	S																M	S
E1	ATGCCGGCAGACCGCGCGACGCGAGCCCACCGCAAACGCGGGAAGGGAACATAAACAACAAGCGACAGAACCCCACC	MPADRATRAHRKRGKGT*	TAAAGACTTCCTGAT	mix2-Azi-2_24	0.0336134	-0.00071215	-0.00042729	-0.00028486	0.190571	0.0329013	-0.110526	-0.0340407	0	0.0168067	-0.00854579	-0.0509899	-0.0509899	-0.00868822	0.00840336	0.00840336	0	-0.0169492	10.5907	10.1457	0.190571	4	9.96009	9.79128	1.06331	0.0034545	M	P	A	D	R	A	T	R	A	H	R	K	R	G	K	G	T	A	D
E1	ATGCATAGGCGTGCTACGAGGGGCCTAGACCCGAAACGCGGGAAGGGAACATAAACAACAAGCGACAGAACCCCACC	MHRRATRGLDPKRGKGT*	GAGGGGGTCTTGCCT	mix2-Azi-2_24	0.202439	0.0560976	0.190549	-0.0487805	-0.0112805	0	0	0.025	-0.0487805	-0.121951	-0.0731707	-0.097561	0	-0.0243902	0.025	0	0	-0.0487805	7.1198	4.98386	0.190549	2	6.92142	6.07734	1.02866	0.00274686	M	H	R	R	A	T	R	G	L	D	P	K	R	G	K	G	T	M	H
E1	ATGTCGCTCGCCGCCCCACGTTCCAGTGTCTTCAAACGCGGGAAGGGAACATAAACAACAAGCGACAGAACCCCACC	MSLAAPRSSVFKRGKGT*	ATCGCCATGCTTGTC	mix2-Azi-2_24	-0.208995	0.190476	0.0251323	0.0502646	0.0277778	0	-0.0224868	0.0304233	0	0	0	0.00925926	-0.047619	0	0	0	-0.015873	-0.047619	9.61173	5.42884	0.190476	1	10.6354	3.88275	0.903752	0.0034203	M	S	L	A	A	P	R	S	S	V	F	K	R	G	K	G	T	-	M
E1	ATGGGTTATACAGAGGCGGCTCGTAGGTCTAGCAAACGCGGGAAGGGAACATAAACAACAAGCGACAGAACCCCACC	MGYTEAARRSSKRGKGT*	GCATGACTCAATCTG	mix2-Azi-2_24	0.00271003	0.190425	0.114634	0.0623306	0.0501355	-0.0239386	0.0222222	0.0296296	-0.0509485	-0.00478771	-0.0487805	-0.0827462	-0.0121951	0	-0.0535682	-0.0243902	0	-0.170732	12.0147	9.34473	0.190425	1	13.8428	10.8042	0.867933	0.00395894	M	G	Y	T	E	A	A	R	R	S	S	K	R	G	K	G	T	-	M
E1	ATGACGAGTCGCGTATTTCCCGCCGGCGCAAGTAAACGCGGGAAGGGAACATAAACAACAAGCGACAGAACCCCACC	MTSRVFPAGASKRGKGT*	ATAACCCTAAATATG	mix2-Azi-2_24	0.0298185	0.190423	0.00802378	0.00391533	-0.0027975	0.00358759	-0.0220288	0.00547794	-0.0116992	-0.0134256	-0.0469605	-0.0519468	-0.0104935	0.00824618	-0.0147951	-0.00309597	-0.00739757	-0.0557276	47.0797	31.2381	0.190423	1	54.5273	37.3081	0.863415	0.00902304	M	T	S	R	V	F	P	A	G	A	S	K	R	G	K	G	T	-	M
E1	ATGTCTCCATAGTATAGACCCCGAAACAGCAGAAAACGCGGGAAGGGAACATAAACAACAAGCGACAGAACCCCACC	MSP*	TTCTTGCATCGGGGC	mix2-Azi-2_24	-0.155683	-0.0492973	0.0136679	0.190191															26.6102	16.9095	0.190191	3	29.205	13.8428	0.911153	0.00628936	M	S	P															S	P
A2	ATGTAAACGAGGGAACGAGCCACGAACAAGGGGAAACGCGGGAAGGGAACATAACCAGAAAGCAAAAGCAGGAAGCC	M*	TCAGGCTGGATCACG	mix2-Azi-2_24	-0.123806	0.190078																	34.887	18.3335	0.190078	1	31.7372	12.8299	1.09924	0.00699238	M																	-	M
E2	ATGGGGGCTCACAGGATCCTTAGCGTCCGCACCAAACGCGGGAAGGGAACATAACCAGAAAGCAAAAGCAGGAAGCC	MGAHRILSVRTKRGKGT*	CGGGATTTCAAGG	mix2-Azi-2_24	0.0131579	0.0233918	0.190058	0.0497076	-0.0994152	0.0380117	0.0233918	-0.0555556	-0.00146199	0	0	-0.0277778	-0.0277778	0	-0.0833333	0.0131579	0	-0.0555556	6.76381	4.98386	0.190058	2	6.07734	4.55801	1.11295	0.00259423	M	G	A	H	R	I	L	S	V	R	T	K	R	G	K	G	T	M	G
E2	ATGAGTCCATTCTAGCGACCAGACGGACGCAGTAAACGCGGGAAGGGAACATAACCAGAAAGCAAAAGCAGGAAGCC	MSPF*	AGCGGGGGGCCATGA	mix2-Azi-2_24	-0.0943801	0.190047	0.00471901	0.031746	-0.01287														5.60684	3.5599	0.190047	1	6.24616	3.3763	0.897646	0.00247195	M	S	P	F														-	M
E1	ATGTCGAAAACCGGTCGGCCCTTGTGCGGGGTTAAACGCGGGAAGGGAACATAAACAACAAGCGACAGAACCCCACC	MSKTGRPLCGVKRGKGT*	TCGTGGGGGCGTTGA	mix2-Azi-2_24	-0.0266862	-0.0460411	-0.0501466	0.190029	0	0.0475073	-0.0219941	-0.016129	0.00909091	-0.016129	0	-0.016129	0	0.00909091	-0.016129	0.00909091	0.00909091	-0.0483871	9.78972	7.20879	0.190029	3	10.4665	7.25905	0.935335	0.00341469	M	S	K	T	G	R	P	L	C	G	V	K	R	G	K	G	T	S	K
E1	ATGTAGCAGTTTCCCCCGTCCACGCGCCGCCCCAAACGCGGGAAGGGAACATAAACAACAAGCGACAGAACCCCACC	M*	CACGCGCACGCGTGG	mix2-Azi-2_24	-0.15	0.19																	8.89975	5.96283	0.19	1	8.44076	4.38919	1.05438	0.00310957	M																	-	M
E1	ATGCATCCTGTGTTACCGGCCTCTGTCGACGTGAAACGCGGGAAGGGAACATAAACAACAAGCGACAGAACCCCACC	MHPVLPASVDVKRGKGT*	ACTCGTGAGCCTTGC	mix2-Azi-2_24	0.0295815	-0.00681417	-0.0476992	0.035113	-0.0285394	-0.0266154	0	0.189755	0.0123457	-0.012987	-0.038961	0	-0.00681417	0	0	-0.012987	0	-0.00681417	14.4176	13.4386	0.189755	7	12.9988	11.4794	1.10915	0.0040894	M	H	P	V	L	P	A	S	V	D	V	K	R	G	K	G	T	P	A
E2	ATGAGGAGTGAGAGGTCTCGGGTCCTGAGGCGCAAACGCGGGAAGGGAACATAACCAGAAAGCAAAAGCAGGAAGCC	MRSERSRVLRRKRGKGT*	CACCGCCGTGGGAC	mix2-Azi-2_24	0.102564	-0.0512821	0.148718	0.189744	0.0307692	0.0615385	0.0153846	0.0153846	0	-0.179487	-0.025641	-0.102564	-0.102564	0	0	-0.0512821	0	-0.0512821	5.78483	4.44987	0.189744	3	6.58379	5.73971	0.878648	0.00253112	M	R	S	E	R	S	R	V	L	R	R	K	R	G	K	G	T	R	S
E1	ATGAATGAGGAGGTCGGTCCTTCGCGCTATGCCAAACGCGGGAAGGGAACATAAACAACAAGCGACAGAACCCCACC	MNEEVGPSRYAKRGKGT*	GGGTGGGTGGGGGG	mix2-Azi-2_24	-0.324638	0.0608696	0.130435	0.189648	0.0144928	0	-0.0285714	-0.0281574	0	0	0	-0.0285714	0	0	0	0	0	0	6.14082	4.36088	0.189648	3	5.90853	2.36341	1.03932	0.00249318	M	N	E	E	V	G	P	S	R	Y	A	K	R	G	K	G	T	N	E
E1	ATGACACGACAACGCCGGAATTTCGGCGGCGCAAAGCGCGGGAAGGGAACATAAACAACAAGCGACAGAACCCCACC	MTRQRRNFGGAKRGKGT*	GGGAGTCCTTAAATG	mix2-Azi-2_24	0.129542	0.0493338	-0.0326292	0.1896	0.00552486	0.0220994	-0.105882	-0.0187195	0	-0.0470588	-0.0187195	-0.0235294	-0.0117647	-0.000714982	-0.0180046	-0.0117647	-0.0117647	-0.105882	16.1085	11.3917	0.1896	3	14.3493	12.1547	1.1226	0.00435239	M	T	R	Q	R	R	N	F	G	G	A	K	R	G	K	G	T	T	R
E1	ATGCTGTATAGTCCATAACGGCCATATCCGCAAAAGCGGGAAGGGAACATAAACAACAAGCGACAGAACCCCACC	MLYSP*	GAACGCCGGACGAGG	mix2-Azi-2_24	-0.04782	-0.216034	-0.000281294	0.0275668	0.10436	0.189592													7.0308	6.31882	0.189592	5	7.59668	6.7526	0.925509	0.00280012	M	L	Y	S	P													S	P
E2	ATGATTTGTCCTTAGGGGGCTGCCGTCACACACAAACGCAGGAAGGGAACATAACCAGAAAGCAAAAGCAGGAAGCC	MICP*	CGGGGAGCTGTCATC	mix2-Azi-2_24	-0.128882	-0.00621118	-0.0163043	0.00776398	0.189441														8.18777	4.27188	0.189441	4	9.45365	3.71393	0.866096	0.0031285	M	I	C	P														C	P
E1	ATGCCGATTTCCGCCCCACCCCACGCCTTATTCAAACGCGGGAAGGGAACATAAACAACAAGCGACAGAACCCCACC	MPISAPPHALFKRGKGT*	CCACACCCAAATCGG	mix2-Azi-2_24	0.142988	0.189329	-0.0219512	-0.0481707	0.0762195	-0.168902	-0.0118902	0	-0.0487805	0	0	-0.0243902	0.0375	0	0	0	-0.0243902	-0.097561	7.1198	4.53887	0.189329	1	6.92142	5.40208	1.02866	0.00272928	M	P	I	S	A	P	P	H	A	L	F	K	R	G	K	G	T	-	M
E1	ATGAGAGGAAGCGCTCGGGGATATCCAGTGAGTAAACGCGGGAAGGGAACATAAACAACAAGCGACAGAACCCCACC	MRGSARGYPVSKRGKGT*	GGAGTCATCCTGGTA	mix2-Azi-2_24	0.0160457	0.189157	0.0009384	0.081678	0.00929109	0.0243519	0.011586	-0.0506179	-0.0170213	-0.00403233	-0.0669702	-0.0530243	-0.00839915	-0.00828765	-0.0231255	-0.00839915	-0.0170213	-0.059463	40.7608	31.5941	0.189157	1	39.6716	30.7244	1.02746	0.00779888	M	R	G	S	A	R	G	Y	P	V	S	K	R	G	K	G	T	-	M
O2	ATGAAAGGTAAACAATGAAAGACACTCCAAGGTAAACGCGGGAAGGGAACATAACCAGAAAGCAAAAGCAGGAAGCC	MKGKQ*	GCCGCGGGGCGCCTC	mix2-Azi-2_24	-0.00329723	-0.00881042	-0.0506539	0.189152	-0.0305482	-0.0490532													82.5896	52.1525	0.189152	3	98.7568	61.7863	0.836293	0.0126933	M	K	G	K	Q													K	G
E2	ATGCTAGCTCTCCACCGCAGTGTCTATCCCCATAAACGCGGGAAGGGAACATAACCAGAAAGCAAAAGCAGGAAGCC	MLALHRSVYPHKRGKGT*	CGATACTGCTTCGGA	mix2-Azi-2_24	0.0128894	0.189104	-0.0290011	0.0161714	-0.00137248	0.0307316	-0.104905	-0.00435613	0	-0.0306122	-0.0102041	-0.00435613	-0.0204082	0	0.00733978	-0.0102041	0	-0.0408163	15.2186	8.81075	0.189104	1	16.5439	9.79128	0.919891	0.00445414	M	L	A	L	H	R	S	V	Y	P	H	K	R	G	K	G	T	-	M
E2	ATGCCCTCACGCCGCTTGTCCTCCGGCCCGCGCAAACGCGGGAAGGGAACATAACCAGAAAGCAAAAGCAGGAAGCC	MPSRRLSSGPRKRGKGT*	TGGCAAGATGCCGGG	mix2-Azi-2_24	-0.0459741	0.101219	0	0	-0.0405131	-0.0648971	0.188976	0.00673101	0.00787402	-0.0322581	-0.0483871	-0.0322581	-0.016129	0	0	-0.00825502	-0.016129	0	11.3027	4.89486	0.188976	6	10.4665	4.05156	1.07989	0.00354589	M	P	S	R	R	L	S	S	G	P	R	K	R	G	K	G	T	R	L
E1	ATGAGATTTGTCGTCTCCCCTCTCCTCGGCTCGAAACGCGGGAAGGGAACATAAACAACAAGCGACAGAACCCCACC	MRFVVSPLLGSKRGKGT*	GGGCCGCGCGGGGGC	mix2-Azi-2_24	0.352158	0.1889	-0.0262902	0.0126582	0.0126582	0	-0.0899059	-0.0133074	0.0253165	-0.025641	-0.025641	-0.0386238	-0.0512821	0.0126582	-0.19247	0	0	-0.115547	7.0308	3.29291	0.1889	1	6.58379	5.23327	1.0679	0.00267226	M	R	F	V	V	S	P	L	L	G	S	K	R	G	K	G	T	-	M
E1	ATGCGCATCTCGTACACAACCAGTGCTCGCCGTAAACGCGGGAAGGGAACATAAACAACAAGCGACAGAACCCCACC	MRISYTTSARRKRGKGT*	TTTTTTTTTTAATTT	mix2-Azi-2_24	0.221586	0.0181457	0.0884804	0.0400186	0.188802	-0.0288455	-0.00685429	-0.0275778	-0.0358012	-0.0189148	-0.0146383	-0.0231913	-0.123301	-0.0313049	-0.0147481	-0.0417765	-0.0105815	-0.0459432	43.8757	31.2381	0.188802	4	40.5156	32.4125	1.08293	0.0080093	M	R	I	S	Y	T	T	S	A	R	R	K	R	G	K	G	T	I	S
E2	ATGCGTGAAGGAACCAGATGCAGGCCTAGTTGGAAACGCGGGAAGGGAACATAACCAGAAAGCAAAAGCAGGAAGCC	MREGTRCRPSWKRGKGT*	GTGATGAAATCGA	mix2-Azi-2_24	0.0717949	0.105861	-0.00805861	-0.0139194	0.188645	-0.0882784	-0.0882784	-0.0769231	0.074359	-0.025641	0	0	-0.025641	-0.025641	0	-0.0512821	-0.0113553	-0.025641	6.22982	4.98386	0.188645	4	6.58379	5.73971	0.946236	0.00257323	M	R	E	G	T	R	C	R	P	S	W	K	R	G	K	G	T	E	G
E1	ATGGGGATTTTGTGGAGGGGCCAGGGTTGTTGCAAACGCTGGAAGGGAACATAAACAACAAGCGACAGAACCCCACC	MGILWRGQGCCKRWKGT*	ATCTTACCACTTTT	mix2-Azi-2_24	0.215088	-0.0263158	0.04	0.0536842	-0.0122807	0.188421	0	0	0.0266667	-0.236491	0	0	-0.0522807	0	0.0266667	0.0133333	0	-0.210526	6.67481	4.18288	0.188421	5	6.41497	5.23327	1.0405	0.00260368	M	G	I	L	W	R	G	Q	G	C	C	K	R	W	K	G	T	L	W
E2	ATGGAACAAGCTATACCGAGCTCGCACTCCGCTAAACGCGGGAAGGGAACATAACCAGAAAGCAAAAGCAGGAAGCC	MEQAIPSSHSAKRGKGT*	TCGCTACCGCGCGCG	mix2-Azi-2_24	-0.129402	-0.02457	0.18837	0.030303	0.0638821	-0.0540541	0.00655201	-0.0540541	-0.027027	0	0	0	0	0	0	0	0	0	5.87383	4.09388	0.18837	2	6.24616	3.54512	0.940391	0.00248469	M	E	Q	A	I	P	S	S	H	S	A	K	R	G	K	G	T	M	E
E1	ATGGCCCCCTGATTTCGAGACCGCTAGCTGGCCAACGCGGAAGGGAACATAACAACAAGCGACAGAACCCCACC	MAP*	AAACGGGGGGCCACG	mix2-Azi-2_24	-0.187228	0	0	0.187954															4.71687	1.24596	0.187954	3	4.38919	0.33763	1.07465	0.00208692	M	A	P															A	P
E2	ATGCCACCGCTCTGGCTCCCCGTTGGTGGGCCGAAACGCGGGAAGGGAACATAACCAGAAAGCAAAAGCAGGAAGCC	MPPLWLPVGGPKRGKGT*	GGACTCTGACGCGGG	mix2-Azi-2_24	-0.102953	0	0.021688	0.187876	0	-0.0232558	-0.0120199	-0.0120199	0	0	0	0	0.0224719	0	0.011236	0	0	-0.0930233	7.92077	3.02591	0.187876	3	7.25905	2.02578	1.09116	0.00283703	M	P	P	L	W	L	P	V	G	G	P	K	R	G	K	G	T	P	P
E1	ATGTAGGGTCCGGTGAGCCACTAGCGCTAGCCAAAACGCGGGAATGGAACATAAACAACAAGCGACAGAACCCCACC	M*	CAAGCTCTAGATTCT	mix2-Azi-2_24	-0.125874	0.187812																	12.7266	7.47579	0.187812	1	15.3622	6.58379	0.82844	0.00409941	M																	-	M
E1	ATGCGCACCAGCCGGACTTTCGCCTGCCCGCATAAACGCGGGAAGGGAACATAAACAACAAGCGACAGAACCCCACC	MRTSRTFACPHKRGKGT*	CTCACCGGCGATGTC	mix2-Azi-2_24	0.104659	0.0690777	0.187779	0.00767937	0.00120676	-0.0371535	-0.014152	-0.108535	-0.031266	-0.0495502	-0.0100197	-0.0589849	0.0159438	-0.0271338	-0.0224164	-0.000585095	0	-0.00884956	21.5374	12.9936	0.187779	2	19.0761	13.1676	1.12902	0.00512544	M	R	T	S	R	T	F	A	C	P	H	K	R	G	K	G	T	M	R
E1	ATGCCGTAAGCTGCGAAGACGCCCTCGAAACGCAAACGCGGGAAGGGAACATAAACAACAAGCGACAGAACCCCACC	MP*	CCTCGCTGAGATCCG	mix2-Azi-2_24	-0.213099	0.0258662	0.187708																7.65378	6.67481	0.187708	2	8.27194	5.5709	0.92527	0.0029179	M	P																M	P
E1	ATGGGCGATTTATTAGGAAGACGTTTGGGTCCTAAACGCGGGAAGGGAACATAAACAACAAGCGACAGAACCCCACC	MGDLLGRRLGPKRGKGT*	AAACACATCCAACT	mix2-Azi-2_24	0.0341312	0.0520833	-0.076906	-0.00265957	0.1875	0	0.0933067	-0.0638298	0	0	0	-0.0638298	0	0.0104167	-0.0425532	0	0	-0.12766	8.54376	5.16185	0.1875	4	7.93431	5.06445	1.07681	0.00297524	M	G	D	L	L	G	R	R	L	G	P	K	R	G	K	G	T	D	L
E1	ATGCTGCGACCTTTACGGGCCCTAGCTGCCCACAAACGCGGGAAGGGAACATAAACAACAAGCGACAGAACCCCACC	MLRPLRALAAHKRGKGT*	AAGGGTGGGCCGCCC	mix2-Azi-2_24	0.010119	0.0125	0.0535714	0.1875	0.00357143	0.0511905	-0.047619	-0.047619	-0.0238095	0	0	-0.047619	-0.0238095	0	-0.142857	0.0375	-0.0238095	-0.0238095	7.1198	3.6489	0.1875	3	7.09024	3.88275	1.00417	0.00272259	M	L	R	P	L	R	A	L	A	A	H	K	R	G	K	G	T	L	R
E2	ATGAATCAGGCGGTGACGCGTGCTGGGGCCAGGAAACGCGGGAAGGGAACATAACCAGAAAGCAAAAGCAGGAAGCC	MNQAVTRAGARKRGKGT*	TCCCGTCCTCGTAGG	mix2-Azi-2_24	0.025641	0.1875	-0.192308	0.0625	-0.0560897	0.0721154	0.0208333	-0.0176282	-0.0176282	0.0416667	-0.0384615	0.00320513	-0.0769231	0.0208333	0	0.0416667	0	-0.0384615	4.27188	2.84792	0.1875	1	4.38919	2.86986	0.973272	0.0020207	M	N	Q	A	V	T	R	A	G	A	R	K	R	G	K	G	T	-	M
E2	ATGGATCCTGGCGCTGCCCACTCGTAGGCCGTGAAACGCGGGAAGGGAACATAACCAGAAAGCAAAAGCAGGAAGCC	MDPGAAHS*	CGCCGATGCCGATAT	mix2-Azi-2_24	-0.117053	-0.0455978	-0.0328082	0.187488	-0.00871177	-0.00435589	0	0.00769231	0.00769231										11.5697	7.1198	0.187488	3	14.0117	7.09024	0.825718	0.00386795	M	D	P	G	A	A	H	S										D	P
E2	ATGTCTCGTCTAAGGCTGGAGCCACTCCCCATCAAACGCGGGAAGGGAACATAACCAGAAAGCAAAAGCAGGAAGCC	MSRLRLEPLPIKRGKGT*	TATAAGCCCGTAATC	mix2-Azi-2_24	-0.195912	0.169492	0.0169492	-0.0453639	0.00548355	-0.0249252	0.187438	0	0	0	0	0	0	0	0	0	-0.0249252	-0.0588235	5.25085	4.27188	0.187438	6	5.73971	3.3763	0.914828	0.00233026	M	S	R	L	R	L	E	P	L	P	I	K	R	G	K	G	T	R	L
E2	ATGGGAGCAGCATGTGGCCCGCGGTGGAGGTGCAAACGCGGGAAGGGAACATAACCAGAAAGCAAAAGCAGGAAGCC	MGAACGPRWRCKRGKGT*	AAGGGGGGAGGGGAG	mix2-Azi-2_24	-0.195098	0.187318	0.0412371	0.0155612	0.0927835	0.053297	0.053297	-0.00505738	0.00175063	-0.00330675	0.00175063	-0.0737211	0	-0.0188679	0	0	0	-0.0754717	8.63275	6.40782	0.187318	1	8.9472	4.22038	0.964855	0.00309145	M	G	A	A	C	G	P	R	W	R	C	K	R	G	K	G	T	-	M
E1	ATGATTGTTAATGCCCGTCGGACTCGTGCTCCGAAACGCGGGAAGGGAACATAAACAACAAGCGACAGAACCCCACC	MIVNARRTRAPKRGKGT*	TGACTGCCTTGTGAA	mix2-Azi-2_24	-0.000243072	-0.0295333	-0.0179874	0.187227	-0.019385	0.0661157	0.00413223	-0.0363393	-0.0147059	0	0.00826446	-0.00322071	0	-0.0220588	0.000911522	-0.0147059	-0.0179266	-0.0661765	21.5374	15.5746	0.187227	3	22.9589	16.0374	0.938086	0.00540347	M	I	V	N	A	R	R	T	R	A	P	K	R	G	K	G	T	I	V
E2	ATGGTATGACCGCCATTCCTGACTAGGGTACAAACGCGGGAAGGGAACATAACCAGAAAGCAAAAGCAGGAAGCC	MV*	GACCTCGTTTGCGCA	mix2-Azi-2_24	-0.106557	-0.120058	0.187078																5.42884	3.29291	0.187078	2	5.73971	2.86986	0.945839	0.00234924	M	V																M	V
E2	ATGGATTATGTGGCCCTCATTGCCGTCTTTCGGAAACGCGGGAAGGGAACATAACCAGAAAGCAAAAGCAGGAAGCC	MDYVALIAVFRKRGKGT*	CCCGTGAGACCGTGG	mix2-Azi-2_24	-0.0824176	0.186813	0.0750916	-0.014652	-0.014652	0.0952381	-0.0384615	-0.115385	0	0	-0.0384615	0	0	0	0	0	-0.0384615	-0.014652	3.73789	3.4709	0.186813	1	4.38919	3.71393	0.851613	0.00193397	M	D	Y	V	A	L	I	A	V	F	R	K	R	G	K	G	T	-	M
E1	ATGGATCTACTACTCCGTTTACACGTCGGGAGTAAACGCGGGAAGGGAACATAAACAACAAGCGACAGAACCCCACC	MDLLLRLHVGSKRGKGT*	GGGCGAAGCGACACT	mix2-Azi-2_24	-0.103026	0.0110028	0.186797	0	0	0	0	0.0107527	0	0	-0.0232558	-0.0232558	0.0107527	0	0	0	-0.0232558	-0.0465116	8.27676	4.89486	0.186797	2	7.25905	3.54512	1.1402	0.00285832	M	D	L	L	L	R	L	H	V	G	S	K	R	G	K	G	T	M	D
A1	ATGAATCTTAACTACAGCGGAAGGTCCCTGCGAAAACGCGGGAAGGGAACATAAACAACAAGCGACAGAACCCCACC	MNLNYSGRSLRKRGKGT*	AACCACATTCCGTCT	mix2-Azi-2_24	0.0904505	0.185946	0.186667	0.0666667	-0.0407207	-0.00036036	-0.0136937	-0.0814414	0	-0.027027	-0.135135	-0.162523	-0.108468	0.0266667	0.0266667	0	0	-0.0136937	6.67481	4.62787	0.186667	2	6.24616	4.89564	1.06863	0.00255881	M	N	L	N	Y	S	G	R	S	L	R	K	R	G	K	G	T	M	N
E2	ATGTCCATCGCGTGGGTAGGCGGCGCCCCCGGCAAACGCGGGAAGGGAACATAACCAGAAAGCAAAAGCAGGAAGCC	MSIAWVGGAPGKRGKGT*	ACAGCGTGGTTGCGG	mix2-Azi-2_24	-0.166667	0.186667	0.02	0.08	-0.0133333	0	-0.0666667	0	0	0	0	0	-0.0333333	0	0	-0.0666667	0.04	0	4.44987	1.69095	0.186667	1	5.06445	1.18171	0.878648	0.00212624	M	S	I	A	W	V	G	G	A	P	G	K	R	G	K	G	T	-	M
O1	ATGCGGGGGAGGCCACCAGCCCCCTGTTTAAAACGCGGGAAGGGAACATAAACAACAAGCGACAGAACCCCACC	MRGRPPAPCLKRGKGT*	GATGTACGGATGACC	mix2-Azi-2_24	0.0533333	0	0	0.186667	0.0866667	-0.146667	0	0	0	-0.0333333	-0.0133333	0.02	-0.0266667	-0.0266667	-0.0333333	-0.0333333	0		4.44987	3.4709	0.186667	3	5.06445	4.22038	0.878648	0.00212624	M	R	G	R	P	P	A	P	C	L	K	R	G	K	G	T		R	G
E1	ATGACGTGAATTCTCGCCGCTGGTTGGCCCGCGAAACGCGGGAAGGGAACATAAACAACAAGCGACAGAACCCCACC	MT*	AGCGCCGGGGGCGGG	mix2-Azi-2_24	-0.0992063	-0.0238095	0.186508																6.40782	5.42884	0.186508	2	7.09024	5.40208	0.903752	0.00262363	M	T																M	T
E1	ATGCATTGAATACCGGCCTCGGGCCGGCCCGTCAAACGCGGGAAGGGAACATAAACAACAAGCGACAGAACCCCACC	MH*	CCCAGCCCGCGCGTC	mix2-Azi-2_24	-0.149206	0.186508	-0.196825																4.00489	2.31393	0.186508	1	4.72682	2.02578	0.847268	0.0020158	M	H																-	M
E1	ATGGACCCCACGACCCTGGACGGAGTGCAGAGCAAACGCGGGAATGGAACATAAACAACAAGCGACAGAACCCCACC	MDPTTLDGVQSKRGNGT*	TTCACCTAGACGTTA	mix2-Azi-2_24	-0.0128391	-0.119913	-0.0368217	0.186289	0.0339147	0	-0.0104167	-0.056686	-0.00460271	0.0174419	0	0	-0.0104167	0	0.0232558	0.0116279	-0.0104167	0	15.3076	8.00977	0.186289	3	16.2063	8.10313	0.944547	0.00436835	M	D	P	T	T	L	D	G	V	Q	S	K	R	G	N	G	T	D	P
E1	ATGCGGACCCGGCACCCGTCCCACACGACGAAACGCGGGAAGGGAACATAAACAACAAGCGACAGAACCCCACC	MRTRHPSHTTKRGKGT*	CAGCACCCCGTGCAT	mix2-Azi-2_24	-0.060517	-0.0246769	0.027027	0.186251	0.0188014	0	-0.0434783	0	0	0	-0.0869565	0	-0.0217391	-0.00822562	0.0135135	0	0		6.58581	2.40293	0.186251	3	7.7655	2.36341	0.848086	0.00271507	M	R	T	R	H	P	S	H	T	T	K	R	G	K	G	T		R	T
E2	ATGGGAATAGCCAAAAGGGGAGCATCCGTGGGGAAACGCGGGAAGGGAACATAACCAGAAAGCAAAAGCAGGAAGCC	MGIAKRGASVGKRGKGT*	GGGGTCGCTACGCAA	mix2-Azi-2_24	0.0785149	0.0407791	0.186245	-0.0535606	-0.0456482	0.0998174	0.0377358	-0.0779063	-0.0645161	0.0188679	-0.0133901	-0.0645161	-0.0645161	0	0	-0.0322581	-0.0322581	0.0188679	4.71687	3.73789	0.186245	2	5.23327	4.38919	0.901323	0.00218039	M	G	I	A	K	R	G	A	S	V	G	K	R	G	K	G	T	M	G
E1	ATGCATGTGACAAATTAGGGACTATTCATATCAAACGCGGGAGGGAACATAAACAACAAGCGACAGAACCCCACC	MHVTN*	TAGGCCGCGGATCTT	mix2-Azi-2_24	-0.251082	0.0793651	0.034632	0.037518	-0.046176	0.186147													8.81075	7.1198	0.186147	5	10.6354	6.07734	0.82844	0.00325615	M	H	V	T	N													T	N
E1	ATGGGAATTGCAACGTCAGCTCATGCTTGGGTCAAACGCGGGAAGGGAACATAAACAACAAGCGACAGAACCCCACC	MGIATSAHAWVKRGKGT*	CGGCACACATCCGCC	mix2-Azi-2_24	-0.00555556	-0.0680556	0.186111	0.0430556	0.0111111	0.0805556	-0.0138889	0.00277778	0	-0.0416667	0	-0.0888889	-0.0763889	0	0	0.0375	0	-0.0666667	7.1198	6.05183	0.186111	2	7.59668	6.41497	0.937225	0.00275913	M	G	I	A	T	S	A	H	A	W	V	K	R	G	K	G	T	M	G
O2	ATGGTAAGGCTGGTCGCCACGACTCCAGCCAAAAAACGCGGGAAGGGAACATAACCAGAAAGCAAAAGCAGGAAGCC	MVRLVATTPAKKRGKGT*	GTGAGATCTACGGGT	mix2-Azi-2_24	0.0139758	-0.0285774	0	0.186066	0	0	-0.0465165	0	-0.0392157	0	0	-0.0588235	0	0	0	0.0106383	0	-0.0179391	8.36576	7.92077	0.186066	3	8.60957	8.10313	0.971682	0.00300686	M	V	R	L	V	A	T	T	P	A	K	K	R	G	K	G	T	V	R
E1	ATGTTAATACAACGGCGACTTTCGCTCTCTCCTAAACGCGGGAAGGGAACATAAACAACAAGCGACAGAACCCCACC	MLIQRRLSLSPKRGKGT*	GTCCTGGCGAGGACG	mix2-Azi-2_24	0.135475	0.0539969	0.185972	0.0147597	-0.0217607	0.029232	-0.0393417	-0.0882968	0	0	-0.0275862	-0.062069	-0.0306949	-0.00621734	-0.00242947	-0.062069	0	-0.0827586	23.4953	16.8205	0.185972	2	24.4782	20.9331	0.959847	0.00561701	M	L	I	Q	R	R	L	S	L	S	P	K	R	G	K	G	T	M	L
E2	ATGTTTGGTTTTAACTCGCATGGACGCCGGGCCAAACGCGGGAAGGGAACATAACCAGAAAGCAAAAGCAGGAAGCC	MFGFNSHGRRAKRGKGT*	GGGGCCGAAACCCCC	mix2-Azi-2_24	0.0749526	-0.0294118	-0.0986717	0.0028463	0.185958	0.0189753	-0.0132827	-0.0294118	-0.0294118	0.016129	-0.0132827	-0.0294118	-0.0265655	0	0	0	0	-0.0294118	5.51784	2.66992	0.185958	4	5.73971	3.20749	0.961344	0.00234664	M	F	G	F	N	S	H	G	R	R	A	K	R	G	K	G	T	G	F
E1	ATGTCTCGACCGGGAGTCCAGCCCCCATCCGCCAAACGCGGGAAGGGAACATAAACAACAAGCGACAGAACCCCACC	MSRPGVQPPSAKRGKGT*	CTTCGCGCGCCATCG	mix2-Azi-2_24	0.195272	0.00727438	-0.11639	-0.0409184	-0.0325074	0.185951	-0.0188679	0.0240964	0.00522846	-0.0754717	-0.0188679	0	-0.0513753	-0.0188679	0	-0.0188679	-0.0188679	-0.00681973	7.38679	4.27188	0.185951	5	8.9472	6.92142	0.825598	0.00292823	M	S	R	P	G	V	Q	P	P	S	A	K	R	G	K	G	T	P	G
A2	ATGAGAAAACGGCCAATACACCAGTCGACCGTGAAACGCGGGAAGGGAACATAACCAGAAAGCAAAAGCAGGAAGCC	MRKRPIHQSTVKRGKGT*	TAATTTTGGATGCA	mix2-Azi-2_24	0.121554	-0.0998329	-0.0739348	0.185881	0.0622389	-0.0363409	-0.00417711	-0.0401003	-0.00877193	-0.00793651	-0.00793651	-0.00417711	-0.0634921	0.0112782	-0.00459482	0.0225564	-0.00417711	-0.047619	23.6733	14.4176	0.185881	3	21.2707	15.531	1.11295	0.0053941	M	R	K	R	P	I	H	Q	S	T	V	K	R	G	K	G	T	R	K
E1	ATGTGTCACACAGGGCTCCGTCGCGGCCCCTCTAAACGCGGGAAGGGAACATAAACAACAAGCGACAGAACCCCACC	MCHTGLRRGPSKRGKGT*	GTGGTTTTTGATTGT	mix2-Azi-2_24	-0.0474026	0.185714	0.0149351	0.0649351	0.038961	0.0519481	0.000974026	0.012987	-0.024026	0.012987	-0.025	-0.2	0	-0.025	0.012987	0	0	-0.025	6.8528	4.09388	0.185714	1	6.7526	3.3763	1.01484	0.00262694	M	C	H	T	G	L	R	R	G	P	S	K	R	G	K	G	T	-	M
A1	ATGAAAATTAAGCCAAGAAGCTCGGCCGTTTACAAACGCGGGAAGGGAACATAAACAACAAGCGACAGAACCCCACC	MKIKPRSSAVYKRGKGT*	GCGAATTCGCTCTGA	mix2-Azi-2_24	0.136199	-0.0074657	0.017504	0.185533	-0.0530165	-0.102754	-0.0154863	-0.0389931	-0.0357143	0.0136703	-0.0300646	-0.0357143	0.00802058	-0.0122074	-0.0357143	0.0225989	0.00564972	-0.0300646	15.7526	8.27676	0.185533	3	18.9073	12.6611	0.833147	0.00459674	M	K	I	K	P	R	S	S	A	V	Y	K	R	G	K	G	T	K	I
O1	ATGAAGCCATGGCAACGCGCCACCCCCTCCAGGAAACGCGGGAAGTGAACATAAACAACAAGCGACAGAACCCCACC	MKPWQRATPSRKRGK*	AACCTGACGAAATTC	mix2-Azi-2_24	-0.0448989	0.0261494	-0.0220486	0.185459	0.0120255	-0.0140981	-0.013555	-0.0115304	-0.00249377	0.000469197	-0.0235301	-0.0070121	-0.0074813	-0.0199501	-0.00256765	-0.0159749			60.0733	26.7882	0.185459	3	67.6949	27.348	0.887413	0.0100931	M	K	P	W	Q	R	A	T	P	S	R	K	R	G	K			K	P
A2	ATGATGAAGAGTTAGAGAGAACCCCCGAACGTAAACGGGGAAGGGAACATAACCAGAAAGCAAAAGCAGGAAGCC	MMKS*	GTTTGGATCGTACAG	mix2-Azi-2_24	-0.148148	0	0.0185185	-0.0185185	0.185185														4.80586	3.91589	0.185185	4	4.55801	3.03867	1.05438	0.00209141	M	M	K	S														K	S
E1	ATGCCGCATGTCCCACCAGCCCGCACCCCACTCAAACGCGGGAAGGGAACATAGACAACAAGCGACAGAACCCCACC	MPHVPPARTPLKRGKGT*	CGCCCCCGAGAGAGC	mix2-Azi-2_24	0.0482385	0.185095	0.114092	-0.00785908	-0.00135501	0.0387534	-0.131165	-0.0888889	0.0243902	-0.0222222	0	-0.0666667	-0.0666667	0	-0.0100271	-0.0322493	0	-0.0222222	7.29779	4.71687	0.185095	1	7.59668	5.5709	0.960655	0.00276454	M	P	H	V	P	P	A	R	T	P	L	K	R	G	K	G	T	-	M
E2	ATGGTTAGTTGTGCGCCGCGCTCCAGTCCAGGGAAACGCGGGAAGGGAACATAACCAGAAAGCAAAAGCAGGAAGCC	MVSCAPRSSPGKRGKGT*	GGGAGACCAGCGACC	mix2-Azi-2_24	-0.201361	-0.00408163	0.185034	0.126531	-0.0108844	-0.0204082	0.00952381	0.0190476	-0.0408163	0	-0.0204082	0.00952381	0	0	0	0	0	-0.0408163	9.34473	6.9418	0.185034	2	8.27194	4.38919	1.12969	0.00305447	M	V	S	C	A	P	R	S	S	P	G	K	R	G	K	G	T	M	V
E2	ATGGCCGCTGATCCGACTCATGCCTTTTGTGAGCAAACGGGGAAGGGAACATAACCAGAAAGCAAAAGCAGGAAGCC	MAADPTHAFCEQTGKGT*	CCAGTCGGCGGTAGA	mix2-Azi-2_24	-0.366711	0.185013	0.0192308	0.0809019	0.161804	-0.0689655	0	0	-0.015252	0	0	0.0192308	-0.0344828	0	0	0	0	0	4.62787	3.20391	0.185013	1	4.89564	1.68815	0.945304	0.00211078	M	A	A	D	P	T	H	A	F	C	E	Q	T	G	K	G	T	-	M
O2	ATGCATCAAAAACAGAGGACACGTTAGATGCGCAAACGCGGGAAGGGAACATAACCAGAAAGCAAAAGCAGGAAGCC	MHQKQRTR*	ACGCGCGCAAAGGAG	mix2-Azi-2_24	-0.0410374	0.0220258	0.00705116	0.0359698	0.018719	0.184965	-0.129476	-0.0400281	-0.0166281										74.8469	47.1687	0.184965	5	74.7851	43.7231	1.00083	0.0110824	M	H	Q	K	Q	R	T	R										K	Q
E1	ATGGCGGGCTTTCTCCGACGCGCGGCCTTAATTAAACGCGGGAAGAGAACATAAACAACAAGCGACAGAACCCCACC	MAGFLRRAALIKRGKRT*	GGAGGGTGGTGGGGC	mix2-Azi-2_24	-0.195247	-0.00475297	0.0362727	0.0205128	0.0115072	0.184866	0.000375234	0.00512821	0	0.00512821	0.0102564	-0.0162602	-0.00813008	-0.00813008	0.00212633	0	0	-0.0325203	17.3545	9.78972	0.184866	5	20.7643	7.42787	0.835787	0.0048506	M	A	G	F	L	R	R	A	A	L	I	K	R	G	K	R	T	F	L
E1	ATGAGTAGGTTCGTCCGGAGTCGACACTTCCGAAAACGCGGGAAGGGAACATAAACAACAAGCGACAGAACCCCACC	MSRFVRSRHFRKRGKGT*	GTAATAAATGCTTGT	mix2-Azi-2_24	0.144334	0.184864	0.0533499	-0.00730631	-0.0468707	0.0217811	-0.0490764	-0.052247	-0.042735	0.0107527	-0.017094	-0.0683761	-0.025641	0	0	0	-0.00854701	-0.0940171	16.5535	10.6797	0.184864	1	19.7514	15.531	0.838095	0.00471059	M	S	R	F	V	R	S	R	H	F	R	K	R	G	K	G	T	-	M
E1	ATGAAAGAGCTTCATTATCAGTATAACGGATTAAAACGCGGGAAGGGAACATAAACAACAAGCGACAGAACCCCACC	MKELHYQYNGLKRGKGT*	AGTCCCGCCCGGGGG	mix2-Azi-2_24	0.0967033	0.184615	0.0483516	-0.0241758	-0.0241758	-0.0571429	-0.0571429	-0.0285714	-0.0285714	0	0	-0.0131868	0.0153846	0	0	0	0.0153846	-0.114286	5.78483	3.6489	0.184615	1	5.90853	4.22038	0.979065	0.00238378	M	K	E	L	H	Y	Q	Y	N	G	L	K	R	G	K	G	T	-	M
E1	ATGATGATTTCCGGTGCAGTATTCCCTCGCTTTAAACGCGGGAATGGAACATAAACAACAAGCGACAGAACCCCACC	MMISGAVFPRFKRGNGT*	GAGCAACCCCAATTC	mix2-Azi-2_24	0.179471	0.0135949	0.18458	0.0573905	0.0291971	0.0667883	0.0229927	-0.00520073	-0.00100365	-0.00100365	-0.0875	-0.210401	0.00939781	-0.025	-0.130201	-0.0177007	-0.00520073	-0.0427007	12.1927	8.63275	0.18458	2	13.5052	11.4794	0.902811	0.00382592	M	M	I	S	G	A	V	F	P	R	F	K	R	G	N	G	T	M	M
A1	ATGATACAACACATCCAAAACGCTCGCCTTCCAAAACGCGGGAAGGGAACATAAACAACAAGCGACAGAACCCCACC	MIQHIQNARLPKRGKGT*	GGGAACGACTCCCA	mix2-Azi-2_24	0.115977	0.00604047	0.184536	0.00271821	0.0157052	0.0286922	0	0	0	0	0.00271821	-0.0930233	0	-0.0465116	-0.0465116	0.012987	0.00271821	-0.186047	6.8528	3.82689	0.184536	2	7.25905	4.89564	0.944036	0.00266773	M	I	Q	H	I	Q	N	A	R	L	P	K	R	G	K	G	T	M	I
E1	ATGCCCGGATGACTAAAGAGATCTGGTAGGCGCAAACGCGGAAGGGAACATAAACAACAAGCGACAGAACCCCACC	MPG*	AACGGGGCGGTGTGG	mix2-Azi-2_24	-0.174841	-0.00833818	-0.0204904	0.184471															86.6835	60.0733	0.184471	3	87.615	45.4113	0.989368	0.0121162	M	P	G															P	G
E2	ATGCGCCCACCCATCGCACGATGTCTATCCCAGAAACGCGGGAAGGGAACATAACCAGAAAGCAAAAGCAGGAAGCC	MRPPIARCLSQKRGKGT*	GCGGCCAGAGGCGGC	mix2-Azi-2_24	-0.0285714	0.00779221	-0.0207792	0.012987	0.184416	0.0363636	0	-0.0571429	-0.0285714	-0.0285714	-0.0571429	0	0	-0.0285714	-0.0285714	0.0363636	0	0	4.89486	2.93692	0.184416	4	5.90853	3.3763	0.82844	0.00226442	M	R	P	P	I	A	R	C	L	S	Q	K	R	G	K	G	T	P	P
E1	ATGAGACACAGTCATGGCCAATCACATGTTTCCAAACGCGGGAAGGGAACATAAACAACAAGCGACAGAACCCCACC	MRHSHGQSHVSKRGKGT*	GGGGTGGGGATAAGG	mix2-Azi-2_24	-0.0104665	0.184323	0.00702751	-0.0192509	-0.0290072	0.0256803	-0.03125	0	0.00478469	0.00478469	-0.0186528	-0.0216806	0	0.00478469	-0.0234375	0	0.00478469	-0.0577153	18.6005	15.0406	0.184323	1	21.6083	16.7127	0.860801	0.00499795	M	R	H	S	H	G	Q	S	H	V	S	K	R	G	K	G	T	-	M
E2	ATGGCCGCGAGATCTGTCCGCTATGCTCGTCTTAAACGCGGGAAGGGAACATAACCAGAAAGCAAAAGCAGGAAGCC	MAARSVRYARLKRGKGT*	GGCGGGGATGGCAGC	mix2-Azi-2_24	0.0267986	0.000719424	-0.0439748	0.0442446	0.183993	0.0234712	-0.0375	-0.0231115	0.00719425	0.00719425	-0.0178058	-0.05	-0.0356115	0.0143885	-0.025	0	0	0	12.3706	9.25574	0.183993	4	13.5052	9.45365	0.915991	0.00383042	M	A	A	R	S	V	R	Y	A	R	L	K	R	G	K	G	T	A	R
E2	ATGTCGCAATCCAACGCCTGCCTATGTGTGATGAAACGCGGGAAGGGAACATAACCAGAAAGCAAAAGCAGGAAGCC	MSQSNACLCVMKRGKGT*	CCACGGAATTGAGGC	mix2-Azi-2_24	-0.0488038	0.183732	0.0851675	0.0842105	0.0870813	-0.0564593	-0.0545455	-0.0727273	0	0	0	-0.0181818	0	0	-0.0258373	-0.0545455	0	-0.0909091	8.45476	6.40782	0.183732	1	9.28483	6.41497	0.910599	0.0030471	M	S	Q	S	N	A	C	L	C	V	M	K	R	G	K	G	T	-	M
E2	ATGGCTCACGGCTGTCATCCTGCTAGGCGGGCGAAACGCGGGAAGGGAACATAACCAGAAAGCAAAAGCAGGAAGCC	MAHGCHPARRAKRGKGT*	TGAACGGTTCACCGC	mix2-Azi-2_24	-0.0914286	0.164082	0.183673	-0.04	0.0204082	0.122449	0.0204082	-0.04	-0.16	0	0	0	0.0204082	-0.04	0	0	0	-0.16	4.36088	2.49193	0.183673	2	4.22038	2.02578	1.03329	0.0019684	M	A	H	G	C	H	P	A	R	R	A	K	R	G	K	G	T	M	A
E2	ATGCGTCAAGTCTGGCATTGAGTCTTCATCTCGAAACGCGGGAAGGGAACATAACCAGAAAGCAAAAGCAGGAAGCC	MRQVWH*	AAAACTAGCCGGGGC	mix2-Azi-2_24	-0.102329	0.0454372	0.183658	-0.067774	0.0931653	-0.0513555	-0.0740741												8.63275	6.31882	0.183658	2	9.11602	5.73971	0.946987	0.00304815	M	R	Q	V	W	H												M	R
O1	ATGTAGATAAGATATAGACGAGGCAGGCACGTTAAACGCGGGAAGGGAACATAAACAACAAGCGACAGAACCCCACC	M*	GGGGCGGGGCCGAGG	mix2-Azi-2_24	-0.182204	0.183455																	28.2122	15.7526	0.183455	1	29.3738	10.973	0.960453	0.00618503	M																	-	M
O1	ATGTAAGGCGGAACTTGGCTACATCTCGGCACAAACGCGGGAAGGGAACATAAACAACAAGCGACAGAACCCCACC	M*	GAGCCTGGGGGGACA	mix2-Azi-2_24	-0.171627	0.183386																	110.001	68.617	0.183386	1	111.924	51.151	0.982814	0.0139304	M																	-	M
A1	ATGACACAACATGACACACTAAATCCTATGGGGAAACGCGGGAAGGGAACATAAACAACAAGCGACAGAACCCCACC	MTQHDTLNPMGKRGKGT*	ATGGGACACAGTGCA	mix2-Azi-2_24	-0.0333333	0.045098	0.183333	0.1	-0.0127451	-0.0421569	-0.0421569	-0.0882353	-0.117647	0	-0.0294118	-0.0294118	0.0333333	0	0	0.0333333	0	0	5.33985	2.84792	0.183333	2	5.73971	2.86986	0.930333	0.00229079	M	T	Q	H	D	T	L	N	P	M	G	K	R	G	K	G	T	M	T
E1	ATGTATCCTACACGTCGGGACAATTGGGGCCGCAAACGCGGGAAGGGAACATAAACAACAAGCGACAGAACCCCACC	MYPTRRDNWGRKRGKGT*	ACGGCGCGAGTTTGT	mix2-Azi-2_24	0.204167	0.183333	-0.0416667	-0.075	-0.0666667	0	0.03125	-0.0354167	-0.0333333	0	0	-0.0333333	0	-0.0333333	0	0	0	-0.1	5.69584	3.20391	0.183333	1	5.06445	3.88275	1.12467	0.00224937	M	Y	P	T	R	R	D	N	W	G	R	K	R	G	K	G	T	-	M
E1	ATGCTCCGTCCATCACCCTCTTCCCCGTCCCGAAAACGCGGGAAGGGAACATAAACAACAAGCGACAGAACCCCACC	MLRPSPSSPSRKRGKGT*	GGAGCAGGCGCCCCC	mix2-Azi-2_24	-0.0408046	0	0.0155172	0.0333333	0.05	0.183333	0	0	0	0	0	-0.0689655	-0.0344828	-0.0344828	-0.103448	0	0	0	5.33985	1.69095	0.183333	5	4.89564	1.35052	1.09074	0.00218369	M	L	R	P	S	P	S	S	P	S	R	K	R	G	K	G	T	P	S
A1	ATGGGTTAAAGGGGAGATCGACAGGAGCCCAACAAACGCGGGAAGGGAACATAAACAACAAGCGACAGAACCCCACC	MG*	TGGACAGGCTGAGCG	mix2-Azi-2_24	-0.000959386	-0.0262232	0.183243																9.43373	4.36088	0.183243	2	9.96009	3.88275	0.947153	0.00320797	M	G																M	G
E1	ATGTATAAAGGTCCTCGGGGAGACGACTTCTCCAAACGCGGGAAGGGAACATAAACAACAAGCGACAGAACCCCACC	MYKGPRGDDFSKRGKGT*	GGCGTGGGCGGGGTG	mix2-Azi-2_24	-0.178155	0.183104	0.00919053	0.0130788	-0.0151997	0.13503	0	-0.0243902	0	0	-0.058678	-0.0487805	0.0144928	0.0289855	0.0144928	-0.0243902	0	-0.0487805	6.14082	4.53887	0.183104	1	6.92142	3.88275	0.88722	0.00252457	M	Y	K	G	P	R	G	D	D	F	S	K	R	G	K	G	T	-	M
E2	ATGATAAACAGGGAGAACAGACGACGCAATTGCAAACGCGGGAAGGGAACATAACCAGAAAGCAAAAGCAGGAAGCC	MINRENRRRNCKRGKGT*	TTGTTCGGGGCTAAG	mix2-Azi-2_24	-0.087146	0.183007	0.115468	0.0925926	0.00108932	-0.0294118	-0.205882	0	0	0.0185185	0	-0.0882353	0	0	0	0	0	0	4.80586	4.09388	0.183007	1	5.73971	4.38919	0.8373	0.00221532	M	I	N	R	E	N	R	R	R	N	C	K	R	G	K	G	T	-	M
E1	ATGCACCCCGCTCGCAGTCGCCAGCACTCAGCAAACGGGAAGGGAACATAAACAACAAGCGACAGAACCCCACC	MHPARSRQHSANGKGT*	CACGCCCGGAGTCGC	mix2-Azi-2_24	-0.034117	0.0453698	0.00408544	-0.0129014	0.0164851	0.182985	-0.0188503	-0.0101778	-0.0110378	-0.0234375	-0.015625	-0.0174885	-0.00645069	-0.00322534	-0.00967603	0	-0.078125		19.4014	18.2445	0.182985	5	21.6083	19.4137	0.897869	0.00502504	M	H	P	A	R	S	R	Q	H	S	A	N	G	K	G	T		A	R
E2	ATGTACCCAAGCGGCTTCTGGAGATTGGTCCGTAAACGCGGGAAGGGAACATAACCAGAAAGCAAAAGCAGGAAGCC	MYPSGFWRLVRKRGKGT*	GGGCGGTGGCCAGGA	mix2-Azi-2_24	-0.195745	0.182979	0.0638298	0.0212766	0.0212766	0.0425532	0	0.00255319	0	0	0	0	-0.0187234	0	-0.08	0	0	-0.04	4.18288	2.49193	0.182979	1	4.22038	1.68815	0.991115	0.00193651	M	Y	P	S	G	F	W	R	L	V	R	K	R	G	K	G	T	-	M
E1	ATGGCAATTCCGAGCCGATCCCCCTGGCCGTCGAAACGCGGGAAGGGAACATAAACAACAAGCGACAGAACCCCACC	MAIPSRSPWPSKRGKGT*	TCTGGGGTTCTACAC	mix2-Azi-2_24	-0.087108	0.0731707	-0.033101	0.0499419	-0.033101	0.182927	-0.0110337	-0.047619	0	0	0	-0.0238095	0	-0.0238095	-0.0238095	0.0127758	0	-0.0354239	7.29779	4.80586	0.182927	5	7.09024	4.05156	1.02927	0.002676	M	A	I	P	S	R	S	P	W	P	S	K	R	G	K	G	T	P	S
A1	ATGAATATTCATCAATATATAGGACTGTCAGTGAAACGCGGGAAGGGAACATAAACAACAAGCGACAGAACCCCACC	MNIHQYIGLSVKRGKGT*	GGGGCCGGGACGCTG	mix2-Azi-2_24	0.235493	0.182861	0.01417	0.0283401	-0.0209177	0.0350877	0	0	0	0	-0.0452092	0	0	0.0175439	-0.00337382	0	-0.0384615	-0.32861	5.07286	3.29291	0.182861	1	4.38919	3.54512	1.15576	0.00207533	M	N	I	H	Q	Y	I	G	L	S	V	K	R	G	K	G	T	-	M
E1	ATGAAAAATAAATGGACGTGGGTCTCGTAGTGGAAACGCGGGAAGGGAACATACAACAAGCGACAGAACCCCACC	MKNKWTWVS*	CGCGGCCAGGAACCG	mix2-Azi-2_24	-0.0890456	0.00744223	0.0343387	0.0757279	0.182791	-0.156678	0	-0.00900901	-0.045045	0.0107064									18.4225	16.9095	0.182791	4	18.7385	15.531	0.983136	0.00473459	M	K	N	K	W	T	W	V	S									N	K
O2	ATGCAGATGAATTCCGCACTGACTAGCGCGTCGAAACGCGGGAAGGGAACATAACCAGAAAGCAAAAGCAGGAAGCC	MQMNSALTSASKRGKGT*	ACGTGGGGCAAAGCG	mix2-Azi-2_24	0.0142221	0.00566522	0.00421941	-0.0414859	-0.0288277	0.00156384	0.0394205	0.182703	-0.0125402	-0.0475052	-0.013986	-0.041958	-0.0027736	-0.00699301	-0.00699301	0	-0.020979	-0.027972	21.0924	20.1134	0.182703	7	24.1406	23.4653	0.873733	0.00531967	M	Q	M	N	S	A	L	T	S	A	S	K	R	G	K	G	T	A	L
E1	ATGGCACAAGTAACGCGGCGCCGGCCAGACATCAAACGCGGGAAGGGAACATAAACAACAAGCGACAGAACCCCACC	MAQVTRRRPDIKRGKGT*	GGTGCGGCGCCAGCT	mix2-Azi-2_24	-0.0472973	0.0202703	0.0405405	-0.0135135	0.182432	0.0337838	-0.0202703	-0.0405405	0.00675676	0.0135135	-0.0135135	-0.0810811	-0.0135135	0.027027	-0.0202703	-0.027027	-0.00675676	-0.0337838	13.1716	10.1457	0.182432	4	12.4923	8.9472	1.05438	0.00378057	M	A	Q	V	T	R	R	R	P	D	I	K	R	G	K	G	T	Q	V
E1	ATGCGATTACCCTCCGGTCTGAGAGCAGCAGCCAAACGCGGGAAGGGAACATAAACAACAAGCGACAGAACCCCACC	MRLPSGLRAAAKRGKGT*	ATCCCCGAGAGTCAC	mix2-Azi-2_24	-0.140736	-0.0440008	0.182242	-0.0193803	0.0393013	0.00794344	-0.0146808	0.0218341	-0.00952381	0	-0.00952381	0	-0.0249948	0	-0.000790186	0	0.0131004	0.00436681	20.3804	13.2606	0.182242	2	17.7256	8.9472	1.14977	0.00478535	M	R	L	P	S	G	L	R	A	A	A	K	R	G	K	G	T	M	R
A2	ATGCAACAAAGTAGACACAACCGCAAAGACCACAAACGCGGGAAGGGAACATAACCAGAAAGCAAAAGCAGGAAGCC	MQQSRHNRKDHKRGKGT*	ACTGCGTGGAGTGCC	mix2-Azi-2_24	-0.0699201	-0.0156356	0.0437932	0.182009	0.0839989	0.0361446	-0.0320834	-0.0164478	0.0060241	0	0	-0.011236	-0.011236	-0.0276838	0.0060241	-0.0449438	0	-0.123596	14.7736	9.07774	0.182009	3	15.0245	8.10313	0.983296	0.00412746	M	Q	Q	S	R	H	N	R	K	D	H	K	R	G	K	G	T	Q	Q
A1	ATGATTTATAAGGGAATGCAGCATTGTACGCGGAAACGCGGGAAGGGAACATAAACAACAAGCGACAGAACCCCACC	MIYKGMQHCTRKRGKGT*	GGCACCGAAAGCGGG	mix2-Azi-2_24	0.0949657	-0.0549199	0.0701754	0.181922	-0.149504	0.0263158	-0.0114416	0.0179252	-0.00572082	-0.0549199	0.00610221	0.00610221	-0.0114416	-0.0289855	-0.0724638	-0.0114416	0.00877193	-0.00572082	10.1457	7.47579	0.181922	3	11.6482	9.62246	0.871008	0.00341249	M	I	Y	K	G	M	Q	H	C	T	R	K	R	G	K	G	T	I	Y
E2	ATGTCTCTAGTCGGCCACCCACCCTCCCCCTTAACGCGGAAGGGAACATAACCAGAAAGCAAAAGCAGGAAGCC	MSLVGHPPSPLTRKGT*	GGGGGATAGGAACCG	mix2-Azi-2_24	-0.078516	0.181838	0.0142364	0.0360224	0.00323555	-0.0314927	0.00970664	0	-0.0657895	-0.0657895	0.00819672	-0.0444349	0.0245902	0	0	0	0.00819672		10.8577	6.8528	0.181838	1	12.8299	7.09024	0.846277	0.00358401	M	S	L	V	G	H	P	P	S	P	L	T	R	K	G	T		-	M
E2	ATGTCTAAGTTTCGTCTTAAAGTTAGCCCGGGCAAACGCGGGAAGGGAACATAACCAGAAAGCAAAAGCAGGAAGCC	MSKFRLKVSPGKRGKGT*	GGGGTAGGCGAAGGCA	mix2-Azi-2_24	0.0841751	0.144108	0	0.181818	0.0363636	0.0545455	-0.0740741	-0.0188552	0.0181818	0	0	-0.111111	-0.037037	0	-0.037037	-0.0558923	-0.037037	-0.111111	4.89486	2.66992	0.181818	3	4.55801	2.70104	1.0739	0.00206476	M	S	K	F	R	L	K	V	S	P	G	K	R	G	K	G	T	S	K
E1	ATGAAAAAAGTCGTGCACAGCTCGGGCCGACGGAAACGCGGGAAGGGAACATAAACAACAAGCGACAGAACCCCACC	MKKVVHSSGRRKRGKGT*	GGCCGGGGGGAGACA	mix2-Azi-2_24	0.0936073	0.1621	0.18167	0.0410959	0.0345727	0.030985	-0.0339204	-0.0952381	0	0	-0.047619	-0.119048	-0.0238095	-0.0815395	0	-0.0238095	-0.047619	-0.0714286	6.49681	4.80586	0.18167	2	7.09024	5.90853	0.916305	0.00256621	M	K	K	V	V	H	S	S	G	R	R	K	R	G	K	G	T	M	K
E2	ATGCTATCATAAAGCCCTAGGGTGACATGCCTGAAACGCGGGAGGGAACATAACCAGAAAGCAAAAGCAGGAAGCC	MLS*	AGCCCGGAGGGAGCA	mix2-Azi-2_24	-0.233746	0.181631	0.0356037	0.0650155															9.07774	5.78483	0.181631	1	9.62246	3.71393	0.943391	0.00311068	M	L	S															-	M
A2	ATGAAATATAAGGGATAAAGGCAGGGCTCGGTTAAACGCGGGAGGGAACATAACCAGAAAGCAAAAGCAGGAAGCC	MKYKG*	AGGGGAGGCCTGGCC	mix2-Azi-2_24	-0.0217969	-0.0339651	-0.0715295	0.181628	0.00736306	-0.0106822													49.0376	26.7882	0.181628	3	50.3069	26.1663	0.974769	0.00850378	M	K	Y	K	G													K	Y
E1	ATGGTTCTACGTTCTGACTGTTTGAGTATGGCAAAACGCGGGAAGGGAACATAAACAACAAGCGACAGAACCCCACC	MVLRSDCLSMAKRGKGT*	TAGGGGCATTAGTTA	mix2-Azi-2_24	0.0885965	0.0614035	0.157895	0.181579	-0.022807	-0.0166667	-0.05	-0.05	-0.0333333	0	0	-0.0166667	-0.0666667	-0.0166667	-0.0333333	0	-0.05	-0.0666667	8.45476	5.87383	0.181579	3	10.1289	7.25905	0.834716	0.00309131	M	V	L	R	S	D	C	L	S	M	A	K	R	G	K	G	T	V	L
E1	ATGCGTCGACGGGTTATACTCACGCGGGGACCCAAACGCGGGAAGGGAACATAAACAACAAGCGACAGAACCCCACC	MRRRVILTRGPKRGKGT*	GGAGAGACGCGGGG	mix2-Azi-2_24	0.0297619	-0.014881	0.181548	-0.00595238	0	-0.0252976	-0.0535714	-0.0327381	-0.0178571	0	0	-0.0178571	0	0	-0.0357143	0	0	-0.0178571	8.54376	4.53887	0.181548	2	9.45365	5.40208	0.903752	0.00303681	M	R	R	R	V	I	L	T	R	G	P	K	R	G	K	G	T	M	R
E2	ATGATACCGCCGCGAGCGACATCGCGTGGCCAGAAACACGGGAAGGGAACATAACCAGAAAGCAAAAGCAGGAAGCC	MIPPRATSRGQKHGKGT*	TCGTATGTGGAGAGT	mix2-Azi-2_24	0	-0.0238095	-0.0357143	-0.0357143	0.181548	0	0	0	0	0	0	-0.0357143	0	0	0	0	0	-0.0505952	4.27188	4.27188	0.181548	4	4.72682	4.72682	0.903752	0.00200069	M	I	P	P	R	A	T	S	R	G	Q	K	H	G	K	G	T	P	P
A1	ATGTAAACCCCAGGAAACCAGCCGCACACCCTGAAACGCGGGAAGGGAACATAAACAACAAGCGACAGAACCCCACC	M*	GCATCACGAGCGGCC	mix2-Azi-2_24	-0.142857	0.181445																	7.74278	2.49193	0.181445	1	7.09024	1.35052	1.09203	0.00270204	M																	-	M
E2	ATGCCCGGTTGCCCTGTCCGCCCGCAGGGGCCCAAACGCGGGAAGGGAACATAACCAGAAAGCAAAAGCAGGAAGCC	MPGCPVRPQGPKRGKGT*	CTCGGCGGCGATCAC	mix2-Azi-2_24	-0.180147	0.0367647	0.181373	0.00980392	0.0294118	-0.0208333	0.00735294	-0.0318627	0	0	0	-0.0208333	0	0.00980392	0	0	0	0	9.07774	4.09388	0.181373	2	8.10313	2.02578	1.12028	0.00294965	M	P	G	C	P	V	R	P	Q	G	P	K	R	G	K	G	T	M	P
E1	ATGCCCATTTGTATCAATTCACGCCCAGCCGCTAAACGCGGGAAGGGAACATAAACAACAAGCGACAGAACCCCACC	MPICINSRPAAKRGKGT*	CCCGGGAAGAGACTC	mix2-Azi-2_24	0.0804954	0.0464396	0.181115	0.0345717	0.0175439	-0.0768834	-0.0412797	-0.0531476	0	0.0877193	0.0175439	0	0	-0.0294118	-0.176471	0	-0.0294118	-0.0588235	5.07286	3.4709	0.181115	2	5.73971	4.38919	0.883817	0.00222839	M	P	I	C	I	N	S	R	P	A	A	K	R	G	K	G	T	M	P
E2	ATGCCTGTGCGCTGCCGGCTTCCCCATCGATGTAAACGCGGGAAGGGAACATAACCAGAAAGCAAAAGCAGGAAGCC	MPVRCRLPHRCKRGKGT*	GTGGGCACGCTGCGA	mix2-Azi-2_24	-0.166667	0.0407637	0.0175439	0	0.0877193	0.0232198	-0.0588235	0.181115	0.0113519	0.0526316	0.0175439	-0.0588235	-0.0588235	-0.0882353	0	0.0175439	0.0350877	-0.0237358	5.07286	3.3819	0.181115	7	5.73971	2.70104	0.883817	0.00222839	M	P	V	R	C	R	L	P	H	R	C	K	R	G	K	G	T	R	L
E2	ATGCGCTGGTAAGGTCGGGGCCCCGTGCGTGGAACGCGGGAAGGGAACATAACCAGAAAGCAAAAGCAGGAAGCC	MRW*	GCGGGGCCCGCTCCG	mix2-Azi-2_24	-0.0806452	-0.0597372	0.181004	-0.0179211															4.80586	2.40293	0.181004	2	5.23327	2.1946	0.918329	0.00213099	M	R	W															M	R
E2	ATGTCTGCAATGCGTGAACTGTTCTACGCTCAGAAACGCGGGAAGGGAACATAACCAGAAAGCAAAAGCAGGAAGCC	MSAMRELFYAQKRGKGT*	CAGCGGGAGGTGGTT	mix2-Azi-2_24	0.130145	0	-0.00544794	0.180993	-0.0375303	0.0472155	0.0338983	0	0.0169492	0	0.0169492	-0.0187651	-0.0562954	0	-0.0357143	0	-0.107143	0.0847458	5.25085	4.00489	0.180993	3	4.72682	3.03867	1.11086	0.00212239	M	S	A	M	R	E	L	F	Y	A	Q	K	R	G	K	G	T	S	A
E1	ATGTAGCACGCCCAGGGGAAGCACCAATCTCGCAAACGCGGGAAGGGAACATAAACAACAAGCGACAGAACCCCACC	M*	CGGGGGGGGCGGGGC	mix2-Azi-2_24	-0.182857	0.180952																	15.5746	8.98874	0.180952	1	15.1934	6.07734	1.02509	0.00418329	M																	-	M
E1	ATGTCGCGAACTACGTCATTCCTGGCCGGGGTCAAACGCGGGAAGGGAACATAAACAACAAGCGACAGAACCCCACC	MSRTTSFLAGVKRGKGT*	GGAGCGGGGGCGGCC	mix2-Azi-2_24	0.0119048	0.00238095	0.180952	-0.12619	-0.052381	0.0047619	-0.0285714	-0.0285714	0	0	-0.0285714	0	0.05	0.0047619	0.0166667	0	-0.0285714	0	5.33985	4.09388	0.180952	2	5.90853	4.72682	0.903752	0.00228086	M	S	R	T	T	S	F	L	A	G	V	K	R	G	K	G	T	M	S
E1	ATGCCTAGGGACGTGGCTCGCCAGCGCGGTTCAAAACGCGGGAAGGGAACATAAACAACAAGCGACAGAACCCCACC	MPRDVARQRGSKRGKGT*	GAGCCGAATGCATAA	mix2-Azi-2_24	0.136752	0.180912	0.165242	-0.115385	0	0.0185185	-0.0384615	-0.212251	0	0	0	-0.0384615	0	-0.0384615	-0.019943	0	0	-0.0384615	4.80586	2.66992	0.180912	1	4.38919	3.03867	1.09493	0.00202006	M	P	R	D	V	A	R	Q	R	G	S	K	R	G	K	G	T	-	M
E1	ATGGGTCGTAGCGTCGAGCGACTTCCAGTGCCTAAACGCGGGAAGGGAACATAAACAACAAGCGACAGAACCCCACC	MGRSVERLPVPKRGKGT*	GTCGGGGTCTGTACG	mix2-Azi-2_24	0.00820696	-0.106869	0.0146298	0.0777877	0	0.18091	0.0462087	-0.0256913	0.0105263	-0.0169492	-0.00231936	-0.0847458	0	0	-0.0508475	0	-0.0169492	0	8.45476	8.09877	0.18091	5	9.96009	9.28483	0.848863	0.00306438	M	G	R	S	V	E	R	L	P	V	P	K	R	G	K	G	T	S	V
E2	ATGCCCCGGGGTCGTTCTCTGGGCACGCTTACCAAACGCGGGAATGGAACATAACCAGAAAGCAAAAGCAGGAAGCC	MPRGRSLGTLTKRGNGT*	TGGTTTCGCAGA	mix2-Azi-2_24	-0.179712	-0.027027	0.012987	0.012987	0.180765	0	0	0	0	0	0	0	0	0	0	0	0	0	6.8528	1.60195	0.180765	4	6.24616	0.33763	1.09712	0.00249762	M	P	R	G	R	S	L	G	T	L	T	K	R	G	N	G	T	R	G
E1	ATGCGCGCTAGAACGCGGTCGTCGGTCGGGCACAAACGCGGGAAGGGAACATAAACAACAAGCGACAGAACCCCACC	MRARTRSSVGHKRGKGT*	TGTTAGACTAATAAT	mix2-Azi-2_24	0.0174636	0.0769231	-0.0120582	0.180457	-0.0656965	0	0.0307692	0	-0.027027	0	-0.027027	-0.0540541	-0.0116424	0	0	-0.027027	0	-0.0810811	5.78483	3.02591	0.180457	3	6.24616	3.3763	0.926143	0.0023694	M	R	A	R	T	R	S	S	V	G	H	K	R	G	K	G	T	R	A
E1	ATGTACCGTCGCCCCGCTTGCTGCCCACCCCTGAAACGCGGGAAGGGAACATAAACAACAAGCGACAGAACCCCACC	MYRRPACCPPLKRGKGT*	CCGTAACCCGCGTTC	mix2-Azi-2_24	0.180375	0.180375	0.031746	0	0.033189	0.033189	0.017316	0.018759	-0.0909091	0	0	0.031746	-0.121212	-0.04329	-0.0909091	0	-0.030303	-0.151515	5.60684	3.73789	0.180375	1	5.5709	4.72682	1.00645	0.00226671	M	Y	R	R	P	A	C	C	P	P	L	K	R	G	K	G	T	-	M
E2	ATGAAACGCCGGCCCTAGCGCTTCTCCTGCGCCAAACGCGGGAAGGAAACATAACCAGAAAGCAAAAGCAGGAAGCC	MKRRP*	GACGTTCGCAAGTCC	mix2-Azi-2_24	-0.108134	0.0587464	-0.0639595	0.18002	-0.02384	-0.0503933													20.5584	14.2396	0.18002	3	23.9717	14.0117	0.85761	0.00519024	M	K	R	R	P													K	R
E1	ATGCCCCCACTGGATCGCCTATAGAGAGGGACCAAACGCGGGAAGGGAACATAAACAACAAGCGACAGAACCCCACC	MPPLDRL*	CCGTCAAGAACCCC	mix2-Azi-2_24	-0.390968	0.18	0.107742	0.06	0.02	0	0.02	-0.0322581											4.44987	2.31393	0.18	1	5.23327	0.67526	0.850305	0.00207064	M	P	P	L	D	R	L											-	M
E2	ATGGGGCAGGCAAACGATTGCTTGGGTGCAGCCAAACGCGGGAAGGGAACATAACCAGAAAGCAAAAGCAGGAAGCC	MGQANDCLGAAKRGKGT*	TAAAAGCGGTAGATA	mix2-Azi-2_24	0.08	0.04	-0.06	0.18	0	0	-0.2	0.02	0.02	0	0	-0.08	0.02	0	0	0	0	-0.04	4.44987	2.58093	0.18	3	4.22038	2.86986	1.05438	0.0019408	M	G	Q	A	N	D	C	L	G	A	A	K	R	G	K	G	T	G	Q
E2	ATGATGCTATAGGGCAGGCAGTCCCGGACCTTCAAACGCGGGAAGGAACATAACCAGAAAGCAAAAGCAGGAAGCC	MML*	TAGGGCAGGGCAGA	mix2-Azi-2_24	-0.18	0	0.18	0.06															4.44987	2.93692	0.18	2	4.22038	1.68815	1.05438	0.0019408	M	M	L															M	M
E1	ATGGCCGGCGGACGTAGGGGACACCCCGCCCGAAAACGCGGGAAGGGAACATAAACAACAAGCGACAGAACCCCACC	MAGGRRGHPARKRGKGT*	AACGCCGTTAAAAGT	mix2-Azi-2_24	-0.0238095	-0.116246	0.0196078	0.0819328	0.0588235	-0.191176	0.0392157	0.179972	0.0392157	0	-0.0357143	-0.0714286	0	0	0	0	0	0	4.53887	2.93692	0.179972	7	4.72682	3.03867	0.960237	0.00201985	M	A	G	G	R	R	G	H	P	A	R	K	R	G	K	G	T	R	G
E2	ATGGCACAGTCCTTAATCGCCTGAGTGACGTGGAACCGGGAAGGGAACATAACCAGAAAGCAAAAGCAGGAAGCC	MAQSLIA*	CGGGGAAGGAACGTA	mix2-Azi-2_24	0.0144377	0.0119048	-0.0306484	-0.0681358	-0.131966	0.047619	0.0263425	0.179838											7.47579	7.20879	0.179838	7	7.93431	7.7655	0.94221	0.00274123	M	A	Q	S	L	I	A											I	A
A2	ATGATAAACACGACGCACGCATCCGTTACGCGCAAACGCGGGAAGGGAACATAACCAGAAAGCAAAAGCAGGAAGCC	MINTTHASVTRKRGKGT*	CACCCGCGGGCCAG	mix2-Azi-2_24	0.0595753	0.0936839	-0.00220649	0.179829	0.0662867	0.0923049	-0.000275811	-0.0961662	-0.0142503	-0.0410959	-0.0416475	-0.0480831	-0.0623334	0.00671141	-0.0136986	-0.0273973	-0.00698722	-0.0136986	13.2606	11.6587	0.179829	3	12.3235	9.96009	1.07604	0.00371892	M	I	N	T	T	H	A	S	V	T	R	K	R	G	K	G	T	I	N
E2	ATGCCGACGCGCAACCAACGCTTGCGTCCACTGAAACGCGGGAAGGGAACATAACCAGAAAGCAAAAGCAGGAAGCC	MPTRNQRLRPLKRGKGT*	GACTTGCCACAACCC	mix2-Azi-2_24	-0.0166667	0.0547619	0.179762	-0.0873016	0	0	-0.0154762	0.0138889	-0.0285714	0	0	-0.100397	0	0	0	0	0	0	6.40782	2.66992	0.179762	2	5.90853	2.36341	1.0845	0.00239369	M	P	T	R	N	Q	R	L	R	P	L	K	R	G	K	G	T	M	P
E1	ATGCTCGTGTGGCTGCGGCCCCGTCGAACGGGGAAACGCGGGAAGGGAACATAAACAACAAGCGACAGAACCCCACC	MLVWLRPRRTGKRGKGT*	AGTGGGGGGGCGACG	mix2-Azi-2_24	-0.218919	0.0290541	0	0.17973	0.0425676	0	0.0135135	0.0155405	-0.05	0	0	0	0	0	0	0	0	-0.025	6.58581	2.66992	0.17973	3	6.7526	1.35052	0.975299	0.00251206	M	L	V	W	L	R	P	R	R	T	G	K	R	G	K	G	T	L	V
E1	ATGGCCCCCCCTACGTACCCTGGTCGCCCCCGCAAACGCGGGAAGGGAACATAAACAACAAGCGACAGAACCCCACC	MAPPTYPGRPRKRGKGT*	AACAGGGCTACCTGA	mix2-Azi-2_24	-0.106476	0	-0.00422955	0.0174272	0.179677	0.0141102	0.00758161	0.00649351	0.00324675	-0.00540541	-0.0216216	-0.0205335	0	-0.00540541	-0.00540541	0	-0.0108108	-0.0108108	27.4112	13.4386	0.179677	4	31.2308	10.8042	0.877698	0.00611722	M	A	P	P	T	Y	P	G	R	P	R	K	R	G	K	G	T	P	P
O1	ATGGTTGATTACCGGGAGGCATCTGACCTTTCGAAACGCGGGAAGGGAACATAAACAACAAGCGACAGAACCCCACC	MVDYREASDLSKRGKGT*	GGGGCCCGCGGCGCC	mix2-Azi-2_24	-0.118335	0.00377264	-0.0360915	-0.000188632	0.00377264	0.00238934	0.179577	0.00446429	-0.00962022	-0.00257797	0	-0.00704225	-0.0013833	0.0133929	0.00892857	-0.0333249	0.00188632	-0.00257797	19.9354	10.5017	0.179577	6	23.9717	9.62246	0.831622	0.00512976	M	V	D	Y	R	E	A	S	D	L	S	K	R	G	K	G	T	R	E
E1	ATGACGCCAACTCTGGTCGCCGTGCCGTAGTTGAACGCGGAAGGGAACATAAACAACAAGCGACAGAACCCCACC	MTPTLVAVP*	TTCCGAAGAGGTGCG	mix2-Azi-2_24	-0.179487	0.179487	-0.0384615	0.025641	0.0128205	0	0	0.025641	0.0384615	-0.0769231									6.9418	3.73789	0.179487	1	6.58379	2.1946	1.05438	0.00252939	M	T	P	T	L	V	A	V	P									-	M
E2	ATGCCTGTACCGTAAGTCGCACTCGCGTCGAGAAACGCGGGAAGGGAACATAACCAGAAAGCAAAAGCAGGAAGCC	MPVP*	GTACCGGAGGATGGA	mix2-Azi-2_24	-0.189744	0.0153846	-0.0410256	-0.0153846	0.179487														5.78483	4.80586	0.179487	4	6.58379	4.22038	0.878648	0.0023943	M	P	V	P														V	P
E2	ATGCGCTGTTTCGGCTAGAGTACGCGCGGTAGAAACGCGGGAAGGGAACATAACCAGAAAGCAAAAGCAGGAAGCC	MRCFG*	CCGGGGGCTGAGGAG	mix2-Azi-2_24	0.0324028	-0.00348953	-0.0962114	-0.0418744	-0.00797607	0.179462													5.25085	3.3819	0.179462	5	5.73971	3.88275	0.914828	0.0022311	M	R	C	F	G													F	G
A1	ATGACAAGAAAAAAAAACCACGCTACGACGCGCAAACGCGGGAAGGGAACATAAACAACAAGCGACAGAACCCCACC	MTRKKNHATTRKRGKGT*	AAGGGAGACTTACCG	mix2-Azi-2_24	0.0562638	0.00135985	-0.0526942	0.133435	0.17933	0.0523542	-0.0754717	0	0	0	-0.0188679	-0.0377358	-0.113208	-0.0377358	0.0171681	0	0	0	9.87872	7.74278	0.17933	4	8.9472	6.58379	1.10411	0.00308221	M	T	R	K	K	N	H	A	T	T	R	K	R	G	K	G	T	R	K
E1	ATGGTAGCGCGCGTCCAGCCCCGCACCAAGTGGAAACGCGGGAAGGGAACATAAACAACAAGCGACAGAACCCCACC	MVARVQPRTKWKRGKGT*	TGGGACGGTCGGGGC	mix2-Azi-2_24	0.196212	0.17931	0.110053	-0.0284604	0.0482759	0.0456532	-0.0359398	-0.000291404	-0.028169	-0.0776105	-0.028169	-0.098883	-0.028169	0	-0.035357	0.00689655	-0.0140845	-0.169014	12.9046	8.00977	0.17931	1	11.9859	9.28483	1.07665	0.00364731	M	V	A	R	V	Q	P	R	T	K	W	K	R	G	K	G	T	-	M
O2	ATGCAGTTTGAATAGTAGAGCACATACCCACGTAACCGGGAAGGGAACATAACCAGAAAGCAAAAGCAGGAAGCC	MQFE*	CATCCCCTGGTTGCC	mix2-Azi-2_24	-0.0817693	-0.00936299	-0.0165275	-0.0677959	0.178993														120.325	49.8386	0.178993	4	128.131	42.3726	0.939077	0.0145492	M	Q	F	E														F	E
O2	ATGTATTGGCACGGTCGTCATAGACCGCAACAGAAACGCGGGAAGGGAACATAACCAGAAAGCAAAAGCAGGAAGCC	MYWHGRHRPQQKRGKGT*	TGGGGGACCCGGTTA	mix2-Azi-2_24	0.0328042	-0.010582	0.0201058	-0.00740741	0.178836	-0.00952381	-0.0285714	-0.0359788	0	0	0.010582	-0.0190476	-0.0275132	0	0	0	-0.00423281	-0.0761905	16.8205	15.2186	0.178836	4	17.7256	16.2063	0.94894	0.00443224	M	Y	W	H	G	R	H	R	P	Q	Q	K	R	G	K	G	T	W	H
E2	ATGTCCGTCTGCACGAGCCACGCCTGCCCCTAAAACGCGGGAAGGGAACATAACCAGAAAGCAAAAGCAGGAAGCC	MSVCTSHACP*	GGGCACGACCCC	mix2-Azi-2_24	0.239651	-0.0501089	0.0196078	0.0239651	0.178649	0.0588235	-0.311547	-0.12854	0.0784314	0.00217865	-0.111111								4.53887	3.11491	0.178649	4	4.55801	4.22038	0.995801	0.00198317	M	S	V	C	T	S	H	A	C	P								V	C
E2	ATGACAACGATACTTTAACCTAACAGTGCCCACAAACGCGGGAAGGGAACATAACCAGAAAGCAAAAGCAGGAAGCC	MTTIL*	CACGGGGGCTGGCAC	mix2-Azi-2_24	-0.190126	0.178571	-0.0409664	0.0619748	-0.0462185	0.0955882													4.98386	3.29291	0.178571	1	5.73971	2.70104	0.868311	0.00218543	M	T	T	I	L													-	M
A1	ATGGTCTCATGCTAGGTATGAACCCAGACCCCCAAACGCGGGAAGGGAACATAAACAACAAGCGACAGAACCCCACC	MVSC*	GTCTTTGCTCTTTTG	mix2-Azi-2_24	-0.136905	-0.0333333	-0.0666667	0.0357143	0.178571														4.98386	1.51296	0.178571	4	5.06445	0.67526	0.984086	0.00210462	M	V	S	C														S	C
A2	ATGAGAAATTATGTAACATTGGGCCTCGGCCCAAAACGCGGGAAGGGAACATAACCAGAAAGCAAAAGCAGGAAGCC	MRNYVTLGLGPKRGKGT*	GTCCTGGGCGCCAGG	mix2-Azi-2_24	0.133929	0.0119048	0.178571	0	0.0208333	0.125	-0.0714286	-0.116071	-0.014881	-0.0357143	0.0208333	-0.0505952	-0.0714286	-0.0297619	0	0.0416667	0	-0.107143	4.27188	2.93692	0.178571	2	4.72682	3.71393	0.903752	0.00196789	M	R	N	Y	V	T	L	G	L	G	P	K	R	G	K	G	T	M	R
E1	ATGAGAAGACCTGCTTCCCCTCCCGTGCTCTGGAAACGCGGGAAGGGAACATAAACAACAAGCGACAGAACCCCACC	MRRPASPPVLWKRGKGT*	CGGCATGTGGCTAGC	mix2-Azi-2_24	-0.285714	0.0178571	0.178571	1e-09	0.0357143	0.0178571	0	0.0178571	0.0357143	-0.0178571	0	-0.0357143	0	0	0	0.107143	0	-0.0714286	4.98386	4.27188	0.178571	2	4.72682	2.70104	1.05438	0.00206136	M	R	R	P	A	S	P	P	V	L	W	K	R	G	K	G	T	M	R
E1	ATGGCACTTTCGCGATCGGAGCCTCATCGCCGGAAACGCGGGAAGGGAACATAAACAACAAGCGACAGAACCCCACC	MALSRSEPHRRKRGKGT*	CGCCGAGGTGGGGGC	mix2-Azi-2_24	-0.190612	0.178521	0.00355619	0.0163585	0.0405405	-0.0241821	0.0540541	-0.0263158	0	0.0135135	0	-0.0128023	-0.0263158	0	0	0	0	0	6.58581	4.89486	0.178521	1	6.41497	3.3763	1.02663	0.00245692	M	A	L	S	R	S	E	P	H	R	R	K	R	G	K	G	T	-	M
E2	ATGGACCAGTCTAGCCTCGACGGGGGAGGAGCTAAACGCGGGAAGGGAACATAACCAGAAAGCAAAAGCAGGAAGCC	MDQSSLDGGGAKRGKGT*	GTCGGACGGAGCGGA	mix2-Azi-2_24	-0.0263441	0.178495	0.0311828	-0.136559	0.0403226	0	0.0241935	-0.00860215	0.016129	0	0	-0.0252688	-0.00967742	-0.0166667	-0.05	0.016129	0	-0.0333333	11.0357	10.5907	0.178495	1	10.1289	9.45365	1.08952	0.00329254	M	D	Q	S	S	L	D	G	G	G	A	K	R	G	K	G	T	-	M
E2	ATGGCCCATTCTGCACACGGCCCGCGGGGCCCTAAACGCGGGAAGGGAACATAACCAGAAAGCAAAAGCAGGAAGCC	MAHSAHGPRGPKRGKGT*	GCCGGCTGGGCTGCG	mix2-Azi-2_24	-0.209428	0.178451	0.126599	0.0538721	-0.0188552	-0.0188552	0	-0.000673401	0	0	0	0	0	0	0	-0.0740741	-0.037037	0	4.89486	3.3819	0.178451	1	4.55801	2.1946	1.0739	0.00202652	M	A	H	S	A	H	G	P	R	G	P	K	R	G	K	G	T	-	M
E1	ATGCGATGCCGGTACGGGAACGAGATTGCCCGTAAACGCGGGAAGGGAACATAAACAACAAGCGACAGAACCCCACC	MRCRYGNEIARKRGKGT*	AAGGTCCACGCAAGA	mix2-Azi-2_24	-0.0398952	0.00650359	0.0103863	0.178315	0.0201903	0	-0.0440691	-0.00436808	-0.00485343	-0.00980392	0.00990099	-0.0392157	0	-0.0146573	-0.0196078	0	0.00990099	-0.0196078	17.9775	10.0567	0.178315	3	17.2191	8.27194	1.04404	0.00446954	M	R	C	R	Y	G	N	E	I	A	R	K	R	G	K	G	T	R	C
E2	ATGTCGCAGTGAGATCCCTAGGTCGCGGGCGCGAAACGCGGGAAGGGAACATAACCAGAAAGCAAAAGCAGGAAGCC	MSQ*	ACCCCACGAGCGAGA	mix2-Azi-2_24	-0.237967	0.17809	0.0154024	-0.00808625															8.72175	5.51784	0.17809	1	8.9472	3.71393	0.974802	0.00294825	M	S	Q															-	M
O1	ATGAGACGAAACCATATGAGCCACTTGCGTTAAAACGCGGGAAGGGAACATAAACAACAAGCGACAGAACCCCACC	MRRNHMSHLR*	GGGTCAGGAGAGCGG	mix2-Azi-2_24	-0.00998762	0.177866	0.00288053	-0.0216443	-0.00826469	-0.00255748	-0.0358047	0	-0.0158025	0.00150756	-0.0117375								21.8934	14.8626	0.177866	1	25.4911	16.5439	0.858864	0.00532377	M	R	R	N	H	M	S	H	L	R								-	M
E2	ATGACAAGGCTGGTACACGGGGCGCTTAGACCCAAACGCGGGGAAGGAACATAACCAGAAAGCAAAAGCAGGAAGCC	MTRLVHGALRPKRGEGT*	GAACGAAGGCGAGGA	mix2-Azi-2_24	-0.0653358	0.0369026	0.105263	0.177858	0.0877193	0.0350877	0.0175439	-0.0683606	-0.0689655	-0.0344828	-0.103448	-0.0689655	0	0	0	0.0350877	-0.0689655	-0.0344828	5.07286	3.91589	0.177858	3	4.89564	3.54512	1.0362	0.00208602	M	T	R	L	V	H	G	A	L	R	P	K	R	G	E	G	T	T	R
E1	ATGACGAGTCCGACTTTGCGGTTCGGAAGCTGCAAACGCGGGAAGGGAACATAAACAACAAGCGACAGAACCCCACC	MTSPTLRFGSCKRGKGT*	ACCTGGAGGGGGTGC	mix2-Azi-2_24	-0.0945946	0.177723	0	-0.00859951	0	0.0151515	0	0.003276	0	0	0	0	0	-0.027027	0	0.0151515	-0.0810811	0	5.87383	2.93692	0.177723	1	6.24616	2.53223	0.940391	0.00234425	M	T	S	P	T	L	R	F	G	S	C	K	R	G	K	G	T	-	M
E1	ATGGCTGGTTCGACTGGCCCGCCTTGCGGGCCCAAACGCGGGAAGGGAACATAAACAACAAGCGACAGAACCCCACC	MAGSTGPPCGPKRGKGT*	GGGGCGTGGGGACGT	mix2-Azi-2_24	0.0155428	0.0243902	0.0334768	0.177666	0.0731707	0.0243902	0.0243902	-0.289335	-0.0392157	0	0	0.0047824	0.0365854	-0.0392157	0.0121951	-0.0196078	0	-0.0196078	7.29779	4.89486	0.177666	3	8.60957	5.73971	0.847637	0.00275547	M	A	G	S	T	G	P	P	C	G	P	K	R	G	K	G	T	A	G
E1	ATGTTGTTGTTCCACTCAAATTGCTGCCAGCTCAAACGCGGGAAGGGAACATAAACAACAAGCGACAGAACCCCACC	MLLFHSNCCQLKRGKGT*	CGCCTGCGCGCCTGG	mix2-Azi-2_24	0.120301	0.0766917	0.177444	-0.00451128	-0.00451128	-0.0200501	-0.0616541	-0.00451128	-0.0285714	0.0175439	0	-0.114286	-0.0285714	0	0.0175439	0	0	-0.114286	5.07286	3.73789	0.177444	2	5.90853	4.89564	0.858565	0.00220236	M	L	L	F	H	S	N	C	C	Q	L	K	R	G	K	G	T	M	L
E2	ATGCCCCACTCCGACACCACTTCACCAGTCATCTAAACGCGGGAAGGGAACATAACCAGAAAGCAAAAGCAGGAAGCC	MPHSDTTSPVI*	TGGTCGGAAGGTGCG	mix2-Azi-2_24	-0.0298143	0.177419	-0.014174	-0.0606061	0	-0.014174	-0.030303	0	0.016129	0	0	0							5.51784	1.33496	0.177419	1	5.5709	1.18171	0.990476	0.00221886	M	P	H	S	D	T	T	S	P	V	I							-	M
E1	ATGAGTCAAGTTCGAACGGGGCTCAGGGCACGGAAACGCGGGAAGGGAACATAAACAACAAGCGACAGAACCCCACC	MSQVRTGLRARKRGKGT*	CCTGAATGTTCTGAA	mix2-Azi-2_24	-0.16129	0.177419	0.0322581	0.0645161	0.0483871	-0.0483871	-0.016129	0	0	0	0	-0.0322581	-0.0483871	0	0.016129	0.016129	0	-0.0967742	5.51784	3.82689	0.177419	1	5.23327	3.03867	1.05438	0.00217749	M	S	Q	V	R	T	G	L	R	A	R	K	R	G	K	G	T	-	M
E1	ATGAGACGGACGCTAGACATCACCCACAGCAGAACGCGGAAGGGAACATAAACAACAAGCGACAGAACCCCACC	MRRTLDITHSRTRKGT*	GCACTACCAGTTTTG	mix2-Azi-2_24	0.0322401	0.177413	-0.0198639	-0.020854	0.0218441	-0.0469059	-0.024505	0.00625	0	0.025	0.011448	-0.138614	0.00625	-0.00990099	0	0	-0.00990099		14.2396	12.3706	0.177413	1	17.0503	15.3622	0.835151	0.00413333	M	R	R	T	L	D	I	T	H	S	R	T	R	K	G	T		-	M
E1	ATGGCGACTAAAAGGCTGACGCGCGTACGGCAAAAACGCGGGAAGGGAACATAAACAACAAGCGACAGAACCCCACC	MATKRLTRVRQKRGKGT*	ATTTCAGAGCCAGAT	mix2-Azi-2_24	0.0707005	0.177402	0.0739536	0.0344828	0.0362177	-0.0106268	-0.177185	-0.113208	0.0229885	-0.0188679	-0.00737367	-0.0336153	0.00412058	0.0344828	-0.0188679	0	0.0271091	-0.101713	7.74278	6.31882	0.177402	1	8.9472	7.93431	0.865386	0.00283346	M	A	T	K	R	L	T	R	V	R	Q	K	R	G	K	G	T	-	M
E2	ATGACGCCGACCCATGCCTCGACGCGACCTCCTAAACGCGGGAAGGGAACATAACCAGAAAGCAAAAGCAGGAAGCC	MTPTHASTRPPKRGKGT*	GCGCCGACCTTTACG	mix2-Azi-2_24	-0.0129672	0.177346	0.0476735	0.076087	-0.107742	-0.0242182	-0.0242182	-0.0375667	-0.0175439	0	0	-0.0350877	-0.0175439	0	0	0	0.0108696	-0.0350877	8.18777	4.27188	0.177346	1	9.62246	4.89564	0.850901	0.0029444	M	T	P	T	H	A	S	T	R	P	P	K	R	G	K	G	T	-	M
E1	ATGTCGGATTCGTATGTCCCCCGGTGGCCAGCGAAACGCGGGAAGGGAACATAAACAACAAGCGACAGAACCCCACC	MSDSYVPRWPAKRGKGT*	TTGTATCCAGTGTTT	mix2-Azi-2_24	-0.0609244	-0.00798319	0.177311	-0.0105042	0.0147059	0	-0.042437	-0.0285714	0	0	0.0441176	0	-0.0285714	-0.0285714	0	0	-0.0285714	0	6.05183	3.82689	0.177311	2	5.90853	3.3763	1.02425	0.00232077	M	S	D	S	Y	V	P	R	W	P	A	K	R	G	K	G	T	M	S
E1	ATGGACGCTTCTATGCCTCGCTGTGGCACCCATAAACGCGGGAAGGGAACATAAACAACAAGCGACAGAACCCCACC	MDASMPRCGTHKRGKGT*	TAAGATCGCGCGGAC	mix2-Azi-2_24	-0.157407	0.00595238	0.177249	0.0357143	0.0343915	0	0	0	0	-0.037037	0	0.0357143	0	-0.037037	0.0535714	0	0	-0.0740741	4.98386	3.73789	0.177249	2	4.55801	2.53223	1.09343	0.00202381	M	D	A	S	M	P	R	C	G	T	H	K	R	G	K	G	T	M	D
E1	ATGGAGCGTCGCCGCCACAACGAGTCTGGGTTCAAACGCGGGAAGGGAACATAAACAACAAGCGACAGAACCCCACC	MERRRHNESGFKRGKGT*	GGAGCGGCTCGGG	mix2-Azi-2_24	0.0990712	0.177245	0.0356037	0.0619195	0.0294118	0	0.0178019	-0.0263158	-0.0263158	0	-0.0526316	-0.105263	0	-0.0263158	0	-0.0526316	0	-0.0263158	6.05183	3.3819	0.177245	1	6.41497	3.54512	0.943391	0.00237805	M	E	R	R	R	H	N	E	S	G	F	K	R	G	K	G	T	-	M
E1	ATGTAGCCGATTATCGCGCACTGTCTAAACGCGGGAAGGGAACATAAACAACAAGCGACAGAACCCCACC	M*	GGGGGAGGTAGT	mix2-Azi-2_24	-0.150047	0.1772																	7.92077	4.98386	0.1772	1	8.10313	3.88275	0.977496	0.00276592	M																	-	M
E1	ATGGACCAACTGGAATCAAAACACACGGTCCGTAAACGCGGGAAGGGAACATAAACAACAAGCGACAGAACCCCACC	MDQLESKHTVRKRGKGT*	ACCGGGCGGGGAGGA	mix2-Azi-2_24	-0.09375	0.177083	0.03125	0.03125	-0.0520833	0.0208333	-0.0416667	-0.0416667	0	-0.0208333	0	-0.0208333	0	0.03125	0	0	0	-0.0208333	8.54376	5.07286	0.177083	1	8.10313	4.05156	1.05438	0.00282782	M	D	Q	L	E	S	K	H	T	V	R	K	R	G	K	G	T	-	M
E2	ATGTAGGCGGTACGCGTCGTACGCTCCCGTACCAAACGCGGGAAGGGAACATAACCAGAAAGCAAAAGCAGGAAGCC	M*	GGCGTTTCAGCACCG	mix2-Azi-2_24	-0.156736	0.17685																	13.7946	7.0308	0.17685	1	14.3493	5.06445	0.961344	0.00387454	M																	-	M
E1	ATGCCGTTGCATGACAAAACGCCGGCCGCGCCCAAACGCGGGAAGGGAACATAAACAACAAGCGACAGAACCCCACC	MPLHDKTPAAPKRGKGT*	TCACGAACATCTAAT	mix2-Azi-2_24	0.0962773	0.0789474	-0.0166881	0.017009	0.0282413	0.00192555	0.176829	-0.0937099	-0.0356226	-0.0243902	-0.0731707	0.0131579	0	-0.0243902	0	-0.0112323	0.0131579	-0.0731707	6.76381	4.62787	0.176829	6	6.92142	4.89564	0.977228	0.00251003	M	P	L	H	D	K	T	P	A	A	P	K	R	G	K	G	T	D	K
E2	ATGTCCTGTGAAAGCGTATAACGGCTTGTTTTCAAACGCGGGAAGGGAACATAACCAGAAAGCAAAAGCAGGAAGCC	MSCESV*	AACTGACATTGGACG	mix2-Azi-2_24	-0.144819	0.033752	-0.103218	0.04219	0.176805	-0.0119702	0.0192308												9.25574	5.87383	0.176805	4	8.27194	4.05156	1.11893	0.00291024	M	S	C	E	S	V												C	E
E1	ATGGATCACCGCCGCACGTCTCGCTGGGGGAACAAACGCGGGAAGGGAACATAAACAACAAGCGACAGAACCCCACC	MDHRRTSRWGNKRGKGT*	AATTGGATGCCAAAC	mix2-Azi-2_24	-0.113276	0.176768	0.0497836	0.001443	0.001443	0.024531	-0.021645	0.000721501	-0.0151515	0	0.00793651	-0.030303	0	0	-0.0151515	-0.00649351	-0.030303	0	11.2137	5.51784	0.176768	1	11.1418	3.88275	1.00645	0.00337179	M	D	H	R	R	T	S	R	W	G	N	K	R	G	K	G	T	-	M
E1	ATGAGCGGGAACCGGACGTACAACGAATGCCACAAACGCGGGAAGGGAACATAAACAACAAGCGACAGAACCCCACC	MSGNRTYNECHKRGKGT*	AGATGACCTCGAATA	mix2-Azi-2_24	-0.106831	0.139188	-0.117617	0.0385208	-0.0097586	0.176682	0	0.0508475	-0.0133539	0.0508475	-0.0606061	0.0338983	0	0	0	-0.0606061	-0.030303	0	5.25085	4.53887	0.176682	5	5.5709	3.71393	0.94255	0.00217689	M	S	G	N	R	T	Y	N	E	C	H	K	R	G	K	G	T	N	R
E2	ATGCGGTCATGAGCGCTCTGTGTTCCGCGGGCAAACGCGGGAAGGGAACATAACCAGAAAGCAAAAGCAGGAAGCC	MRS*	GGGTCCAGTGCTACA	mix2-Azi-2_24	-0.320024	0.00241984	0.175439	0.176649															5.07286	2.84792	0.176649	3	4.89564	1.18171	1.0362	0.00207182	M	R	S															R	S
A1	ATGGGAAATAAAAACAACAGGCCCACAACGCAAAAACGCGGGAAGGGAACATAAACAACAAGCGACAGAACCCCACC	MGNKNNRPTTQKRGKGT*	ACGCCTGTTTAGGAT	mix2-Azi-2_24	0.103283	0.0147059	0.176471	0.153215	0.00615595	-0.0194938	-0.101573	-0.0512996	-0.116279	-0.0232558	-0.00854993	0	0.0147059	-0.0465116	0	-0.00854993	-0.0697674	-0.0232558	6.05183	3.73789	0.176471	2	7.25905	5.23327	0.833694	0.00245743	M	G	N	K	N	N	R	P	T	T	Q	K	R	G	K	G	T	M	G
E2	ATGGTCCAGTCCACGTCCCGCGACCGTATCAGAAAACGCGGGAAGGGAACATAACCAGAAAGCAAAAGCAGGAAGCC	MVQSTSRDRIRKRGKGT*	GCGCCGATCAGGGCC	mix2-Azi-2_24	-0.139706	0.0632353	-0.0411765	0.0926471	0.176471	-0.0808824	0	-0.05	0	0	-0.0352941	0	0	0	0	0.0147059	0	0	6.05183	3.11491	0.176471	4	6.7526	2.53223	0.896221	0.00240451	M	V	Q	S	T	S	R	D	R	I	R	K	R	G	K	G	T	Q	S
E2	ATGACGCGTTGGCTCCAGTGTCCATTTAAACGCGGGAAGGGAACATAACCAGAAAGCAAAAGCAGGAAGCC	MTRWLQCPFKRGKGT*	TTAGCCCGGTCGCGC	mix2-Azi-2_24	-0.127451	0.147059	0.176471	-0.0215686	-0.0803922	0.0392157	0	0	-0.0333333	-0.0333333	-0.0666667	0	0	0	0	0			4.53887	2.84792	0.176471	2	5.06445	2.53223	0.896221	0.00202212	M	T	R	W	L	Q	C	P	F	K	R	G	K	G	T			M	T
E1	ATGCCAGCAGTCCCGGCTACTTGTATGTGACTTAAACGCGGGAAGGGAACATAAACAACAAGCGACAGAACCCCACC	MPAVPATCM*	TTCGGCCTTCCTTGC	mix2-Azi-2_24	-0.0083612	-0.0535117	0.176421	0.0242475	-0.0083612	-0.0083612	-0.027592	0	-0.0576923	0.0108696									8.18777	4.00489	0.176421	2	8.77839	4.22038	0.932719	0.00284921	M	P	A	V	P	A	T	C	M									M	P
O2	ATGGCACACAGACGACTATCCATACAATTGGCTAAACGCGGGAAGGGAACATAACCAGAAAGCAAAAGCAGGAAGCC	MAHRRLSIQLAKRGKGT*	AGCCCGAAAGGGGCG	mix2-Azi-2_24	0.0628812	0.0592213	-0.0032068	0.176374	-0.00320681	-0.120848	-0.0137683	-0.0382377	-0.0152672	0	-0.0183346	-0.0229008	-0.0183346	0.00456621	-0.00306738	0.0136986	0	-0.0381679	19.4904	11.3917	0.176374	3	22.1148	13.8428	0.881331	0.00488413	M	A	H	R	R	L	S	I	Q	L	A	K	R	G	K	G	T	A	H
E2	ATGCGTCATCCCTGGGCACAGTGAGCCGGTTTCAAACGCGGGAAGGGAACATAACCAGAAAGCAAAAGCAGGAAGCC	MRHPWAQ*	GTCCTAAGCCCCGGG	mix2-Azi-2_24	-0.169903	0.176318	0.0839112	0.0660541	-0.074896	0.00156033	-0.0473301	-0.0178571											9.16674	6.14082	0.176318	1	9.45365	4.72682	0.969651	0.00301248	M	R	H	P	W	A	Q											-	M
O2	ATGATACGTACTGGCAGGATCGGCGCAGCCCGCAAACGCGGGAAGGGAACATAACCAGAAAGCAAAAGCAGGAAGCC	MIRTGRIGAARKRGKGT*	GCGTGATGAAGCGAA	mix2-Azi-2_24	0.0341513	0.176199	-4.3896e-05	-0.0179536	0.00996444	0.0494272	0.0239234	-0.0271279	0.00956938	0.00517976	-0.00438962	-0.0869584	-0.0458716	0.000395066	-0.0366972	0.00517976	-0.0183486	-0.0865634	18.6005	11.1247	0.176199	1	18.4008	11.8171	1.01085	0.00455209	M	I	R	T	G	R	I	G	A	A	R	K	R	G	K	G	T	-	M
E1	ATGAGAAGGTCAGCGTTCCCTACAAACTCGAACAAACGCGGGAAGGGAACATAAACAACAAGCGACAGAACCCCACC	MRRSAFPTNSNKRGKGT*	TATCAAGTAACTCTT	mix2-Azi-2_24	0.0660334	0.176198	0.0206387	0.0717411	0.0321657	0.00085099	-0.00356728	-0.0158078	-0.0279108	-0.00526927	-0.0263463	-0.0436498	-0.0241372	-0.0248506	-0.0187992	-0.01659	-0.0226415	-0.109434	39.0699	31.4161	0.176198	1	44.736	37.6458	0.873343	0.00743667	M	R	R	S	A	F	P	T	N	S	N	K	R	G	K	G	T	-	M
E1	ATGCAGAATGCTCTCAATTTACCCCGTCCGGTCAAACGCGGGAAGGGAACATAAACAACAAGCGACAGAACCCCACC	MQNALNLPRPVKRGKGT*	GGGCACGACCTTGCT	mix2-Azi-2_24	0.0537255	0.00565826	0.17619	0.00571429	0.0995518	-0.0547899	0.0244258	-0.0882353	0	-0.0588235	0	-0.0392157	0.00571429	-0.00817927	-0.0392157	0	0	-0.0784314	15.5746	11.7477	0.17619	2	17.2191	13.8428	0.904491	0.0042296	M	Q	N	A	L	N	L	P	R	P	V	K	R	G	K	G	T	M	Q
E1	ATGATAGACCAAGTCCGACGCGACACCGTAGCGAAACGCGGGAAGGGAACATAAACAACAAGCGACAGAACCCCACC	MIDQVRRDTVAKRGKGT*	TCCCACTGCGAGCCG	mix2-Azi-2_24	0.00952381	0.0428571	0.0428571	-0.0238095	0.17619	0.0571429	-0.0714286	0.0142857	0	0	-0.0714286	-0.00952381	-0.047619	0	-0.0190476	-0.0238095	-0.0238095	-0.00476191	6.22982	5.87383	0.17619	4	7.09024	6.41497	0.878648	0.00245757	M	I	D	Q	V	R	R	D	T	V	A	K	R	G	K	G	T	D	Q
E1	ATGACAATAGTGCCGCTCCATTGCGCCCCGGCGAAACGCGGGAAGGGAACATAAACAACAAGCGACAGAACCCCACC	MTIVPLHCAPAKRGKGT*	TCTTCTAGTAGTGGC	mix2-Azi-2_24	0.0344203	-0.0603865	-0.017814	-0.0452899	0.0383454	0.0751812	0.176027	-0.0344203	-0.0102657	-0.0208333	-0.00694444	-0.031099	0.00362319	-0.0277778	-0.0138889	-0.0172101	0	-0.0208333	24.5633	20.6474	0.176027	6	24.3094	20.7643	1.01045	0.00537704	M	T	I	V	P	L	H	C	A	P	A	K	R	G	K	G	T	P	L
E1	ATGACACAGAATCACCACAGATGCTTCGGCGCTAAACGCTGGAAGGGAACATAAACAACAAGCGACAGAACCCCACC	MTQNHHRCFGAKRWKGT*	ACAGAACCTGGGCGC	mix2-Azi-2_24	0.176566	0.00876339	0.0123337	0.175917	-0.0902304	0	-0.102889	0	0	-0.025641	0	-0.0769231	0	-0.00032457	0.0253165	0.0253165	0	-0.102564	7.0308	5.42884	0.175917	3	6.58379	6.07734	1.0679	0.0024886	M	T	Q	N	H	H	R	C	F	G	A	K	R	W	K	G	T	T	Q
A1	ATGATATATTCGCGTTACCTACCACCCCCCCGCAAACGCGGGAAGGGAACATAAACAACAAGCGACAGAACCCCACC	MIYSRYLPPPRKRGKGT*	CCCCGGTGAGATATC	mix2-Azi-2_24	0.307692	0.175824	-0.010989	-0.0412088	-0.195055	0	-0.0975275	-0.0384615	0.0178571	0	0	-0.0384615	-0.0206044	0	-0.0384615	0	0	-0.0384615	4.98386	2.40293	0.175824	1	4.38919	3.54512	1.13548	0.00198487	M	I	Y	S	R	Y	L	P	P	P	R	K	R	G	K	G	T	-	M
E2	ATGGTCCGTGTGTCGGACGGTGGTCCTGGCTAAACGCGGGAAGGGAACATAACCAGAAAGCAAAAGCAGGAAGCC	MVRVSDGGPG*	GGGGGCAGGCAGCGC	mix2-Azi-2_24	-0.0841099	0	0	0.0164609	-0.008788	0	-0.0134608	0.175787	0.00177884	-0.00934555	-0.00167264								21.6264	18.4225	0.175787	7	26.1663	19.9202	0.826496	0.00528356	M	V	R	V	S	D	G	G	P	G								D	G
E1	ATGAGAAGAACGGTGTAATGACTGGATTACAATAAACGCGGGAAGGGAACATAAACAACAAGCGACAGAACCCCACC	MRRTV*	GATGAACATAAATTT	mix2-Azi-2_24	-0.0973114	-0.0114366	0.175762	-0.0529695	-0.00862761	0.0455457													7.92077	6.8528	0.175762	2	9.45365	6.58379	0.837854	0.00287379	M	R	R	T	V													M	R
O1	ATGATGAAGAGGGAACTTATGGCACCAGAGCGTAAACGCGGGGAGGGAACATAAACAACAAGCGACAGAACCCCACC	MMKRELMAPERKRGEGT*	TCTGAAATTGATTA	mix2-Azi-2_24	0.0802742	0.175709	0.0285714	0.0133214	0.107842	-0.0263196	-0.01457	-0.0178474	-0.0106237	-0.0228192	-0.0222507	-0.0873084	-0.0377236	-0.0171674	-0.0317374	-0.013667	-0.00598629	-0.0591829	34.264	25.1863	0.175709	1	39.3339	30.5555	0.871106	0.00685784	M	M	K	R	E	L	M	A	P	E	R	K	R	G	E	G	T	-	M
E1	ATGGTGTCTTCATCGTGTCACTCACCTGCCGGGAAACGCGGGAAGGGAACATAAACAACAAGCGACAGAACCCCACC	MVSSSCHSPAGKRGKGT*	AGTGAACATATGAAT	mix2-Azi-2_24	-0.0143907	0.0109206	0.0185752	-0.011635	0.175546	-0.0128598	0	-0.0631762	0	0	-0.00683813	-0.028169	0	0.0289855	0.0293938	0	-0.028169	-0.0985915	12.2816	9.16674	0.175546	4	11.9859	8.77839	1.02468	0.00351795	M	V	S	S	S	C	H	S	P	A	G	K	R	G	K	G	T	S	S
E1	ATGCAAGCATCATAACGTGAGCCGCGGGGGCCGAAACGCGGGAAGGGAACATAAACAACAAGCGACAGAACCCCACC	MQAS*	GGGGGGGTGCCGCGG	mix2-Azi-2_24	-0.163162	0.051651	-0.0418742	0.0269323	0.175521														12.3706	9.78972	0.175521	4	13.1676	7.93431	0.939478	0.00362631	M	Q	A	S														A	S
E1	ATGTCGCCACCCCTTGACGCCGCTGGGCGGGGCAAACGCGGGAAGGGAACATAAACAACAAGCGACAGAACCCCACC	MSPPLDAAGRGKRGKGT*	GTGGTGGCGGGACAC	mix2-Azi-2_24	-0.210184	-0.0196564	0.0167021	0.175454	0.0831036	-0.023041	0.00112821	-0.000907219	-0.00429184	0.00271003	-0.00429184	0.0135501	-0.0117473	-0.00587366	-0.0101655	0	-0.00429184	-0.0128755	32.8401	16.2865	0.175454	3	39.3339	11.8171	0.834904	0.00676093	M	S	P	P	L	D	A	A	G	R	G	K	R	G	K	G	T	S	P
E1	ATGCAACAAAATCAGCGAGTTATCCGAAGTTCTAAACGCGGGAAGGGAACATAAACAACAAGCGACAGAACCCCACC	MQQNQRVIRSSKRGKGT*	GCCTCCACGTGTAT	mix2-Azi-2_24	0.141592	0.0844961	0.00673822	0.175432	0.00366726	-0.0160405	-0.0621944	-0.00390578	-0.0194693	-0.0387597	-0.151193	-0.0155635	-0.0117174	0.00769231	0	-0.0232558	-0.00775194	0	23.1393	17.7105	0.175432	3	21.7772	18.232	1.06255	0.00509198	M	Q	Q	N	Q	R	V	I	R	S	S	K	R	G	K	G	T	Q	Q
E2	ATGCCTTGATCGTAGGCTTCCGGACAGTACAGCAAACGCGGGAAGGGAACATAACCAGAAAGCAAAAGCAGGAAGCC	MP*	GAGCAGCCCGGGGCG	mix2-Azi-2_24	-0.0226481	-0.0946574	0.175377																7.29779	3.20391	0.175377	2	7.09024	2.53223	1.02927	0.00256556	M	P																M	P
A2	ATGATAAAGCGATACGGACCAATCTGGTGGAGAAAACGCGGTAAGGGAACATAACCAGAAAGCAAAAGCAGGAAGCC	MIKRYGPIWWRKRGKGT*	ACGGCGGACAAACAA	mix2-Azi-2_24	0.0907942	-0.0356014	0.175269	0.0351801	-0.00294923	0	-0.0242258	-0.00147462	-0.0212766	-0.0752054	0	-0.00147462	-0.0425532	0.00990099	-0.0638298	0	0	-0.0212766	8.98874	4.53887	0.175269	2	7.93431	4.55801	1.1329	0.00282399	M	I	K	R	Y	G	P	I	W	W	R	K	R	G	K	G	T	M	I
O1	ATGTGGAAGCTTCAACACATTCATAAAGGACTAAAACGCGGGAAGGGAACATAAACAACAAGCGACAGAACCCCACC	MWKLQHIHKGLKRGKGT*	GGGTCGGAAGGGGC	mix2-Azi-2_24	0.246747	0.0635961	0.175108	-0.011299	-0.0342108	-0.017027	-0.00325631	0.0128945	0.00819962	-0.028169	-0.126761	-0.0441628	-0.0187793	-0.0283259	-0.0245073	-0.0132083	-0.0422535	-0.103286	31.9501	17.9775	0.175108	2	35.9576	28.6986	0.888548	0.00651366	M	W	K	L	Q	H	I	H	K	G	L	K	R	G	K	G	T	M	W
E1	ATGACCTAAGTGTGCCAACCCCTCCCGTGACGTAAACGCGGGAAGGGAACATAAACAACAAGCGACAGAACCCCACC	MT*	GCCAGCAATCGGCTG	mix2-Azi-2_24	0.128788	-0.118939	0.175																5.87383	3.6489	0.175	2	6.7526	5.06445	0.869862	0.00236314	M	T																M	T
E1	ATGCCTTGTCCAGCAGTCGGTACCGCGTCGAAAAAACGCGGGAAGGGAACATAAACAACAAGCGACAGAACCCCACC	MPCPAVGTASKKRGKGT*	TGATATACTTCTGTA	mix2-Azi-2_24	0.0848861	0.140787	0.00621118	0.174948	-0.0238095	-0.00931677	0.0486542	-0.0952381	-0.0186335	-0.142857	-0.0714286	-0.0279503	0	-0.0238095	-0.0238095	0.0144928	0	-0.047619	6.14082	4.36088	0.174948	3	7.09024	5.73971	0.866096	0.00242969	M	P	C	P	A	V	G	T	A	S	K	K	R	G	K	G	T	P	C
E2	ATGGGACCGGGGCGAAGATCGATACCGTCAAACAAACGCGGGAAGGGAACATAACCAGAAAGCAAAAGCAGGAAGCC	MGPGRRSIPSNKRGKGT*	CCGGGGTAGCGGAGC	mix2-Azi-2_24	0.00833333	-0.0540323	-0.11586	-0.0295699	0.174731	0.0459677	0.00833333	-0.016129	0	-0.016129	0	-0.016129	0.0333333	-0.016129	0	-0.0322581	0.0172043	0	10.6797	10.5017	0.174731	4	10.4665	10.4665	1.02037	0.00322312	M	G	P	G	R	R	S	I	P	S	N	K	R	G	K	G	T	P	G
E1	ATGAATACACGCGACTCCGCTGGCGGCCCCCGCAAACGCGGGAAGGGAACATAAACAACAAGCGACAGAACCCCACC	MNTRDSAGGPRKRGKGT*	TTCTGGATTGATCTT	mix2-Azi-2_24	0.000287357	0.174713	0.0614943	-0.0522989	0.0488506	-0.0172414	-0.0689655	-0.0344828	-0.0517241	-0.0172414	0	0.00833333	0	-0.0172414	0	0	0	-0.0172414	10.6797	8.09877	0.174713	1	9.79128	7.25905	1.09074	0.00315872	M	N	T	R	D	S	A	G	G	P	R	K	R	G	K	G	T	-	M
E1	ATGAGGCGCGCAACGTCCGAGTTGCTCTGATCGAAACGCGGGAAGGGAACATAAACAACAAGCGACAGAACCCCACC	MRRATSELL*	GGACCGCGGTCCCAT	mix2-Azi-2_24	-0.101763	0.174679	-0.0352564	0.0833333	-0.0192308	0.00160256	0	-0.0384615	0.0104167	-0.0192308									8.54376	3.73789	0.174679	1	8.77839	3.03867	0.973272	0.00285746	M	R	R	A	T	S	E	L	L									-	M
E1	ATGAGGCAGGATCTGGTCGTGCGTCTCGCCGGTAAACGCGGGAAGGGAACATAAACAACAAGCGACAGAACCCCACC	MRQDLVVRLAGKRGKGT*	CCAAATACCATGTAT	mix2-Azi-2_24	-0.0940466	0.174504	0.0258844	-0.100518	0.106557	0.0409836	0.0261001	0.0146678	-0.0181191	0	-0.0394737	-0.0394737	0	-0.0263158	-0.0657895	0	0.00819672	-0.0131579	10.8577	9.87872	0.174504	1	12.8299	10.4665	0.846277	0.00343946	M	R	Q	D	L	V	V	R	L	A	G	K	R	G	K	G	T	-	M
E2	ATGTGTCTTGTAGCCATTTAGCATGATATATGTAACGCGGGAAGGGAACATAACCAGAAAGCAAAAGCAGGAAGCC	MCLVAI*	CCGAGGGCGGGGGTT	mix2-Azi-2_24	-0.315831	-0.0781087	-0.0227273	0	-0.0339603	0.0344828	0.174504												7.74278	6.14082	0.174504	6	7.42787	3.54512	1.0424	0.00263532	M	C	L	V	A	I												A	I
E1	ATGCGACGTCTCCGATAGTGCTCATGTCCCGATAAACGCGGGAAGGGAACATAAACAACAAGCGACAGAACCCCACC	MRRLR*	CGACGGGCCGATGCG	mix2-Azi-2_24	0.0255428	0.17433	0.0127714	0.0421456	-0.137931	-0.0689655													4.80586	3.02591	0.17433	1	4.89564	3.20749	0.981662	0.00201162	M	R	R	L	R													-	M
O2	ATGCGCCGGCGAGGGAGTACCGCGAGACGGGTTAAACGCAGGAAGGGAACATAACCAGAAAGCAAAAGCAGGAAGCC	MRRRGSTARRVKRRKGT*	CAACAGGGTAAACGG	mix2-Azi-2_24	-0.015669	-0.00548643	0.0074168	0.174298	-0.00785123	-0.0537693	-0.0421556	-0.000752885	-0.0245189	-0.00440919	-0.00118339	-0.00924889	-0.00150577	-0.00914077	-0.000752885	0.00172004	-0.00365631	-0.00150577	82.7676	24.2963	0.174298	3	92.3419	25.4911	0.896318	0.0114698	M	R	R	R	G	S	T	A	R	R	V	K	R	R	K	G	T	R	R
A2	ATGAGAACGAAGTTGACATTAGAGCAGGAGGCTAAACGCGGGAAGGGAACATAACCAGAAAGCAAAAGCAGGAAGCC	MRTKLTLEQEAKRGKGT*	CAGGGGAAGCTGACG	mix2-Azi-2_24	-0.0400142	-0.00540384	0.17429	0.0122873	0.04619	0.00414938	-0.0250571	-0.0322622	0.000820226	-0.0250571	-0.00775194	-0.00775194	-0.0173052	-0.0144102	-0.00360256	-0.00775194	0.00262151	-0.0134292	42.8968	20.9144	0.17429	2	43.5543	17.7256	0.984903	0.00750527	M	R	T	K	L	T	L	E	Q	E	A	K	R	G	K	G	T	M	R
E1	ATGGCGAACGTCCACCGACGACTGAGCACCGCCAAACGCGGGAAGGGAACATAAACAACAAGCGACAGAACCCCACC	MANVHRRLSTAKRGKGT*	GGGTGCGAAATCCGG	mix2-Azi-2_24	0.20162	0.174287	0.0145122	0.0479042	-0.0348714	-0.110602	-0.0231067	-0.117647	-0.0293061	-0.0117647	0	-0.0410708	-0.0117647	0.0179641	-0.00577668	0	-0.0117647	-0.0705882	14.8626	8.36576	0.174287	1	14.3493	11.1418	1.03577	0.00390506	M	A	N	V	H	R	R	L	S	T	A	K	R	G	K	G	T	-	M
E1	ATGGCCGTGACCCTAGTTGTATACCGGACACGGAAACGCGGGAAGGGAACATAAACAACAAGCGACAGAACCCCACC	MAVTLVVYRTRKRGKGT*	CCGGGCCCCCGGGTT	mix2-Azi-2_24	0.0788265	0.174235	0	0.0670918	0.134184	-0.0895408	0	-0.0270408	-0.0204082	-0.0204082	-0.0204082	-0.0283163	-0.0204082	-0.0204082	-0.0204082	0.00459184	0.0125	-0.163265	7.1198	5.25085	0.174235	1	8.27194	6.41497	0.860717	0.00265014	M	A	V	T	L	V	V	Y	R	T	R	K	R	G	K	G	T	-	M
O2	ATGAAAGCACGATTACCCCTCCGTACTTTGTAAAACGCGGGAAGGGAACATAACCAGAAAGCAAAAGCAGGAAGCC	MKARLPLRTL*	CGCCCGTGGTACCCC	mix2-Azi-2_24	-0.00566334	-0.00933538	0.0105487	0.174177	-0.0821584	-0.0373415	0.00131579	-0.00841657	-0.0011173	-0.00729927	-0.0011173								67.6381	29.9031	0.174177	3	69.383	30.2179	0.974851	0.00989678	M	K	A	R	L	P	L	R	T	L								K	A
E1	ATGTGGCCACCCTAAGATCTCCGCTCTACGTTAAAACGCGGGAAGGGAACATAAACAACAAGCGACAGAACCCCACC	MWPP*	GATGTCTGGTCGTCG	mix2-Azi-2_24	-0.0357143	0.133929	0.00446429	0.174107	-0.200893														4.98386	3.91589	0.174107	3	5.40208	4.05156	0.922581	0.00209226	M	W	P	P														W	P
O1	ATGTAACATTGAATCCGAATAAGTACACAATATAAACGCGGGAAGGGAACATAAACAACAAGCGACAGAACCCCACC	M*	CATGATACTTTTCAT	mix2-Azi-2_24	-0.162525	0.174089																	163.31	103.415	0.174089	1	180.632	84.2387	0.904104	0.017203	M																	-	M
E1	ATGCGGCGCAGTCACGCCACACGCGGACACGGGAAACGCGGGAAGGGAACATAAACAACAAGCGACAGAACCCCACC	MRRSHATRGHGKRGKGT*	GCCGCGGCCCGGGGT	mix2-Azi-2_24	0.0171278	-0.00263505	-0.0171278	0.173913	-0.0619236	0.0144928	0	0	-0.0606061	0.0434783	0	0.0144928	0	0	0	0	0	-0.030303	6.14082	2.31393	0.173913	3	5.5709	1.68815	1.1023	0.00224618	M	R	R	S	H	A	T	R	G	H	G	K	R	G	K	G	T	R	R
E2	ATGCCCCGTCACCATGCCTCATTCTCGCCCGGGAAACGCGGGAAGGGAACATAACCAGAAAGCAAAAGCAGGAAGCC	MPRHHASFSPGKRGKGT*	AAGCGTCAGTTCCC	mix2-Azi-2_24	0.120278	0.173686	-0.0275727	0.0673035	-0.0204082	0.00173687	0	0	0	0.0106383	-0.0408163	0	0	0.0106383	-0.0204082	-0.00976987	-0.0612245	-0.163265	8.36576	4.62787	0.173686	1	8.27194	5.23327	1.01134	0.00277321	M	P	R	H	H	A	S	F	S	P	G	K	R	G	K	G	T	-	M
O2	ATGCGGATCCTGATAAGGTAGTACTTACGTGTCAAACGCGGGAAGGGAACATAACCAGAAAGCAAAAGCAGGAAGCC	MRILIR*	GATGGGGGCCCGTGA	mix2-Azi-2_24	-0.177313	-0.00881513	0.00620829	-0.00781517	0.00564949	-0.00621096	0.173525												68.35	39.5149	0.173525	6	82.213	33.4254	0.831378	0.0104091	M	R	I	L	I	R												I	R
O1	ATGCAAGGATTCTAGCTGGGGTATACGGCCGCAAACGCGGGAAGGGAACATAAACAACAAGCGACAGAACCCCACC	MQGF*	AACGAATATACCCTG	mix2-Azi-2_24	-0.0649038	-0.0245031	-0.00771655	-0.00112112	0.173471														74.0459	41.8288	0.173471	4	80.356	39.5027	0.921473	0.0105866	M	Q	G	F														G	F
E1	ATGCTAAGAATGGTAAGGTGTCTCAGCTTCGAAAAACGCGGGAAGGGAACATAAACAACAAGCGACAGAACCCCACC	MLRMVRCLSFEKRGKGT*	TCCACTCATAAAGTA	mix2-Azi-2_24	0.00661376	-0.0119048	0.17328	0.021164	0.0198413	0.0383598	0	-0.0343915	-0.0714286	0	-0.0714286	0	0	-0.0357143	0.0185185	0	-0.0357143	-0.0171958	4.80586	3.91589	0.17328	2	4.72682	3.88275	1.01672	0.0019785	M	L	R	M	V	R	C	L	S	F	E	K	R	G	K	G	T	M	L
E1	ATGGCAATAAAATTCTAAAAGCGTGCCGCGTCCAAACGCGGGAAGGGAACATAAACAACAAGCGACAGAACCCCACC	MAIKF*	GGTGGGTGCCGCGTC	mix2-Azi-2_24	-0.0374397	-0.00231372	-0.0379858	-0.0277808	-0.0783984	0.173206													63.9002	43.2528	0.173206	5	72.7593	46.4242	0.87824	0.00981398	M	A	I	K	F													K	F
E1	ATGGAGCACACGCGGAGCCTCGGCGCCGCCACTAAACGCGGGAAGGGAACATAAACAACAAGCGACAGAACCCCACC	MEHTRSLGAATKRGKGT*	ACCTTGATTTTTCAG	mix2-Azi-2_24	-0.0618841	0.173178	-0.032049	-0.025785	0.015444	-0.017118	0.00750601	-0.00626401	-0.003132	0	0	0.003861	0.00772201	0	0.000729001	-0.013986	-0.003132	-0.041958	23.0503	12.4596	0.173178	1	24.1406	11.4794	0.954839	0.00517888	M	E	H	T	R	S	L	G	A	A	T	K	R	G	K	G	T	-	M
E1	ATGCAGGTCCTACCGTCGTGCGGAGAGGCGGGGAAACGCGGGAAGGGAACATAAACAACAAGCGACAGAACCCCACC	MQVLPSCGEAGKRGKGT*	CTGGGCGGGGTGACG	mix2-Azi-2_24	-0.264588	0.173176	0.0198824	0.00776471	0.0185882	0.024	0.008	0.016	0	0	0	-0.0147059	-0.0134118	0.008	0.008	0.008	0	0	11.1247	5.87383	0.173176	1	11.4794	3.03867	0.969097	0.00332513	M	Q	V	L	P	S	C	G	E	A	G	K	R	G	K	G	T	-	M
E2	ATGGGTGGCCCAGGATAGGCTGCGGCCTACCTCAAACGCGGGAAGGGAACATAACCAGAAAGCAAAAGCAGGAAGCC	MGGPG*	AGTGCCGTGGCCGGG	mix2-Azi-2_24	-0.133025	0	0	0.0338983	0	0.173087													5.25085	1.33496	0.173087	5	5.5709	0.67526	0.94255	0.00213259	M	G	G	P	G													P	G
E2	ATGACCCACTTCGAGTTCCTCTCCCCTCCACGTAAACGCGGGAAGGGAACATAACCAGAAAGCAAAAGCAGGAAGCC	MTHFEFLSPPRKRGKGT*	CTCAAGAGAGACCTC	mix2-Azi-2_24	0.0795607	0.173017	0.0515464	0.0309278	0.0607351	-0.0342896	0	-0.0125504	-0.0434783	-0.0652174	-0.0652174	-0.0434783	-0.033169	0	-0.0114299	-0.0217391	0	-0.0652174	8.63275	4.00489	0.173017	1	7.7655	4.22038	1.11168	0.00273623	M	T	H	F	E	F	L	S	P	P	R	K	R	G	K	G	T	-	M
E1	ATGTAATATCGACATAGTGAGCAATCAGGATTAAAACGCGGGAAGGGAACATAAACAACAAGCGACAGAACCCCACC	M*	GGATAGCAGCAAGAC	mix2-Azi-2_24	-0.125663	0.172853																	14.5956	11.0357	0.172853	1	15.531	9.62246	0.939772	0.00394472	M																	-	M
E1	ATGCGCGGCCGGCGGCAAGGCTCTTCCCCATATAAACGCGGGAAGGGAACATAAACAACAAGCGACAGAACCCCACC	MRGRRQGSSPYKRGKGT*	TGGTCACGGTTCAA	mix2-Azi-2_24	-0.100572	0	0.0123457	0.17284	-0.0243902	0	0.0617284	0	-0.0243902	0	-0.0243902	-0.0731707	0	0	0	0	0	0	7.20879	1.77995	0.17284	3	6.92142	1.01289	1.04152	0.0025009	M	R	G	R	R	Q	G	S	S	P	Y	K	R	G	K	G	T	R	G
E2	ATGAGAAATGCTGGCGGCCCAAGTCCTTCCCAGAAACGCGGGAAGGGAACATAACCAGAAAGCAAAAGCAGGAAGCC	MRNAGGPSPSQKRGKGT*	CCGAATGCCGCTGCC	mix2-Azi-2_24	0.0580796	0.172834	-0.00749414	0.0412178	0.00421546	0.0327869	0.0206089	-0.126464	-0.012178	0	0	-0.0693208	0	0	0	0	-0.0285714	-0.0857143	5.42884	4.18288	0.172834	1	5.90853	4.89564	0.918815	0.00218939	M	R	N	A	G	G	P	S	P	S	Q	K	R	G	K	G	T	-	M
E1	ATGTCCGTTACGCCCGCGCCCGCATCGCACCCCAAACGCGGGAAGGGAACATAAACAACAAGCGACAGAACCCCACC	MSVTPAPASHPKRGKGT*	ACGGCTTCTGCTATC	mix2-Azi-2_24	-0.0545455	-0.106061	0.0363636	0.0454545	0.172727	-0.0515152	0.0151515	-0.0030303	-0.0030303	0	0	0.0151515	-0.0666667	0	0	0	0	0	5.87383	3.6489	0.172727	4	5.06445	2.86986	1.15982	0.00213896	M	S	V	T	P	A	P	A	S	H	P	K	R	G	K	G	T	V	T
E1	ATGACTACTTCGGCGGGATCCCGGTCTCACCCCAAACGCGGGAAGGGAACATAAACAACAAGCGACAGAACCCCACC	MTTSAGSRSHPKRGKGT*	ATCGAGGATCGCCCA	mix2-Azi-2_24	-0.0556655	0.0136071	0.0428006	0.0465116	0.172687	0.0136071	0.0175656	-0.0618506	-0.00964869	-0.040574	-0.0212766	0	0.0155863	0.0136071	-0.0212766	-0.0831272	-0.0212766	0	7.65378	5.96283	0.172687	4	7.93431	5.5709	0.964644	0.00265094	M	T	T	S	A	G	S	R	S	H	P	K	R	G	K	G	T	T	S
E1	ATGCGCTCACTACCTCAGGGCCACTAGCCCTCTCGCGGGAGGGAACATAAACAACAAGCGACAGAACCCCACC	MRSLPQGH*	GGAGGGGGCCTTGGG	mix2-Azi-2_24	-0.00560113	0.00039604	-0.0376803	0.172673	-0.0319661	-0.0578784	-0.00644979	-0.0125601	0.00152758										15.5746	11.0357	0.172673	3	17.0503	11.9859	0.913446	0.00413289	M	R	S	L	P	Q	G	H										R	S
E2	ATGGCGGCGCTTCACTCTCACACACTGCGACCCAAACGCGGGAAGGGAACATAGCCAGAAAGCAAAAGCAGGAAGCC	MAALHSHTLRPKRGKGT*	GCGGTCTCCCATAC	mix2-Azi-2_24	-0.130952	0.0625	0.00892857	0.0208333	0.172619	0.0416667	0.0208333	-0.0803571	0.0416667	0.0208333	-0.0357143	-0.0357143	-0.0714286	0	0	0	0	0	4.27188	2.84792	0.172619	4	4.72682	2.36341	0.903752	0.00190229	M	A	A	L	H	S	H	T	L	R	P	K	R	G	K	G	T	A	L
E2	ATGCCCTAGGTTAATCACATAGCCACCGGGTGAAACGCGGGAAGGGAACATAACCAGAAAGCAAAAGCAGGAAGCC	MP*	GCGGGGGGGCACGGG	mix2-Azi-2_24	0.0438317	-0.201131	0.172499																6.14082	3.02591	0.172499	2	6.92142	3.71393	0.88722	0.00237836	M	P																M	P
E2	ATGCGCGCGGTTTCTGGTTGAATGCACCAGTCAAACGCGGGAAGGGAACATAACCAGAAAGCAAAAGCAGGAAGCC	MRAVSG*	ATCGCTACTTTGGGG	mix2-Azi-2_24	-0.172414	-0.0172414	0.172414	0	0	0.0172414	-0.0172414												5.16185	2.31393	0.172414	2	4.89564	1.35052	1.05438	0.00203277	M	R	A	V	S	G												M	R
A2	ATGACACAACGCTTTTAATAGTGGCACCCGCGCAAACGCGGGAAGGGAACATAACCAGAAAGCAAAAGCAGGAAGCC	MTQRF*	CAGGCACCCGCGCGC	mix2-Azi-2_24	-0.0905622	-0.0528782	0	0	-0.0269076	0.172222													16.0195	4.53887	0.172222	5	14.0117	2.70104	1.1433	0.00391868	M	T	Q	R	F													R	F
E2	ATGGAGAACTCTTAGTCCGGCATCGTGCGTGTGAACGCGGGAAGGGAACATAACCAGAAAGCAAAAGCAGGAAGCC	MENS*	AAGGAGACGGAGACC	mix2-Azi-2_24	-0.142857	0.172161	0.014652	0.0750916	0.0494506														8.09877	5.78483	0.172161	1	7.09024	4.05156	1.14224	0.00259872	M	E	N	S														-	M
E1	ATGTGACACTGTGGGTCCCCACCTCTCCCGGGGAAACGCGGGAAGGGAACGTAAACAACAAGCGACAGAACCCCACC	M*	TACATCCTCGGGTCA	mix2-Azi-2_24	-0.0818605	0.172093																	7.65378	3.3819	0.172093	1	8.44076	2.70104	0.906765	0.00269149	M																	-	M
E2	ATGCTGGGTGGGTAACGTGACGGCGCGATCCCGAAACGCGGGAAGGGAACATAACCAGAAAGCAAAAGCAGGAAGCC	MLGG*	GGACCGCGGGAA	mix2-Azi-2_24	-0.253953	0.0027907	0.0232558	-0.0502326	0.172093														3.82689	3.11491	0.172093	4	4.22038	2.36341	0.906765	0.00177319	M	L	G	G														G	G
O2	ATGTAAAATGGATATCATGCCCCGCCGGTGCACAAACGCGGGAAGGGAACATAACCAGAAAGCAAAAGCAGGAAGCC	M*	CGGGGACTAATGGG	mix2-Azi-2_24	-0.165821	0.171957																	129.758	77.5168	0.171957	1	130.832	56.2154	0.991795	0.0143886	M																	-	M
E1	ATGTCTATGACCCCCCCAGCGCGCTCGTCTTGAAACGCGGGAAGGGAACAAAACAACAAGCGACAGAACCCCACC	MSMTPPARSS*	AGTCTCGCTCCTTCC	mix2-Azi-2_24	-0.0507042	0.171939	-0.00249187	-0.00119177	-0.0434453	-0.035753	0.00899242	0.00899242	0	-0.0140845	0								11.5697	6.9418	0.171939	1	11.9859	6.58379	0.965275	0.00338428	M	S	M	T	P	P	A	R	S	S								-	M
E2	ATGGACGAAAAAAAATCAGCTACAGAACCCTGTAAACGCGGGAAGGGAACATAACCAGAAAGCAAAAGCAGGAAGCC	MDEKKSATEPCKRGKGT*	TGAGGGCGGGTGAAT	mix2-Azi-2_24	0.131757	-0.0684122	-0.0299831	0.171875	0.097973	-0.0840372	-0.027027	0.015625	-0.011402	0	-0.0540541	0	-0.027027	0	0	0.03125	-0.027027	-0.0540541	5.69584	3.4709	0.171875	3	6.24616	4.22038	0.911894	0.0022462	M	D	E	K	K	S	A	T	E	P	C	K	R	G	K	G	T	D	E
A1	ATGGGCCTCCGGCGGGCCCTGAACCCGCCCCGGAAACGCGGGAAGGGAACATAAACAACAAGCGACAGAACCCCACC	MGLRRALNPPRKRGKGT*	CACAGCCCTGCTTCC	mix2-Azi-2_24	-0.0940934	0.171703	-0.0508242	0.0178571	0	-0.0384615	-0.0631868	-0.0206044	0.00892857	0	0.00755495	0.0267857	-0.0103022	0	0.0267857	0	0.00892857	0	9.96772	6.40782	0.171703	1	8.77839	4.89564	1.13548	0.00294218	M	G	L	R	R	A	L	N	P	P	R	K	R	G	K	G	T	-	M
E2	ATGACTCAGTAATGAGTGAACGCGCTAGGCGGGAAACGCGGGAAGGGAACATAACCAGAAAGCAAAAGCAGGAAGCC	MTQ*	TGAGGGGAACTGGGG	mix2-Azi-2_24	0.04	0.171594	0.0197101	-0.0153623															6.67481	6.40782	0.171594	1	7.7655	7.7655	0.859547	0.00251153	M	T	Q															-	M
A1	ATGACAACCAAGCACAAAGCCAGCCGGTCCCTGAAACGCGGGAAGGGAACATAAACAACAAGCGACAGAACCCCACC	MTTKHKASRSLKRGKGT*	CTCAATACAGAAAGC	mix2-Azi-2_24	0.101099	0.107692	-0.0417582	0.0835165	-0.010989	0.0021978	0.171429	-0.0417582	0	0	-0.0285714	-0.228571	-0.0285714	-0.0285714	0	0	0	-0.0285714	5.78483	3.3819	0.171429	6	5.90853	3.88275	0.979065	0.00221351	M	T	T	K	H	K	A	S	R	S	L	K	R	G	K	G	T	H	K
E2	ATGGCGCGGCGGGTTCCACTACGGGCGGGGAAACGCGGGAAGGGAACATAACCAGAAAGCAAAAGCAGGAAGCC	MARRVPLRAGKRGKGT*	TGAGCGCGCGGCGGG	mix2-Azi-2_24	-0.118555	0.00180624	0.00361248	-0.00771757	-0.0344828	0	-0.0326765	0.171264	0.0190476	0.01133	0	-0.0344828	0.00952381	0	0	0	-0.0172414		9.34473	6.40782	0.171264	7	9.79128	5.73971	0.954394	0.00297438	M	A	R	R	V	P	L	R	A	G	K	R	G	K	G	T		P	L
E1	ATGATCATTGCCGTCAGCCCTCGCCTACCCACTAAACGCGGGAAGGGAACATAAACAACAAGCGACAGAACCCCACC	MIIAVSPRLPTKRGKGT*	CTACATGCCGGGTAA	mix2-Azi-2_24	0.252762	0.171215	0.097141	0.0708252	-0.00487329	-0.0805718	-0.0155945	-0.00162443	-0.0526316	0.0123457	-0.0526316	-0.105263	0	0	-0.0402859	-0.0402859	0	-0.210526	7.20879	4.62787	0.171215	1	6.41497	5.73971	1.12374	0.00242137	M	I	I	A	V	S	P	R	L	P	T	K	R	G	K	G	T	-	M
E1	ATGTCTTCACTACGACGCGCGCGCGCGCAACATAAACGCGGGAAGGGAACATAAACAACAAGCGACAGAACCCCACC	MSSLRRARAQHKRGKGT*	ACGTGTCGTCTAACA	mix2-Azi-2_24	-0.00472064	-0.0517156	-0.0430494	0.171211	0.0340309	-0.0364969	0.0175439	0.0405834	0	0	-0.0120482	-0.0364969	0.0116959	-0.0182484	-0.0240964	0	0	-0.0361446	15.2186	9.78972	0.171211	3	14.0117	8.77839	1.08614	0.00383599	M	S	S	L	R	R	A	R	A	Q	H	K	R	G	K	G	T	S	S
E1	ATGTGAGCGTAACCCGCTACTCACAGGACCCGTAAACGCGGGAAGGGAACATAACAACAAGCGACAGAACCCCACC	M*	ATCTGCAATCATTTA	mix2-Azi-2_24	-0.146667	0.171183																	15.5746	7.47579	0.171183	1	15.6998	5.23327	0.992022	0.00399669	M																	-	M
E2	ATGCGTACTGAGCAACCATGACCGCCTCTGGAAACGGGGAAGGGAACATAACCAGAAAGCAAAAGCAGGAAGCC	MRTEQP*	GACGATCTAGTGGAC	mix2-Azi-2_24	0.0798246	-0.0223684	0.0673794	0.171107	-0.0266996	-0.000219299	-0.221491												17.0875	9.96772	0.171107	3	16.0374	10.4665	1.06548	0.00413439	M	R	T	E	Q	P												R	T
E2	ATGCGCCCACGGTCCGCGTCCCCACGCCACCCCAATCGCGGGAAGGGAACATAACCAGAAAGCAAAAGCAGGAAGCC	MRPRSASPRHPNRGKGT*	CGGGACGCCGGCCCC	mix2-Azi-2_24	-0.125418	0.0381983	0.0485437	0.171097	0.0127328	0	-0.0066847	0.0157568	-0.0491803	-0.0491803	-0.0327869	0	-0.0163934	0	-0.0163934	0.00970874	0	0	9.16674	4.00489	0.171097	3	10.2977	3.20749	0.890171	0.00299951	M	R	P	R	S	A	S	P	R	H	P	N	R	G	K	G	T	R	P
A1	ATGAGGAAAAGGCACGTAAACTAAAGAAAGGTGAAACGCGGGAAGGGAACATAAACAACAAGCGACAGAACCCCACC	MRKRHVN*	CATCTACTTTGGCCT	mix2-Azi-2_24	-0.148462	0.00919053	0.0480735	0.171085	-0.0250972	-0.03959	0.0144928	0											6.14082	4.80586	0.171085	3	6.92142	4.38919	0.88722	0.00235887	M	R	K	R	H	V	N											R	K
E1	ATGAGGGGATGTCGCGTCTGGCAGGTCTGTCCTAAACGCGGGAAGGGAACATAAACAACAAGCGACAGAACCCCACC	MRGCRVWQVCPKRGKGT*	TTTGGAAGGGACCCC	mix2-Azi-2_24	-0.0659664	0.171008	-0.112605	0.102941	0.0605042	-0.0285714	0.0294118	-0.0285714	0	0	0	-0.114286	-0.0285714	0	0	0.0147059	0	0	6.05183	4.89486	0.171008	1	5.90853	4.38919	1.02425	0.00223828	M	R	G	C	R	V	W	Q	V	C	P	K	R	G	K	G	T	-	M
E1	ATGGCGACTTAGGACACCAGCGGCCTCCGCATTAAACGCGGGAAGGGAACATAAACAACAAGCGACAGAACCCCACC	MAT*	TTCTCTCCGGCATCT	mix2-Azi-2_24	-0.101302	-0.132669	0.0273229	0.170941															12.1927	9.96772	0.170941	3	12.4923	8.9472	0.976012	0.00346102	M	A	T															A	T
E1	ATGTCGCGTTATATGACCACCCGTGCAGGAGATAAACGCGGGAAGGGAACATAAACAACAAGCGACAGAACCCCACC	MSRYMTTRAGDKRGKGT*	GCCCAAAGGACTCGG	mix2-Azi-2_24	0.06625	0.170833	-0.0216667	0.0345833	-0.0895833	-0.0275	-0.0604167	-0.0283333	-0.03375	-0.0204167	0	-0.0266667	0	0.025	0	0.025	0	-0.0133333	14.2396	9.87872	0.170833	1	12.6611	9.62246	1.12467	0.00363894	M	S	R	Y	M	T	T	R	A	G	D	K	R	G	K	G	T	-	M
E2	ATGATCCTAAAACAGGGCGCATGAGCGCTGACTCGCGGGAAGGGAACATAACCAGAAAGCAAAAGCAGGAAGCC	MILKQGA*	ATATACCTGAGCCAC	mix2-Azi-2_24	-0.10661	-0.0326937	0.114072	0.170576	-0.00284293	0.00319829	-0.0177683	-0.0714286											5.96283	4.89486	0.170576	3	7.09024	5.06445	0.840992	0.00234808	M	I	L	K	Q	G	A											I	L
E1	ATGAGGCCAACGGTACTTCGCTGTCGCCTTTAAACGCGGGAAGGGAACATAAACAACAAGCGACAGAACCCCACC	MRPTVLRCRL*	CCCGCCCAAACTCAA	mix2-Azi-2_24	-0.0351171	0.170569	0.00250836	-0.0083612	0.0677258	-0.0811037	0.0158863	0	0	-0.0359532	-0.0192308								8.18777	6.58581	0.170569	1	8.77839	6.41497	0.932719	0.00275469	M	R	P	T	V	L	R	C	R	L								-	M
E1	ATGATGTATTAGAGTCAGCGTGCAGAGGTGCGGAAACGCGGGAAGGGAACATAAACAACAAGCGACAGAACCCCACC	MMY*	ATTTGTCTACTCGTG	mix2-Azi-2_24	-0.0222222	-0.0037037	-0.0962963	0.17037															4.80586	3.3819	0.17037	3	5.06445	3.54512	0.94894	0.0019861	M	M	Y															M	Y
E2	ATGCTTGGTCCTCAGTCGTGCCGCGGAACCCGTAAACGCGGGAAGGGAACATAACCAGAAAGCAAAAGCAGGAAGCC	MLGPQSCRGTRKRGKGT*	CCATCCCGAACCTCC	mix2-Azi-2_24	0.0892857	0.17033	-0.15522	0.0274725	0.00137363	-0.0206044	0.032967	-0.0425824	0	0	-0.0178571	-0.0494505	0	0	-0.0357143	0	0	0	8.09877	5.78483	0.17033	1	9.45365	7.59668	0.856682	0.00280365	M	L	G	P	Q	S	C	R	G	T	R	K	R	G	K	G	T	-	M
A1	ATGATAAACAGGTAACAACCCGCCGTTGCCAAAACGCGGGAAGGGAACATAAACAACAAGCGACAGAACCCCACC	MINR*	AAATCACCGCCATTT	mix2-Azi-2_24	-0.289362	-0.0374468	0.0425532	0.170213	0.0876596														4.18288	1.86895	0.170213	3	4.22038	0.844076	0.991115	0.00180141	M	I	N	R														I	N
E1	ATGAATAGCGCTCGGTGCGGCCTGCCGGTGGGCAAACGCGGGAAGGGAACATAAACAACAAGCGACAGAACCCCACC	MNSARCGLPVGKRGKGT*	GACTCTTAAGTATTT	mix2-Azi-2_24	0.0974513	0.170165	0.0614693	0.0307346	-0.0344828	0	0.0217391	-0.0892054	0.0434783	0	-0.0127436	-0.0344828	0	0	0	-0.0689655	0	-0.116192	4.09388	2.84792	0.170165	1	4.89564	3.54512	0.836231	0.00187104	M	N	S	A	R	C	G	L	P	V	G	K	R	G	K	G	T	-	M
E1	ATGATCAGTCGCTTACACTACGCACTCCGTCGGAAACGCGGGAAGGGAACATAAACAACAAGCGACAGAACCCCACC	MISRLHYALRRKRGKGT*	AATTGACCGCGCT	mix2-Azi-2_24	0.032634	-0.0110723	-0.0203963	-0.0909091	0.170163	0.0576923	0.0576923	0.00815851	0	0	0	0.00815851	0	-0.030303	-0.030303	-0.0909091	-0.030303	-0.030303	4.62787	3.91589	0.170163	4	5.5709	4.89564	0.830722	0.00201836	M	I	S	R	L	H	Y	A	L	R	R	K	R	G	K	G	T	S	R
E1	ATGGGTCGGAGTAGTGGCTCTCCGCTATATTCCAAACGCGGGAATGGAACATAAACAACAAGCGACAGAACCCCACC	MGRSSGSPLYSKRGNGT*	GGGGGCTCCCGGGTT	mix2-Azi-2_24	-0.0461436	0.0412294	-0.0418124	0.170082	-0.011994	-0.00341496	0.0195735	-0.0106613	-0.00341496	0.00424788	-0.00724638	0	-0.0174913	0.00766283	-0.0217391	-0.0140763	0.000416458	-0.057971	23.2283	13.5276	0.170082	3	23.2965	12.3235	0.997075	0.00504374	M	G	R	S	S	G	S	P	L	Y	S	K	R	G	N	G	T	G	R
A1	ATGGGATTCAAGGGTAAGCAGGAGCCGCTCGAGAAACGCGGGAAGGGAACATAAACAACAAGCGACAGAACCCCACC	MGFKGKQEPLEKRGKGT*	CATAGGGCGACTCTG	mix2-Azi-2_24	-0.0582285	-0.0289776	0.0169492	0.0328048	0.0185894	0.170038	-0.0237835	-0.00683434	0	-0.0483871	0	-0.0322581	0	0	0.00847458	0	0	-0.0322581	10.5017	7.38679	0.170038	5	10.4665	6.58379	1.00336	0.00312072	M	G	F	K	G	K	Q	E	P	L	E	K	R	G	K	G	T	K	G
E2	ATGGGTAACGCCGCACGCTTAGTCCCTCCGTCCAAACGCGGGAAGGGAACATAACCAGAAAGCAAAAGCAGGAAGCC	MGNAARLVPPSKRGKGT*	CCCGGTGGTAGCAGG	mix2-Azi-2_24	-0.07	0.17	0.156667	-0.02	0.0233333	0.0233333	0.0266667	0.03	0	-0.0133333	-0.1	-0.1	0.01	0	-0.0666667	0.01	-0.0333333	-0.0466667	8.89975	5.96283	0.17	1	10.1289	6.07734	0.878648	0.00293922	M	G	N	A	A	R	L	V	P	P	S	K	R	G	K	G	T	-	M
E2	ATGTAACCTTCAACCAACCAGTCCGAGGGGCTGAAACGCGGGAAGGGAACATAACCAGAAAGCAAAAGCAGGAAGCC	M*	CCCCGGCGGAGGGGC	mix2-Azi-2_24	-0.16321	0.169931																	8.27676	5.78483	0.169931	1	9.45365	4.89564	0.87551	0.00281545	M																	-	M
E2	ATGTGCACACCGTGACTGGATGGCGTACGTCCAAACGCGGGAAGGGAACATAACCAGAAAGCAAAAGCAGGAAGCC	MCTP*	GTGCCAGACCGGGCT	mix2-Azi-2_24	-0.179487	-0.0144231	0.169872	-0.0208333	0.0352564														6.9418	3.5599	0.169872	2	8.10313	2.70104	0.856682	0.00254829	M	C	T	P														M	C
E2	ATGCCCCGACACAGCGTGCAGCGGCCGGTCCAAAAACGCGGGAAGGGAACATAACCAGAAAGCAAAAGCAGGAAGCC	MPRHSVQRPVQKRGKGT*	GTAGCGTCGCGATCT	mix2-Azi-2_24	-0.106469	0.169811	-0.069407	0	0	0.0566038	0	0	0	0	0	-0.0357143	0.0377358	0	0	0	0.0188679	0	4.71687	1.51296	0.169811	1	4.72682	0.67526	0.997893	0.00192801	M	P	R	H	S	V	Q	R	P	V	Q	K	R	G	K	G	T	-	M
A1	ATGACACAAAAAAGAACACACCCATCCTAGCACAAACGCGGGAAGGGAACATAAACAACAAGCGACAGAACCCCACC	MTQKRTHPS*	CTGGGGGGGAGGGGT	mix2-Azi-2_24	0.183599	0.0754717	0	0.169811	-0.21553	-0.0195936	0	-0.153846	0.0188679	-0.0776488									4.71687	2.58093	0.169811	3	4.38919	3.20749	1.07465	0.00188548	M	T	Q	K	R	T	H	P	S									T	Q
E2	ATGGGGCCCCCGCCGCGCTGTCCACCCCGGCCGAAACGCGGGAAGGGAACATAACCAGAAAGCAAAAGCAGGAAGCC	MGPPPRCPPRPKRGKGT*	CGCCGTGACGGAGGG	mix2-Azi-2_24	-0.0437736	0	0.0188679	-0.0890566	0	0.169811	0.0566038	-0.0845283	0.0188679	0	0.0566038	0	0	-0.04	0	-0.08	0.0166038	0	4.71687	2.84792	0.169811	5	4.22038	2.36341	1.11764	0.00186335	M	G	P	P	P	R	C	P	P	R	P	K	R	G	K	G	T	P	P
E2	ATGTGAACAAATCTGAAGGTTGCCTTTCTTAGGAAACGCGGGAAGGGAACATAACCAGAAAGCAAAAGCAGGAAGCC	M*	TCCACGGGGGAGACC	mix2-Azi-2_24	-0.18039	0.169779																	11.0357	7.65378	0.169779	1	12.8299	6.41497	0.86015	0.00336275	M																	-	M
E1	ATGAGTAGAGGGATGGGACCCACCCGGCCTGGCAAACGCGGGAAGGGAACATAAACAACAAGCGACAGAACCCCACC	MSRGMGPTRPGKRGKGT*	CGGAGGGGCGAGGCA	mix2-Azi-2_24	-0.161702	0.169681	0.0662234	0.0449468	0.0375	0.0375	-0.0300532	0	-0.0851064	0.0125	0.0125	-0.0087766	0.0125	0	0.0375	0	-0.0212766	-0.0851064	7.1198	5.51784	0.169681	1	7.93431	4.55801	0.897343	0.0025487	M	S	R	G	M	G	P	T	R	P	G	K	R	G	K	G	T	-	M
E1	ATGTCTACGCCCGTCTCCAGCCGCGCCCGGGCCAAACGCGGGAAGGGAACATAAACAACAAGCGACAGAACCCCACC	MSTPVSSRARAKRGKGT*	CTGATCCCTTGATCT	mix2-Azi-2_24	-0.0565291	0.169587	0.10147	-0.00169587	-0.0172414	0.00819672	-0.0689655	-0.0189373	0.00819672	-0.0172414	0	-0.0098926	-0.0172414	-0.00169587	0	0	0	-0.0517241	10.8577	6.14082	0.169587	1	9.79128	4.72682	1.10891	0.00308135	M	S	T	P	V	S	S	R	A	R	A	K	R	G	K	G	T	-	M
E2	ATGCGGCACTCGGACAGGCTGTGACGGACCATTAAACGCGGGAAGGGAACATAACCAGAAAGCAAAAGCAGGAAGCC	MRHSDRL*	TGCAGGCACTCTGGA	mix2-Azi-2_24	0.0419048	-0.0209524	0.169524	-0.0342857	-0.118095	-0.0438095	-0.0171429	0											6.67481	3.91589	0.169524	2	5.90853	3.71393	1.12969	0.00228527	M	R	H	S	D	R	L											M	R
E2	ATGTCCCCGGTGCAGAGCCAAGATCCATGCCCGAAACGCGGGAAGGGAACATAACCAGAAAGCAAAAGCAGGAAGCC	MSPVQSQDPCPKRGKGT*	CACGGGCATGCCCA	mix2-Azi-2_24	0.0985169	0.169492	-0.108051	-0.0598517	0	0.0677966	0	-0.0625	0	0.0169492	0.0338983	-0.0625	0	0	-0.0625	0	0	-0.03125	5.25085	1.77995	0.169492	1	5.40208	2.36341	0.972005	0.00206904	M	S	P	V	Q	S	Q	D	P	C	P	K	R	G	K	G	T	-	M
E1	ATGACATAACGACAGGGTCTTCCGCCTGTTGGAAACGCGGGAAGGGAACATAAACAACAAGCGACAGAACCCCACC	MT*	CAAGGCCTAATTCGA	mix2-Azi-2_24	-0.155639	-0.0178902	0.169391																26.5212	21.4484	0.169391	2	27.5169	18.0632	0.963818	0.00549648	M	T																M	T
O1	ATGTACGGATGACAATTAACATCAGCGCACTTTAAACGCGGGAAGGGAACATAAACAACAAGCGACAGAACCCCACC	MYG*	TAGAATATTTTACCG	mix2-Azi-2_24	-0.0866484	-0.0478163	0.015053	0.169362															122.016	87.0395	0.169362	3	120.196	74.4475	1.01513	0.0135608	M	Y	G															Y	G
E2	ATGAGTAGACCCCGGCACACCGTTGCCCCTCCCAAACGCGGGAAGGGAACATAACCAGAAAGCAAAAGCAGGAAGCC	MSRPRHTVAPPKRGKGT*	AGAAACACTTCGGGC	mix2-Azi-2_24	-0.138462	0.117949	0.169231	0.0222222	0	0.0017094	0	-0.0153846	-0.0153846	0.00854701	0	-0.0615385	0.00854701	-0.0615385	-0.0153846	-0.0153846	-0.0153846	0.025641	10.4127	9.61173	0.169231	2	10.973	8.44076	0.94894	0.00314234	M	S	R	P	R	H	T	V	A	P	P	K	R	G	K	G	T	M	S
E2	ATGCGGATGCCAGCGACTCCAGCCCCGGGCCTGAAACGCGGGAAGGGAACATAACCAGAAAGCAAAAGCAGGAAGCC	MRMPATPAPGLKRGKGT*	CGAATGGTTCGACCC	mix2-Azi-2_24	0.18022	0.169231	0.123077	0.0197802	-0.0659341	-0.125275	-0.0703297	-0.0989011	0	0.0615385	0.0153846	-0.142857	-0.0285714	-0.0131868	0	0	0	-0.0241758	5.78483	3.91589	0.169231	1	5.90853	5.06445	0.979065	0.00218513	M	R	M	P	A	T	P	A	P	G	L	K	R	G	K	G	T	-	M
E1	ATGTGAGGGACCCAACCGGCCCCCCCCGCCTGTAAACGCGGGAAGGGAACTAAACAACAAGCGACAGAACCCCACC	M*	GACCTTTATGGATAT	mix2-Azi-2_24	-0.0808824	0.169118																	12.1037	6.14082	0.169118	1	11.4794	4.55801	1.05438	0.00333069	M																	-	M
E1	ATGGGTGCTTGGCGCTGAGCCGTCCGCGTCAGCAAACGCGGGAAGGGAACATAAACAACAAGCGACAGAACCCCACC	MGAWR*	CAGGGATCGGGGCGC	mix2-Azi-2_24	-0.160389	-0.017843	-0.0075337	0.169112	0.0309278	0.0612609													8.63275	4.53887	0.169112	3	8.77839	3.20749	0.98341	0.00277502	M	G	A	W	R													G	A
O2	ATGTATGTATTCAACGAGGCAATGGATTACAAACGCGGGAAGGGAACATAACCAGAAAGCAAAAGCAGGAAGCC	MYVFNEAMDYKRGKGT*	GACGATGACGGCGGG	mix2-Azi-2_24	0.123932	0.0361416	-0.00598291	-0.0297924	-0.0139194	0.169109	-0.00647131	0.031746	-0.0307692	0.00793651	-0.0992674	-0.0461538	0.00793651	0.015873	0	-0.0153846	-0.145421		11.2137	7.92077	0.169109	5	10.973	9.28483	1.02194	0.00321091	M	Y	V	F	N	E	A	M	D	Y	K	R	G	K	G	T		F	N
E1	ATGAGGCCACCGCTCTCGTGGTTCTGGCCGCACAAACGCGGGAAGGGAACATAAACAACAAGCGACAGAACCCCACC	MRPPLSWFWPHKRGKGT*	GCTCCGCGTCAGGGC	mix2-Azi-2_24	-0.138926	0.0171306	0.045038	0.169082	0.00369004	0.0221402	0.00823538	0.0147601	0.0147601	0.00369004	-0.01911	-0.0264901	-0.0124875	-0.00662252	-0.00586496	-0.00293248	-0.0198676	-0.013245	24.1183	10.8577	0.169082	3	25.4911	6.58379	0.946147	0.00521048	M	R	P	P	L	S	W	F	W	P	H	K	R	G	K	G	T	R	P
E2	ATGGACGGCGGGACCCGACACGCTCTGCGCGCCAAACGCGGGAAGGGAACATAACCAGAAAGCAAAAGCAGGAAGCC	MDGGTRHALRAKRGKGT*	GCTCCAGTCGTTCTT	mix2-Azi-2_24	0.0577532	0.16904	-0.0580169	-0.066192	-0.107859	-0.0290084	0.00448312	0.0171414	0	0	0	0	0	0	0.0126582	0	0	0	7.0308	2.66992	0.16904	1	8.10313	3.54512	0.867665	0.00254556	M	D	G	G	T	R	H	A	L	R	A	K	R	G	K	G	T	-	M
E2	ATGAGCCCGGCCCCGCCACGTTTCGGAAGCCTCAAACGCGGGAAGGGAACATAACCAGAAAGCAAAAGCAGGAAGCC	MSPAPPRFGSLKRGKGT*	GGGCGTAGCTCGCGA	mix2-Azi-2_24	-0.221255	0.16904	0.0804325	-0.0327004	0	0	0.0126582	0	0	0	0.0126582	0	0	0	0	0	0	-0.0208333	7.0308	2.58093	0.16904	1	8.10313	1.18171	0.867665	0.00254556	M	S	P	A	P	P	R	F	G	S	L	K	R	G	K	G	T	-	M
E1	ATGGGTTCCTGCATACTTCGCTATCATCCCAGAAACGCGGGAGGGGACTAAACAACAAGCGACAGAACCCCACC	MGSCILRYHPRNAGGD*	TACAAAGAGGCGGAA	mix2-Azi-2_24	-0.142607	0.0637054	0	0.0151958	0.168907	0.0169492	0	0.0677966	0	0	-0.0689655	-0.0520164	-0.0344828	0	0	0	-0.0344828		5.25085	3.82689	0.168907	4	4.89564	2.86986	1.07256	0.0020017	M	G	S	C	I	L	R	Y	H	P	R	N	A	G	G	D		S	C
E1	ATGAGTCTTCCCACTCGAAGTGTTGCCTACCCGAAACGCGGGAAGGGAACATAAACAACAAGCGACAGAACCCCACC	MSLPTRSVAYPKRGKGT*	AGTGTGCCTACATCC	mix2-Azi-2_24	-0.0667355	0.111111	0.168903	0.022635	0.00557276	-0.0117647	-0.0119023	-0.0352941	-0.0117647	0	-6.88e-05	-0.0117647	0	0	-0.0117647	0.0175439	-0.0117647	-0.0352941	15.2186	9.96772	0.168903	2	14.3493	6.7526	1.06058	0.00381149	M	S	L	P	T	R	S	V	A	Y	P	K	R	G	K	G	T	M	S
E1	ATGCATTTACTCGGGGGCGCGCGTCGGCTGCAGAAACGCGGGAAGGGAACATAAACAACAAGCGACAGAACCCCACC	MHLLGGARRLQKRGKGT*	GGGGGAGCAGGCGGC	mix2-Azi-2_24	0.151018	0.168902	0.023845	0.0188773	0.0491803	-0.0278192	-0.0606061	0	0.00248386	0.00248386	-0.030303	-0.0442126	-0.0606061	-0.030303	0.0163934	0	-0.030303	-0.149031	5.42884	3.29291	0.168902	1	5.5709	4.22038	0.974501	0.00210202	M	H	L	L	G	G	A	R	R	L	Q	K	R	G	K	G	T	-	M
E2	ATGCAAGGTCCTGCCGTCCCCTTCTGAGAACGCAAACGCGGGAAGGGAACATAACCAGAAAGCAAAAGCAGGAAGCC	MQGPAVPF*	AGGCGTGGACATCAG	mix2-Azi-2_24	-0.0788732	-0.0418861	-0.0335579	0.168892	-0.0140845	0.0347826	0.0153092	0.0240049	-0.0985915										10.2347	6.05183	0.168892	3	11.9859	6.24616	0.853898	0.00320384	M	Q	G	P	A	V	P	F										Q	G
E1	ATGGTGGTAGCTCGAGTCCCCGCGAAAAGCGGGAAGGGAACATAAACAACAAGCGACAGAACCCCACC	MVVARVPAKSGKGT*	CCGGTCGGCGTTCCG	mix2-Azi-2_24	0.02	0.168852	0.0172131	0.0208197	-0.00704918	0.0152459	0.02	-0.104754	-0.0163934	-0.0227869	-0.0327869	-0.0163934	0	-0.0327869	-0.0127869				8.89975	8.72175	0.168852	1	10.2977	10.2977	0.864244	0.00293394	M	V	V	A	R	V	P	A	K	S	G	K	G	T				-	M
E1	ATGACTTACGCGATGCAGAAGACCCTATCGGGGAAACGCGGGAAGGGAACATAAACAACAAGCGACAGAACCCCACC	MTYAMQKTLSGKRGKGT*	ACTCCCTATGGTGTT	mix2-Azi-2_24	0.0176136	-0.0443182	0.0596591	0.0960227	0.0880682	0.16875	0.0232955	-0.09375	-0.119886	0.0181818	0	-0.03125	0	0	-0.03125	-0.0625	-0.0625	-0.03125	4.89486	3.5599	0.16875	5	5.40208	4.05156	0.906106	0.00201691	M	T	Y	A	M	Q	K	T	L	S	G	K	R	G	K	G	T	A	M
A1	ATGATTCTCGACATATTAGGGACCGAGCGAGATAAACGCGGGAAGGGAACATAAACAACAAGCGACAGAACCCCACC	MILDILGTERDKRGKGT*	CGAGCCATGGGACTT	mix2-Azi-2_24	0.0367347	0	0	0.00952381	0.0721088	-0.104762	-0.00136054	0.00952381	0.168707	-0.00272109	-0.0217687	-0.0612245	0	0	0.0285714	0	0.00952381	-0.102041	9.34473	8.81075	0.168707	8	8.27194	7.7655	1.12969	0.00278496	M	I	L	D	I	L	G	T	E	R	D	K	R	G	K	G	T	G	T
E1	ATGATCAGAGATCTCCCCAACTATGGTCCAATGAAACGCGGGAAGGGAACATAAACAACAAGCGACAGAACCCCACC	MIRDLPNYGPMKRGKGT*	TTATACATCACCAC	mix2-Azi-2_24	-0.0244134	0.156627	0.0348763	0.168675	0.0963855	0.00982879	-0.0668992	0.0120482	0	0	0.0120482	-0.131579	-0.0263158	-0.0285352	-0.0526316	0.0120482	0	-0.184211	7.38679	5.33985	0.168675	3	6.41497	4.55801	1.15149	0.00240303	M	I	R	D	L	P	N	Y	G	P	M	K	R	G	K	G	T	I	R
E1	ATGTAGGGAGCTCCCTTTAAAGTCCGCCCAGCCAAACGCGGGAAGGGAACATAAACAACAAGCGACAGAACCCCACC	M*	CCACGACCGGATGTC	mix2-Azi-2_24	-0.109477	0.168627																	16.0195	7.56478	0.168627	1	17.2191	6.07734	0.930333	0.00408252	M																	-	M
E1	ATGCACTGGTCGGTCAGGCGCACCGTGGGGTTCAAACGCGGGAAGGGAACATAAACAACAAGCGACAGAACCCCACC	MHWSVRRTVGFKRGKGT*	GGGGACGTCTGTTAT	mix2-Azi-2_24	0.027451	0.0117647	0	0.168627	0.048366	0.0653595	-0.0392157	-0.0431373	0.0235294	0	-0.020915	-0.0104575	0.0117647	0.00130719	-0.0222222	-0.0444444	-0.0666667	-0.0666667	7.56478	6.8528	0.168627	3	7.59668	6.7526	0.995801	0.00254597	M	H	W	S	V	R	R	T	V	G	F	K	R	G	K	G	T	H	W
E2	ATGAAGCTTCGTGCGACGCGACAACGATCGGTTAAACGCGGGAAGGGAACATAACCAGAAAGCAAAAGCAGGAAGCC	MKLRATRQRSVKRGKGT*	GCATCGACTATTTCG	mix2-Azi-2_24	0.181117	0.168617	0.153723	0.0375	0.0912234	-0.0827128	-0.0300532	-0.0425532	-0.106383	-0.0851064	0.0125	0	-0.0851064	0	0	0	-0.0212766	-0.0212766	7.1198	5.07286	0.168617	1	7.93431	5.73971	0.897343	0.00253272	M	K	L	R	A	T	R	Q	R	S	V	K	R	G	K	G	T	-	M
E2	ATGTAAAGTCGTATCGGCCCGCGACGGCCGTCCAAACGCGGGAAGGGAACATAACCAGAAAGCAAAAGCAGGAAGCC	M*	AAGAGCACATTCGC	mix2-Azi-2_24	-0.134246	0.168459																	8.81075	5.16185	0.168459	1	10.4665	4.72682	0.841802	0.00293258	M																	-	M
E1	ATGAAGATAAAAATCTACTAGATACTAAGCCTGAAACGCGGGAAGGGAACATAAACAACAAGCGACAGAACCCCACC	MKIKIY*	CACACCGAGCTTCAC	mix2-Azi-2_24	-0.108003	0.168436	-0.0481829	0.0380768	0.119845	-0.0425684	-0.048285												11.0357	9.43373	0.168436	1	13.3364	9.62246	0.827486	0.00337526	M	K	I	K	I	Y												-	M
E1	ATGCTGAGGATGCATCTAGCCCTGCTGCCGGTCAAACGCGGGAAGGGAACATAAACAACAAGCGACAGAACCCCACC	MLRMHLALLPVKRGKGT*	GCCGGGAATGACACC	mix2-Azi-2_24	0.237174	-0.0227082	-0.0171012	0.168209	0.0431735	-0.159237	-0.0487805	0.0114943	0.0215868	0	-0.0487805	0.0114943	-0.012896	0	0	0	-0.0487805	-0.0731707	7.74278	5.25085	0.168209	3	6.92142	5.90853	1.11867	0.00248682	M	L	R	M	H	L	A	L	L	P	V	K	R	G	K	G	T	L	R
A1	ATGGGTGAGACTGAGGGCGTGAGAGTCCGACGCAAACGCGGGAAGGGAACATAAACAACAAGCGACAGAACCCCACC	MGETEGVRVRRKRGKGT*	GCCGCGGACAGTCCG	mix2-Azi-2_24	-0.0938438	-0.0131381	0.168168	0.0555556	0.0972222	0.0416667	-0.0942192	0	0	-0.027027	-0.027027	-0.0810811	0.0138889	-0.0131381	0	0	0	-0.027027	6.40782	3.02591	0.168168	2	6.24616	2.36341	1.02588	0.00227708	M	G	E	T	E	G	V	R	V	R	R	K	R	G	K	G	T	M	G
A1	ATGACATAGCAGGGCGAAAGCTGTCCTCGCACGAAACGCGGGAAGGGAACATAAACAACAAGCGACAGAACCCCACC	MT*	GAGGGCGGCGAGGGT	mix2-Azi-2_24	-0.0146939	-0.12	0.168163																4.36088	2.93692	0.168163	2	4.22038	2.70104	1.03329	0.00180218	M	T																M	T
E1	ATGAGATCCCGCAGATCACCCCATGTGTGACCCAAACGCGGAAGGGAACATAAACAACAAGCGACAGAACCCCACC	MRSRRSPHV*	GCCGGTCCCCCGTCG	mix2-Azi-2_24	-0.191167	0.146891	-0.0296638	0.168095	-0.0105471	0.0162602	0	0.00813008	0	-0.0675676									10.9467	8.00977	0.168095	3	12.4923	6.7526	0.876273	0.00329473	M	R	S	R	R	S	P	H	V									R	S
A1	ATGATAAATTGGTCCATCTTGCTCAACAACACCAAACGCGGGAAGGGAACATAAACAACAAGCGACAGAACCCCACC	MINWSILLNNTKRGKGT*	CCCCGGGGGGCGCGG	mix2-Azi-2_24	-0.0249785	0	0.167959	0	-0.0137812	0	0.0232558	-0.0275624	0	0	0	-0.037037	0.0232558	-0.037037	0	0	0	0	3.82689	1.51296	0.167959	2	4.55801	1.35052	0.839597	0.00177115	M	I	N	W	S	I	L	L	N	N	T	K	R	G	K	G	T	M	I
E2	ATGTACGATACAGACTTTACTCGTTCTACCCCAAAACGCGGGAAGGGAACATAACCAGAAAGCAAAAGCAGGAAGCC	MYDTDFTRSTPKRGKGT*	TTGGGCGAGCGTCAC	mix2-Azi-2_24	0.220017	-0.0268817	0.167907	0.0388751	-0.156741	0	-0.035153	0	0	0	0	-0.0512821	-0.0512821	0	-0.0769231	-0.025641	0	-0.00289495	5.51784	3.73789	0.167907	2	6.58379	5.90853	0.838095	0.0022082	M	Y	D	T	D	F	T	R	S	T	P	K	R	G	K	G	T	M	Y
E1	ATGTCAAAACAACACGTAGGTGACGCTAATCCCAAACGCGGGAAGGGAACATAAACAACAAGCGACAGAACCCCACC	MSKQHVGDANPKRGKGT*	GCGGGGGGGATTCGC	mix2-Azi-2_24	0.00561601	0.167778	-0.0603721	0.046683	-0.005265	-0.122148	-0.0540541	0.012987	0.012987	0.038961	-0.0540541	-0.041067	0	0.012987	0.025974	0.012987	0	0	6.8528	5.51784	0.167778	1	6.24616	5.06445	1.09712	0.00231818	M	S	K	Q	H	V	G	D	A	N	P	K	R	G	K	G	T	-	M
E2	ATGAATTATCGACCCAGGGCACCACCGCACCGGAAACGCGGGAAGGGAACATAACCAGAAAGCAAAAGCAGGAAGCC	MNYRPRAPPHRKRGKGT*	GGGCCACCTAGCACG	mix2-Azi-2_24	0.133777	0.164044	0.0623487	-0.0375303	0.167676	0.135593	0	0	-0.571429	-0.0714286	0	0	0	0	0	0	0.0169492	0	5.25085	4.36088	0.167676	4	4.72682	4.55801	1.11086	0.00196623	M	N	Y	R	P	R	A	P	P	H	R	K	R	G	K	G	T	Y	R
E1	ATGGGCCCATAACAAAGCCAAGCGACCGCGCACAAACGCGGGAAGGGAACATAAACAACAAGCGACAGAACCCCACC	MGP*	TATGAGTCCATGTCG	mix2-Azi-2_24	-0.083728	-0.0289916	-0.0196715	0.167647															27.4112	23.9403	0.167647	3	28.6986	22.6212	0.955142	0.0055642	M	G	P															G	P
E1	ATGCCTTAAGGGGGTCTCCGGCAGTGGTTTGGGAAACGCGGGAAGGGAACATAAACAACAAGCGACAGAACCCCACC	MP*	GGGGCCCGGGTGACA	mix2-Azi-2_24	-0.208034	0.0387374	0.167623																7.29779	4.09388	0.167623	2	8.60957	3.03867	0.847637	0.00259971	M	P																M	P
E1	ATGCTCAGAAGGTCTAGAAGCCTAGTTAGACACAAACGCGGGAAGGGAACATAAACAACAAGCGACAGAACCCCACC	MLRRSRSLVRHKRGKGT*	GCGTGTGGTGTGAGG	mix2-Azi-2_24	0.140952	-0.102857	0.16381	0.167619	-0.0457143	0	-0.072381	-0.087619	-0.0571429	-0.0285714	-0.0438095	-0.0590476	0	-0.0285714	0.0266667	0	0	0.0266667	6.67481	5.16185	0.167619	3	5.90853	5.40208	1.12969	0.00225959	M	L	R	R	S	R	S	L	V	R	H	K	R	G	K	G	T	L	R
E1	ATGCTTAATTAGCGCCCTTGCGAACCCACGGAAACGCGGAAGGGAACATAAACAACAAGCGACAGAACCCCACC	MLN*	AATACTCATAGTCAA	mix2-Azi-2_24	0.00178571	-0.108791	0.167582	-0.0282967															9.96772	5.96283	0.167582	2	10.973	6.58379	0.908387	0.00307109	M	L	N															M	L
E1	ATGTCCGCACCTCCCCCGCCTGGGGGGGTGTCTAAACGCGGGAAGGGAACATAAACAACAAGCGACAGAACCCCACC	MSAPPPPGGVSKRGKGT*	GGAGAAAATGGACTG	mix2-Azi-2_24	-0.0994386	0.167523	-0.0440755	0	0.00543478	0.0154682	0.0160655	-0.0275323	0	0	0	0	0	0.00543478	-0.0165432	0.0216197	-0.010989	0	16.3755	7.38679	0.167523	1	15.3622	4.89564	1.06596	0.00394483	M	S	A	P	P	P	P	G	G	V	S	K	R	G	K	G	T	-	M
A1	ATGAGTAGGCATAACAACGGTATTCCGCGGCCCAAACGCGGGAAGGGAACATAAACAACAAGCGACAGAACCCCACC	MSRHNNGIPRPKRGKGT*	GTGATAAATATCTTG	mix2-Azi-2_24	-0.00504032	0.167339	0.0191532	0.0191532	0	0.00100807	0	-0.0614919	0	-0.03125	-0.03125	0.016129	-0.03125	0	0	0	0	-0.0625	5.51784	3.6489	0.167339	1	5.40208	3.54512	1.02143	0.00207349	M	S	R	H	N	N	G	I	P	R	P	K	R	G	K	G	T	-	M
E1	ATGGGTAAACACTACGCCCGTGCGCCCCCTCTCAAACGCGGGAAGGGAACATAAACAACAAGCGACAGAACCCCACC	MGKHYARAPPLKRGKGT*	GGGCGCGGGGGGTGC	mix2-Azi-2_24	0.345351	0.123301	0.167328	0.0267668	0.0313589	0.0105335	0.0558297	-0.00688808	-0.0103724	-0.643915	-0.0231214	-0.0103724	-0.017341	-0.017341	-0.017341	0.00696864	0	-0.00340376	25.5423	14.5066	0.167328	2	29.205	26.1663	0.874585	0.0054655	M	G	K	H	Y	A	R	A	P	P	L	K	R	G	K	G	T	M	G
A2	ATGAGACGCTCGAATACGACCTTGACGACCAGTAAACGCGGGAAGGGAAAATAACCAGAAAGCAAAAGCAGGAAGCC	MRRSNTTLTTSKRGKGK*	GGGGCCGCAAGGAGG	mix2-Azi-2_24	0.0112077	-0.0739936	-0.0684275	-0.000774901	0.167294	-0.0161028	-0.00701191	-0.00701191	0	-0.00246645	-0.0049329	0.002079	0	-0.00454546	0	0.00792856	0.004158	-0.0028539	42.8078	39.6039	0.167294	4	37.1393	34.6071	1.15263	0.00686232	M	R	R	S	N	T	T	L	T	T	S	K	R	G	K	G	K	R	S
O1	ATGTAAACATATCAACTGGGAACATGAAGTCACAAACGCGGGAAGGGAACATAAACAACAAGCGACAGAACCCCACC	M*	CGTTCGGTAGGCACG	mix2-Azi-2_24	-0.135335	0.167134																	142.396	77.9618	0.167134	1	138.428	56.2154	1.02866	0.0146283	M																	-	M
E2	ATGCATGGATCTAACCCACACTTGCTCGCCTCCAAACGCGGGAAGGGAACATAACCAGAAAGCAAAAGCAGGAAGCC	MHGSNPHLLASKRGKGT*	GCGCTCGGGAAGACC	mix2-Azi-2_24	0.00185529	0.131725	-0.038961	0.166976	-0.0816327	0.00927644	0.012987	-0.00742115	-0.0408163	0	-0.0222635	0.0111317	-0.0204082	0	0	0	-0.0204082	-0.0612245	6.8528	5.16185	0.166976	3	8.27194	5.90853	0.82844	0.00251067	M	H	G	S	N	P	H	L	L	A	S	K	R	G	K	G	T	H	G
E1	ATGGCGGCACGGACCCCCTCAGGGCTTCCCCGCAAACGCGGGAAGGGAACATAAACAACAAGCGACAGAACCCCACC	MAARTPSGLPRKRGKGT*	CCTATTTCACCTTAG	mix2-Azi-2_24	0.0492692	0.0211694	0.0500252	0.00390625	0.00604839	0	0.166961	0.0230595	0.00730847	-0.0564516	-0.0405746	-0.0728327	-0.000252016	-0.00415827	-0.00806452	-0.00415827	0	-0.137097	22.7833	14.7736	0.166961	6	20.9331	14.5181	1.08839	0.00476646	M	A	A	R	T	P	S	G	L	P	R	K	R	G	K	G	T	T	P
E1	ATGCGGTCCCCTGCCCTCGTACGCGAGCCGTGCAAACGCGGGAAGGGAACATAAACAACAAGCGACAGAACCCCACC	MRSPALVREPCKRGKGT*	CCAGCCCCGGGGAGC	mix2-Azi-2_24	-0.0379638	0.166954	0.0129422	0	-0.0133736	-0.0263158	0.0163934	-0.00345125	0	0	0	-0.0625539	0	0	0	0	0	-0.0526316	5.42884	2.49193	0.166954	1	6.41497	2.70104	0.846277	0.00216792	M	R	S	P	A	L	V	R	E	P	C	K	R	G	K	G	T	-	M
E1	ATGGGAGGTGCCACGTTCGCGCGCCCTTGCGGCAAACGCGGGAAGGGAACATAAACAACAAGCGACAGAACCCCACC	MGGATFARPCGKRGKGT*	GTTCCCGGGGGGTGG	mix2-Azi-2_24	-0.0472564	0.166853	0.0100784	0.0842105	-0.0853303	0.0100784	0.0105263	0	0	-0.0107503	0	-0.0425532	0	0	-0.0425532	-0.0425532	0	-0.0107503	8.45476	4.71687	0.166853	1	7.93431	4.05156	1.06559	0.00263929	M	G	G	A	T	F	A	R	P	C	G	K	R	G	K	G	T	-	M
A2	ATGAATACCAAAACGAGACCCCCACCGAGGCGGAAACGCGGGAAGGGAACATAACCAGAAAGCAAAAGCAGGAAGCC	MNTKTRPPPRRKRGKGT*	CGTGTCGCACCCGCG	mix2-Azi-2_24	-0.0136288	-0.0563545	-0.00783863	-0.0319607	0.0343227	0.166848	0.0218227	-0.0404055	-0.037061	-0.03125	-0.00625	0.0100334	0.00334448	0.000438963	-0.00290552	0.00334448	0	-0.00625	26.6102	15.6636	0.166848	5	27.0104	15.3622	0.985184	0.0053892	M	N	T	K	T	R	P	P	P	R	R	K	R	G	K	G	T	K	T
E1	ATGGCCCACCATCGCTCCTGGCTGCGTCGGGACAAACGCGGGAAGGGAACATAAACAACAAGCGACAGAACCCCACC	MAHHRSWLRRDKRGKGT*	GGGGCCCGGGGGGGA	mix2-Azi-2_24	-0.0166667	0.115476	0.0702381	0.166667	0.025	-0.00119048	-0.0892857	0.00833333	-0.00119048	0	-0.0178571	-0.0178571	0.00833333	-0.0357143	-0.0535714	-0.0178571	0	-0.107143	10.6797	5.51784	0.166667	3	9.45365	4.38919	1.12969	0.00298159	M	A	H	H	R	S	W	L	R	R	D	K	R	G	K	G	T	A	H
E1	ATGCGCGTGCCCGGTTCCCCTCTTGTGCGCGTCAAACGCGGGAAGGGAACATAAACAACAAGCGACAGAACCCCACC	MRVPGSPLVRVKRGKGT*	GGCGTGGGCGGT	mix2-Azi-2_24	-0.0860806	0.0659341	0.0018315	0.166667	0.0018315	0.0274725	-0.0238095	-0.0714286	-0.0238095	0	-0.0238095	0	0	-0.0238095	0	0	0	-0.010989	6.9418	2.58093	0.166667	3	7.09024	2.02578	0.979065	0.0024017	M	R	V	P	G	S	P	L	V	R	V	K	R	G	K	G	T	R	V
E2	ATGGGCGCCATCGGGCTACTTGCCACGACCCCTAAACGCGGGAAGGGAACATAACCAGAAAGCAAAAGCAGGAAGCC	MGAIGLLATTPKRGKGT*	AGCCGGCCCGCGATC	mix2-Azi-2_24	0.0394057	-0.0374677	0.0739664	-0.0232558	0.166667	-0.125646	0.0416667	0.0135659	0	0	0	-0.00936692	-0.116279	0	0	0	0	-0.0232558	6.40782	3.02591	0.166667	4	7.25905	3.71393	0.882735	0.00236119	M	G	A	I	G	L	L	A	T	T	P	K	R	G	K	G	T	A	I
E2	ATGACAAGAATTCAGGTCCAGGCGGCTTGGCCTACGCGGGAGGGAACATAACCAGAAAGCAAAAGCAGGAAGCC	MTRIQVQAAWPTREGT*	CGGGCGGTGGTCGGG	mix2-Azi-2_24	0.138889	0.114499	0.166667	0.152778	-0.0243902	0.0138889	0.0101626	-0.247967	0.0138889	-0.0243902	-0.0315041	-0.097561	-0.0731707	-0.0210027	0.0172764	0	-0.0348916		6.40782	5.51784	0.166667	2	6.92142	6.41497	0.925795	0.00232758	M	T	R	I	Q	V	Q	A	A	W	P	T	R	E	G	T		M	T
E1	ATGTACATGCACATCCCCGTTTCCCAGGGATTCAAACGCGGGAAGGGAACATAAACAACAAGCGACAGAACCCCACC	MYMHIPVSQGFKRGKGT*	AACGCGGAGCTGCGG	mix2-Azi-2_24	0.133681	0.046875	-0.206597	0.0190972	0	-0.0954861	0.166667	0.015625	0	0	0	-0.0277778	0	0	0	0	0	0.00347222	5.69584	3.82689	0.166667	6	6.07734	4.55801	0.937225	0.00216025	M	Y	M	H	I	P	V	S	Q	G	F	K	R	G	K	G	T	I	P
E2	ATGTCGAACCACCGCGCCCGTCCCCGGTTGGTCAAACGCGGGAAGGGAACATAACCAGAAAGCAAAAGCAGGAAGCC	MSNHRARPRLVKRGKGT*	ATACAGAGGTTGGGT	mix2-Azi-2_24	-0.137311	0.120265	0.166667	0.0293561	-0.032197	0.121212	-0.0785985	-0.03125	-0.03125	0	0	-0.03125	0	0.0151515	0	-0.0625	-0.0625	0.0142045	5.87383	3.5599	0.166667	2	5.40208	2.53223	1.08733	0.0021044	M	S	N	H	R	A	R	P	R	L	V	K	R	G	K	G	T	M	S
E2	ATGGGCCACTACCCAAATAAGCATTGCGGGGCCAAACGCGGGAAGGGAACATAACCAGAAAGCAAAAGCAGGAAGCC	MGHYPNKHCGAKRGKGT*	GAGGACGCGGAGCCG	mix2-Azi-2_24	-0.0185185	-0.0729848	0.166667	0.037037	0.0925926	-0.040305	0.0337691	0.0185185	0	0.0185185	0	-0.0588235	0	0	-0.0294118	-0.0588235	0	-0.0882353	4.80586	2.49193	0.166667	2	5.73971	2.86986	0.8373	0.00201752	M	G	H	Y	P	N	K	H	C	G	A	K	R	G	K	G	T	M	G
E2	ATGACGGCGCGCACGAAAATCACGACTGAGTACAAACGCGGGAAGGGAACATAACCAGAAAGCAAAAGCAGGAAGCC	MTARTKITTEYKRGKGT*	GGTCCGCACTGGGAA	mix2-Azi-2_24	-0.4092	0.166667	0.046595	0.111111	0.078853	0.0280765	0.046595	0.00477897	0.0185185	-0.0137395	-0.0322581	-0.0322581	0	0	0	0	0	-0.0322581	4.80586	3.73789	0.166667	1	5.23327	2.02578	0.918329	0.00196219	M	T	A	R	T	K	I	T	T	E	Y	K	R	G	K	G	T	-	M
E2	ATGTTCGCAACGGGCTCAGAACTACCGGCTCCCAAACGCGGGAAGGGAACATAACCAGAAAGCAAAAGCAGGAAGCC	MFATGSELPAPKRGKGT*	CCAGCCGCGCCCACG	mix2-Azi-2_24	-0.0266667	0.0866667	0.166667	-0.0333333	0	-0.02	0	-0.0666667	-0.0666667	0.04	0	-0.0333333	-0.0333333	0	0	0.02	0	-0.0333333	4.44987	2.93692	0.166667	2	5.06445	3.20749	0.878648	0.00189843	M	F	A	T	G	S	E	L	P	A	P	K	R	G	K	G	T	M	F
E1	ATGCATGGGCGTGCGATGGAGGGCGGGCACCCTAAACGCGGGAAGGGAACATAAACAACAAGCGACAGAACCCCACC	MHGRAMEGGHPKRGKGT*	AGCGGCGGGCCGC	mix2-Azi-2_24	0.0740741	-0.0555556	-0.148148	0	0.166667	0.037037	0.0185185	0	-0.037037	0	0	0	-0.0925926	0.0185185	0	0	0	0	4.80586	2.58093	0.166667	4	4.55801	2.86986	1.05438	0.00188227	M	H	G	R	A	M	E	G	G	H	P	K	R	G	K	G	T	G	R
E1	ATGAAGCAAGCGGCCTCGGGCTCCTGGTCTGGCAAACGCGGGAAGGGAACATAAACAACAAGCGACAGAACCCCACC	MKQAASGSWSGKRGKGT*	GATGCGGGCGGGGGG	mix2-Azi-2_24	-0.147436	0.166667	-0.0876068	0.111111	-0.00427351	0.0512821	-0.0277778	0.0128205	0	0.0128205	0	0.025641	-0.0555556	-0.0149573	-0.0277778	0	-0.0277778	0.0128205	6.9418	5.07286	0.166667	1	6.07734	3.54512	1.14224	0.0022928	M	K	Q	A	A	S	G	S	W	S	G	K	R	G	K	G	T	-	M
E1	ATGTGTTGACCCTCGACACGCAGCTTGGCGCGGAAACGCGGGAAGGGAACATAAACAACAAGCGACAGAACCCCACC	MC*	TAGATTATACGACTG	mix2-Azi-2_24	-0.111237	-0.0230324	0.166598																16.7315	10.1457	0.166598	2	17.388	8.44076	0.962248	0.00409855	M	C																M	C
E1	ATGACACGTCGCACCCTCTCACCCTTGGGCCAGAAACGCGGGAAGGGAACATAAACAACAAGCGACAGAACCCCACC	MTRRTLSPLGQKRGKGT*	AACAACTTGCCGTT	mix2-Azi-2_24	0.071164	0.166402	-0.00343915	0.0224868	0.0343915	0.0010582	-0.0148148	-0.0365079	0	-0.0399471	0.000529101	-0.0769841	0	-0.0108466	-0.0291005	-0.00740741	-0.00343915	-0.0518519	22.4274	16.9985	0.166402	1	22.79	18.4008	0.984086	0.00485058	M	T	R	R	T	L	S	P	L	G	Q	K	R	G	K	G	T	-	M
E1	ATGGCAAATGGACACCCACATCCGCTTTCTGGAAAACGCGGGAAGGGAACATAAACAACAAGCGACAGAACCCCACC	MANGHPHPLSGKRGKGT*	AAGGCCCGTATGCCA	mix2-Azi-2_24	0.0359635	0.0276436	-0.0574342	0.0547504	0.166398	0.0123457	0	0.0123457	-0.0652174	0	0	-0.0434783	0.0152979	-0.0434783	-0.0217391	0	0	-0.0187869	7.20879	5.60684	0.166398	4	7.7655	5.73971	0.928311	0.00249256	M	A	N	G	H	P	H	P	L	S	G	K	R	G	K	G	T	N	G
E2	ATGGGCGTGTCTAAGACCTGCTTCAGATCTCAGAAACGCGGGAAGGGAACATAACCAGAAAGCAAAAGCAGGAAGCC	MGVSKTCFRSQKRGKGT*	CAGGGCCCTACAAAC	mix2-Azi-2_24	-0.256986	0.0187815	0.0801649	0.166285	0	0.0119102	0.0169492	0	-0.0135135	-0.027027	0	0	0	0	0	0	0.0169492	0	10.5017	5.96283	0.166285	3	12.4923	3.71393	0.840653	0.00321879	M	G	V	S	K	T	C	F	R	S	Q	K	R	G	K	G	T	G	V
E1	ATGAGTAGTCACGGCCCCTCAGTCGCCCCCCTGAAACGCGGGAAGGGAACATAAACAACAAGCGACAGAACCCCACC	MSSHGPSVAPLKRGKGT*	GCGTTCCCGACACCT	mix2-Azi-2_24	-0.00139373	0.0889995	0.166252	0.00706819	-0.0257342	0.0323544	-0.0368342	-0.0102041	-0.0102041	-0.00532603	0.00487805	-0.0155301	-0.00532603	-0.0102041	0	-0.0102041	-0.0204082	-0.122449	18.2445	15.5746	0.166252	2	16.5439	13.674	1.10279	0.0041356	M	S	S	H	G	P	S	V	A	P	L	K	R	G	K	G	T	M	S
E1	ATGATTCGATCCGCTCGCCCGGCTCTGCGCGCGAAACGCGGGAAGGGAACATAAACAACAAGCGACAGAACCCCACC	MIRSARPALRAKRGKGT*	GTGGTAGGGCATCGA	mix2-Azi-2_24	-0.0256757	-0.0459459	0.166216	0.110135	0.0540541	0.00405405	0.0290541	-0.022973	0.0135135	0.027027	-0.111486	-0.025	-0.0114865	-0.0114865	-0.025	0	-0.025	-0.1	6.58581	4.44987	0.166216	2	6.7526	4.38919	0.975299	0.00232318	M	I	R	S	A	R	P	A	L	R	A	K	R	G	K	G	T	M	I
E2	ATGTGCAGGCCATGCTAGTCTACCCTGCCTAAACGCGGGAAGGGAACATAACCAGAAAGCAAAAGCAGGAAGCC	MCRPC*	GTCTGCCCGAACGAG	mix2-Azi-2_24	-0.216721	0.0492424	0.0827922	-0.125271	-0.0443723	0.166126													6.8528	5.33985	0.166126	5	8.10313	4.55801	0.845699	0.00248243	M	C	R	P	C													P	C
O2	ATGGGTTAGGGTACCGGGGCAGAATGTCATGCCAAACGCGGGAAGGGAACATAACCAGAAAGCAAAAGCAGGAAGCC	MG*	AGCGCATCATAGTAG	mix2-Azi-2_24	-0.0643064	-0.0105602	0.166074																30.7931	13.4386	0.166074	2	35.1135	12.4923	0.876958	0.00606586	M	G																M	G
E1	ATGAGGACGGCAGGATCGCGGACCCCGCTCTTTAAACGCGGGAAGGGAACATAAACAACAAGCGACAGAACCCCACC	MRTAGSRTPLFKRGKGT*	GGGGGGGAAGCTGGC	mix2-Azi-2_24	-0.0214286	-0.0508929	0.114286	0.123214	0.00892857	0.166071	-0.0419643	-0.03125	0	-0.0625	-0.0625	-0.09375	0	0	-0.03125	0	0	-0.03125	6.22982	4.71687	0.166071	5	5.40208	4.05156	1.15323	0.00213435	M	R	T	A	G	S	R	T	P	L	F	K	R	G	K	G	T	A	G
E2	ATGGGTAGCAGGTAGTGCTCGGCGTCCGCGCCCAAACGCGGGAAGGGAACATAACCAGAAAGCAAAAGCAGGAAGCC	MGSR*	CAGGGCTTGTGTGCG	mix2-Azi-2_24	-0.0911854	-0.0946049	0.0490122	0.166033	-0.00037994														8.36576	6.14082	0.166033	3	9.45365	6.07734	0.884924	0.00275975	M	G	S	R														G	S
E2	ATGTTAAATGTGAACCCGGGCCAGCGCCGAGCCAAACGCGGGAAGGGAACATAACCAGAAAGCAAAAGCAGGAAGCC	MLNVNPGQRRAKRGKGT*	TCTGGCGTC	mix2-Azi-2_24	0.0573862	0.0829322	0.00296187	-0.0266568	0.165864	0.0273973	0.0273973	0.0136986	-0.027027	0	-0.0540541	-0.0133284	-0.0540541	0	-0.0540541	0	0	-0.148464	6.49681	4.89486	0.165864	4	6.24616	5.06445	1.04013	0.00225523	M	L	N	V	N	P	G	Q	R	R	A	K	R	G	K	G	T	N	V
E1	ATGCCCATCGCACCGTATCGCCCTCGGGGGGCCAAACGCGGGAAGGGAACATAAACAACAAGCGACAGAACCCCACC	MPIAPYRPRGAKRGKGT*	TTGGAAGGGCCGCTG	mix2-Azi-2_24	-0.24757	0.00686106	0.165809	0.0263007	0.0943396	0.0754717	0	-0.0606061	0	0	0	0	0	-0.0606061	0	0	0	0	4.71687	3.02591	0.165809	2	5.5709	2.1946	0.846697	0.00197802	M	P	I	A	P	Y	R	P	R	G	A	K	R	G	K	G	T	M	P
O1	ATGAAACGACGCCTTGGGCCACGTTCGGAATCTAAACGCGGGAAGGGAACATAAACAACAAGCGACAGAACCCCACC	MKRRLGPRSESKRGKGT*	AAATTACACTCCAAA	mix2-Azi-2_24	-0.0110977	0.00792692	0.0495395	0.165756	-0.0394685	-0.027933	-0.0113544	-0.0227087	0	-0.0167598	0.0027027	-0.027933	0.00504303	-0.00883286	0.00540541	-0.000181187	-0.016941	-0.0446927	32.9291	13.7056	0.165756	3	30.2179	11.9859	1.08972	0.00590469	M	K	R	R	L	G	P	R	S	E	S	K	R	G	K	G	T	K	R
E2	ATGTCCCGACTATGCCTCTCAGTCGACGGCCGTAAACGCGGGAAGGGAACATAACCAGAAAGCAAAAGCAGGAAGCC	MSRLCLSVDGRKRGKGT*	GGGCGGACGGGCCCG	mix2-Azi-2_24	0.0121382	0.165733	0.0182073	0.111578	0	0	0	-0.0135387	0	0	-0.0294118	0	-0.0294118	-0.0294118	0	0	0	-0.205882	5.60684	3.5599	0.165733	1	5.73971	3.71393	0.97685	0.00210151	M	S	R	L	C	L	S	V	D	G	R	K	R	G	K	G	T	-	M
E1	ATGCGTACACCCAGAAGCCGCGCTCCACGGGAAAAACGCGGGAAGGGAACATAAACAACAAGCGACAGAACCCCACC	MRTPRSRAPREKRGKGT*	AAACAAAATGGTAGT	mix2-Azi-2_24	0.18449	-0.117551	0.165714	0.00244898	0.0228571	0.0204082	-0.0195918	0	-0.04	0	0	-0.04	0	0.0612245	0	-0.08	-0.04	-0.12	4.36088	3.3819	0.165714	2	4.22038	4.05156	1.03329	0.00177594	M	R	T	P	R	S	R	A	P	R	E	K	R	G	K	G	T	M	R
E2	ATGCCGAGTCCGCGATGTGCCGCTCCTTTCCGTAAACGCGGGAAGGGAACATAACCAGAAAGCAAAAGCAGGAAGCC	MPSPRCAAPFRKRGKGT*	CGTTCTGTAGTC	mix2-Azi-2_24	0.14427	0.0106383	0.165547	-0.06271	-0.0488988	0.0643897	0	0	-0.00690556	0	0.0106383	-0.0175439	-0.0244494	0	0.0106383	0	-0.0526316	-0.0526316	8.36576	5.25085	0.165547	2	9.62246	6.07734	0.869399	0.00276636	M	P	S	P	R	C	A	A	P	F	R	K	R	G	K	G	T	M	P
E1	ATGGTCGTTCGCTGCGTCTATGGCAGGGTGTACAAACGCGGGAAGGGAACATAAACAACAAGCGACAGAACCCCACC	MVVRCVYGRVYKRGKGT*	CGGCACTTCGGAAC	mix2-Azi-2_24	-0.0619048	0.165476	-0.0238095	0.0309524	0.0285714	0.0309524	0.0202381	0.0285714	0	0.0285714	-0.0357143	-0.15119	-0.0357143	0	-0.0166667	0.00952381	0	-0.0178571	9.34473	5.25085	0.165476	1	9.45365	4.72682	0.988479	0.00284366	M	V	V	R	C	V	Y	G	R	V	Y	K	R	G	K	G	T	-	M
A1	ATGATGATCATGTAAACCCATGAGCCTGGCGGGAAACGCGGGAAGGGAACATAAACAACAAGCGACAGAACCCCACC	MMIM*	CCGGTGCGAGGGGGT	mix2-Azi-2_24	0.0950959	0.0149254	-0.151386	-0.126652	0.165458														5.96283	2.58093	0.165458	4	5.90853	3.20749	1.00919	0.002156	M	M	I	M														I	M
E2	ATGCCCGACCTGACCTGCGTGGCCTCTATGCTTAAACGCGGGAAGGGAACATAACCAGAAAGCAAAAGCAGGAAGCC	MPDLTCVASMLKRGKGT*	GGCGGTGGGGAACAT	mix2-Azi-2_24	-0.149624	0.165414	0.0162907	-0.0483709	0.0175439	0	-0.0142857	0	0.00877193	0	0.0263158	-0.0340852	0.00877193	0	0.00877193	0	0	0.00877193	10.1457	4.27188	0.165414	1	11.8171	3.03867	0.858565	0.00311629	M	P	D	L	T	C	V	A	S	M	L	K	R	G	K	G	T	-	M
E1	ATGACGGCGCCGCTACCCATCTCACGCTCGCGAAAACGCGGGAAGGGAACATAAACAACAAGCGACAGAACCCCACC	MTAPLPISRSRKRGKGT*	TTTATATCAGTCTTG	mix2-Azi-2_24	-0.132348	0.05692	-0.00768246	0.139565	0.0336399	0.165289	0.0107089	-0.0199046	0	0	-0.0140845	-0.126761	-0.0422535	0.0247934	0	0.00826446	-0.0422535	-0.056338	10.7687	7.92077	0.165289	5	11.9859	7.25905	0.898449	0.00318388	M	T	A	P	L	P	I	S	R	S	R	K	R	G	K	G	T	P	L
E1	ATGGCGGCACCGGCAAACAGAACAGGGTGATACAAACGCGGGAAGGGAACATAAACAACAAGCGACAGAACCCCACC	MAAPANRTG*	GCGCCGGGGTACGAC	mix2-Azi-2_24	-0.126949	-0.059373	-0.00747238	0.165286	-0.000893437	0.0164068	0.0657083	0.0131579	-0.00576673	-0.0173002									13.5276	10.2347	0.165286	3	13.674	8.60957	0.989293	0.00354808	M	A	A	P	A	N	R	T	G									A	A
A1	ATGCGATGCGAGCGGAAGGGCATGACCGACGGAAAACGCGGGAAGGGAACATAAACAACAAGCGACAGAACCCCACC	MRCERKGMTDGKRGKGT*	GACCGGGGCATTCGA	mix2-Azi-2_24	0.00792453	0.0943396	0.0154717	0.165283	0	0.0177358	-0.00113207	0.0566038	0.00943396	-0.02	-0.030566	-0.0222642	-0.06	-0.0611321	-0.06	0.0188679	0	-0.14	9.43373	5.87383	0.165283	3	8.44076	5.40208	1.11764	0.00275292	M	R	C	E	R	K	G	M	T	D	G	K	R	G	K	G	T	R	C
E1	ATGACATAAATCTGTGAGGCGAGGACGGGTCTCAAACGCGGAAGGGAACATAAACAACAAGCGACAGAACCCCACC	MT*	GCGGACCGGGCGCCC	mix2-Azi-2_24	-0.0913043	-0.0713043	0.165217																8.18777	7.1198	0.165217	2	8.44076	6.7526	0.970028	0.00263695	M	T																M	T
E1	ATGTTTCTACAAGCGCCTCGGCCGCGGCCACCCAAACGCGGGAAGGGAACATAAACAACAAGCGACAGAACCCCACC	MFLQAPRPRPPKRGKGT*	ACGCCCATTCGGGCG	mix2-Azi-2_24	0.12989	0.165152	0.0731405	0.00812672	-0.00853995	-0.000137741	-0.0250689	-0.000413223	0.00826446	-0.0333333	-0.0333333	-0.20854	-0.0333333	0.00826446	-0.0166667	0.0165289	0	-0.0166667	10.7687	6.31882	0.165152	1	10.1289	6.92142	1.06316	0.00302403	M	F	L	Q	A	P	R	P	R	P	P	K	R	G	K	G	T	-	M
O1	ATGTAATATGCAAACCCGCGACCCTCGCCCTCCAAACGCGGGAAGGGAACATAAACAACAAGCGACAGAACCCCACC	M*	CCCGGAGCGCGGCTA	mix2-Azi-2_24	-0.115424	0.165037																	30.2591	12.7266	0.165037	1	35.9576	10.973	0.841522	0.00603937	M																	-	M
A2	ATGTTTTAATAGAGACGTTCAAGTCATCGTGAAAACGCGGGAAGGGAACATAACCAGAAAGCAAAAGCAGGAAGCC	MF*	TCCGAGCGGACCCGG	mix2-Azi-2_24	-0.185	0.01	0.165																3.5599	1.51296	0.165	2	4.22038	1.01289	0.843502	0.00166349	M	F																M	F
A2	ATGAGCAAAAAGACACAACACACCCAACCGTAAAACGCGGGAAGGGAACATAACCAGAAAGCAAAAGCAGGAAGCC	MSKKTQHTQP*	TACGTTGCGGGAGCC	mix2-Azi-2_24	-0.0675325	-0.0350649	0.164935	0.0746753	0.0746753	0	-0.0357143	0	-0.0357143	0	-0.0175325								4.89486	3.82689	0.164935	2	4.72682	3.3763	1.03555	0.00189365	M	S	K	K	T	Q	H	T	Q	P								M	S
E2	ATGGAGCGGCTCCACTCTTCCCATAGCGGCACCAAACGCGGGAAGGGAACATAACCAGAAAGCAAAAGCAGGAAGCC	MERLHSSHSGTKRGKGT*	GCTTCAGCTGGTTAG	mix2-Azi-2_24	-0.119327	0.164708	-0.0334772	0.0181273	-0.0171353	-0.00679462	0.0319149	-0.041958	0	0	-0.00699301	0.0177305	-0.00344691	0	0	-0.00344691	0	9.9192e-05	25.0973	13.3496	0.164708	1	24.1406	9.96009	1.03963	0.00505335	M	E	R	L	H	S	S	H	S	G	T	K	R	G	K	G	T	-	M
E1	ATGCGTCGGCTGCGGGGGGATTCCCAAGCCCCCAAACGCGGGAAGGGAACATAAACAACAAGCGACAGAACCCCACC	MRRLRGDSQAPKRGKGT*	AGGCCTGCGTCGGTG	mix2-Azi-2_24	-0.121751	0.164706	-0.0339261	0.000273598	-0.0465116	0.0117647	-0.0227086	0.0711354	0.0235294	0	0	-0.0465116	0	0	0	0	0	0	7.56478	3.5599	0.164706	1	7.25905	2.53223	1.04212	0.00245297	M	R	R	L	R	G	D	S	Q	A	P	K	R	G	K	G	T	-	M
E2	ATGCCGAATACAATCTATCTGGAGAGGGCGTGAAACGCGGAAGGGAACATAACCAGAAAGCAAAAGCAGGAAGCC	MPNTIYLERA*	GTTTACCACGTTCTC	mix2-Azi-2_24	0.0723077	0.101538	0.164615	0.0215385	0.04	0.02	-0.153846	0.04	0	0	-0.0384615								4.44987	2.75892	0.164615	2	4.38919	3.03867	1.01382	0.001796	M	P	N	T	I	Y	L	E	R	A								M	P
E2	ATGACACGATAGCCTTTCCACCGACGATGGCCGAAACGCGGGAAGGGAACATAACCAGAAAGCAAAAGCAGGAAGCC	MTR*	GGGTCCCGACGATGT	mix2-Azi-2_24	-0.319484	0.164582	0	0.0625252															5.96283	4.53887	0.164582	1	6.24616	3.03867	0.954639	0.00218077	M	T	R															-	M
E1	ATGTAGCCTGGTGTCCGCTCGTCATGCCTTTGTAAACGCGGGAAGGGAACATAAACAACAAGCGACAGAACCCCACC	M*	AAAAATCGACCATGC	mix2-Azi-2_24	-0.14959	0.164447																	5.42884	2.84792	0.164447	1	5.40208	2.02578	1.00495	0.0020277	M																	-	M
E1	ATGCGTCCGGGCCGCCTGTTCTGACCTCTCCGCAAACGCGGGAAGGGAACATAAACAACAAGCGACAGAACCCCACC	MRPGRLF*	GTCACCCGGGCTCCC	mix2-Azi-2_24	-0.0975554	-0.0785758	0.16444	0	0.0181445	-0.01116	0.027027	-0.0268752											13.1716	5.42884	0.16444	2	15.0245	4.72682	0.876674	0.0036024	M	R	P	G	R	L	F											M	R
E1	ATGTAGCCGGCCCCACCACCCGTTCAGCCCTTTGAAACGCGGGAAGGGAACATAAACAACAAGCGACAGAACCCCACC	M*	TTGCGACCGATCGTT	mix2-Azi-2_24	-0.184188	0.164286																	23.1393	13.2606	0.164286	1	21.2707	8.10313	1.08785	0.00473478	M																	-	M
A1	ATGACAACAAAGGAAAAAGAATCGGCCCGCGTGAAACGCGGGAAGGGAACATAAACAACAAGCGACAGAACCCCACC	MTTKEKESARVKRGKGT*	ATGCTAAATCTCTAG	mix2-Azi-2_24	0.0535714	-0.0678571	0.0214286	0.103571	-0.0964286	0.164286	-0.0142857	-0.0285714	0	0	0.0178571	-0.0285714	0	-0.0285714	-0.0285714	-0.0285714	0.0178571	-0.0285714	4.98386	3.29291	0.164286	5	5.90853	4.05156	0.843502	0.00202821	M	T	T	K	E	K	E	S	A	R	V	K	R	G	K	G	T	K	E
A1	ATGTTATTTAAGCGCCTATAGCACGGTACGCGCAAACGCGGGAAGGGAACATAAACAACAAGCGACAGAACCCCACC	MLFKRL*	GGGGGGGAGGGCGGC	mix2-Azi-2_24	0.0608496	-0.11328	0.0298507	-0.00229621	0.0191351	-0.151933	0.164179												5.96283	2.84792	0.164179	6	6.58379	3.3763	0.905683	0.00221017	M	L	F	K	R	L												R	L
E2	ATGGGGCTCGACGATCAACTGTCCCTAGCTGGCAAACGCGGGAAGGGAACGTAACCAGAAAGCAAAAGCAGGAAGCC	MGLDDQLSLAGKRGKGT*	GGTGAAGTGGGGAAG	mix2-Azi-2_24	0.108485	0.163939	0.0518182	-0.00939394	-0.104848	-0.0454545	-0.0454545	-0.113636	0	0	0	0	0.0133333	0	0	0.0266667	0	-0.0227273	6.67481	3.82689	0.163939	1	7.42787	4.89564	0.898617	0.0023676	M	G	L	D	D	Q	L	S	L	A	G	K	R	G	K	G	T	-	M
E1	ATGCAGGAACATGCCCATATACGCGCGGTACCGAAACGCGGGAAGGGAACATAAACAACAAGCGACAGAACCCCACC	MQEHAHIRAVPKRGKGT*	CGGGGGCAGCGGGGG	mix2-Azi-2_24	-0.123529	-0.00252101	0.163866	-0.104202	0.0857143	0	-0.0159664	0.0571429	0	0.0142857	0.0142857	-0.0294118	0	0	0.0142857	0	0	-0.0882353	6.22982	4.89486	0.163866	2	5.73971	3.88275	1.08539	0.00214479	M	Q	E	H	A	H	I	R	A	V	P	K	R	G	K	G	T	M	Q
E2	ATGTGTCTTAAGAGTCCGTCCCGGCGTAGGGTCAAACGCGGGAAGGGAACATAACCAGAAAGCAAAAGCAGGAAGCC	MCLKSPSRRRVKRGKGT*	GGCGGGGGCTCGGCA	mix2-Azi-2_24	-0.111322	-0.0056926	0.111954	0.16382	-0.179633	0.0392157	-0.0322581	0	0	0	0	0	0.0196078	0	-0.0322581	0	0.0196078	-0.0322581	4.53887	2.66992	0.16382	3	5.23327	2.70104	0.867311	0.00189578	M	C	L	K	S	P	S	R	R	R	V	K	R	G	K	G	T	C	L
E1	ATGTAACAAAACATCCCCTGGCACGAACGCCGCAAACGCGGGAAGGGAACATAAACAACAAGCGACAGAACCCCACC	M*	GGGACCCGACTCTTT	mix2-Azi-2_24	-0.150821	0.163817																	15.3076	10.0567	0.163817	1	14.3493	7.25905	1.06678	0.00370321	M																	-	M
E1	ATGGGGCCGTGATTCTGCGGGCGCCCGTCTCACAAACGCGGGAAGGGAACATAAACAACAAGCGACAGAACCCCACC	MGP*	GCGGGATGCATCTGG	mix2-Azi-2_24	-0.20628	0	0	0.163752															13.1716	5.33985	0.163752	3	11.4794	2.36341	1.14741	0.00330816	M	G	P															G	P
E2	ATGCGGTGGTGGTGACTCGTCTGGCATGCGCTCAAGCGGGAAGGGAACATAACCAGAAAGCAAAAGCAGGAAGCC	MRWW*	GGTGAGTGGGACGTA	mix2-Azi-2_24	-0.0413437	0.0241171	0.163652	-0.142119	-0.0275624														3.82689	3.5599	0.163652	2	4.55801	4.05156	0.839597	0.00172573	M	R	W	W														M	R
A1	ATGATACATTTCCTCTCACTCCGACTCCCGGCTCGCGGGAAGGGAACATAAACAACAAGCGACAGAACCCCACC	MIHFLSLRLPARGKGT*	TTATACAAAACTTTG	mix2-Azi-2_24	0.475325	0.163636	0.00779221	-0.0285714	-0.0675325	-0.0103896	-0.0233766	-0.0675325	0	-0.0571429	-0.0857143	0	-0.0103896	-0.0571429	-0.0285714	-0.0285714	-0.153247		4.89486	1.86895	0.163636	1	5.90853	5.06445	0.82844	0.00200927	M	I	H	F	L	S	L	R	L	P	A	R	G	K	G	T		-	M
E2	ATGTAGCTCCCCCGATGTGCCCCTCGGGTCGCAAAACGCGGGAAGGGAACATAACCAGAAAGCAAAAGCAGGAAGCC	M*	CGAGGAAACCCTCCG	mix2-Azi-2_24	-0.122995	0.163636																	4.89486	0.889975	0.163636	1	5.73971	0.33763	0.852806	0.00199181	M																	-	M
E1	ATGAGCTGGCACAGGATCCGTGTAGCACCTTCGAAACGCGGGAAGGGAACATAAACAACAAGCGACAGAACCCCACC	MSWHRIRVAPSKRGKGT*	ATTTTCGTTGTGTTG	mix2-Azi-2_24	0.102599	0.16362	0.129978	0.0442519	-0.0175357	-0.0368176	-0.00271877	-0.0145591	0.00265246	0.00679325	-0.0379818	-0.117762	-0.00860576	-0.0080237	-0.0287939	-0.0115824	-0.00297665	-0.150955	42.9858	28.2122	0.16362	1	47.437	35.4512	0.906165	0.00723378	M	S	W	H	R	I	R	V	A	P	S	K	R	G	K	G	T	-	M
E2	ATGTCTAGTTCGTGTGCCCCATGCCGGGCTAACAAACGCGGGAAGGGAACATAACCAGAAAGCAAAAGCAGGAAGCC	MSSSCAPCRANKRGKGT*	CGGGGGCATGCGGGC	mix2-Azi-2_24	-0.108974	-0.0874126	0.153458	0.163559	-0.0182595	-0.0374903	0.030303	-0.0668221	0	0.010101	0	-0.0192308	0	0	0	0	-0.0192308	0	8.81075	5.87383	0.163559	3	8.77839	4.89564	1.00369	0.00270044	M	S	S	S	C	A	P	C	R	A	N	K	R	G	K	G	T	S	S
A2	ATGAATGTAAATGACTAACTGGGGCCCGCCGTAAAACGCGGGAAGGGAACAAACCAGAAAGCAAAAGCAGGAAGCC	MNVND*	GGCGGGGCATCCGGG	mix2-Azi-2_24	-0.0192417	-0.0441426	0.00282965	0.00282965	-0.0147142	0.163554													5.07286	2.22494	0.163554	5	5.23327	2.1946	0.969347	0.00195715	M	N	V	N	D													N	D
O1	ATGAAAACTGTGAGTAGCTGGCGGTAGCCGCCCAAACGCGGGAAGGGAACATAAACAACAAGCGACAGAACCCCACC	MKTVSSWR*	TAGAAATCGAAGCGC	mix2-Azi-2_24	0.137289	0.163439	0.00259035	0.0202705	-0.21097	-0.0365117	-0.031002	-0.041569	-0.0133218										32.3061	17.8885	0.163439	1	33.9318	23.6341	0.952087	0.00599435	M	K	T	V	S	S	W	R										-	M
E1	ATGTACCCAGATCGATACAGATAGGACCACGAAACGCGGGAAGGGAGCATAAACAACAAGCGACAGAACCCCACC	MYPDRYR*	AAGACAGCTGCCTAC	mix2-Azi-2_24	-0.265117	0.163418	0.0574713	0.0637181	-0.049975	0.149425	-0.0217391	-0.0869565											7.74278	5.25085	0.163418	1	7.7655	3.20749	0.997075	0.00250116	M	Y	P	D	R	Y	R											-	M
E1	ATGCGACGTACCGTAACTCCACTGCCTGTGAATAAACGCGGGAAGGGAACATAAACAACAAGCGACAGAACCCCACC	MRRTVTPLPVNKRGKGT*	CGGTGGGGGGGATCG	mix2-Azi-2_24	0.0726733	0.0704486	0.16333	0.0580274	0.0645161	-0.00648869	-0.00648869	0.0150167	0	0	-0.103448	-0.0689655	0	-0.0517241	-0.0862069	-0.0172414	-0.0172414	-0.0517241	8.27676	5.96283	0.16333	2	9.79128	7.42787	0.84532	0.00273482	M	R	R	T	V	T	P	L	P	V	N	K	R	G	K	G	T	M	R
E1	ATGCCGGCTCGACCCCGCCTCTTGCACGGCGCCAAACGCGGGAAGGGAACATAAACAACAAGCGACAGAACCCCACC	MPARPRLLHGAKRGKGT*	GCGGGGGGCGTGGTC	mix2-Azi-2_24	-0.147959	0.0306122	0	0.163265	0.0204082	-0.0153061	-0.0357143	0	-0.0357143	0	0	0	0	0	0.0204082	0	0	0	4.36088	1.42396	0.163265	3	4.72682	0.844076	0.922581	0.00181041	M	P	A	R	P	R	L	L	H	G	A	K	R	G	K	G	T	P	A
E2	ATGCTGTGCACACCCAGATGTCTAGTAAGGAAAACGCGGGAAGGAACATAACCAGAAAGCAAAAGCAGGAAGCC	MLCTPRCLVRKTREGT*	CGCCTCAGACGGACA	mix2-Azi-2_24	0.0158898	-0.00370763	-0.00900424	0.163136	-0.03125	0.0275424	-0.0455508	0.0169492	0	0	-0.0625	-0.108051	0.0508475	0	0.0169492	0	-0.03125		5.25085	4.18288	0.163136	3	5.40208	4.38919	0.972005	0.00199145	M	L	C	T	P	R	C	L	V	R	K	T	R	E	G	T		L	C
E1	ATGAACAGAAGGATTCAAAGGGCGCCCCCACAGAAACGCGGGAAGGGAACATAAACAACAAGCGACAGAACCCCACC	MNRRIQRAPPQKRGKGT*	CCAACGGCCACCTGG	mix2-Azi-2_24	0.235744	0	0.163109	0.141128	-0.00541574	0.0136986	0.0410959	0.0684932	0.0273973	-0.604651	-0.0930233	0.0410959	0	0	0.0273973	0.0136986	-0.0232558	-0.0232558	6.49681	4.36088	0.163109	2	7.25905	6.41497	0.894995	0.00232041	M	N	R	R	I	Q	R	A	P	P	Q	K	R	G	K	G	T	M	N
O1	ATGAATAATACGCCACGAGTGTTCTTGCATGCTAAACGCGGGAAGGGAACATAAACAACAAGCGACAGAACCCCACC	MNNTPRVFLHAKRGKGT*	TTGAGGCGTCGGGCG	mix2-Azi-2_24	-0.0152205	0.163106	0.0338497	0.0473828	0.0120482	0	0.00803213	-0.0252101	0	-0.00840336	-0.0252101	-0.042388	-0.00840336	-0.0168067	-0.0255813	0	-0.0168067	-0.0844048	22.1604	14.7736	0.163106	1	20.089	13.1676	1.10311	0.00456086	M	N	N	T	P	R	V	F	L	H	A	K	R	G	K	G	T	-	M
E2	ATGATCCAACGCCGCCGCTTCATCGGCCTGCATAAACGCGGGAAGGGAACATAACCAGAAAGCAAAAGCAGGAAGCC	MIQRRRFIGLHKRGKGT*	TAACCTACTTTAAGC	mix2-Azi-2_24	0.0518519	0.162963	0.11358	0	0.138272	0.148148	0.0148148	-0.054321	-0.0444444	-0.0222222	-0.0666667	-0.222222	-0.0444444	0	-0.00987654	-0.00987654	-0.0444444	-0.111111	7.20879	5.87383	0.162963	1	7.59668	6.58379	0.94894	0.00242501	M	I	Q	R	R	R	F	I	G	L	H	K	R	G	K	G	T	-	M
E2	ATGAGAACCTGCCGCCGTATCACGGGGGGGCCTAAACGCGGGAAGGGAACATAACCAGAAAGCAAAAGCAGGAAGCC	MRTCRRITGGPKRGKGT*	GAGCGAGGAACATGG	mix2-Azi-2_24	-0.0873016	0.162698	-0.0261905	0.0119048	0	-0.00873016	0.0507937	-0.00714286	0.0238095	-0.0666667	0	-0.0222222	0	0.0357143	-0.0444444	0	-0.0222222	0	7.47579	4.80586	0.162698	1	7.59668	4.22038	0.984086	0.00244772	M	R	T	C	R	R	I	T	G	G	P	K	R	G	K	G	T	-	M
E1	ATGCAACGATAAGGTCGGGGGTGGACGCATCGAAACGCGGGAAGGGAACATAAACAACAAGCGACAGAACCCCACC	MQR*	GGGATGAGCGGAGACC	mix2-Azi-2_24	-0.0413273	-0.149321	0.0995475	0.162594															7.56478	5.16185	0.162594	3	6.58379	4.22038	1.149	0.00235138	M	Q	R															Q	R
E1	ATGCACTTGGCGCCAACGTTTTCGCGACCAGCCAAACGCGGGAAGGGAACATAAACAACAAGCGACAGAACCCCACC	MHLAPTFSRPAKRGKGT*	TTAACGGACATTGTT	mix2-Azi-2_24	0.294792	-0.0145833	0.1625	-0.00416667	0	0.0333333	0.0114583	-0.03125	-0.0541667	-0.00729167	0	-0.078125	-0.0625	-0.015625	-0.03125	-0.046875	-0.015625	-0.109375	10.6797	4.36088	0.1625	2	10.8042	7.25905	0.988479	0.00302629	M	H	L	A	P	T	F	S	R	P	A	K	R	G	K	G	T	M	H
O1	ATGTAGAAGTACAGACGCCGACGCTTCCCCGCCAAACGCGGGAAGGGAACATAAACAACAAGCGACAGAACCCCACC	M*	AATAGGTCTGTACTC	mix2-Azi-2_24	-0.138116	0.162427																	36.311	22.3384	0.162427	1	37.477	17.8944	0.968888	0.00635791	M																	-	M
E1	ATGTAATGAATGATGCCGCCGGCCCGTAAGGCAAACGCGGGAAGGGAACATAAACAACAAGCGACAGAACCCCACC	M*	AACTTAGTCTCTTAT	mix2-Azi-2_24	-0.140561	0.162283																	56.1574	39.2479	0.162283	1	53.5144	29.8803	1.04939	0.00806318	M																	-	M
E2	ATGAAACCACTTATTAAACCCAGCCTCTCCGGTAAACGCGGGAAGGGAACATAACCAGAAAGCAAAAGCAGGAAGCC	MKPLIKPSLSGKRGKGT*	CGGGGCGGGTCGTCG	mix2-Azi-2_24	-0.173544	0	0	0.162239	0.0491803	0.0327869	-0.103448	0	0	0	0	0	0	0	0.0327869	0	0	0	5.42884	1.69095	0.162239	3	4.89564	0.67526	1.10891	0.00194207	M	K	P	L	I	K	P	S	L	S	G	K	R	G	K	G	T	K	P
E1	ATGCGCATAGGGAGCTGGGCGTGTATTCGCTACAAACGCGGGAAGGGAACATAAACAACAAGCGACAGAACCCCACC	MRIGSWACIRYKRGKGT*	GGAGAATCTGAGCTT	mix2-Azi-2_24	0.0566541	0.0266792	0.162116	-0.0139674	0.0994978	0.0225989	-0.0478657	0.00612053	0.0133396	-0.0277778	-0.00925926	-0.129159	-0.0257376	-0.00925926	-0.00925926	0.00564972	0	-0.111111	15.7526	11.2137	0.162116	2	18.232	13.8428	0.864004	0.00397283	M	R	I	G	S	W	A	C	I	R	Y	K	R	G	K	G	T	M	R
E2	ATGAACTGGAGCCTGAGGCGTCGCATGGGTCCCAAACGCGGGAAGGGAACATAACCAGAAAGCAAAAGCAGGAAGCC	MNWSLRRRMGPKRGKGT*	GGCGGGCAGGTGCCG	mix2-Azi-2_24	0.21015	0.16203	-0.0484962	0.087594	-0.0285714	-0.0616541	-0.0285714	-0.043985	0.0131579	-0.0857143	0	-0.0857143	-0.0285714	0	-0.00451128	-0.0285714	-0.0285714	0	6.76381	4.18288	0.16203	1	5.90853	4.89564	1.14475	0.00219298	M	N	W	S	L	R	R	R	M	G	P	K	R	G	K	G	T	-	M
E2	ATGTCTAGGCGGCCTTGCATATGTATCTCTTGAAAACGCGGGAAGGGAACATAACCAGAAAGCAAAAGCAGGAAGCC	MSRRPCICIS*	ACGGCCCAACCCGCG	mix2-Azi-2_24	-0.0512821	0.0215924	0.161943	-0.0101215	-0.0978408	0.0526316	-0.0384615	0	0	0	-0.0384615								5.07286	3.3819	0.161943	2	4.38919	2.70104	1.15576	0.00183793	M	S	R	R	P	C	I	C	I	S								M	S
E1	ATGAGGCGCACAGTGGGACGCGCTAGATTAGGCAAACGCGGGAAGGGAACATAAACAACAAGCGACAGAACCCCACC	MRRTVGRARLGKRGKGT*	TAGACTCAGGATCAT	mix2-Azi-2_24	-0.0777778	0.161905	0.00952381	0.0174603	0.0031746	0.0238095	0.00793651	0.00952381	-0.0142857	0	0	-0.0492063	0	0.00793651	-0.0142857	0	0	-0.0285714	11.2137	4.71687	0.161905	1	11.8171	3.3763	0.94894	0.00314348	M	R	R	T	V	G	R	A	R	L	G	K	R	G	K	G	T	-	M
A2	ATGAGGGATTGGCCCTGGGGGAGTGGTCACTACAAACGCGGGAAGGGAACATAACCAGAAAGCAAAAGCAGGAAGCC	MRDWPWGSGHYKRGKGT*	CGGCGGCAGGTGTAC	mix2-Azi-2_24	-0.14709	-0.00899471	0.0380952	0.161905	0.00952381	-0.00899471	-0.0269841	0.0190476	0	0	0	-0.0185185	0.00952381	0	0	0	0	-0.037037	9.34473	2.66992	0.161905	3	9.11602	1.35052	1.02509	0.00275199	M	R	D	W	P	W	G	S	G	H	Y	K	R	G	K	G	T	R	D
E2	ATGAAATGAACGGCCTCGACTGTCGCGCTGCTAAACGCGGGAAGGGAACATAACCAGAAAGCAAAAGCAGGAAGCC	MK*	CTCACGCCGAGGGCC	mix2-Azi-2_24	-0.0820082	0.0607678	0.161858																11.0357	8.36576	0.161858	2	11.9859	8.10313	0.920724	0.00314086	M	K																M	K
E1	ATGTGACAGCTACTGGCCAGTTTAATTCTCCTCAAACGCGGGAAGGGAACATAAACAACAAGCGACAGAACCCCACC	M*	TAACACGAACGAAAA	mix2-Azi-2_24	-0.0700483	0.161836																	6.14082	4.18288	0.161836	1	6.07734	3.71393	1.01045	0.00214567	M																	-	M
E1	ATGCGATCAGTCCGGGCGTCCCGTATGCGCCTGAAACGCGGGAAGGGAACATAAACAACAAGCGACAGAACCCCACC	MRSVRASRMRLKRGKGT*	ATAATATTTATTGTC	mix2-Azi-2_24	-0.0106589	0.0968992	0.161822	-0.0558786	0.0833333	-0.00484496	0.0277778	-0.0465116	-0.0326227	0.0416667	-0.0232558	-0.14438	0.0138889	0	-0.0232558	0	-0.0232558	-0.0697674	6.40782	4.18288	0.161822	2	7.25905	4.72682	0.882735	0.00229255	M	R	S	V	R	A	S	R	M	R	L	K	R	G	K	G	T	M	R
E1	ATGAGCACGCGCGGTGCGGCGCGGCCGGTGGGCAAACGCGGGAAGGGAACATAAACAACAAGCGACAGAACCCCACC	MSTRGAARPVGKRGKGT*	CGGTGCGGCGCTGGT	mix2-Azi-2_24	0.0358754	0	0.0315789	0.161762	-0.0197637	0.0105263	0	0.0328679	-0.00923738	-0.0612245	-0.0204082	-0.0204082	-0.03029	0.0105263	-0.0204082	0	-0.0408163	-0.03029	8.45476	4.09388	0.161762	3	8.27194	4.05156	1.0221	0.00259105	M	S	T	R	G	A	A	R	P	V	G	K	R	G	K	G	T	S	T
E2	ATGCCATTTGCGCCCTCTTGTACCCTGAACTGAAACGCGGGAAGGGAACATAACCAGAAAGCAAAAGCAGGAAGCC	MPFAPSCTLN*	GGGAGGCGTGAGGGC	mix2-Azi-2_24	0.0123588	-0.138771	0.161723	0.0300141	0.0665607	-0.0464336	-0.0464336	-0.0151836	0	-0.00476695	-0.0256003								15.7526	8.00977	0.161723	2	16.2063	8.44076	0.972005	0.00382516	M	P	F	A	P	S	C	T	L	N								M	P
E1	ATGTGGCGGTCGAGCAGGTGCCCGTGCAGCCGCAAACGCGGGAAGGGAACATAAACAACAAGCGACAGAACCCCACC	MWRSSRCPCSRKRGKGT*	GATGTTGCCACTGGG	mix2-Azi-2_24	0.0759398	0.161654	0.00225564	0	-0.0263158	-0.0646617	-0.0526316	0.0142857	0.0308271	0	0	0.0142857	0.0142857	0	-0.0263158	-0.0263158	0	-0.0909774	6.22982	2.31393	0.161654	1	6.41497	2.70104	0.971137	0.00218789	M	W	R	S	S	R	C	P	C	S	R	K	R	G	K	G	T	-	M
E1	ATGTGATTGTCGCCCGGTTGGGTAGTGTCAAGAAACGCGGGAAGGGAACATAAACAACAAGCGACAGAACCCCACC	M*	CGTGGCGCGGCCAGC	mix2-Azi-2_24	-0.143197	0.161565																	8.72175	2.84792	0.161565	1	10.1289	1.85697	0.861075	0.00277644	M																	-	M
E1	ATGGCCCACGGTCGATCGCGCCCTACCCAGGGCAAACGCGGGAAGGGAACATAAACAACAAGCGACAGAACCCCACC	MAHGRSRPTQGKRGKGT*	TGTGTTGCCGGGGCC	mix2-Azi-2_24	-0.10559	0.161491	0.015528	0.060559	-0.0310559	0.0450311	0.0015528	-0.108696	-0.0217391	-0.0108696	0.00621118	0	0	0.0124224	0.00621118	0	-0.0108696	-0.0326087	14.3286	8.81075	0.161491	1	15.531	8.10313	0.922581	0.003665	M	A	H	G	R	S	R	P	T	Q	G	K	R	G	K	G	T	-	M
E1	ATGCCTGATCCGCACCGCGTGCCCGTCCGGCCCAAACGCGGGAAGGGAACATAAACAACAAGCGACAGAACCCCACC	MPDPHRVPVRPKRGKGT*	CTGATCCGCGGATCT	mix2-Azi-2_24	-0.0573152	0.161388	-0.130468	0.0588235	-0.0173454	-0.0573152	0.0196078	0.0392157	0	0	0	-0.0384615	0	0	-0.0384615	0.0980392	0	-0.0377074	4.53887	4.44987	0.161388	1	4.38919	4.05156	1.0341	0.00177132	M	P	D	P	H	R	V	P	V	R	P	K	R	G	K	G	T	-	M
E1	ATGGATTGGGCAGGGCCACGGCGTGGTGTGGTTAAACGCGGGAAGGGAACATAAACAACAAGCGACAGAACCCCACC	MDWAGPRRGVVKRGKGT*	GATTATTACTTGTTG	mix2-Azi-2_24	-0.0566317	0.161321	0.0814015	-0.0164073	0.0127024	0.070181	-0.0611834	-0.000740976	-0.0149254	0	-0.112311	-0.00783317	-0.00222293	-0.0149254	0	0.0212766	0	-0.0597015	12.5486	9.70072	0.161321	1	11.3106	8.10313	1.10946	0.00319757	M	D	W	A	G	P	R	R	G	V	V	K	R	G	K	G	T	-	M
E2	ATGTTAATAGCCAGATCCCCGCCGGGTGGGCCGAAACGCGGGAAGGGAACATAACCAGAAAGCAAAAGCAGGAAGCC	MLIARSPPGGPKRGKGT*	AGGGGATGGGCCGGC	mix2-Azi-2_24	0.0778802	0.16129	-0.0211982	0.0645161	0.0792627	0.0645161	0	-0.38894	-0.0410138	0	0	0.0322581	-0.0285714	0	0	0	0	0	5.51784	3.82689	0.16129	1	5.90853	4.55801	0.933877	0.00205319	M	L	I	A	R	S	P	P	G	G	P	K	R	G	K	G	T	-	M
E2	ATGACAAATCGGCCGTCTTCCGAGGCCTCTCACAAACGCGGGAAGGGAACATAACCAGAAAGCAAAAGCAGGAAGCC	MTNRPSSEASHKRGKGT*	CGGGCGAGCGAGAAG	mix2-Azi-2_24	-0.107341	0.0739711	-0.0684093	0.16129	0.0645161	-0.0183537	0	-0.0183537	-0.0344828	0	0	0	0	0.016129	0	0	0	-0.0689655	5.51784	3.82689	0.16129	3	4.89564	2.86986	1.12709	0.00194019	M	T	N	R	P	S	S	E	A	S	H	K	R	G	K	G	T	T	N
E1	ATGCCCTCCGAAGGCCAACGGGTGGTGCTTCGCAAACGCGGGAAGGGAACATAAACAACAAGCGACAGAACCCCACC	MPSEGQRVVLRKRGKGT*	GGGGCAGGCGGCCGG	mix2-Azi-2_24	-0.0104295	0	0	0.001542	0	0.161265	-0.0234664	0.0144948	0.00201862	0.0373444	0.0155321	-0.0389985	0.00249523	0.0212235	-0.0322418	-0.0145789	-0.0608108	-0.0363912	21.4484	20.9144	0.161265	5	24.9846	23.1277	0.858463	0.00476825	M	P	S	E	G	Q	R	V	V	L	R	K	R	G	K	G	T	E	G
E1	ATGTGGTTACAGACGCGAATCCACCCGGCCCCCAAACGCGGGAAGGGAACATAAACAACAAGCGACAGAACCCCACC	MWLQTRIHPAPKRGKGT*	CGGGGGGCGCAGGCG	mix2-Azi-2_24	0.0145349	0.00988372	-0.0389535	0.00988372	0.0511628	-0.0651163	-0.00174419	0.136047	0.161047	0	-0.0133721	-0.075	-0.025	-0.025	-0.025	-0.05	0	0.0116279	7.65378	6.58581	0.161047	8	6.7526	5.40208	1.13346	0.00235509	M	W	L	Q	T	R	I	H	P	A	P	K	R	G	K	G	T	I	H
E1	ATGGATTCGCTGTCCGCGCACCGGTCCTGAGTAAACGCGGGAAGGGAACATAAACAACAAGCGACAGAACCCCACC	MDSLSAHRS*	GCCGCCTCGGTGGGC	mix2-Azi-2_24	-0.236321	0.161032	0.00338415	0.0340426	0.0261685	-0.00787402	0.0212766	0	0	0									20.9144	10.8577	0.161032	1	21.4395	6.07734	0.975507	0.00451262	M	D	S	L	S	A	H	R	S									-	M
E1	ATGCGGTGCTACCTTATGAGATTATTCTGCGTAAAACGCGGGAAGGGAACATAAACAACAAGCGACAGAACCCCACC	MRCYLMRLFCVKRGKGT*	AAGGGCAAAGTGGAT	mix2-Azi-2_24	0.219277	0.0186916	0.00376622	0.160971	-0.072674	-0.00557958	-0.0428233	-0.0298507	0	0.00934579	0	-0.199609	0	-0.00557958	0.00934579	0	0	-0.0447761	9.52273	4.36088	0.160971	3	11.3106	7.42787	0.841929	0.00293631	M	R	C	Y	L	M	R	L	F	C	V	K	R	G	K	G	T	R	C
E2	ATGAATCTTGTTTGCGGAGTAGGCACCGCCTATAAACGCGGGAAGGGAACATAACCAGAAAGCAAAAGCAGGAAGCC	MNLVCGVGTAYKRGKGT*	GGGGGTTGGACGCAC	mix2-Azi-2_24	0.0742169	-0.02	0.160964	-0.04	-0.0679518	-0.0759036	0.0722892	0.0361446	-0.00385542	0.0120482	0	-0.0279518	-0.04	0	-0.02	0	0	-0.06	7.38679	3.29291	0.160964	2	8.44076	4.38919	0.875134	0.00249067	M	N	L	V	C	G	V	G	T	A	Y	K	R	G	K	G	T	M	N
E1	ATGACGTACTCAGCTACCGGCATCCAGCGGGGCAAACGCGGGAAGGGAACATAAACAACAAGCGACAGAACCCCACC	MTYSATGIQRGKRGKGT*	CACCGAGTCAATAGG	mix2-Azi-2_24	0.0539683	0.160714	-0.0206349	0.0134921	-0.0297619	0.00674603	0.015873	0.00436508	-0.084127	0	-0.00912698	0.047619	0	-0.025	0.015873	-0.025	0	-0.125	5.60684	4.18288	0.160714	1	6.7526	5.40208	0.830323	0.00214005	M	T	Y	S	A	T	G	I	Q	R	G	K	R	G	K	G	T	-	M
E1	ATGGGTGGCGTCGGCCTACACACTGTATTGCCCAAACGCGGGAAGGGAACATAAACAACAAGCGACAGAACCCCACC	MGGVGLHTVLPKRGKGT*	GGGGGCGGTGTGCCG	mix2-Azi-2_24	-0.0849754	-0.116379	0.0178571	0.0535714	0.0357143	0.160714	0	0	0	0	0	-0.0689655	0.00123153	0	0	0.0357143	0	0	4.98386	2.31393	0.160714	5	4.89564	1.68815	1.01802	0.00187492	M	G	G	V	G	L	H	T	V	L	P	K	R	G	K	G	T	V	G
E1	ATGTCACATGTCAGGACGGGGAACCTCGCATGCAAACGCGGGAAGGGAACATAAACAACAAGCGACAGAACCCCACC	MSHVRTGNLACKRGKGT*	GTACCACTGATCAGC	mix2-Azi-2_24	0.00465244	0.160646	0.0717022	0.0127258	0.074439	0.0544609	0.0258621	-0.069376	0.0258621	0	-0.021757	-0.126984	0	-0.031746	-0.0231253	0.00136836	0	-0.15873	10.3237	7.65378	0.160646	1	10.6354	7.93431	0.970697	0.00294737	M	S	H	V	R	T	G	N	L	A	C	K	R	G	K	G	T	-	M
E2	ATGATACGTCCGGAAGGTCGCCGCGGCCTCTAGAACGCGGGAAGGGAACATAACCAGAAAGCAAAAGCAGGAAGCC	MIRPEGRRGL*	TGGACGTCCTAGTCG	mix2-Azi-2_24	0.0281385	0.160606	-0.228571	0.0251082	0.10303	-0.00909091	0.00952381	0.0038961	-0.030303	-0.0359307	-0.0151515								9.34473	6.67481	0.160606	1	11.1418	8.10313	0.83871	0.00289991	M	I	R	P	E	G	R	R	G	L								-	M
A1	ATGGTAGCGGACCAATGTCACAAAGCGGCGGCGAAACGCGGGAAGGGAACATAAACAACAAGCGACAGAACCCCACC	MVADQCHKAAAKRGKGT*	GATCTACACTCGTTT	mix2-Azi-2_24	0.146605	-0.00848765	0.160494	0	-0.00848765	0.0285494	0.0246914	0.0285494	-0.0208333	-0.0416667	0	-0.029321	0.0123457	0.0246914	-0.0709877	-0.0625	0.00385803	-0.104167	7.20879	2.84792	0.160494	2	8.10313	3.71393	0.889631	0.00243512	M	V	A	D	Q	C	H	K	A	A	A	K	R	G	K	G	T	M	V
E2	ATGAAAAGAGGAGAGTATCCGTCAAAAGGTAAGACCGGGAAGGGAACATAACCAGAAAGCAAAAGCAGGAAGCC	MKRGEYPSKGKTGKGT*	CCTCGGGTTCAACGG	mix2-Azi-2_24	0.0209184	0.151276	0.0117347	0.160459	0.0375	-0.0237245	-0.0283163	-0.0204082	-0.102041	-0.0612245	0.0125	-0.0487245	-0.0204082	-0.0204082	-0.0204082	-0.00790816	-0.0204082		7.1198	5.51784	0.160459	3	8.27194	6.58379	0.860717	0.00244061	M	K	R	G	E	Y	P	S	K	G	K	T	G	K	G	T		K	R
A2	ATGAAAAAGATAATACACACGCGACCCCAACGCAAACGCGGGAAGGGAACATAACCAGAAAGCAAAAGCAGGAAGCC	MKKIIHTRPQRKRGKGT*	CTTCGCAGGAGGGCG	mix2-Azi-2_24	0.275822	0.0257313	0.160347	0.0551643	-0.0177862	-0.0511918	-0.0358433	-0.11394	-0.028169	-0.028169	-0.0140845	-0.0985915	-0.056338	-0.0140845	-0.028169	0.0128205	-0.0217588	-0.0217588	13.8836	8.09877	0.160347	2	11.9859	10.2977	1.15833	0.00333416	M	K	K	I	I	H	T	R	P	Q	R	K	R	G	K	G	T	M	K
E2	ATGGCACCTCCGCACACGCGCATACACGGTGACAAACGCGGGAAGGGAACATAACCAGAAAGCAAAAGCAGGAAGCC	MAPPHTRIHGDKRGKGT*	GGCGCTCCCCAGCGG	mix2-Azi-2_24	0.00608899	-0.0566745	0.0412178	0.160187	-0.0407494	0.0163934	-0.0285714	-0.0285714	0	0	-0.0285714	-0.0285714	0	0.0163934	0	0	0	-0.0285714	5.42884	2.75892	0.160187	3	5.90853	3.03867	0.918815	0.00202919	M	A	P	P	H	T	R	I	H	G	D	K	R	G	K	G	T	A	P
O1	ATGATAAATAGCTGGCCTCGGCAACACTACTGGAAACGCGGGAAGGGAACATAAACAACAAGCGACAGAACCCCACC	MINSWPRQHYWKRGKGT*	CACCGAAGCATCTTG	mix2-Azi-2_24	0.161531	-0.0450514	0.160131	-0.0315126	-0.0417834	0.015873	-0.0147059	-0.0282446	-0.0361811	-0.0147059	0.00116713	-0.0361811	0.015873	-0.0147059	0.0102708	-0.0135387	0	-0.0735294	11.2137	6.76381	0.160131	2	11.4794	8.60957	0.97685	0.00308202	M	I	N	S	W	P	R	Q	H	Y	W	K	R	G	K	G	T	M	I
E1	ATGCCGCGCATCTTGCACACCCCCGGACGCGTCAAACGCGGGAAGGGAACATAAACAACAAGCGACAGAACCCCACC	MPRILHTPGRVKRGKGT*	CCCGAACGTTCCCAT	mix2-Azi-2_24	0.170909	-0.0369932	0.0227878	0.00443918	0.160107	-0.0208642	-0.0208642	0.0275229	-0.0186446	-0.0322581	-0.0300385	-0.159071	0.00917431	0	-0.0322581	0.0113939	0	-0.0483871	9.70072	5.60684	0.160107	4	10.4665	7.7655	0.926832	0.0028691	M	P	R	I	L	H	T	P	G	R	V	K	R	G	K	G	T	R	I
E1	ATGCAGCGATCGACTCCGATCCCGGAAGGCACTAAACGCGGGAAGGGAACATAAACAACAAGCGACAGAACCCCACC	MQRSTPIPEGTKRGKGT*	GAAAGAGTGTGTCA	mix2-Azi-2_24	-0.00128811	0.160047	-0.0377845	0.152963	-0.0885573	0.00708459	-0.000322027	-0.0148132	-0.0148132	0.0145985	-0.0221125	-0.000214685	-0.0222198	-0.0441176	0	0	-0.0441176	-0.0662301	12.1927	9.78972	0.160047	1	11.4794	9.45365	1.06213	0.00315901	M	Q	R	S	T	P	I	P	E	G	T	K	R	G	K	G	T	-	M
E1	ATGCCTGCGTAGTCTTCTCGCCCGTCTCGGAAACGCGGGAAGGGAACATAAACAACAAGCGACAGAACCCCACC	MPA*	GGTTTCCTTGTGATC	mix2-Azi-2_24	-0.192734	0.0231899	-0.0461251	0.160037															28.0342	19.0455	0.160037	3	31.5684	15.1934	0.888045	0.00550334	M	P	A															P	A
E2	ATGGGAGCGTCGCGGACCCGACCCGGCTGGCATAAACGCGGGAAGGGAACATAACCAGAAAGCAAAAGCAGGAAGCC	MGASRTRPGWHKRGKGT*	CGCGGGTAGCCCGG	mix2-Azi-2_24	-0.198571	0.1	0.16	0.0242857	-0.0114286	0.06	0.06	-0.0357143	0.02	-0.0357143	-0.0714286	-0.0357143	0	0	0	0	0	-0.0357143	4.44987	2.31393	0.16	2	4.72682	1.51934	0.941409	0.00178503	M	G	A	S	R	T	R	P	G	W	H	K	R	G	K	G	T	M	G
A1	ATGTATGAGCTGGATTAGTTCACTGCGCAACCCAAACGCGGGAAGGGAACATAAACAACAAGCGACAGAACCCCACC	MYELD*	AGTAGAGGGAGCGC	mix2-Azi-2_24	0	0.16	-0.06	-0.04	-0.02	-0.06													4.44987	2.66992	0.16	1	4.22038	2.53223	1.05438	0.00172516	M	Y	E	L	D													-	M
E1	ATGCTGCCAGTCTAGGATCGCCGGGCGGGCCGGAAACGCGGGAAGGGAACATAAACAACAAGCGACAGAACCCCACC	MLPV*	CTATATACTCTACAA	mix2-Azi-2_24	-0.081019	0.0110838	-0.0314566	0.0207822	0.159739														21.0924	14.7736	0.159739	4	22.6212	14.0117	0.932416	0.0045609	M	L	P	V														P	V
E1	ATGGCTAGAGCGTGGCGTCGAGGGCTCCGGCCGAAACGCGGGAAGGGAACATAAACAACAAGCGACAGAACCCCACC	MARAWRRGLRPKRGKGT*	TTAAAAGCGGAGTGG	mix2-Azi-2_24	-0.252236	0.0487478	0.15966	0.0697674	-0.00715563	0	0.0116279	0	-0.0192308	0	0	-0.00760286	0	-0.0192308	-0.0192308	0.0348837	0	0	7.65378	6.05183	0.15966	2	8.77839	4.72682	0.871889	0.0025267	M	A	R	A	W	R	R	G	L	R	P	K	R	G	K	G	T	M	A
E1	ATGTCGAATCCGTGCTGAGGATAGACCATGTGGAAACGCGGGAGGGAACATAAACAACAAGCGACAGAACCCCACC	MSNPC*	CTAGCGGGAGGGCC	mix2-Azi-2_24	0.0323232	0.159596	-0.040404	-0.00923521	0	0.0594517													6.8528	3.5599	0.159596	1	7.59668	3.54512	0.902079	0.00233897	M	S	N	P	C													-	M
E1	ATGAAAGCAGCCAGGTTCCGATGGCCTTGGCGCAAACGCGGGAAGGGAACATAAACAACAAGCGACAGAACCCCACC	MKAARFRWPWRKRGKGT*	AGGCAGGGGGGGAG	mix2-Azi-2_24	0.266447	0.159539	-0.107456	0.00383772	-0.0449561	-0.03125	-0.0625	-0.15625	0	0	0	-0.03125	0	0	0	0.0175439	0	-0.03125	5.07286	2.04694	0.159539	1	5.40208	3.71393	0.939055	0.00192744	M	K	A	A	R	F	R	W	P	W	R	K	R	G	K	G	T	-	M
A1	ATGATTAACTGGTGACCTTACCTGGCACCGCAACGCGGAAGGGAACATAAACAACAAGCGACAGAACCCCACC	MINW*	CACGGGGGCGACGGC	mix2-Azi-2_24	0.295511	-0.0243902	-0.0342877	0	0.15942														6.14082	1.69095	0.15942	4	6.92142	4.05156	0.88722	0.00219804	M	I	N	W														N	W
E1	ATGTGCCGAACGCCACTCGCCCCCGTCCCGTTGAAACGCGGGAAGGGAACATAAACAACAAGCGACAGAACCCCACC	MCRTPLAPVPLKRGKGT*	CGCCCACTCCGTGTT	mix2-Azi-2_24	0.0130997	0.0637626	0.00678662	0.159407	0.0561869	0.0416667	-0.0336174	0.00520833	0.00520833	-0.030303	-0.010101	-0.030303	-0.0553977	-0.010101	-0.00489268	-0.0808081	0	-0.040404	17.0875	12.4596	0.159407	3	16.7127	11.4794	1.02243	0.00389979	M	C	R	T	P	L	A	P	V	P	L	K	R	G	K	G	T	C	R
E1	ATGATTCGTTGTCCACGGGTCAGTGAAGCCGTCAAACGCGGGAAGGGAACATAAACAACAAGCGACAGAACCCCACC	MIRCPRVSEAVKRGKGT*	GCGTCCCCCCCTCCG	mix2-Azi-2_24	0.0146755	0.159367	-0.068333	-0.0846136	0.127723	-0.0775052	0.0449438	-0.0204082	0	0.0224719	0.011236	0	0.0224719	0	-0.0499885	-0.0204082	0	-0.0816327	7.92077	4.89486	0.159367	1	8.27194	5.23327	0.957547	0.00250305	M	I	R	C	P	R	V	S	E	A	V	K	R	G	K	G	T	-	M
E2	ATGCATGGCCACTCCAGATCCGGTTCTAGCGGTAAACGCGGGAAGGGAACATAACCAGAAAGCAAAAGCAGGAAGCC	MHGHSRSGSSGKRGKGT*	CCGGGGGCGCGCGGG	mix2-Azi-2_24	-0.000534759	0.159358	-0.0406417	-0.0128342	0.0347594	0.0181818	-0.0294118	-0.0588235	-0.0112299	0	0	0	0	0	0	0	0	0	4.89486	3.02591	0.159358	1	5.73971	3.20749	0.852806	0.00193974	M	H	G	H	S	R	S	G	S	S	G	K	R	G	K	G	T	-	M
E1	ATGTAGCAAACGAGGGCTTCACCAGTGCATTGCAAACGCGGGAAGGGAACATAAACAACAAGCGACAGAACCCCACC	M*	GGAAGAGAACCCTGC	mix2-Azi-2_24	-0.128089	0.159236																	38.7139	27.5892	0.159236	1	37.8146	22.4524	1.02378	0.0063716	M																	-	M
E1	ATGAGTGCTCAGGGGTGTGCTAGCTGCGGGACTAAACGCGGGAAGGGAACATAAACAACAAGCGACAGAACCCCACC	MSAQGCASCGTKRGKGT*	GGGCGACAGGAGGGC	mix2-Azi-2_24	-0.0823265	0.159204	0.0316276	-0.00935797	0.0270078	0.0139777	0	-0.0242833	-0.00841033	-0.015873	-0.031746	-0.0719024	0	-0.00841033	-0.000947643	0.0298507	0	-0.00841033	11.9257	9.87872	0.159204	1	10.6354	7.93431	1.12132	0.00305055	M	S	A	Q	G	C	A	S	C	G	T	K	R	G	K	G	T	-	M
O1	ATGGACATTCAAAAATTCGGTCTTGGATACACGAAACGCGGGAAGGGAACATAAACAACAAGCGACAGAACCCCACC	MDIQKFGLGYTKRGKGT*	GTCCCCCGGGATAGC	mix2-Azi-2_24	0.222718	0.159203	0.00704602	0.0328925	0.0219061	-0.018166	-0.0243772	-0.00233754	-0.0188172	-0.0215054	-0.0728812	-0.0218059	-0.0415247	-0.041458	-0.0157116	-0.00567688	-0.0179824	-0.0509584	57.3144	32.4841	0.159203	1	62.7992	43.8919	0.91266	0.00835156	M	D	I	Q	K	F	G	L	G	Y	T	K	R	G	K	G	T	-	M
E1	ATGTCGCCCCCGCTGCTCGCCTGCTATGTGCGGAAACGCGGGAAGGGAACATAAACAACAAGCGACAGAACCCCACC	MSPPLLACYVRKRGKGT*	TATAATCGACCATTC	mix2-Azi-2_24	-0.137095	0.159184	-0.0141657	-0.0494598	0	-0.0408163	0.0117647	0.0235294	0	0	0	0	0	0	0	0.0470588	0	0	7.56478	2.58093	0.159184	1	8.27194	1.68815	0.914511	0.0024658	M	S	P	P	L	L	A	C	Y	V	R	K	R	G	K	G	T	-	M
E1	ATGGTCAGGACCGTTATGCGCTAACGCGGTCGCAAACGCGGGAAGGGAACATAAACAACAAGCGACAGAACCCCACC	MVRTVMR*	GTTTCTCATCTTTTA	mix2-Azi-2_24	0.0971939	-0.084949	-0.0145408	-0.0270408	0.0216837	0.0637755	-0.0158163	0.159184											7.1198	4.44987	0.159184	7	8.27194	6.07734	0.860717	0.00242121	M	V	R	T	V	M	R											M	R
E1	ATGAACATAAAATCGAGGCGGTCCCCAGCATAAACGCGGGAAGGGAACATAAACAACAAGCGACAGAACCCCACC	MNIKSRRSPA*	CGGGAGCCGTCGTCA	mix2-Azi-2_24	-0.0573729	0.0513971	0.100578	-0.0344799	0.0257827	0.159157	-0.0642184	-0.0113063	-0.00757491	0.00373134	-0.120301								23.8513	20.6474	0.159157	5	22.4524	17.7256	1.06231	0.00470497	M	N	I	K	S	R	R	S	P	A								K	S
E1	ATGGCGGGTGGACCCTAAAGTACCAGCCCCGTTAAACGCGGGAAGGGAACATAAACAACAAGCGACAGAACCCCACC	MAGGP*	GGCCCATTTCACGCT	mix2-Azi-2_24	0.0225806	-0.074552	-0.0297491	-0.0458781	0.00430108	0.15914													16.5535	11.2137	0.15914	5	15.1934	10.6354	1.08952	0.00374716	M	A	G	G	P													G	P
E2	ATGGTCTGTGCTTAGCGTCTGGTGGACCCATGAAACGCGGGAAGGGAACATAACCAGAAAGCAAAAGCAGGAAGCC	MVCA*	CAGCGGTGGGCCGAC	mix2-Azi-2_24	0.0218703	-0.120412	-0.0623429	-0.00527903	0.159125														13.6166	7.20879	0.159125	4	13.1676	7.25905	1.0341	0.00338392	M	V	C	A														C	A
E1	ATGAGAGGGCCAGCTAACATCCCGACAACCCACAAACGCGGGAAGGGAACATAAACAACAAGCGACAGAACCCCACC	MRGPANIPTTHKRGKGT*	AAGGGCGCGCATAGG	mix2-Azi-2_24	0.0227273	0.159091	0.0833333	0.0833333	0.0530303	-0.0227273	0.030303	-0.0454545	-0.0151515	-0.030303	-0.0606061	-0.0530303	-0.00757576	-0.0454545	-0.0454545	-0.030303	0	-0.030303	11.7477	9.16674	0.159091	1	11.1418	8.44076	1.05438	0.00307741	M	R	G	P	A	N	I	P	T	T	H	K	R	G	K	G	T	-	M
E2	ATGTCCCATTGTCGTGCGCGAAGATCACCCCCGAAACGCGGGAAGGGAACCTAACCAGAAAGCAAAAGCAGGAAGCC	MSHCRARRSPPKRGKGT*	AGATTCTGGTCCCGA	mix2-Azi-2_24	0.131494	0.0827922	0.159091	0.0454545	0.0454545	0.0162338	0	-0.202922	-0.0243507	0	0	-0.0422078	-0.0178571	-0.0243507	-0.0178571	-0.012987	-0.0178571	-0.0487013	7.83178	4.98386	0.159091	2	9.45365	6.58379	0.82844	0.00259237	M	S	H	C	R	A	R	R	S	P	P	K	R	G	K	G	T	M	S
E1	ATGTGTACACGTGGCCCGCCCAGGGCGTTGCGCAAACGCGGGAAGGGAACATAAACAACAAGCGACAGAACCCCACC	MCTRGPPRALRKRGKGT*	TTTGTAAACCGTTTA	mix2-Azi-2_24	0.322684	0.121569	0.159091	0.0113636	-0.00364494	-0.0602487	-0.271655	-0.264151	0	-0.0188679	0	0	0	0.0227273	0	0	0	0	7.83178	3.82689	0.159091	2	8.9472	7.09024	0.875333	0.00254975	M	C	T	R	G	P	P	R	A	L	R	K	R	G	K	G	T	M	C
A1	ATGTTATATCAGGCGACCAGCACACCTCGGACCAAACGCGGGAAGGGAACATAAACAACAAGCGACAGAACCCCACC	MLYQATSTPRTKRGKGT*	ATGGTCAGTATATAG	mix2-Azi-2_24	-0.159965	-0.00437063	0.00262238	0.159091	0.0681818	0.0795455	-0.00786713	-0.0314685	-0.0192308	-0.0847902	0	0.0227273	0.0034965	-0.0192308	-0.0384615	0.0227273	0.0227273	-0.00786713	7.83178	4.62787	0.159091	3	8.77839	3.71393	0.892166	0.00253518	M	L	Y	Q	A	T	S	T	P	R	T	K	R	G	K	G	T	L	Y
E2	ATGCTCACGATGGCCGCCCACTAATACCGTGACAAACGCGGGAAGGGAACATACCAGAAAGCAAAAGCAGGAAGCC	MLTMAAH*	CGCGTCCGTGCGGGC	mix2-Azi-2_24	-0.0301269	0.054704	-0.189218	0.0562896	0.0330338	0.044926	-0.0816596	0.159091											7.83178	5.51784	0.159091	7	7.25905	4.89564	1.0789	0.00239421	M	L	T	M	A	A	H											A	H
E1	ATGCAATCGTGACAGGAACTCGATAGCCGCCGGAAACGCGGGAAGGGAACATAAACAACAAGCGACAGAACCCCACC	MQS*	GTGTTCCGTGTTCTC	mix2-Azi-2_24	-0.105478	0.159091	-0.027972	0.101399															4.62787	3.20391	0.159091	1	5.5709	3.3763	0.830722	0.00188703	M	Q	S															-	M
E2	ATGCCGACGCTGCGATGCACTAATGCACTCGGCAAACGCGGGAAGGGAACATAACCAGAAAGCAAAAGCAGGAAGCC	MPTLRCTNALGKRGKGT*	CCGTGCCGAGGAGGC	mix2-Azi-2_24	-0.103896	-0.038961	0.159091	0.0227273	-0.0714286	0.0909091	0	0.0909091	-0.0357143	0	-0.0487013	-0.012987	-0.0357143	-0.0357143	-0.0357143	0.0227273	0.0227273	0.0227273	3.91589	2.13594	0.159091	2	4.72682	2.02578	0.82844	0.00170788	M	P	T	L	R	C	T	N	A	L	G	K	R	G	K	G	T	M	P
E1	ATGTAACAATACCCGAGAGCCCGTGCTAACCACAAACGCGGGAAGGGAACATACAACAAGCGACAGAACCCCACC	M*	CCTAGAGTCCCGTTT	mix2-Azi-2_24	-0.17376	0.159063																	15.8415	12.7266	0.159063	1	16.7127	10.8042	0.947875	0.00380368	M																	-	M
E1	ATGCGGCTACAGGGGCACCTCTCCTCGTCACGGAAACGCGGGAATGGAACATAAACAACAAGCGACAGAACCCCACC	MRLQGHLSSSRKRGNGT*	TGATCACCTCTCAAA	mix2-Azi-2_24	0.0380068	0.0126689	0.158784	-0.0456081	0.00422297	-0.0384291	0.015625	0.03125	0	-0.027027	0.03125	-0.0924831	-0.027027	-0.027027	0	0.03125	0	-0.0654561	5.69584	4.09388	0.158784	2	6.24616	4.72682	0.911894	0.00207512	M	R	L	Q	G	H	L	S	S	S	R	K	R	G	N	G	T	M	R
E2	ATGCGTCTTGCCAGAGCCCCCGCGCGACCCTCCAAACGCGGGAAGGGAACATAACCAGAAAGCAAAAGCAGGAAGCC	MRLARAPARPSKRGKGT*	TCCCATACGTC	mix2-Azi-2_24	-0.0793651	0.047619	0.15873	0.0277778	-0.0714286	-0.0396825	0.015873	-0.111111	0	0	0	0.031746	0	-0.0119048	0	0	0	0	5.60684	2.75892	0.15873	2	6.07734	2.70104	0.922581	0.00204765	M	R	L	A	R	A	P	A	R	P	S	K	R	G	K	G	T	M	R
A1	ATGTTCAAACTATTCCCCAACACTCGTCCATAAAAACGCGGGAAGGGAACATAAACAACAAGCGACAGAACCCCACC	MFKLFPNTRP*	GTATTTTACTTCATG	mix2-Azi-2_24	-0.0689484	-0.03125	-0.014881	-0.077381	0.0634921	-0.015377	0.031746	0	0.047619	-0.03125	0.15873								5.60684	2.31393	0.15873	10	5.40208	1.85697	1.0379	0.00197632	M	F	K	L	F	P	N	T	R	P								R	P
A1	ATGGGGGTGGGCCCGCGACGGTCTCGCCCCTGAAAACGCGGGAAGGGAACATAAACAACAAGCGACAGAACCCCACC	MGVGPRRSRP*	GTGGTAGCCGCGCCA	mix2-Azi-2_24	-0.0666667	-0.0015873	0.015873	-0.0666667	0	-0.0190476	0.15873	0.0301587	0	0	0								5.60684	1.77995	0.15873	6	5.06445	1.01289	1.1071	0.00193829	M	G	V	G	P	R	R	S	R	P								P	R
E1	ATGCGTCAACTTCGGAAGACTTCTTCGCCAGCGAAACGCGGGAAGGGAACATAAACAACAAGCGACAGAACCCCACC	MRQLRKTSSPAKRGKGT*	AGCAAAATAGTAGGC	mix2-Azi-2_24	0.211726	0.0118979	0.158687	0.0703842	0	0.101634	-0.0285264	-0.03125	-0.109375	-0.0533257	-0.109375	-0.078125	0	-0.046875	-0.015625	-0.046875	-0.015625	-0.046875	9.70072	6.31882	0.158687	2	10.8042	9.62246	0.897869	0.00287097	M	R	Q	L	R	K	T	S	S	P	A	K	R	G	K	G	T	M	R
E1	ATGACACGTGGCGCGCCGCCGTACTTCTTCGGCAAACGCGGGAAGGGAACATAAACAACAAGCGACAGAACCCCACC	MTRGAPPYFFGKRGKGT*	AACCGGCAACATCCT	mix2-Azi-2_24	0.0624621	0.158682	-0.0475035	0.0432585	-0.0464928	0.00101071	-0.0289064	-0.0185971	-0.0196078	0.0103093	0	-0.026885	-0.0196078	0.0103093	-0.0392157	0	0	-0.0392157	8.63275	4.53887	0.158682	1	8.60957	5.06445	1.00269	0.0025887	M	T	R	G	A	P	P	Y	F	F	G	K	R	G	K	G	T	-	M
E2	ATGGGCCCATTGAGAACACTCGGCGCCGTCCCGAAACGCGGGAAGGGAACATAACCAGAAAGCAAAAGCAGGAAGCC	MGPLRTLGAVPKRGKGT*	GCGTACCGCGACCGA	mix2-Azi-2_24	-0.0362554	0.15855	0.0427489	0.0124459	0.00865801	-0.00919913	0.010101	0.00234488	-0.0256133	0.030303	0	-0.186328	0	0	-0.00775613	0	0	0	8.81075	6.14082	0.15855	1	9.45365	6.24616	0.931995	0.0026768	M	G	P	L	R	T	L	G	A	V	P	K	R	G	K	G	T	-	M
O1	ATGAAGTTGGCGATATTACAAGACCGGGTACTCAAACGCGGGAAGGGAACATAAACAACAAGCGACAGAACCCCACC	MKLAILQDRVLKRGKGT*	GAAGGACGGGGGCCC	mix2-Azi-2_24	0.140145	0.158443	0.00450176	0.0327707	-0.0113944	-0.0397711	-0.0113841	-0.0306366	-0.0102079	-0.00227271	-0.0124755	-0.0725649	-0.013608	-0.0272135	-0.0102105	-0.00227014	-0.0147405	-0.0680349	78.5848	47.4356	0.158443	1	74.4475	54.6961	1.05557	0.00962046	M	K	L	A	I	L	Q	D	R	V	L	K	R	G	K	G	T	-	M
E1	ATGTGTACTACGCATTGGGTCCTGCCAGGTGATAAACGCGGGAAGGGAACATAAACAACAAGCGACAGAACCCCACC	MCTTHWVLPGDKRGKGT*	GTCGGGTCCGCGCCT	mix2-Azi-2_24	0.0525216	0.158433	0.02163	0.029184	0.0366675	0.0149187	-0.0179328	-0.0235826	0.00617683	-0.0212848	-0.0297594	-0.0962419	-0.00998537	-0.0212848	-0.0128102	-0.00847458	-0.00453239	-0.0536723	67.7271	51.1735	0.158433	1	59.7606	47.0994	1.13331	0.00860999	M	C	T	T	H	W	V	L	P	G	D	K	R	G	K	G	T	-	M
E1	ATGCACTACAACACGCAGCTACAGTGGGGCACAACGCGGAAGGGAACATAAACAACAAGCGACAGAACCCCACC	MHYNTQLQWGTTRKGT*	CTCATACACAGGCCC	mix2-Azi-2_24	0.078427	0.158427	0.0274157	0.00988764	-0.00629213	0.0835955	-0.0813483	-0.028764	0	-0.00876404	0.011236	-0.06	-0.02	0	-0.00876404	0.011236	-0.146292		7.92077	5.87383	0.158427	1	8.44076	6.92142	0.938396	0.00250346	M	H	Y	N	T	Q	L	Q	W	G	T	T	R	K	G	T		-	M
E1	ATGATTAGTGTTAGGATTTCTAACTGCTCAGGTAAACGCGGGAAGGGAACATAAACAACAAGCGACAGAACCCCACC	MISVRISNCSGKRGKGT*	GGGGCCGGAAGGCTA	mix2-Azi-2_24	0.0296801	0.158271	-0.00633084	0.00442478	0.0886998	0.0190606	-0.00537781	0	-0.0230769	0.00347175	-0.00769231	-0.0899932	-0.00769231	-0.00769231	-0.0307692	-0.00211028	-0.0571137	-0.0615385	20.1134	16.1975	0.158271	1	21.946	18.232	0.916498	0.00441433	M	I	S	V	R	I	S	N	C	S	G	K	R	G	K	G	T	-	M
E1	ATGAGGCGTCTTACCAGCGCACGGACGACGCGAAAACGCGGGAAGGGAACATAAACAACAAGCGACAGAACCCCACC	MRRLTSARTTRKRGKGT*	TGGGGGTGGTGGGC	mix2-Azi-2_24	0.0824882	0.158215	0.0527383	0.0689655	-0.106153	0	-0.0392157	0	-0.0277214	-0.0196078	-0.0196078	-0.0980392	-0.0196078	-0.0392157	0	0.0114943	0	0	7.74278	3.6489	0.158215	1	8.60957	4.72682	0.899322	0.00249791	M	R	R	L	T	S	A	R	T	T	R	K	R	G	K	G	T	-	M
E1	ATGGTACAAAGCAGCTCGGTGGGGGCACCGCGCAAACGCGGGAAGGGAACATAAACAACAAGCGACAGAACCCCACC	MVQSSSVGAPRKRGKGT*	TTATCTAATGCTTCT	mix2-Azi-2_24	-0.0119275	0.122805	0.0499046	0.0333015	0.158206	-0.0882634	0.00830153	-0.0139313	-0.0145992	0.0152672	-0.0423664	-0.104866	-0.00973282	0.00763359	-0.025	0	0	-0.0875	11.6587	9.43373	0.158206	4	13.5052	10.8042	0.863272	0.00323533	M	V	Q	S	S	S	V	G	A	P	R	K	R	G	K	G	T	Q	S
E1	ATGCGCCGCTATCCAGTCCTTTCCACCCCACGCAAACGCGGGAAGGGAACATAAACAACAAGCGACAGAACCCCACC	MRRYPVLSTPRKRGKGT*	GAAACTGCCAGGGAG	mix2-Azi-2_24	0.293286	0.0910409	0.158142	0.0228913	-0.0071689	-0.0298718	-0.0257261	-0.0422678	-0.0107165	-0.00649707	-0.021433	-0.11426	-0.0298718	-0.0191553	-0.0590717	-0.021433	-0.000335914	-0.156118	45.8337	23.3173	0.158142	2	40.0092	31.2308	1.14558	0.00677172	M	R	R	Y	P	V	L	S	T	P	R	K	R	G	K	G	T	M	R
A1	ATGAATAATGACAACAGGTCGCAAGTTCGGGGGAAACGCGGGAAGGGAACATAAACAACAAGCGACAGAACCCCACC	MNNDNRSQVRGKRGKGT*	ACGGAGCGGGTGAG	mix2-Azi-2_24	0.0200119	0.0572617	0.158114	-0.0126808	0.0184268	0	0	-0.11274	0	0	0.0291262	-0.0106994	-0.0729146	-0.0106994	0	-0.00198138	-0.0408163	0	9.16674	5.42884	0.158114	2	8.27194	4.89564	1.10817	0.00259502	M	N	N	D	N	R	S	Q	V	R	G	K	R	G	K	G	T	M	N
E1	ATGACTAGGCCGGCCGCGCTGATGAGGTACCACAAACGCGGGAAGGGAACATAAACAACAAGCGACAGAACCCCACC	MTRPAALMRYHKRGKGT*	GCCGGGGTGGCCGCG	mix2-Azi-2_24	-0.0953829	-0.0141892	0.158108	0.0219595	0.0338964	-0.00675676	0.00157658	0	-0.0135135	-0.00259009	-0.00259009	-0.0135135	-0.0161036	-0.0161036	0.00833333	-0.0135135	-0.0135135	-0.00259009	21.3594	13.4386	0.158108	2	24.9846	12.9988	0.854901	0.00466906	M	T	R	P	A	A	L	M	R	Y	H	K	R	G	K	G	T	M	T
E1	ATGTGTCGGCCGCTCCCTCCGCCCCCCCGCAGCAAACGCGGGAAGGGAACATAAACAACAAGCGACAGAACCCCACC	MCRPLPPPPRSKRGKGT*	GAAACGCGGGGCGTG	mix2-Azi-2_24	-0.189524	-0.0161905	0.158095	0	0	0.047619	0	0	0	0	0	0	0	0	0	0	0	0	3.73789	1.15697	0.158095	2	4.22038	0.506445	0.885677	0.00161746	M	C	R	P	L	P	P	P	P	R	S	K	R	G	K	G	T	M	C
E1	ATGGGCCCACGGACGCAGCGATGAGTGCTACCGAAACGCGGGAAGGGAACATAAACAACAAGCGACAGAACCCCACC	MGPRTQR*	GAGGGGCGCCCTGCT	mix2-Azi-2_24	-0.153868	0.158087	-0.057384	-0.0255977	0.0410689	-0.0540084	0.0410689	0.0126582											7.0308	3.73789	0.158087	1	7.59668	2.86986	0.925509	0.00233481	M	G	P	R	T	Q	R											-	M
E1	ATGAACGAGCGCCTTGCGGCATCTCAAGCACAGAAACGCGGGAAGGGAACATAAACAACAAGCGACAGAACCCCACC	MNERLAASQAQKRGKGT*	GGCGGGGGTGCAGGA	mix2-Azi-2_24	0.170352	0.0151515	0.158067	0.0757576	0.036855	-0.0540541	0.003276	0	0	0	-0.027027	-0.0540541	0	-0.0540541	0	0	-0.0540541	-0.162162	5.87383	2.49193	0.158067	2	6.24616	3.3763	0.940391	0.00208498	M	N	E	R	L	A	A	S	Q	A	Q	K	R	G	K	G	T	M	N
E2	ATGCGGCTCAGCGAAGGAAGATCTACCAGTCCCAAACGCGGGAAGGGAACATAACCAGAAAGCAAAAGCAGGAAGCC	MRLSEGRSTSPKRGKGT*	CCGAAGAGGTGGGG	mix2-Azi-2_24	0.0447368	0.128571	0.157895	0.0379699	0.0296992	-0.0545113	-0.129135	-0.132331	-0.0178571	-0.0535714	-0.00733083	0.00319549	-0.0178571	0	0	0	0	0.0105263	8.45476	5.96283	0.157895	2	9.45365	7.09024	0.894338	0.00263284	M	R	L	S	E	G	R	S	T	S	P	K	R	G	K	G	T	M	R
A1	ATGACGACACAAGCAGCCGACTAGTGCCCTCAAAAACGCGGGAAGGGAACATAAACAACAAGCGACAGAACCCCACC	MTTQAAD*	GACGGGGGATGCGCG	mix2-Azi-2_24	0.0510367	-0.0606061	0.114833	-0.0558214	-0.0909091	0.157895	0	-0.0909091											5.07286	2.04694	0.157895	5	5.5709	2.53223	0.910599	0.00192532	M	T	T	Q	A	A	D											Q	A
E1	ATGTTATCGACACCTACTGCGTTTCCCCCCCATAAACGCGGGAAGGGAACATAAACAACAAGCGACAGAACCCCACC	MLSTPTAFPPHKRGKGT*	GTTTATTGACTATG	mix2-Azi-2_24	-0.0812979	0.0339633	0.157871	0.0398467	0.0140845	-0.0280799	-0.0253165	-0.0632911	-0.0253165	0.0140845	0	0.0140845	-0.0253165	-0.0126582	0	0	0	-0.0126582	12.6376	10.1457	0.157871	2	13.3364	9.62246	0.947605	0.00329531	M	L	S	T	P	T	A	F	P	P	H	K	R	G	K	G	T	M	L
E1	ATGTGGCGGACACTCTCCTGGATTTTTGTGTTCAAACGCGGGAAGGGAACATAAACAACAAGCGACAGAACCCCACC	MWRTLSWIFVFKRGKGT*	GTCTTTGTCGCTGGG	mix2-Azi-2_24	0.147946	0.110739	0.0185153	0.15782	-0.0098748	0.00934579	0	0	0	0.0280374	0.00934579	-0.0943396	-0.0943396	-0.0188679	-0.103862	-0.0566038	0.00934579	-0.113208	9.52273	6.49681	0.15782	3	8.9472	7.42787	1.06432	0.00268271	M	W	R	T	L	S	W	I	F	V	F	K	R	G	K	G	T	W	R
E2	ATGGTGCCGGTCCCGCAGTGTGTAGGGGTGGCCAAACGCGGGAAGGGAACATAACCAGAAAGCAAAAGCAGGAAGCC	MVPVPQCVGVAKRGKGT*	GGTCACGGAACGGTG	mix2-Azi-2_24	-0.0411111	0.157778	-0.03	0.0266667	-0.0144444	-0.0277778	0	-0.0833333	0	0.0133333	0	0	0	0	0	0.0266667	0	-0.0277778	6.67481	2.31393	0.157778	1	6.07734	1.85697	1.09831	0.00214504	M	V	P	V	P	Q	C	V	G	V	A	K	R	G	K	G	T	-	M
E1	ATGTTTCCGAACATCGCCACGCTGACTCGGCTTAAACGCGGGAAGGGAACATAAACAACAAGCGACAGAACCCCACC	MFPNIATLTRLKRGKGT*	AAACCTCCAATGACT	mix2-Azi-2_24	-0.201014	0.0283784	0.0570946	0.15777	0.0253378	-0.010473	-0.0777027	0.0202703	-0.0125	0.00777027	0.00675676	0.0135135	-0.00574324	0.00675676	0.00675676	-0.0307432	-0.0125	0.0202703	13.1716	10.0567	0.15777	3	13.5052	7.59668	0.975299	0.00334713	M	F	P	N	I	A	T	L	T	R	L	K	R	G	K	G	T	F	P
E1	ATGTGGCGGCTGGTCGGCAATTCGCGTGGTACCAAACGCGGGAAGGGAACATAAACAACAAGCGACAGAACCCCACC	MWRLVGNSRGTKRGKGT*	GCGCCATCGCGATTA	mix2-Azi-2_24	-0.13555	0.0575448	0.157715	0.0852515	0.0289855	0.0144928	0.0575448	-0.103154	-0.0294118	-0.0882353	0	0.0289855	0	0	-0.0153453	0	-0.0294118	0	6.14082	4.80586	0.157715	2	5.73971	3.54512	1.06988	0.00205537	M	W	R	L	V	G	N	S	R	G	T	K	R	G	K	G	T	M	W
E1	ATGGACCGCACCTGAGTGACACCTCTCAGCGCCAAACGCGGGAAGGGAACATAAACAACAAGCGACAGAACCCCACC	MDRT*	GCGCGCGCTATTGCC	mix2-Azi-2_24	-0.112203	0.157658	0.0503685	-0.0548731	-0.0642916														9.87872	6.49681	0.157658	1	11.1418	5.90853	0.886636	0.00289469	M	D	R	T														-	M
E2	ATGACTCGGAACCGGCAATCTGGTGCTCTGCACAAACGCGGGAAGGGAACATAACCAGAAAGCAAAAGCAGGAAGCC	MTRNRQSGALHKRGKGT*	GCCGCGTCGGGAGCA	mix2-Azi-2_24	0.211138	-0.0857372	0.083734	0.157452	0.0124199	-0.0356571	0	-0.025641	-0.025641	-0.0512821	0	-0.0769231	-0.0512821	-0.010016	0	-0.0512821	0	-0.0512821	5.69584	3.4709	0.157452	3	6.58379	5.40208	0.865131	0.00209058	M	T	R	N	R	Q	S	G	A	L	H	K	R	G	K	G	T	T	R
E2	ATGGGACAGACATCCACCGGCTATGCCCCCCTTAAACGCGGGAAGGGAACATAACCAGAAAGCAAAAGCAGGAAGCC	MGQTSTGYAPLKRGKGT*	TAGGGGACGCAACAC	mix2-Azi-2_24	0.027896	-0.00449173	0.0231678	0.157447	0.093617	0	0.0510638	0	-0.0212766	-0.0416076	-0.0212766	-0.115603	-0.0425532	-0.0425532	0	0	0	-0.0638298	8.00977	6.76381	0.157447	3	7.93431	6.92142	1.00951	0.00245029	M	G	Q	T	S	T	G	Y	A	P	L	K	R	G	K	G	T	G	Q
E1	ATGTAGTTACGACTATCCGGGCCCCCCAACGTAAACGCGGGAAGGGAACTAAACAACAAGCGACAGAACCCCACC	M*	GAGCACAACACTCGG	mix2-Azi-2_24	-0.139676	0.157389																	21.9824	15.2186	0.157389	1	25.6599	13.3364	0.856682	0.004726	M																	-	M
E1	ATGGGTGCGTCACGAAGTCAGCATTGGTCCGTCAAACGCGGGAAGGGAACATAAACAACAAGCGACAGAACCCCACC	MGASRSQHWSVKRGKGT*	GTCCTGAAAGATCGT	mix2-Azi-2_24	-0.0792957	0.00174825	-0.0234765	0.0322178	-0.0147353	0.157343	0.0127373	-0.0113636	-0.00586913	0	0	-0.00624376	0	-0.0113636	-0.0227273	0	0.010989	-0.0454545	16.1975	13.5276	0.157343	5	14.8557	11.3106	1.09032	0.00365586	M	G	A	S	R	S	Q	H	W	S	V	K	R	G	K	G	T	S	R
E1	ATGAGATAACCCTACGCCGGGCTGGCGTCGGCAAACGCGGGAATGGAACATAAACAACAAGCGACAGAACCCCACC	MR*	TCGAGCAAAAGTATA	mix2-Azi-2_24	-0.176573	0.0437063	0.157343																3.91589	2.04694	0.157343	2	4.38919	1.51934	0.892166	0.00165185	M	R																M	R
A2	ATGAACAATCACAAGAACAGAAGGCCTTCCTTCAAACGCGGGAAGGGAACATAACCAGAAAGCAAAAGCAGGAAGCC	MNNHKNRRPSFKRGKGT*	CGGGCTGGTCACGGC	mix2-Azi-2_24	0.216438	-0.00963323	0.157313	-0.0289881	-0.00883783	-0.0281927	-0.0426867	-0.00724702	-0.0410959	-0.0136986	0	-0.0765356	-0.0273973	0	0	-0.0136986	-0.0136986	-0.0547945	13.7946	5.42884	0.157313	2	12.3235	7.42787	1.11937	0.00329218	M	N	N	H	K	N	R	R	P	S	F	K	R	G	K	G	T	M	N
O1	ATGAACTTATCCATTCTCTGACTGTGCATTTAAAACGCGGGAAGGGAACATAAACAACAAGCGACAGAACCCCACC	MNLSIL*	AGAGACAGCTGGTC	mix2-Azi-2_24	0.0794614	0	0.157295	0.00384729	-0.0875999	-0.0717668	-0.0139094												9.70072	7.1198	0.157295	2	10.4665	8.60957	0.926832	0.00281872	M	N	L	S	I	L												M	N
E1	ATGGTAATGATTCTGTAGCTTAACACCCGCCTTAAACGCGGGAAGGGAACATAAACAACAAGCGACAGAACCCCACC	MVMIL*	AGGTAACCTCGTTG	mix2-Azi-2_24	-0.192724	-0.0112863	0.015472	-0.00182146	-0.00794346	0.157288													103.504	87.1285	0.157288	5	111.249	71.0712	0.93038	0.0117096	M	V	M	I	L													I	L
E1	ATGGCCCATCCGCTGGACCCACCCTTCGCCCGGAAACGCGGGAAGGGAACATAAACAACAAGCGACAGAACCCCACC	MAHPLDPPFARKRGKGT*	CCAAGCCCAGGTCTG	mix2-Azi-2_24	-0.0916725	-0.00246653	0.0409913	0.0406977	0.15727	0.0116279	0.0290698	-0.115105	-0.010101	0.00581395	-0.010101	-0.020202	-0.00428706	0	0	0	-0.010101	-0.0446911	15.3076	7.38679	0.15727	4	16.7127	6.92142	0.915924	0.00372221	M	A	H	P	L	D	P	P	F	A	R	K	R	G	K	G	T	H	P
O2	ATGAGCAGAGACAAAGGGTCAAAACTGGATCTAAAACGCGGGAAGGGAACATAACCAGAAAGCAAAAGCAGGAAGCC	MSRDKGSKLDLKRGKGT*	AGGGAGTGCCTCCGC	mix2-Azi-2_24	0.0309343	-0.0441919	0.157197	-0.0227273	0.0284091	0.0189394	-0.000631313	-0.0208333	0	0	-0.0530303	-0.0625	0	-0.0208333	-0.0208333	0	0	0.010101	8.81075	5.78483	0.157197	2	8.10313	5.5709	1.08733	0.00253361	M	S	R	D	K	G	S	K	L	D	L	K	R	G	K	G	T	M	S
E2	ATGTCCGCACGGAACTCGCTACGCACGAACTATAAACGCGGGAAGGGAACATAACCAGAAAGCAAAAGCAGGAAGCC	MSARNSLRTNYKRGKGT*	GCCGCGGGCCGGCCG	mix2-Azi-2_24	0.0668563	0.103129	0.157183	0.0394737	-0.0547653	-0.027027	-0.000711237	0.0131579	0	-0.027027	0	-0.108108	-0.0540541	0	0	-0.0540541	0	-0.027027	6.76381	3.20391	0.157183	2	6.24616	3.20749	1.08287	0.00216327	M	S	A	R	N	S	L	R	T	N	Y	K	R	G	K	G	T	M	S
E2	ATGGGCACTGCTGCCAAAGCGCCCTCGCCGGCGAAACGCGGGAAGGGAACATAACCAGAAAGCAAAAGCAGGAAGCC	MGTAAKAPSPAKRGKGT*	CTTGCGGGCGCTCTG	mix2-Azi-2_24	-0.152632	0.157143	-0.0075188	0	0.142857	0.0714286	0	-0.0075188	0.0571429	0	0	-0.0383459	0	0	-0.0263158	-0.0526316	-0.0120301	-0.105263	6.22982	3.73789	0.157143	1	6.41497	2.70104	0.971137	0.00212683	M	G	T	A	A	K	A	P	S	P	A	K	R	G	K	G	T	-	M
E1	ATGGGACTGGCCCTTCTTCCTTGCCAGCGCGCCAAACGCGGGAAGGGAACATAAACAACAAGCGACAGAACCCCACC	MGLALLPCQRAKRGKGT*	CCGGCGGCGCTGGC	mix2-Azi-2_24	0.0571429	-0.0428571	0.0142857	-0.0428571	0.0428571	0.157143	-0.0571429	0.1	0	-0.0428571	-0.0285714	-0.128571	0	0	-0.114286	0	0.0285714	0.0428571	6.22982	3.82689	0.157143	5	5.90853	4.05156	1.05438	0.00207483	M	G	L	A	L	L	P	C	Q	R	A	K	R	G	K	G	T	A	L
E2	ATGAATTATTAGCTACAGGGGCCCCAGGGTGAGAAACGCGGGAAGGGAACATAACCAGAAAGCAAAAGCAGGAAGCC	MNY*	TGCCGAACTGCTGAT	mix2-Azi-2_24	-0.170963	0.157128	0.0649483	0.0208242															9.70072	6.58581	0.157128	1	10.6354	5.06445	0.91212	0.00282933	M	N	Y															-	M
E1	ATGTCACAGCGCCGCCCCCGGTTATCCATCAGGAAACGCGGGAAGGGAACATAAACAACAAGCGACAGAACCCCACC	MSQRRPRLSIRKRGKGT*	GAAGGCGGATGGCCG	mix2-Azi-2_24	0.064572	0.1571	0.0118753	-0.0771895	0	-0.00766947	0	0.025235	0	-0.0212766	-0.0212766	-0.0309253	0.0232558	-0.0425532	0.0136071	0.0116279	0	-0.0638298	7.65378	4.71687	0.1571	1	7.93431	5.06445	0.964644	0.00241167	M	S	Q	R	R	P	R	L	S	I	R	K	R	G	K	G	T	-	M
A1	ATGAGGACATAGCCAATGGTAGGCCTCCCGGGCAAACGCGGGAAGGGAACATAAACAACAAGCGACAGAACCCCACC	MRT*	ACGCAAAGCCTCCAG	mix2-Azi-2_24	-0.116453	0.0576923	0.157051	-0.0512821															6.40782	2.22494	0.157051	2	6.58379	1.51934	0.973272	0.00216052	M	R	T															M	R
A2	ATGTTATATTTCAGAAGCATCGCCCCGCTACCCAAACGCGGGAAGGGAACATAACCAGAAAGCAAAAGCAGGAAGCC	MLYFRSIAPLPKRGKGT*	CGGAGCTCTTGACCG	mix2-Azi-2_24	0.0901018	0.0245407	-0.00278929	-0.0672245	0.0681969	0.156891	-0.000844465	-0.0296075	-0.00511797	-0.034751	-0.032192	-0.0663801	-0.00511797	-0.011106	-0.0042735	0.00171452	-0.023645	-0.0239265	44.5877	25.7203	0.156891	5	39.5027	24.9846	1.12872	0.00663716	M	L	Y	F	R	S	I	A	P	L	P	K	R	G	K	G	T	F	R
E1	ATGCCGGCTCCGTGGTTACGCCCGGGGTGAACGCGGGAAGGGAACATAAACAACAAGCGACAGAACCCCACC	MPAPWLRPG*	GAATTATTGTATGCG	mix2-Azi-2_24	-0.0829563	0.0588235	0	-0.0384615	0.156863	-0.0180995	0.0196078	0	0	-0.115385									4.53887	1.42396	0.156863	4	4.38919	1.01289	1.0341	0.00172165	M	P	A	P	W	L	R	P	G									A	P
E2	ATGGGGCGGTAGGCATCGTCCGATGCACCGGTCAAACGCGGGAAGGGAACATAACCAGAAAGCAAAAGCAGGAAGCC	MGR*	GCGGCGCTCGAGTGG	mix2-Azi-2_24	-0.0956863	0.156863	-0.0603922	0															4.53887	0.978972	0.156863	1	4.22038	0.506445	1.07547	0.00170144	M	G	R															-	M
O2	ATGTAATTACACGGCACCTGAGGCCAGGTACTTAACGCGGGAAGGGAACATAACCAGAAAGCAAAAGCAGGAAGCC	M*	GGGCACCGGATCAGC	mix2-Azi-2_24	-0.143351	0.156822																	85.8825	36.4	0.156822	1	97.744	27.0104	0.878648	0.0106154	M																	-	M
E2	ATGACTCACTCGGAAGCACGCTCAGCAGGTCCTAAACGCGGGAAGGGAACATAACCAGAAAGCAAAAGCAGGAAGCC	MTHSEARSAGPKRGKGT*	AGGGCCCCTGGGGCA	mix2-Azi-2_24	0.222727	-0.0136364	-0.0954545	0.0295455	0.156818	-0.0159091	0	-0.0431818	0	-0.0636364	-0.05	-0.0386364	0.0113636	0	0	-0.025	0	-0.075	7.83178	4.71687	0.156818	4	6.7526	5.5709	1.15982	0.00230918	M	T	H	S	E	A	R	S	A	G	P	K	R	G	K	G	T	H	S
E2	ATGATCCATCTTTAATGGCCCGGTTGTCAGCTTAAACGCGGGAAGGGAACATAACCAGAAAGCAAAAGCAGGAAGCC	MIHL*	CATTCGTATGGTGGG	mix2-Azi-2_24	0.00664767	0	-0.116809	0.156695	0.0322887														7.20879	3.6489	0.156695	3	6.58379	3.20749	1.09493	0.00223342	M	I	H	L														I	H
E1	ATGGCATATTTCGTGACAGTTGGTCCGTATTGCAAACGCGGGAAGGGAACATAAACAACAAGCGACAGAACCCCACC	MAYFVTVGPYCKRGKGT*	TTCGCTCTTCGTTT	mix2-Azi-2_24	0.0954575	0.0697828	0.156682	0.00427913	0.0859118	0.0391705	-0.0457538	-0.0322581	0	-0.118828	-0.0118499	-0.0483871	-0.0322581	-0.0704411	-0.00164582	0.00427913	0	-0.0924951	8.72175	6.49681	0.156682	2	10.4665	8.77839	0.833299	0.00271924	M	A	Y	F	V	T	V	G	P	Y	C	K	R	G	K	G	T	M	A
O2	ATGCAAACATATAGCTAAATCACTTAACCGGGAAACGCGGGAAGGGAACATAGCCAGAAAGCAAAAGCAGGAAGCC	MQTYS*	GGGCGGAGGGGCGGA	mix2-Azi-2_24	-0.142414	0.00629446	0.00518367	-0.0319205	0.0250999	0.156562													27.6782	15.9305	0.156562	5	27.8545	11.8171	0.993671	0.00516486	M	Q	T	Y	S													Y	S
E2	ATGATCTGGCCGACCCAAGTTCCCAGACTTCATAAACGCGGGAAGGGAACATAACCAGAAAGCAAAAGCAGGAAGCC	MIWPTQVPRLHKRGKGT*	GGGAACGCCAGAGTC	mix2-Azi-2_24	0.0623529	0.156471	0.0564706	0	-0.0447059	-0.0141176	0	-0.02	-0.0564706	0	0	-0.14	0	0	0	0	0	0	7.56478	3.91589	0.156471	1	8.44076	4.89564	0.896221	0.00243856	M	I	W	P	T	Q	V	P	R	L	H	K	R	G	K	G	T	-	M
A2	ATGGAAATAAGGAGGAGAGACAGCAGGGCCCAAAAACGCGGGAAGGGAACATAACCAGAAAGCAAAAGCAGGAAGCC	MEIRRRDSRAQKRGKGT*	GGAGGGCAGGGCCG	mix2-Azi-2_24	-0.0633727	0.0204082	0.0149481	0.014053	0.00680272	0.156463	0	0.0204082	-0.0263158	0.000447547	0.00680272	-0.0195131	0	0	0	-0.105263	-0.0394737	0.00680272	13.0826	4.18288	0.156463	5	12.8299	3.3763	1.01969	0.00326186	M	E	I	R	R	R	D	S	R	A	Q	K	R	G	K	G	T	R	R
E2	ATGAAACACAATGGGGCAACCGCGTCCTCGGAGAAACGCGGGAAGGGAACATAACCAGAAAGCAAAAGCAGGAAGCC	MKHNGATASSEKRGKGT*	GGAGTTTGGGGGCAA	mix2-Azi-2_24	-0.0842646	0.156448	-0.0274841	0.0758079	0.00815464	0.025974	0.0157052	0.025974	-0.0232558	-0.0232558	-0.0465116	-0.0697674	0	-0.0102688	0	0	0	0	6.8528	5.51784	0.156448	1	7.25905	5.06445	0.944036	0.00226167	M	K	H	N	G	A	T	A	S	S	E	K	R	G	K	G	T	-	M
E1	ATGCAAGCGCGGATCTTTCTGCCGGTCTCAATCAAACGCGGGAAGGGAACATAAACAACAAGCGACAGAACCCCACC	MQARIFLPVSIKRGKGT*	CATAGGGTCATGTGG	mix2-Azi-2_24	0.0587028	0.156404	0.0172414	-0.00362616	0.0308566	0.00930487	-0.021757	0.00862069	0.00998905	-0.0194992	-0.00793651	-0.0433087	-0.0353722	-0.050561	-0.0115627	0.000684182	-0.00362616	-0.0952381	20.6474	11.3917	0.156404	1	21.2707	12.9988	0.970697	0.00435564	M	Q	A	R	I	F	L	P	V	S	I	K	R	G	K	G	T	-	M
E1	ATGCTCAGCTGGATTAGGGCCCGCCTGGGGCCCAAACGCGGGAAGGGAACATAAACAACAAGCGACAGAACCCCACC	MLSWIRARLGPKRGKGT*	AGGAATGGGGGGCCA	mix2-Azi-2_24	-0.160455	0.101449	0.0724638	0.156315	0.0455487	0.015528	0.0434783	-0.0186335	-0.0279503	-0.00931677	0	-0.0238095	0.0144928	-0.0238095	-0.047619	0.0289855	-0.047619	-0.0714286	6.14082	5.51784	0.156315	3	7.09024	4.89564	0.866096	0.00217091	M	L	S	W	I	R	A	R	L	G	P	K	R	G	K	G	T	L	S
E2	ATGCGCCAATTCTCTACCGAGGTCCTACTCCCCAAACGCGGGAAGGGAACATAACCAGAAAGCAAAAGCAGGAAGCC	MRQFSTEVLLPKRGKGT*	GCCGGGCGGTGGCCG	mix2-Azi-2_24	0.150338	-0.0143581	0.15625	0.09375	0.051098	-0.0540541	0.035473	-0.0456081	-0.142314	0.019848	-0.00717905	-0.108108	-0.027027	0	0	-0.027027	0	-0.0810811	5.69584	3.91589	0.15625	2	6.24616	5.23327	0.911894	0.002042	M	R	Q	F	S	T	E	V	L	L	P	K	R	G	K	G	T	M	R
E1	ATGCGCTAACGGATCGCCCCTGAACGAACCCTTAAACGCGGGAAGGGAACATAAACAACAAGCGACAGAACCCCACC	MR*	GGTTCGGCCCCCGCC	mix2-Azi-2_24	-0.109375	0	0.15625																5.69584	2.93692	0.15625	2	5.40208	2.1946	1.05438	0.00195468	M	R																M	R
E1	ATGCGGTTTTGGTCCCCTCCGTTTCGGTTGCCCAAACGCGGGAAGGGAACATAAACAACAAGCGACAGAACCCCACC	MRFWSPPFRLPKRGKGT*	ATACGACAACCCATT	mix2-Azi-2_24	0.03125	-0.0416667	-0.05625	0.15625	0.0166667	0.00208333	-0.03125	-0.0458333	0	0	0	0	0	0	0	-0.03125	0	0	5.33985	2.66992	0.15625	3	5.40208	2.86986	0.988479	0.00191707	M	R	F	W	S	P	P	F	R	L	P	K	R	G	K	G	T	R	F
A2	ATGGAAAAACCAAAAACGAAACACCCCCGCATGAAACGCGGGAAGGGAACATAACCAGAAAGCAAAAGCAGGAAGCC	MEKPKTKHPRMKRGKGT*	GGGGACGCTGGACCA	mix2-Azi-2_24	0.0727052	0.0229857	0.0488902	-0.0321402	0.156057	0.0734901	-0.0406368	-0.0469001	-0.0167611	-0.0100334	-0.00503607	-0.0869952	-0.0351364	-0.0167224	-0.0351364	-0.00503607	-0.0133779	-0.0168385	53.8435	34.442	0.156057	4	50.4757	35.2824	1.06672	0.0075227	M	E	K	P	K	T	K	H	P	R	M	K	R	G	K	G	T	K	P
E1	ATGGTTCAATAGCCCCCAGTCAGCTGGCGGGGGAAACGCGGGAAGGGAACATAAACAACAAGCGACAGAACCCCACC	MVQ*	GCTCGTACGACAGTT	mix2-Azi-2_24	-0.18049	0.155981	0.119137	-0.0163934															8.98874	4.44987	0.155981	1	10.2977	3.3763	0.872887	0.00271842	M	V	Q															-	M
E2	ATGTGGGAACGGTCCTCACGACAATCAGCGTAAAAACGCGGGAAGGGAACATAACCAGAAAGCAAAAGCAGGAAGCC	MWERSSRQSA*	AGGCACAGTCCTCAG	mix2-Azi-2_24	0.23466	0.155972	-0.0154567	-0.012178	-0.0693208	-0.171429	-0.0571429	-0.0857143	0	0	0.0327869								5.42884	2.75892	0.155972	1	5.90853	4.38919	0.918815	0.00197579	M	W	E	R	S	S	R	Q	S	A								-	M
E2	ATGTTACCTACCAGGCAGGGGCTGCCCCATTTAAAACGCGGGAAGGGAACATAACCAGAAAGCAAAAGCAGGAAGCC	MLPTRQGLPHLKRGKGT*	ACGATACGCCAGACT	mix2-Azi-2_24	-0.0775401	0.155971	0.0606061	0.0160428	-0.0998217	0.0472371	-0.0294118	0	0	0	0	-0.0294118	0	0	0	-0.0294118	-0.0294118	0.0151515	5.87383	3.73789	0.155971	1	5.73971	3.20749	1.02337	0.00200563	M	L	P	T	R	Q	G	L	P	H	L	K	R	G	K	G	T	-	M
E1	ATGATTGCTAGCTGGGCACCCGAACGACCAGGTAAACGCGGGAAGGGAACATAAACAACAAGCGACAGAACCCCACC	MIASWAPERPGKRGKGT*	AACCGCTAGGGGATA	mix2-Azi-2_24	-0.192856	0.0411959	0.0418806	0.155883	-0.0110693	0.023622	0.00787402	0.0393701	0.015748	0.00787402	-0.042223	-0.0132375	-0.0277302	0.015748	0.00787402	-0.0211115	0	-0.0434783	11.3027	9.61173	0.155883	3	11.6482	7.59668	0.970333	0.00302066	M	I	A	S	W	A	P	E	R	P	G	K	R	G	K	G	T	I	A
E2	ATGGCGGGTAGAGCAGGCCTTTCGTGAACGGACAAACGCGGGAAGGGAACATAACCAGAAAGCAAAAGCAGGAAGCC	MAGRAGLS*	GCGTGGTGGGAACG	mix2-Azi-2_24	-0.138235	-0.101471	0.155882	-0.0102941	0	0.0926471	0.0176471	-0.025	0.0147059										6.05183	5.07286	0.155882	2	6.7526	4.55801	0.896221	0.00212399	M	A	G	R	A	G	L	S										M	A
[truncated: 14,123 more rows]
[truncated: 1 more columns]
