# Supplementary material for: Benzoxaborole-modified azithromycins inhibit translation without inducing ermC expression
Source: Antimicrob Agents Chemother. 2026 Mar 24;70(5):e01539-25. doi: 10.1128/aac.01539-25 (PMC13148051; doi:10.1128/aac.01539-25)
Supplement: Table S9 — Processed Toe-seq data for AZI-BB2-treated sample (replicate 1). [file aac.01539-25-s0005.xlsx]

## Sheet: AZI-BB2-1_dataset_filtered
Table S9. Processed Toe-seq data for AZI-BB2-treated sample (replicate 1).
						Distribution of ribosome density along the coding region of mRNAs																									Amino acids encoded by the corresponding codons																	Stall motif
mRNA type	ATGNNNNNNNNNNNNNNNNNNNNNNNNNNNNNNAAACGCGGGAAGGGAACATAA	peptide	barcode	sample	FL	1	2	3	4	5	6	7	8	9	10	11	12	13	14	15	16	17	CPM-mRNA	CPM-ORF	MaxStopProbability	StopPosition	CPM-mRNAcontrol	CPM-ORFcontrol	CPM-mRNAratio	Likelihood	1	2	3	4	5	6	7	8	9	10	11	12	13	14	15	16	17	E site	P site
E1	ATGTTCATAATATAGAGTCGGCCATTGGGCCCAAACGCGGGAAGGGAACATAAACAACAAGCGACAGAACCCCACC	MFII*	TAGTTCAATGTGGCA	mix2-2263-1_27	-0.223947	0.0521064	-0.0210643	-0.223947	0.710643														4.03078	3.83416	0.710643	4	3.57837	2.60245	1.12643	0.00696767	M	F	I	I														I	I
E1	ATGAAATTTTGGGCCTGGCCGGTGGGTACCTGTAAACGCGGGAAGGGAACATAAACAACAAGCGACAGAACCCCACC	MKFWAWPVGTCKRGKGT*	GTCTTCGTGTTTTCT	mix2-2263-1_27	0.0564935	0.0181818	0	0.709091	-0.0357143	0	0	0.0363636	-0.0714286	0	0.00064935	0.0181818	0	0	0	0	0	-0.607143	5.40715	4.42403	0.709091	3	4.55429	3.41571	1.18727	0.00816717	M	K	F	W	A	W	P	V	G	T	C	K	R	G	K	G	T	K	F
E1	ATGAGAATAAGAAGTTCGGGAGTATCGCCCCGGAAACGCGGGAAGGGAACATAAACAACAAGCGACAGAACCCCACC	MRIRSSGVSPRKRGKGT*	AAAGAATGTATCTAA	mix2-2263-1_27	0.0714286	0.047619	0.0952381	0.672619	-0.178571	-0.0833333	0	-0.0416667	0	0	-0.166667	-0.166667	0	0	-0.125	0	0	-0.125	4.12909	3.83416	0.672619	3	3.90367	3.90367	1.05775	0.00681916	M	R	I	R	S	S	G	V	S	P	R	K	R	G	K	G	T	R	I
E2	ATGCTGGCGCTGTAGCATTGCCCGCTCGCATGCAAACGCGGGAAGGGAACATAACCAGAAAGCAAAAGCAGGAAGCC	MLAL*	GCTGCATTGAGTCGA	mix2-2263-1_27	-0.307077	-0.0908143	-0.26028	-0.00185335	0.66796														19.0725	18.286	0.66796	4	14.4761	9.43388	1.31751	0.0159258	M	L	A	L														A	L
A2	ATGATAATACTGTAAGAACAGGGCACCGACCCGAAACGCGGGAAGGTAACATAACCAGAAAGCAAAAGCAGGAAGCC	MIIL*	GGGGGGCGGGCGCCC	mix2-2263-1_27	-0.395971	-0.118562	-0.0374809	-0.0377358	0.664967														7.27507	6.58689	0.664967	4	8.62061	4.39163	0.843916	0.0101481	M	I	I	L														I	L
E2	ATGGATCGACGCCCAGCGCTGCTCGGCGCATCGAAACGCGGGAAGGGAACATAACCAGAAAGCAAAAGCAGGAAGCC	MDRRPALLGASKRGKGT*	GCTGCGCAGACACCT	mix2-2263-1_27	0	0	0	-0.0169173	0	-0.157895	0	0.648496	-0.105263	0	-0.0526316	0	0	0	-0.0526316	0	0	-0.210526	2.75273	2.75273	0.648496	7	3.09041	2.92776	0.890733	0.00542399	M	D	R	R	P	A	L	L	G	A	S	K	R	G	K	G	T	A	L
E1	ATGCCGATAGAGAAGGGGGCTCAACGAAATGACAAACGCGGGAAGGGAACATAAACAACAAGCGACAGAACCCCACC	MPIEKGAQRNDKRGKGT*	TACGCTCCCAAAGTG	mix2-2263-1_27	-0.363636	0.0151515	-0.030303	0.636364	0.0151515	0	-0.030303	0	0	0.030303	0	-0.0909091	0	0	0	0	0	-0.151515	6.48858	5.30883	0.636364	3	5.36755	2.27714	1.20885	0.00813563	M	P	I	E	K	G	A	Q	R	N	D	K	R	G	K	G	T	P	I
A1	ATGGCACCCCCGATCATCCACCCGCCTACACACAAACGCGGGAAGGGAACATAAACAACAAGCGACAGAACCCCACC	MAPPIIHPPTHKRGKGT*	ACTCTGCGGGGGGGG	mix2-2263-1_27	-0.4375	0	0	0.625	0.0125	0	0	0	0	-0.2	0	0	0	0	0	0	0	0	3.14598	2.16286	0.625	3	3.25306	0.813265	0.967082	0.00552656	M	A	P	P	I	I	H	P	P	T	H	K	R	G	K	G	T	A	P
E1	ATGCCGATTCGAAAGCCGGGTTCGGGCTCCGTGAAACGCGGGAAGGGAACATAAACAACAAGCGACAGAACCCCACC	MPIRKPGSGSVKRGKGT*	CGATGGTCACAGCTT	mix2-2263-1_27	-0.0295567	0.031746	0.0448823	0.616311	-0.275862	0.015873	0	-0.0344828	-0.0344828	0	0.015873	-0.0530925	0.047619	-0.0689655	-0.0344828	0	0	-0.206897	6.19364	5.30883	0.616311	3	4.71694	3.74102	1.31306	0.00747328	M	P	I	R	K	P	G	S	G	S	V	K	R	G	K	G	T	P	I
E1	ATGCCGTGCAATCCCCAGGCTACACGCTTCTACAAACGCGGGAAGGGAACATAAACAACAAGCGACAGAACCCCACC	MPCNPQATRFYKRGKGT*	AATCACAAAGTCCAC	mix2-2263-1_27	-0.175	0.03125	0.04375	0.60625	0	-0.1375	0	-0.01875	0	0	-0.05	-0.05	-0.05	0	-0.05	-0.15	0	0	3.14598	2.75273	0.60625	3	3.25306	2.27714	0.967082	0.00536076	M	P	C	N	P	Q	A	T	R	F	Y	K	R	G	K	G	T	P	C
E1	ATGCGACAACCATGGCCGCCTGTCCCCGGCCGCAAACGCGGGAAGGGAACATAAACAACAAGCGACAGAACCCCACC	MRQPWPPVPGRKRGKGT*	CCGGGATGCGCTCCC	mix2-2263-1_27	0.0897436	0.0641026	0.128205	0.0128205	0.602564	0.0512821	0.0140713	-0.0243902	0	0	-0.0243902	-0.0243902	-0.0731707	-0.0603502	-0.0731707	-0.146341	-0.0243902	-0.390244	7.66832	6.98013	0.602564	4	6.66878	5.85551	1.14988	0.00864783	M	R	Q	P	W	P	P	V	P	G	R	K	R	G	K	G	T	Q	P
E1	ATGCCCTCCGAAGGCCAACGGGTGGTGCTTCGCAAACGCGGGAAGGGAACATAAACAACAAGCGACAGAACCCCACC	MPSEGQRVVLRKRGKGT*	GGGGCAGGCGGCCGG	mix2-2263-1_27	-0.0954897	0	0	-0.00734536	-0.00734536	0.563531	-0.0198454	-0.0719072	-0.0125	-0.0698454	-0.0521907	0.0110825	-0.102191	-0.025	-0.0117268	-0.0573454	-0.0125	-0.05	19.0725	17.4012	0.563531	5	13.0122	10.8978	1.46573	0.0130116	M	P	S	E	G	Q	R	V	V	L	R	K	R	G	K	G	T	E	G
A1	ATGACCATAAAACGCACCAATACAAAAGCGTAAAACGCGGGAAGGGAACATAAACAACAAGCGACAGAACCCCACC	MTIKRTNTKA*	CAGCAATCTTACTTA	mix2-2263-1_27	0.08	0	0.0333333	0.553333	-0.0866667	-0.12	-0.0866667	-0.04	-0.16	-0.12	-0.103333								5.89871	4.62065	0.553333	3	4.06633	3.57837	1.45062	0.00632289	M	T	I	K	R	T	N	T	K	A								T	I
E1	ATGTTTCCGAACATCGCCACGCTGACTCGGCTTAAACGCGGGAAGGGAACATAAACAACAAGCGACAGAACCCCACC	MFPNIATLTRLKRGKGT*	AAACCTCCAATGACT	mix2-2263-1_27	0.0690947	-0.0037455	0.0161155	0.5498	-0.0366172	-0.0864915	-0.232123	-0.00926519	-0.0776699	-0.0776699	-0.0291262	-0.0531763	-0.0194175	0	0	-0.00970874	0	0	19.3674	16.713	0.5498	3	16.7533	15.6147	1.15604	0.0137614	M	F	P	N	I	A	T	L	T	R	L	K	R	G	K	G	T	F	P
O1	ATGCCAGGGGAGCGACAAACCATGTGGCCGTCGAAACGCGGGAAGGGAACATAAACAACAAGCGACAGAACCCCACC	MPGERQTMWPSKRGKGT*	AATGCACATCAGGAT	mix2-2263-1_27	-0.150811	0.015625	0.015625	0.549502	0.0208333	-0.0442478	-0.0176991	-0.0411136	-0.016132	-0.00364123	0.00156711	-0.0301899	-0.047889	-0.00884956	-0.0213403	-0.0176991	-0.0265487	-0.176991	18.8759	13.3704	0.549502	3	18.3798	10.2471	1.02699	0.014034	M	P	G	E	R	Q	T	M	W	P	S	K	R	G	K	G	T	P	G
O2	ATGTTACTGCTGTAGAGCCACGACCTGCTGCGCGGGAAGGGAACATAACCAGAAAGCAAAAGCAGGAAGCC	MLLL*	TGGGAGGAGCACTGC	mix2-2263-1_27	-0.395429	-0.0554286	-0.00446753	-0.0579221	0.548675														24.5779	20.2522	0.548675	4	25.0486	10.7351	0.981211	0.0166536	M	L	L	L														L	L
E2	ATGACATATCGGCTGTCCAGACTGGGTCGAACAAAACGCGGGAAGGGAACATAACCAGAAAGCAAAAGCAGGAAGCC	MTYRLSRLGRTKRGKGT*	CGCAACTGCCCGGA	mix2-2263-1_27	0	0.0576923	-0.0384615	0.211538	0.0192308	-0.0576923	-0.115385	0.538462	0	-0.0384615	-0.230769	-0.192308	-0.0384615	-0.0384615	-0.0769231	0	0	0	5.11221	5.11221	0.538462	7	4.22898	4.22898	1.20885	0.00596352	M	T	Y	R	L	S	R	L	G	R	T	K	R	G	K	G	T	S	R
E2	ATGCCCTCACGTATAGCAGCGTCACTCTCGGTTAAACGCGGGAAGGGAACATAACCAGAAAGCAAAAGCAGGAAGCC	MPSRIAASLSVKRGKGT*	CGCAACTCTCGTAAC	mix2-2263-1_27	-0.0961538	-0.0625	0.0149038	0.5375	0.0456731	0.0456731	-0.03125	-0.000480769	0	-0.0625	-0.03125	-0.09375	-0.03125	-0.0158654	0	0	-0.0625	0	6.39026	5.40715	0.5375	3	5.2049	3.09041	1.22774	0.00677712	M	P	S	R	I	A	A	S	L	S	V	K	R	G	K	G	T	P	S
A1	ATGCAATATAAACAGACAAGAATAACCTACAGGAAACGCGGGAAGGGAACATAAACAACAAGCGACAGAACCCCACC	MQYKQTRITYRKRGKGT*	TATATTACTCACTTA	mix2-2263-1_27	0.138095	0.0138889	0.0138889	0.536905	0.0138889	-0.0718254	0	-0.000793651	-0.0571429	0	-0.114286	-0.0293651	-0.0285714	0	0	0	0	-0.414683	7.07845	5.89871	0.536905	3	5.69286	5.5302	1.24339	0.00717218	M	Q	Y	K	Q	T	R	I	T	Y	R	K	R	G	K	G	T	Q	Y
E1	ATGGTAACCGACGTACCGGATCGCCGTTCCACCAAACGCGGGAAGGGAACATAAACAACAAGCGACAGAACCCCACC	MVTDVPDRRSTKRGKGT*	GGGGGGGGTGTCACC	mix2-2263-1_27	0.0331299	-0.0322581	0.108108	0.0945946	-0.0187446	0.53531	-0.102005	-0.0645161	-0.0322581	-0.0645161	0	-0.0967742	0	0	0	0	0	-0.0967742	7.27507	5.89871	0.53531	5	5.04225	2.92776	1.44282	0.00695144	M	V	T	D	V	P	D	R	R	S	T	K	R	G	K	G	T	D	V
E2	ATGGCACCACCGGAGAGATCCGCTGCGCTTTTGAAACGCGGGAAGGGAACATAACCAGAAAGCAAAAGCAGGAAGCC	MAPPERSAALLKRGKGT*	TGGTCGTGTCTTCA	mix2-2263-1_27	-0.0909091	-0.0725605	-0.0181818	0.533111	-0.0430359	-0.0994162	-0.0363636	-0.0181818	0	0	0	-0.0817348	-0.0363636	0	0	-0.0181818	0	0	10.716	10.716	0.533111	3	8.94592	7.97	1.19786	0.00924433	M	A	P	P	E	R	S	A	A	L	L	K	R	G	K	G	T	A	P
E1	ATGCCCATGAGAGCCGCTCGCTGCCCCCCGCGCAAACGCGGGAAGGGAACATAAACAACAAGCGACAGAACCCCACC	MPMRAARCPPRKRGKGT*	GCGAGCCGTGCTGCC	mix2-2263-1_27	0.0822368	0.0625	0.03125	0.53125	0.15625	0	0	-0.0526316	0	-0.631579	-0.0526316	0.03125	-0.0526316	0	0	0	0	-0.105263	3.14598	2.55611	0.53125	3	3.09041	2.7651	1.01798	0.00462559	M	P	M	R	A	A	R	C	P	P	R	K	R	G	K	G	T	P	M
E2	ATGATAGTCCACCGTTCTTTGGCCGTGGCCCAAAAACGCGGGAAGGGAACATAACCAGAAAGCAAAAGCAGGAAGCC	MIVHRSLAVAQKRGKGT*	AAATATAACTCGCCC	mix2-2263-1_27	0.0683761	0.529915	0	-0.0555556	-0.0641026	-0.0854701	0	-0.111111	-0.0555556	0	0.025641	-0.0555556	-0.0555556	0.025641	0	0	0	-0.111111	3.83416	3.14598	0.529915	1	2.92776	2.4398	1.30959	0.00481802	M	I	V	H	R	S	L	A	V	A	Q	K	R	G	K	G	T	-	M
E1	ATGATGGTGCCATTGGGGGTCCACCATCCGGCGAAACGCGGGAAGGGAACATAAACAACAAGCGACAGAACCCCACC	MMVPLGVHHPAKRGKGT*	TCGGGTTTGGCGTGT	mix2-2263-1_27	0.171452	0	0.0754717	0	0.528302	-0.0303527	-0.0869565	0	0	0	-0.0869565	0	-0.130435	-0.0869565	-0.0434783	-0.00574241	0	-0.26087	5.21052	3.63753	0.528302	4	3.74102	3.09041	1.39281	0.00567142	M	M	V	P	L	G	V	H	H	P	A	K	R	G	K	G	T	V	P
E1	ATGGGAAAAAGAAGAGAGTGACTCGTGTACCATAAACGCGGGAAGGGAACATAAACAACAAGCGACAGAACCCCACC	MGKRRE*	TCAAAGCAAACATCA	mix2-2263-1_27	-0.156522	0.0173913	-0.108696	0.527536	-0.042029	-0.0376812	-0.166667												6.78351	6.48858	0.527536	3	4.87959	3.90367	1.39018	0.00664185	M	G	K	R	R	E												G	K
E1	ATGGGCTGCCGAAGTCTATCCTAGAGTGCTGGTAACGCGTGAAGGGAACATAAACAACAAGCGACAGAACCCCACC	MGCRSLS*	AATATTCTTGAGACT	mix2-2263-1_27	0.120366	-0.0602396	0.0365054	0.527238	-0.261528	-0.199028	-0.0446429	-0.0561709											15.5333	11.3059	0.527238	3	18.2171	15.452	0.852672	0.0126641	M	G	C	R	S	L	S											G	C
E2	ATGGGTAACGAACGGACTTCCTACGGCCGCTTGAAACGCGGGGAGGGAACATAACCAGAAAGCAAAAGCAGGAAGCC	MGNERTSYGRLKRGEGT*	TCTCGGTCCTTCCTT	mix2-2263-1_27	0.0263158	0.00263158	0.0868421	0.526316	0.0526316	0.0263158	-0.05	0.0263158	0.0263158	0	0	-0.2	0	0	0.0263158	-0.05	0	-0.5	3.73585	3.63753	0.526316	3	3.25306	3.25306	1.14841	0.00490104	M	G	N	E	R	T	S	Y	G	R	L	K	R	G	E	G	T	G	N
E1	ATGGGACAGTAATCAAAGACACCCATCGCGCTCAAACGCGGGAAGGGAACATAAACAACAAGCGACAGAACCCCACC	MGQ*	CATCCACACATTGAC	mix2-2263-1_27	-0.237056	-0.0941378	-0.129226	0.525888															12.0923	10.6177	0.525888	3	9.27122	5.85551	1.30429	0.00955913	M	G	Q															G	Q
E2	ATGCTATGGTACCGTATCAGGGACGGTCCACCGAAACGCGGGAAGGGAACATAACCAGAAAGCAAAAGCAGGAAGCC	MLWYRIRDGPPKRGKGT*	TACCGAACCTGGGG	mix2-2263-1_27	0.212712	0.524752	0.00990099	0	0	0.0693069	0.00990099	0	-0.0322581	-0.733472	-0.0483871	0.00990099	0	-0.016129	0	0	0	-0.00622804	9.92949	7.17676	0.524752	1	10.0845	9.43388	0.98463	0.00921954	M	L	W	Y	R	I	R	D	G	P	P	K	R	G	K	G	T	-	M
E2	ATGCCAGGCTATCAACTTAGGGCGGCGAGGCGCAAACGCGGGAAGGGAACATAACCAGAAAGCAAAAGCAGGAAGCC	MPGYQLRAARRKRGKGT*	AGTTAGAAGCCCGTC	mix2-2263-1_27	0.132997	0.522727	0.0454545	0.0454545	0.0681818	0	-0.0740741	-0.148148	0	-0.148148	-0.037037	-0.0740741	0	-0.0740741	-0.0740741	0	0	-0.111111	4.32572	2.94935	0.522727	1	4.39163	3.25306	0.984991	0.00556823	M	P	G	Y	Q	L	R	A	A	R	R	K	R	G	K	G	T	-	M
E2	ATGCTACGTACCCCCAGCATGCCCCTTCCTCCCAAACGCGGGAAGGGAACATAACCAGAAAGCAAAAGCAGGAAGCC	MLRTPSMPLPPKRGKGT*	AAACGCCCGAGGG	mix2-2263-1_27	0.0179521	0.521941	-0.0412234	0	-0.0412234	0	-0.03125	-0.21875	-0.03125	0	0.0212766	-0.125	-0.0625	-0.03125	0	0.0212766	0	0	4.62065	2.94935	0.521941	1	5.2049	3.41571	0.887751	0.00596896	M	L	R	T	P	S	M	P	L	P	P	K	R	G	K	G	T	-	M
E1	ATGATCTTTCGGTGGCCGGCTCACCTGACCAAGAAACGCGGGAAGGGAACATAAACAACAAGCGACAGAACCCCACC	MIFRWPAHLTKKRGKGT*	ATAGACCCTGAGACG	mix2-2263-1_27	0.0263158	0	0	-0.10307	0.52193	0.184211	0.0526316	0.0263158	-0.125	0	-0.125	0	0	-0.125	0	-0.0416667	0	-0.166667	3.73585	3.63753	0.52193	4	3.90367	3.41571	0.957008	0.0051344	M	I	F	R	W	P	A	H	L	T	K	K	R	G	K	G	T	F	R
A1	ATGGATGTGGGAGTAGAATCCACCCGTATGCGTAAACGCGGGAAGGGAACATAAACAACAAGCGACAGAACCCCACC	MDVGVESTRMRKRGKGT*	GTGACCGCTCGTCCG	mix2-2263-1_27	0.0416667	0	0	0.107843	0.520833	0.178922	-0.0171569	-0.147059	-0.0588235	-0.0294118	-0.264706	-0.00857843	-0.117647	0	-0.0882353	-0.0294118	0	-0.0882353	4.71896	4.52234	0.520833	4	5.5302	5.5302	0.853307	0.00610456	M	D	V	G	V	E	S	T	R	M	R	K	R	G	K	G	T	V	G
E1	ATGCCTGCGACTGCACCGGGCAAATCCGGACCCAAACGCGGGAAGGGAACATAAACAACAAGCGACAGAACCCCACC	MPATAPGKSGPKRGKGT*	GGGGGGCACCGGGCC	mix2-2263-1_27	-0.00744186	0	0.51814	0.0232558	-0.0334884	0	0.0465116	0.0697674	0	-0.08	0	-0.08	-0.04	-0.04	0	0	-0.0167442	-0.28	4.22741	3.24429	0.51814	2	4.06633	2.7651	1.03961	0.00535577	M	P	A	T	A	P	G	K	S	G	P	K	R	G	K	G	T	M	P
E1	ATGAGAGCCTTCATCACACGGGCCCGAGGCCCGAAACGCGGGAAGGGAACATAAACAACAAGCGACAGAACCCCACC	MRAFITRARGPKRGKGT*	CACGATCGCGGGGCA	mix2-2263-1_27	0.155172	0	0.0517241	0.0517241	0.189655	0.517241	0.0344828	-0.125	-0.0416667	0	-0.0833333	0	-0.208333	-0.0416667	0	0	0	-0.166667	5.70208	4.81728	0.517241	5	3.90367	2.60245	1.4607	0.00577901	M	R	A	F	I	T	R	A	R	G	P	K	R	G	K	G	T	F	I
E2	ATGGGGGGACCTGAGACGGTCTTTGTCAGCGAAAAACGCGGGAAGGGAACATAACCAGAAAGCAAAAGCAGGAAGCC	MGGPETVFVSEKRGKGT*	GGTGAGACATTGTGC	mix2-2263-1_27	-0.339975	0.0136986	-0.0469074	0.516812	0.0136986	0	0.0410959	0	0	0	-0.030303	0.0136986	0	0	0	0	0	-0.151515	7.17676	5.70208	0.516812	3	5.36755	2.27714	1.33706	0.00681078	M	G	G	P	E	T	V	F	V	S	E	K	R	G	K	G	T	G	G
E2	ATGCGACACAGATTTCGGGACGTCCGAGTCGACAAACGCGGGAAGGGAACATAACCAGAAAGCAAAAGCAGGAAGCC	MRHRFRDVRVDKRGKGT*	GGGGTGCGTCCCGAC	mix2-2263-1_27	0.0405405	0.027027	0	0.0675676	0.0135135	0	0	-0.187457	-0.0377685	0.516286	-0.049896	-0.114692	-0.0876646	0.0135135	-0.0890506	0.027027	0.001386	-0.114692	7.27507	6.98013	0.516286	9	6.34347	6.18082	1.14686	0.00718411	M	R	H	R	F	R	D	V	R	V	D	K	R	G	K	G	T	V	R
E2	ATGGCGCCCCCACCAGTGACCGAGGAACGCCCCAAACGCGGGAAGGGAACATAACCAGAAAGCAAAAGCAGGAAGCC	MAPPPVTEERPKRGKGT*	CTATGTCAATTCCAC	mix2-2263-1_27	-0.180556	-0.0972222	0	0.513889	0.152778	-0.25	0.0277778	-0.125	0	0	0	-0.0416667	0	0	0	0	0	0	3.53922	3.14598	0.513889	3	3.90367	2.7651	0.906639	0.00497368	M	A	P	P	P	V	T	E	E	R	P	K	R	G	K	G	T	A	P
E2	ATGTCAAGTTGCGCCCACAGCCTCTCCGCCTGGAAACGCGGGAAGGGAACATAACCAGAAAGCAAAAGCAGGAAGCC	MSSCAHSLSAWKRGKGT*	GGGGCCCAGGACGCC	mix2-2263-1_27	-0.0417652	0.0638298	0.0906225	0.510638	-0.0157604	0.0425532	-0.0527975	-0.21119	0	0	0.0212766	-0.185185	-0.111111	-0.037037	0	0	0	-0.037037	4.62065	4.12909	0.510638	3	4.39163	3.57837	1.05215	0.00554854	M	S	S	C	A	H	S	L	S	A	W	K	R	G	K	G	T	S	S
E1	ATGCGCCCGAGCTTCACGTCAGTCCATGCGAAACGCGGGAAGGGAACATAAACAACAAGCGACAGAACCCCACC	MRPSFTSVHAKRGKGT*	CCGAATACAACCTAC	mix2-2263-1_27	0.105934	0.0597015	-0.00400437	0.507463	0.00691664	-0.0283946	0.0298507	-0.0243902	0	0	-0.0189297	-0.0487805	0	-0.0731707	-0.0487805	-0.0243902	-0.317073		6.58689	5.40715	0.507463	3	6.66878	6.18082	0.987721	0.00695719	M	R	P	S	F	T	S	V	H	A	K	R	G	K	G	T		R	P
E1	ATGAGACGGGCCCCGCCTAGTTAGCCTTCGACCAAACGCGGGAAGGGAACATAAACAACAAGCGACAGAACCCCACC	MRRAPPS*	GACGAACAAGACCCG	mix2-2263-1_27	0.047619	0.504329	0.0833333	0.0952381	0.0844156	-0.57684	-0.0227273	-0.227273											8.25819	7.86494	0.504329	1	7.15673	7.15673	1.1539	0.00756029	M	R	R	A	P	P	S											-	M
E2	ATGAATCGGGGGCTCCACCGGTTTTGGGCGCAGAAACGCGGGAAGGGAACATAACCAGAAAGCAAAAGCAGGAAGCC	MNRGLHRFWAQKRGKGT*	CCCGGCCCGGGCGCA	mix2-2263-1_27	0.0571352	0.0429185	0.00429184	-0.0142551	-0.0135653	0	0.00429184	0.504177	-0.0714286	-0.0178571	-0.0892857	-0.0671367	-0.205357	-0.0357143	-0.0267857	-0.0178571	-0.0178571	-0.0357143	22.9066	17.3029	0.504177	7	18.2171	14.8014	1.25742	0.0136124	M	N	R	G	L	H	R	F	W	A	Q	K	R	G	K	G	T	H	R
A1	ATGCTGGAGCGCAAGTGATGGTAACGGTTCTGAAACGCGGGAAGGGAACATAAACAACAAGCGACAGAACCCCACC	MLERK*	GGCGGGGGGCGCCGG	mix2-2263-1_27	0	0	0.190871	0	0.50265	-0.019802													23.6931	23.4965	0.50265	4	16.428	16.2653	1.44224	0.0132897	M	L	E	R	K													E	R
E1	ATGATACACACGAGTCGGAGCGCCCGTGTATAAAACGCGGGAAGGGAACATAAACAACAAGCGACAGAACCCCACC	MIHTSRSARV*	ATTAATGAAATCTAA	mix2-2263-1_27	0.194444	0.5	-0.05	0.0222222	-0.0166667	0	0	0	0	-0.5	-0.1								4.42403	3.3426	0.5	1	3.25306	3.09041	1.35996	0.0048991	M	I	H	T	S	R	S	A	R	V								-	M
E1	ATGAGGATAAACGATAGGCCAGCGATAAGTTCCAAACGCGGGAAGGGAACATAAACAACAAGCGACAGAACCCCACC	MRINDRPAISSKRGKGT*	CCAAGGAGCGCTAGG	mix2-2263-1_27	-0.00164474	0.0197368	0.5	0	-0.00164474	-0.105263	-0.0740132	0	0	-0.157895	0	0	0.03125	0	0	0	0	-0.157895	3.14598	2.65442	0.5	2	3.09041	2.4398	1.01798	0.0043535	M	R	I	N	D	R	P	A	I	S	S	K	R	G	K	G	T	M	R
E2	ATGATGCATAAGCCGGTTCCTTCATTAAGCATGAAACGCGGGAAGGGAACATAACCAGAAAGCAAAAGCAGGAAGCC	MMHKPVPSLSMKRGKGT*	GAGGGGCTCGACGAT	mix2-2263-1_27	0.208791	0.0865385	-0.0384615	0.5	-0.0590659	0	0.0178571	-0.0975275	-0.115385	-0.0384615	0	-0.0384615	-0.0412088	0	0	0	0	-0.346154	5.50546	3.93247	0.5	3	4.22898	3.74102	1.30184	0.00566248	M	M	H	K	P	V	P	S	L	S	M	K	R	G	K	G	T	M	H
E1	ATGCTAGTGTGGTAAGGGATGTTCGTTCTCAAACGCGGGAAGGGAACATAAACAACAAGCGACAGAACCCCACC	MLVW*	GGATATGCACGGCCA	mix2-2263-1_27	-0.0757576	-0.348485	-0.0454545	0.0151515	0.5														3.24429	3.04766	0.5	4	3.57837	3.09041	0.906639	0.00459228	M	L	V	W														V	W
O2	ATGATGCGACTCACACATCAAAAAGAACGACCGAAACGCGGGAAGGGAACATAACCAGAAAGCAAAAGCAGGAAGCC	MMRLTHQKERPKRGKGT*	GGGGACTGCGC	mix2-2263-1_27	0.0363985	0.0804598	0.0689655	0.498084	0.0249042	-0.032567	-0.0162835	-0.0718391	-0.0555556	0	-0.0162835	-0.305556	0.0114943	0	-0.0833333	0	0	-0.111111	8.55312	7.76663	0.498084	3	5.85551	5.36755	1.4607	0.00710363	M	M	R	L	T	H	Q	K	E	R	P	K	R	G	K	G	T	M	R
E1	ATGTTTTTGTTCGTCACGCCAGAGCCAGGTTGCAAACGCGGGAAGGGAACATAAACAACAAGCGACAGAACCCCACC	MFLFVTPEPGCKRGKGT*	CTATTAGAGCCACTG	mix2-2263-1_27	0.321848	0.0227273	0	0.0131965	0.490469	-0.203079	-0.225806	-0.0322581	0	-0.16129	0	-0.0645161	-0.0645161	0	-0.0322581	0	-0.0322581	-0.0322581	4.32572	2.65442	0.490469	4	5.04225	4.71694	0.857895	0.00544647	M	F	L	F	V	T	P	E	P	G	C	K	R	G	K	G	T	L	F
E1	ATGGCACCTGGCTCGGCCCACCCGGTTCCCCGGAAACGCGGGAAGGGAACATAAACAACAAGCGACAGAACCCCACC	MAPGSAHPVPRKRGKGT*	CTGGGATGGGTCCCC	mix2-2263-1_27	0.00285714	0.0214286	0.0428571	-0.0114286	0.488571	0.00285714	-0.00285714	-0.02	0.00714286	-0.0228571	-0.0557143	-0.1	-0.101429	-0.0185714	-0.09	-0.07	-0.0228571	-0.04	13.7636	10.421	0.488571	4	16.2653	12.199	0.846196	0.0109362	M	A	P	G	S	A	H	P	V	P	R	K	R	G	K	G	T	P	G
E1	ATGAAACAACAGCGCAACGATCGGCCCTGACGTAAACGCGGGAAGGGAACATAAACAACAAGCGACAGAACCCCACC	MKQQRNDRP*	TACTGCTATCCTA	mix2-2263-1_27	0.13986	0.487179	0.108392	0.0314685	0	-0.0652681	-0.227273	-0.181818	0	-0.181818									3.83416	2.94935	0.487179	1	3.57837	3.25306	1.07148	0.00470529	M	K	Q	Q	R	N	D	R	P									-	M
O1	ATGCGTATTTGGCCGAGTTTGTGCCTGCGCGGGAAACGCGGGAAGGGAACATAAACAACAAGCGACAGAACCCCACC	MRIWPSLCLRGKRGKGT*	CCCCTTTATTTACTT	mix2-2263-1_27	-0.015837	0.0467548	0.487038	0.0234987	-0.00145529	0.0635192	-0.0465694	-0.0605944	-0.0468119	-0.008318	-0.0632054	-0.0983607	-0.0168785	-0.00856054	-0.00285352	-0.010929	-0.0327869	-0.153005	37.6534	31.4598	0.487038	2	29.7655	22.7714	1.265	0.0177043	M	R	I	W	P	S	L	C	L	R	G	K	R	G	K	G	T	M	R
E1	ATGCGCATGAAAAGTGACCGCGACGTGCGGAACTAAACGCGGGAAGGGAACATAAACAACAAGCGACAGAACCCCACC	MRMKSDRDVRN*	GCCGGTCCCGGTGAG	mix2-2263-1_27	0.203165	-0.0187338	0.0184109	0.485788	-0.181525	-0.0465116	-0.0791344	-0.172158	-0.0232558	-0.0465116	-0.0697674	0							7.07845	4.81728	0.485788	3	6.99408	5.85551	1.01206	0.00690419	M	R	M	K	S	D	R	D	V	R	N							R	M
E2	ATGTACCAGAAGGCCGAAGCGGGGCCCCTCAGCAAACGCGGGAAGGGAACATAACCAGAAAGCAAAAGCAGGAAGCC	MYQKAEAGPLSKRGKGT*	TGAGGCGGCCACCTC	mix2-2263-1_27	0.00757576	0.126894	-0.0606061	0.484375	-0.030303	0.0625	0	-0.121212	0.015625	-0.0909091	0	-0.212121	0	0	-0.0606061	-0.030303	0	-0.0909091	6.29195	4.71896	0.484375	3	5.36755	4.06633	1.17222	0.00613542	M	Y	Q	K	A	E	A	G	P	L	S	K	R	G	K	G	T	Y	Q
E1	ATGTGCGGAGTCCCTCGGTCAGAGACTCGAACGAAACGCGGGAAGGGAACATAAACAACAAGCGACAGAACCCCACC	MCGVPRSETRTKRGKGT*	GCCCGGCGGGTTCCT	mix2-2263-1_27	0	0	0	-0.0277778	-0.0634921	0	-0.0992063	0.0277778	-0.0277778	0.484127	-0.0436508	-0.0555556	-0.0277778	0	0	-0.0277778	0	-0.111111	8.25819	8.25819	0.484127	9	5.85551	5.69286	1.41033	0.00683202	M	C	G	V	P	R	S	E	T	R	T	K	R	G	K	G	T	E	T
O2	ATGTCTGCACAATAATTTTGAAACATTAGACGCAAACGCGGGAAGGGAACATAACCAGAAAGCAAAAGCAGGAAGCC	MSAQ*	GAGCAGACACGGGG	mix2-2263-1_27	-0.245251	-0.1661	-0.0409788	0.00161929	0.484114														115.123	88.0873	0.484114	4	94.0135	48.9586	1.22454	0.034828	M	S	A	Q														A	Q
E1	ATGGCCCGGGCTGAGTCCTCGACGACCTGCTGTAAACGCGGGAAGGGAACATAAACAACAAGCGACAGAACCCCACC	MARAESSTTCCKRGKGT*	TCCTCAGGCTTGTT	mix2-2263-1_27	0	0.0166667	0.0333333	0.483333	-0.0444444	0.111111	0	-0.05	0	0	0	-0.15	0	-0.2	-0.1	0	0	-0.1	3.53922	3.53922	0.483333	3	3.25306	3.25306	1.08797	0.00442812	M	A	R	A	E	S	S	T	T	C	C	K	R	G	K	G	T	A	R
A1	ATGGGGAAAAAGCAATACAGGAAATCTGGGGAAAAACGCGGGAAGGGAACATAAACAACAAGCGACAGAACCCCACC	MGKKQYRKSGEKRGKGT*	CGACCGGGCCGACCC	mix2-2263-1_27	-0.384316	0.0172414	0.0172414	0.482759	0.12069	-0.0472747	0	0.0172414	0.0172414	0	0	-0.0322581	0	0	-0.0322581	0	-0.0150167	-0.16129	5.70208	4.03078	0.482759	3	5.04225	1.62653	1.13086	0.00582572	M	G	K	K	Q	Y	R	K	S	G	E	K	R	G	K	G	T	G	K
E1	ATGTGGTAAGAACGCTATCTCCTAAACAAAACGAAACGCGGGAAGGGAACATAAACAACAAGCGACAGAACCCCACC	MW*	GACGCCCTGGGGGGC	mix2-2263-1_27	-0.384615	-0.0576923	0.480769																5.11221	4.71896	0.480769	2	4.22898	2.27714	1.20885	0.00532457	M	W																M	W
E2	ATGCGGCCGCTGCCTAACGGATGGATCCCTGCAAAACGCGGGAAGGGAACATAACCAGAAAGCAAAAGCAGGAAGCC	MRPLPNGWIPAKRGKGT*	AAATACCCCGCGCAT	mix2-2263-1_27	-0.166667	0.0952381	-0.047619	0.47619	-0.0238095	0.0238095	0	0.0238095	-0.047619	0	0	0	-0.047619	-0.0952381	-0.047619	0	-0.047619	-0.0952381	4.12909	2.65442	0.47619	3	3.41571	1.62653	1.20885	0.00463752	M	R	P	L	P	N	G	W	I	P	A	K	R	G	K	G	T	R	P
E1	ATGCGACGCGTCACGTTGGATATCCCGAGCTGGAAACGCGGGAAGGGAACATAAACAACAAGCGACAGAACCCCACC	MRRVTLDIPSWKRGKGT*	AGAGTATTGCTCTTA	mix2-2263-1_27	0.176119	0.475871	0.0522388	0.0746269	0.0223881	-0.018408	0.0149254	-0.00920398	-0.166667	0.0039801	-0.0666667	-0.0666667	-0.0166667	0	-0.0333333	-0.0258706	0	-0.366667	13.1738	9.53624	0.475871	1	9.75918	8.29531	1.34988	0.00901402	M	R	R	V	T	L	D	I	P	S	W	K	R	G	K	G	T	-	M
O2	ATGGCACCGCCGAAGGACACACTGACGTTGACGAAACGCGGGAAGGGAACATAACCAGAAAGCAAAAGCAGGAAGCC	MAPPKDTLTLTKRGKGT*	GGAGCGCCTGAGGAC	mix2-2263-1_27	-0.266087	-0.00909816	-0.0269161	0.473075	-0.0132837	-0.0292867	-0.00452839	-0.0143892	-0.027933	-0.00931099	-0.0148976	-0.0229375	-0.00109958	-0.00986078	-0.0037244	0.00342881	-0.0018622	-0.0167598	92.9046	65.279	0.473075	3	87.3447	37.7355	1.06365	0.0312075	M	A	P	P	K	D	T	L	T	L	T	K	R	G	K	G	T	A	P
E1	ATGGCGAAGGCTTCAAGTTTGGGATGCCCCTGCAAACGCGGGAAGGGAACATAAACAACAAGCGACAGAACCCCACC	MAKASSLGCPCKRGKGT*	TATTAACATATGTTA	mix2-2263-1_27	0.110139	-0.00926402	0.468348	-0.0195574	0.0447761	0.104478	-0.10808	0.0149254	0	0	-0.137931	-0.0344828	-0.0689655	0.0149254	-0.137931	-0.0344828	0	-0.137931	6.58689	5.40715	0.468348	2	4.71694	4.06633	1.39643	0.00578533	M	A	K	A	S	S	L	G	C	P	C	K	R	G	K	G	T	M	A
A2	ATGCCACCAAAAATCATAGACACCACGTCCCCGAAACGCGGGAAGGGAACATAACCAGAAAGCAAAAGCAGGAAGCC	MPPKIIDTTSPKRGKGT*	ATAGTTGGACAGCG	mix2-2263-1_27	-0.159677	0.0483871	-0.0854839	0.467742	0.016129	0.0322581	-0.058871	-0.00887097	-0.075	0.016129	-0.025	-0.033871	-0.033871	0	0	0	-0.025	-0.05	6.09533	4.32572	0.467742	3	6.50612	3.41571	0.93686	0.00621825	M	P	P	K	I	I	D	T	T	S	P	K	R	G	K	G	T	P	P
E1	ATGCCACGGTCCACCTTTTTTCCAGGCACGTGGAAACGCGGGAAGGGAACATAAACAACAAGCGACAGAACCCCACC	MPRSTFFPGTWKRGKGT*	TTACATTCAGTTTTA	mix2-2263-1_27	0.194163	0.464218	0.00483976	-0.0131371	0.00409277	-0.00382886	-0.00629347	-0.0019368	-0.0418089	-0.0587525	-0.0557377	-0.0418089	-0.0360656	-0.0183079	-0.0147653	-0.0262295	-0.00655738	-0.30219	72.0625	52.2035	0.464218	1	49.6092	43.591	1.4526	0.0239267	M	P	R	S	T	F	F	P	G	T	W	K	R	G	K	G	T	-	M
E1	ATGACCGCGTCCTGGCGGTTCGAGGGACGCGGGAAACGCGGGAAGGGAACATAAACAACAAGCGACAGAACCCCACC	MTASWRFEGRGKRGKGT*	GAGGCGGGGTGGGCC	mix2-2263-1_27	-0.0649597	0.0045045	-0.0304647	0	0	0.463668	-0.00657895	0.0565434	0.0162992	-0.0280346	-0.052276	-0.102477	-0.0394737	-0.0263158	-0.0567805	-0.0328947	0	-0.0855263	21.8252	17.4012	0.463668	5	24.7233	17.7292	0.88278	0.0135257	M	T	A	S	W	R	F	E	G	R	G	K	R	G	K	G	T	S	W
E1	ATGAGGTATGAGCCCATCACACGCCTCACCCCTAAACGCGGGAAGGGAACATAAACAACAAGCGACAGAACCCCACC	MRYEPITRLTPKRGKGT*	TCGGGACGGGTCACT	mix2-2263-1_27	0.0820086	0.461447	0.00802258	0.0410043	-0.00311989	0.0551181	-0.0251077	-0.0580894	-0.0377358	0	0	-0.105334	-0.0754717	0	-0.132075	0.00787402	-0.0188679	-0.161937	12.4856	10.5194	0.461447	1	8.62061	7.64469	1.44834	0.0082855	M	R	Y	E	P	I	T	R	L	T	P	K	R	G	K	G	T	-	M
E2	ATGCCGCCGACCCGCCGATCAGTTACCCAGGCAAAACGCGGGAAGGGAACATAACCAGAAAGCAAAAGCAGGAAGCC	MPPTRRSVTQAKRGKGT*	GTCGCCTAGGCCACA	mix2-2263-1_27	-0.036036	0.135135	0.459459	-0.472973	0	0.0394144	-0.0833333	-0.0416667	0	0	0	0	0	0	0	0	0	0	3.63753	2.55611	0.459459	2	3.90367	2.60245	0.931824	0.00448372	M	P	P	T	R	R	S	V	T	Q	A	K	R	G	K	G	T	M	P
E1	ATGATCAAGCCGAGCACGTACGGTCCAGCCTGCAAACGCGGGAAGGGAACATAAACAACAAGCGACAGAACCCCACC	MIKPSTYGPACKRGKGT*	CGGAGCCGAGGGGTC	mix2-2263-1_27	-0.0964052	0.0539216	0.0972222	0.0277778	0.458333	-0.0792484	0	-0.0588235	0	0.0416667	0	-0.0465686	0	0	-0.0882353	-0.0588235	-0.0882353	-0.147059	7.07845	5.99702	0.458333	4	5.5302	4.06633	1.27996	0.0060694	M	I	K	P	S	T	Y	G	P	A	C	K	R	G	K	G	T	K	P
E1	ATGTCTCCGACCTTGCGCCGCGTTGCAGACGTCAAACGCGGGAAGGGAACATAAACAACAAGCGACAGAACCCCACC	MSPTLRRVADVKRGKGT*	TAACGCACGCTTTTT	mix2-2263-1_27	-0.102779	0.00178866	0.00536599	0.45721	0.0506329	-0.173913	-0.0697578	-0.0543478	-0.00729224	0	-0.0217391	0.0126582	-0.0543478	-0.0326087	0	-0.0108696	0	0	15.5333	11.8957	0.45721	3	14.9641	9.92184	1.03804	0.0103506	M	S	P	T	L	R	R	V	A	D	V	K	R	G	K	G	T	S	P
E1	ATGCGGCCAAACACTAGCAGAACATATTGGTGCAAACGCGGGAAGGGAACATAAACAACAAGCGACAGAACCCCACC	MRPNTSRTYWCKRGKGT*	ATTGCACCTCCGGTA	mix2-2263-1_27	-0.043609	0.114286	0.114286	0.457143	0.00451128	0.142857	-0.157895	-0.157895	-0.105263	-0.0526316	-0.0526316	-0.157895	0	0	0	-0.0526316	0	-0.0526316	3.44091	3.04766	0.457143	3	3.09041	2.60245	1.11342	0.00408918	M	R	P	N	T	S	R	T	Y	W	C	K	R	G	K	G	T	R	P
E1	ATGCATCCTGGCCTTCGCCGACCATCAACCACTAAACGCGGGAAGGGAACATAAACAACAAGCGACAGAACCCCACC	MHPGLRRPSTTKRGKGT*	CAACAAGAACTCCTA	mix2-2263-1_27	-0.118338	0.00793651	0.00394197	0.456323	0.0408914	-0.0662252	-0.0423894	-0.0423894	-0.0198676	-0.013245	-0.0463576	-0.0158993	-0.0185536	0	-0.0331126	-0.0198676	0	-0.0662252	24.7746	16.2214	0.456323	3	24.5606	13.0122	1.00871	0.0138017	M	H	P	G	L	R	R	P	S	T	T	K	R	G	K	G	T	H	P
A1	ATGAGTCTAGATCGACAAACAGGCCTACGCACCAAACGCGGGAAGGGAACATAAACAACAAGCGACAGAACCCCACC	MSLDRQTGLRTKRGKGT*	TAAAGATATCTCTTC	mix2-2263-1_27	0.030303	0.281385	0.454545	0	-0.112554	-0.017316	-0.0952381	-0.017316	-0.0952381	-0.047619	-0.047619	0	0	-0.0952381	-0.047619	0	0	-0.047619	3.24429	3.14598	0.454545	2	3.41571	2.92776	0.949812	0.00411674	M	S	L	D	R	Q	T	G	L	R	T	K	R	G	K	G	T	M	S
A1	ATGACATAGAAGGAACGCCGCCCATCCGCCCGAAAACGCGGGAAGGGAACATAAACAACAAGCGACAGAACCCCACC	MT*	TTAATCAAAAGTTAC	mix2-2263-1_27	-0.0518293	-0.22561	0.454268																4.03078	3.73585	0.454268	2	3.90367	3.41571	1.03256	0.00457219	M	T																M	T
E2	ATGGCACCGCCTCTCTTCAACATTGCGTAGCCCAAACGCGGGAAGGGAACATAACCAGAAAGCAAAAGCAGGAAGCC	MAPPLFNIA*	CAGCGGAGATCCCCA	mix2-2263-1_27	-0.151139	0.0652174	0.0217391	-0.00828157	0.453416	-0.142857	-0.0952381	-0.047619	0	-0.047619									4.52234	4.12909	0.453416	4	3.41571	2.60245	1.32398	0.00453832	M	A	P	P	L	F	N	I	A									P	P
E1	ATGCCGCCATCCGTAGAAGTTTCGTCCTGCAAACGCGGGAAGGGAACATAAACAACAAGCGACAGAACCCCACC	MPPSVEVSSCKRGKGT*	TATTTCGATCCCATG	mix2-2263-1_27	-0.107143	0.0238095	0.453297	-0.00549451	0	-0.0668498	0.0100733	-0.0512821	-0.0512821	-0.0512821	-0.025641	0	-0.025641	0	0	0	-0.102564		8.25819	6.39026	0.453297	2	6.34347	4.22898	1.30184	0.00655295	M	P	P	S	V	E	V	S	S	C	K	R	G	K	G	T		M	P
A1	ATGGGGTCGCCCCTGCCACGGCCCCGCGCGGTAAAACGCGGGAAGGGAACATAAACAACAAGCGACAGAACCCCACC	MGSPLPRPRAVKRGKGT*	GGGCCGGGAGAACGG	mix2-2263-1_27	-0.0351794	0	0	0.020202	0.010101	0.452107	0	-0.115465	0	-0.0416231	-0.117729	-0.0517241	-0.0172414	0	0	-0.0517241	0	-0.0344828	9.73286	8.06156	0.452107	5	9.43388	7.31939	1.03169	0.0077386	M	G	S	P	L	P	R	P	R	A	V	K	R	G	K	G	T	P	L
E1	ATGCAACCGAGAAGATGGTAATGATGCAGTCGAACGCGGGAAGGGAACATAACAACAAGCGACAGAACCCCACC	MQPRRW*	GTGTTGAAGAACGG	mix2-2263-1_27	0.124473	0.0963432	-0.0984529	0.450774	-0.378692	-0.111111	-0.0555556												7.76663	5.50546	0.450774	3	5.85551	4.87959	1.32638	0.00624489	M	Q	P	R	R	W												Q	P
E2	ATGGGTACGACGCTGGACGTCCCCATTCGCGGTAAACGCGGGAAGGGAACATAACCAGAAAGCAAAAGCAGGAAGCC	MGTTLDVPIRGKRGKGT*	GATAGTGAAGACAGG	mix2-2263-1_27	-0.251316	0	0.025	0.05	0.45	0.075	-0.0276316	0.025	-0.160526	0	0	-0.132895	0	0	0	0	0	-0.0526316	3.93247	2.85104	0.45	4	3.09041	1.46388	1.27248	0.00419039	M	G	T	T	L	D	V	P	I	R	G	K	R	G	K	G	T	T	T
E1	ATGCCACTGCTAGCCGCCGCTCGTTCCCGCCTTAAACGCGGGAAGGGAACATAAACAACAAGCGACAGAACCCCACC	MPLLAAARSRLKRGKGT*	GGGGCAGGCCCCGGC	mix2-2263-1_27	-0.115878	0.075	0.0209459	0.447973	0.0375	0.025	0.0375	-0.027027	-0.027027	0	-0.0540541	-0.135135	-0.0540541	0	0.0125	-0.027027	0	-0.189189	7.86494	5.80039	0.447973	3	6.01816	3.57837	1.30687	0.00628123	M	P	L	L	A	A	A	R	S	R	L	K	R	G	K	G	T	P	L
E1	ATGCTGAGACCGCAGTGTCCGAACCCTCCCGCTAAACGCGGGAAGGGAACATAAACAACAAGCGACAGAACCCCACC	MLRPQCPNPPAKRGKGT*	AAACATGATCTGTTT	mix2-2263-1_27	-0.013986	0.0384615	0.447552	0.0518648	0.134615	-0.0110723	-0.0606061	-0.0606061	-0.121212	0	-0.0909091	-0.151515	-0.0606061	0	0.0192308	0	-0.030303	-0.0909091	5.11221	4.71896	0.447552	2	5.36755	4.87959	0.952429	0.00532551	M	L	R	P	Q	C	P	N	P	P	A	K	R	G	K	G	T	M	L
E1	ATGGCCCCATCACGCATCCGAGATCCGAGCGTAAAACGCGGGAAGGGAACATAAACAACAAGCGACAGAACCCCACC	MAPSRIRDPSVKRGKGT*	CCTATCCTCCGTGAT	mix2-2263-1_27	-0.0992908	0.255319	0.0212766	0.446809	0.0425532	-0.0740741	-0.037037	-0.037037	0	-0.333333	-0.037037	0	0	0	0	0	-0.037037	-0.111111	4.62065	3.53922	0.446809	3	4.39163	2.92776	1.05215	0.00485497	M	A	P	S	R	I	R	D	P	S	V	K	R	G	K	G	T	A	P
A1	ATGCGAGCTCAGTTGACATCGGCCCCCGCCGCCAAACGCGGGAAGGGAACATAAACAACAAGCGACAGAACCCCACC	MRAQLTSAPAAKRGKGT*	GGGCAGTGTCTTGTT	mix2-2263-1_27	-0.0891505	0	0.0243902	0.445753	-0.113541	0.038688	-0.0344828	-0.0689655	0	0	0.0731707	-0.0344828	0	0	-0.0344828	0	0	-0.206897	4.03078	3.83416	0.445753	3	4.71694	4.06633	0.854533	0.00474948	M	R	A	Q	L	T	S	A	P	A	A	K	R	G	K	G	T	R	A
E1	ATGCGATTCTTCCTCGCGCCGCACGCCTCATGAACGCGGGAAGGGAACATAAACAACAAGCGACAGAACCCCACC	MRFFLAPHAS*	GAGGGTGGGGCGCGG	mix2-2263-1_27	0.113124	0.0242156	0.00565621	0.445161	-0.00238621	-0.219178	-0.145029	-0.109589	0.025011	0	-0.0821918								15.2383	9.33962	0.445161	3	11.8737	8.62061	1.28337	0.00934586	M	R	F	F	L	A	P	H	A	S								R	F
A2	ATGTGGAATTGGTAGACGCGCGCCTTCGCCCGTAAACGCGGGAAGGGAACATAACCAGAAAGCAAAAGCAGGAAGCC	MWNW*	CGATTTAGACGCGGC	mix2-2263-1_27	-0.257008	-0.0217257	-0.10253	-0.0252069	0.445035														48.566	40.0129	0.445035	4	51.0731	28.9522	0.950912	0.0205479	M	W	N	W														N	W
E1	ATGACGAACCTCGCCATGTGTCAAACTGTTATAAACGCGGAAGGGAACTAAACAACAAGCGACAGAACCCCACC	MTNLAMCQTVINAEGN*	ATGTGATTGATGTTT	mix2-2263-1_27	0.0333333	0.444949	-0.104545	0.0717172	-0.111111	-0.0929293	0	0.0181818	-0.0555556	-0.0833333	0	-0.0277778	0	-0.0277778	-0.0555556	0	0.0181818		5.40715	4.32572	0.444949	1	5.85551	4.71694	0.923429	0.00552759	M	T	N	L	A	M	C	Q	T	V	I	N	A	E	G	N		-	M
E2	ATGGGTGGACCGCTGCGCCCGGATGCCGCCGTAAAACGCGGGAAGGGAACATAACCAGAAAGCAAAAGCAGGAAGCC	MGGPLRPDAAVKRGKGT*	GGGGCCGGACCGCCG	mix2-2263-1_27	0.0576405	0	0.010989	0.010989	0.444122	-0.00476882	-0.0205266	-0.00787891	-0.0188679	-0.0566038	0	-0.0377358	-0.150943	-0.0943396	-0.0754717	-0.0188679	0	-0.0377358	8.94637	5.89871	0.444122	4	8.62061	6.18082	1.03779	0.00721309	M	G	G	P	L	R	P	D	A	A	V	K	R	G	K	G	T	G	P
E1	ATGGCACCCTGCGTCCCTCTTACACGGCGTTGCAAACGCGGGAAGGGAACATAAACAACAAGCGACAGAACCCCACC	MAPCVPLTRRCKRGKGT*	TAGAGAAATCCGAGC	mix2-2263-1_27	-0.24274	-0.0167535	0.443783	0.0126582	0.0338794	0.0379747	0.0253165	-0.0294118	0	-0.0294118	0	-0.0294118	-0.0588235	0	-0.0294118	0	0	-0.117647	7.76663	5.99702	0.443783	2	5.5302	2.92776	1.4044	0.00604316	M	A	P	C	V	P	L	T	R	R	C	K	R	G	K	G	T	M	A
E2	ATGGCGCCACCTGGACCGGCTGGGATAGCCATCAAACGCGGGAAGGGAACATAACCAGAAAGCAAAAGCAGGAAGCC	MAPPGPAGIAIKRGKGT*	GCATAAAACCCAAAG	mix2-2263-1_27	-0.174359	0.0769231	0.128205	0.44359	-0.224359	0	0	-0.1	0	-0.05	0	-0.05	0	0	0	-0.05	0	0	3.83416	3.73585	0.44359	3	3.25306	2.60245	1.17863	0.00416312	M	A	P	P	G	P	A	G	I	A	I	K	R	G	K	G	T	A	P
E1	ATGAACCATCTCTCTTGTGTATCCGCGCCCCCTAAACGCGGGAAGGGAACATAAACAACAAGCGACAGAACCCCACC	MNHLSCVSAPPKRGKGT*	GACTATCTTATGATT	mix2-2263-1_27	0.181034	0.442308	0.0769231	0.0384615	0	-0.0344828	0.0192308	-0.0570292	0.0576923	-0.0344828	0	-0.37931	-0.0689655	-0.0689655	-0.0689655	0	0	-0.103448	5.11221	3.83416	0.442308	1	4.71694	4.39163	1.0838	0.00506231	M	N	H	L	S	C	V	S	A	P	P	K	R	G	K	G	T	-	M
A2	ATGACACTGAATGACACACCGCGCTTGCTGCGAAAACGCGGGAAGGGAACATAACCAGAAAGCAAAAGCAGGAAGCC	MTLNDTPRLLRKRGKGT*	TGACTTGAATCATGC	mix2-2263-1_27	-0.306122	0.0408163	0.0612245	0.0204082	0.442177	0.0204082	0	-0.0748299	0	0.0816327	0	-0.190476	0	0	-0.047619	0	0	-0.047619	4.81728	3.53922	0.442177	4	3.41571	1.46388	1.41033	0.0045108	M	T	L	N	D	T	P	R	L	L	R	K	R	G	K	G	T	L	N
A1	ATGCCTAAACATAATAGTCACAAGTGGACACGAAAACGCGGGAAGGGAACATAAACAACAAGCGACAGAACCCCACC	MPKHNSHKWTRKRGKGT*	GTTTTAACTCTAATT	mix2-2263-1_27	-0.0909091	0.0444444	0.441414	0.0444444	-0.137374	-0.0464646	0	0.0181818	-0.0454545	-0.0454545	0	0	0.0444444	-0.0454545	0	0	0	-0.181818	4.42403	4.42403	0.441414	2	3.57837	3.25306	1.23633	0.00445095	M	P	K	H	N	S	H	K	W	T	R	K	R	G	K	G	T	M	P
E1	ATGTCAGCACCCGAGAGGGCCTTCTGTATATGCAAACGCGGGAAGGGAACATAAACAACAAGCGACAGAACCCCACC	MSAPERAFCICKRGKGT*	AAACCAGAAAATTAG	mix2-2263-1_27	0.215168	0	0.00846561	0.440564	0.0123457	-0.0973545	0.0246914	-0.0162258	-0.114286	-0.0285714	-0.142857	-0.0285714	-0.0285714	-0.0285714	-0.114286	-0.0285714	-0.0857143	0	7.96325	5.0139	0.440564	3	5.69286	4.87959	1.39881	0.00609764	M	S	A	P	E	R	A	F	C	I	C	K	R	G	K	G	T	S	A
E1	ATGCCTGGCGATCCTGCATGGCCGCGTGGACACAAACGCGGGAAGGGAACATAAACAACAAGCGACAGAACCCCACC	MPGDPAWPRGHKRGKGT*	ATCATAACGAAA	mix2-2263-1_27	-0.141986	0.0583624	-0.0981417	0.439895	-0.061266	0.0238095	0	-0.0493612	0.0238095	-0.0243902	0	0	-0.0243902	0	0	0	0	-0.097561	8.25819	5.60377	0.439895	3	6.66878	3.25306	1.23834	0.00645568	M	P	G	D	P	A	W	P	R	G	H	K	R	G	K	G	T	P	G
E1	ATGCCCCGGTAGAGTCCAACCACTCCATATCGGAAACGCGGGAAGGGAACATAACAACAAGCGACAGAACCCCACC	MPR*	GGGAGGTGGAGCGGG	mix2-2263-1_27	-0.297009	-0.182479	0.0337607	0.439744															6.39026	4.91559	0.439744	3	5.85551	2.7651	1.09132	0.00574467	M	P	R															P	R
E1	ATGTCGGTGCCAGTGCAGGTAAGGGATCCCTGGAAACGCGGGAAGGGAACATAAACAACAAGCGACAGAACCCCACC	MSVPVQVRDPWKRGKGT*	CATAAACTTGCTCGC	mix2-2263-1_27	-0.121542	0.0434783	0.057971	-0.0411726	0.439065	0.115942	0	0.0144928	-0.0227273	-0.0681818	-0.0454545	-0.0227273	0	0	-0.0227273	0	-0.0681818	-0.181818	6.78351	5.50546	0.439065	4	7.15673	4.39163	0.94785	0.00620349	M	S	V	P	V	Q	V	R	D	P	W	K	R	G	K	G	T	V	P
E1	ATGAACGCGTGGACCTCCGCATGCGCTAGGCGGAAACGCGGGAAGGGAACATAAACAACAAGCGACAGAACCCCACC	MNAWTSACARRKRGKGT*	CCCGGGGGCTGGCGG	mix2-2263-1_27	-0.0306977	0.0827907	0	0	-0.08	0	0	0.43814	0	-0.04	-0.0167442	0	-0.04	-0.16	0	0.0465116	-0.08	-0.04	4.22741	3.3426	0.43814	7	4.06633	2.7651	1.03961	0.00452885	M	N	A	W	T	S	A	C	A	R	R	K	R	G	K	G	T	S	A
E2	ATGGCGCACTAGGACAAGCCCCTGCCATTCTCGAAACCGGGAGGGAACATAACCAGAAAGCAAAAGCAGGAAGCC	MAH*	CATGGGGGACGCGGG	mix2-2263-1_27	-0.163446	-0.0378422	-0.186795	0.438003															5.30883	3.63753	0.438003	3	3.74102	1.95184	1.41909	0.00472858	M	A	H															A	H
O2	ATGTTAATAGTATAATAGTGCACGTCCATTCACAAACGCGGGAGGGAACATAACCAGAAAGCAAAAGCAGGAAGCC	MLIV*	GGTTGGCGAAACGAT	mix2-2263-1_27	-0.236741	-0.0555331	-0.142375	-0.0324224	0.436572														44.8302	35.0973	0.436572	4	42.2898	23.0967	1.06007	0.0185906	M	L	I	V														I	V
E2	ATGCGAAATCCACGGTTCCTGCGCCCACCTTTTAAACGCGGGAAGGGAACATAACCAGAAAGCAAAAGCAGGAAGCC	MRNPRFLRPPFKRGKGT*	TGCGTAGGGGCGCGC	mix2-2263-1_27	0.147059	0.436533	0.0588235	-0.0758514	-0.105263	0.0294118	0.00619195	-0.0526316	0	0	-0.105263	-0.0232198	0	-0.0526316	-0.0526316	0	0	-0.210526	3.3426	2.85104	0.436533	1	3.09041	3.09041	1.0816	0.00387089	M	R	N	P	R	F	L	R	P	P	F	K	R	G	K	G	T	-	M
E1	ATGGCCCCGTTTGTGACTTGCCGTCCGACCCTTAAACGCGGGAAGGGAACATAAACAACAAGCGACAGAACCCCACC	MAPFVTCRPTLKRGKGT*	GGTGAGAAGCGGGTC	mix2-2263-1_27	-0.00227743	0.0068323	0.0285714	0.047619	0.435404	0.0354037	-0.0339545	-0.0434783	-0.0679089	-0.0244306	-0.108696	-0.130435	-0.0652174	0	-0.0122153	-0.0434783	0	-0.0217391	10.3227	6.98013	0.435404	4	7.48204	5.04225	1.37967	0.00707459	M	A	P	F	V	T	C	R	P	T	L	K	R	G	K	G	T	P	F
E1	ATGCGGACCGTGGGGCCCCGCCCGCTCGTGTCGAAACGCGGGAAGGGAACATAAACAACAAGCGACAGAACCCCACC	MRTVGPRPLVSKRGKGT*	AACTTTGAAGGATCC	mix2-2263-1_27	0.0581395	0	0	0.0116279	0.0581395	-0.0318504	-0.0318504	0.0116279	-0.130435	0.434277	-0.0869565	-0.0970677	0	-0.0217391	-0.130435	-0.0217391	-0.0217391	0	8.45481	7.96325	0.434277	9	7.48204	7.48204	1.13001	0.00664476	M	R	T	V	G	P	R	P	L	V	S	K	R	G	K	G	T	P	L
O1	ATGGATATCATTTAAGACTGGTACTGTCGGTGCAAACGCGGGAAGGGAACATAAACAACAAGCGACAGAACCCCACC	MDII*	CTACGTGGGCCATGC	mix2-2263-1_27	-0.315474	-0.011777	-0.0391175	-0.0272809	0.433423														25.5611	20.5472	0.433423	4	20.9822	10.2471	1.21822	0.0126204	M	D	I	I														I	I
E2	ATGCACGTGACCGCCATTTGTCCCCCGCTCGGGAAACGCGGGAAGGGAACATAACCAGAAAGCAAAAGCAGGAAGCC	MHVTAICPPLGKRGKGT*	CAGCGCACACGA	mix2-2263-1_27	-0.122222	0.162963	0	0	0.216667	0.433333	-0.0203704	-0.168519	0	0	-0.0203704	-0.111111	-0.111111	0	0	0	0	-0.222222	5.89871	5.30883	0.433333	5	4.39163	3.25306	1.34317	0.00506772	M	H	V	T	A	I	C	P	P	L	G	K	R	G	K	G	T	T	A
E2	ATGCACGCTTTTGTCCTGCGCCCCTGGTGACGTAAACGCGGGAAGGGAACATAACCAGAAAGCAAAAGCAGGAAGCC	MHAFVLRPW*	GCGGCCCCGGGCGGC	mix2-2263-1_27	0.199765	0	0.0540541	0.0810811	0.432432	-0.092832	0.0540541	-0.173913	-0.26087	-0.304348									3.63753	2.75273	0.432432	4	3.74102	3.57837	0.972338	0.00416625	M	H	A	F	V	L	R	P	W									A	F
E1	ATGCGCAGGTGCCCGTTTCGCTCACCGGGGCTTAAACGCGGGAAGGGAACATAAACAACAAGCGACAGAACCCCACC	MRRCPFRSPGLKRGKGT*	GGAGGAACGGATGTC	mix2-2263-1_27	0.153846	0.432234	-0.0018315	0.021978	-0.1337	0.032967	-0.0641026	0	-0.0714286	0.010989	-0.0714286	-0.190476	0	-0.047619	0	-0.0238095	0	-0.047619	8.94637	6.29195	0.432234	1	6.83143	5.85551	1.30959	0.00654525	M	R	R	C	P	F	R	S	P	G	L	K	R	G	K	G	T	-	M
A1	ATGGTGAATGCTGGAAAGCGGCTCGACACAACGAAACGCGGGAAGGGAACATAAACAACAAGCGACAGAACCCCACC	MVNAGKRLDTTKRGKGT*	AATATTCCG	mix2-2263-1_27	0	0	0.0138889	0.0188172	0	0.046595	-0.0506272	0.4319	0	0	0	-0.0689964	0	-0.129032	0.0138889	-0.0322581	-0.0322581	-0.193548	7.07845	6.98013	0.4319	7	5.04225	4.87959	1.40383	0.00556251	M	V	N	A	G	K	R	L	D	T	T	K	R	G	K	G	T	K	R
E1	ATGCCAATGAGAGCGGCAGCCGGGTGACGGGCAAACGCGGGAAGGGAACATAAACAACAAGCGACAGAACCCCACC	MPMRAAAG*	GGGGGAGGGAGCGG	mix2-2263-1_27	0.121182	0.0862069	-0.01133	0.431527	0.0576355	0	0.0403941	-0.0684729	-0.6										5.70208	4.52234	0.431527	3	5.69286	5.2049	1.00162	0.00540124	M	P	M	R	A	A	A	G										P	M
E1	ATGAGACAATTGTAGTACACGCAGAATCGCAAAACGCGGGAAGGGAACATAAACAACAAGCGACAGAACCCCACC	MRQL*	CTATAAACCGCCCAC	mix2-2263-1_27	0.0989305	-0.238859	-0.181818	-0.142602	0.431373														5.0139	3.83416	0.431373	4	3.57837	3.09041	1.40117	0.00451671	M	R	Q	L														Q	L
E1	ATGGGGGCAATCTAACGCGACGCCGTGGGTTCGAAACTCGGGAAGGGAACATAAACAACAAGCGACAGAACCCCACC	MGAI*	ATGCTAGGTTCGCCT	mix2-2263-1_27	-0.239381	-0.00523599	0.0143068	-0.0229351	0.428835														22.2185	19.7607	0.428835	4	19.5184	12.6869	1.13834	0.0117131	M	G	A	I														A	I
E1	ATGCCGTGGGTTCCTAGGCCTCTTCTGCAACGCGGGAAGGGAACATAAACAACAAGCGACAGAACCCCACC	MPWVPRPLLQRGKGT*	TCCGCCGCGGGTCTT	mix2-2263-1_27	-0.121429	0.00238095	0.142857	0.425	0	-0.0333333	-0.133333	-0.1	-0.1	-0.0333333	0	0.0178571	-0.0333333	0	0	-0.0333333			5.50546	4.52234	0.425	3	4.87959	3.41571	1.12826	0.00502498	M	P	W	V	P	R	P	L	L	Q	R	G	K	G	T			P	W
E2	ATGCCGAGACCTGCCGCCCGGGAACGACCCAGCTAACGCGGGAAGGGAACATAACCAGAAAGCAAAAGCAGGAAGCC	MPRPAARERPS*	ACGCAGTAGACGACA	mix2-2263-1_27	0.296516	0	0.422648	0.0202091	0.0365854	0.0365854	0.0243902	-0.187805	0	-0.171429	-0.142857	-0.314286							8.06156	5.21052	0.422648	2	5.69286	5.36755	1.41608	0.00587131	M	P	R	P	A	A	R	E	R	P	S							M	P
O2	ATGTTGGATTGGTAGCACGAGGGGGCGTCATGAAACGCGGGAAGGGAACATAACCAGAAAGCAAAAGCAGGAAGCC	MLDW*	ACGAGGGCCGGGCCG	mix2-2263-1_27	-0.229247	0.0373552	-0.0511583	-0.0128378	0.42249														27.5273	20.7438	0.42249	4	30.0908	15.7773	0.914807	0.0140217	M	L	D	W														D	W
E1	ATGCCGCATGTCCCACCAGCCCGCACCCCACTCAAACGCGGGAAGGGAACATAGACAACAAGCGACAGAACCCCACC	MPHVPPARTPLKRGKGT*	CGCCCCCGAGAGAGC	mix2-2263-1_27	0.177778	0	0.0666667	0.422222	0.0148148	0	-0.37037	0	-0.0518519	-0.037037	-0.037037	0	0	-0.037037	0	0	0	-0.111111	4.42403	3.14598	0.422222	3	4.39163	3.74102	1.00738	0.00452815	M	P	H	V	P	P	A	R	T	P	L	K	R	G	K	G	T	P	H
E1	ATGCGCGGGATGATCGCTAGCGGTTTACGTCGGAAACGCGGGAAGGGAACATAAACAACAAGCGACAGAACCCCACC	MRGMIASGLRRKRGKGT*	ATAACATAAATTATC	mix2-2263-1_27	-0.0166667	0.0888889	0.2	0.0444444	0.422222	0	0.0666667	-0.05	-0.0277778	-0.1	-0.15	0.0222222	0	-0.1	0	0	-0.1	-0.25	4.42403	3.83416	0.422222	4	3.25306	2.60245	1.35996	0.00413701	M	R	G	M	I	A	S	G	L	R	R	K	R	G	K	G	T	G	M
E2	ATGACTCCGTAGGGTCGAGGGGCGCGTCCCTGCAAACGCGGGAAGGGAACATAACCAGAAAGCAAAAGCAGGAAGCC	MTP*	ACTGAGGGCCGGCAG	mix2-2263-1_27	-0.288566	-0.105263	0.0172414	0.42196															5.70208	3.14598	0.42196	3	6.18082	1.62653	0.922545	0.00541388	M	T	P															T	P
A1	ATGGCAAAACCCTACAACGCACTCCTCCCCCCAAAACGCGGGAAGGGAACATAGACAACAAGCGACAGAACCCCACC	MAKPYNALLPPKRGKGT*	GACACGATCACATTT	mix2-2263-1_27	-0.0649836	0.0289855	0.112669	-0.00327256	0.42029	0.057971	-0.0322581	-0.0967742	0.0144928	0	0	-0.16129	-0.0322581	-0.16129	-0.0822814	0	0	0	6.78351	4.81728	0.42029	4	5.04225	3.25306	1.34534	0.00534407	M	A	K	P	Y	N	A	L	L	P	P	K	R	G	K	G	T	K	P
E1	ATGAATAAGCTCACCCTATGAACGGGACAGCTCAAACGCGGGAAGGGAATATAAACAACAAGCGACAGAACCCCACC	MNKLTL*	ACACGCCGGGGGCTC	mix2-2263-1_27	0.0475856	0.419597	0.117675	-0.14135	-0.0614158	-0.283638	-0.111111												7.76663	6.39026	0.419597	1	8.78327	7.64469	0.884253	0.00656761	M	N	K	L	T	L												-	M
E2	ATGCTACGATGCACATCCGGCGAGCTGGTCCGTAAACGCGGGAAGGGAACATAACCAGAAAGCAAAAGCAGGAAGCC	MLRCTSGELVRKRGKGT*	TTGGCCAGAGGGACT	mix2-2263-1_27	-0.0241935	0.0612903	0.419355	0.0322581	-0.117742	-0.05	0	-0.0677419	-0.0177419	0	0	0.0322581	0	0	-0.05	0	0	-0.167742	3.04766	2.35948	0.419355	2	3.25306	2.27714	0.93686	0.00367287	M	L	R	C	T	S	G	E	L	V	R	K	R	G	K	G	T	M	L
E1	ATGGGGGGATTGCCTAGCGCCTACACGCCTTCTAAACGCGGGAAGGGAACATAAACAACAAGCGACAGAACCCCACC	MGGLPSAYTPSKRGKGT*	TACATAAAAGCTTCT	mix2-2263-1_27	-0.208333	0.0714286	0.0178571	-0.0218254	0.418651	0.178571	-0.0753968	-0.0277778	-0.111111	-0.0555556	-0.0277778	-0.0833333	0.0178571	-0.0555556	-0.0277778	0.0178571	0	-0.0277778	5.50546	4.81728	0.418651	4	5.85551	3.90367	0.940218	0.00522917	M	G	G	L	P	S	A	Y	T	P	S	K	R	G	K	G	T	G	L
E2	ATGCCAGGCAACAGGTCCCGCGATTGTCCGAAACGCGGGAAGGGAACATAACCAGAAAGCAAAAGCAGGAAGCC	MPGNRSRDCPKRGKGT*	CGGGGGACAGGCGAG	mix2-2263-1_27	-0.137681	0.0277778	0.0555556	0.416667	0.333333	0	0	-0.130435	-0.0869565	0	0	0	-0.0869565	-0.130435	0	0	-0.26087		3.53922	2.94935	0.416667	3	3.74102	2.60245	0.946058	0.00398138	M	P	G	N	R	S	R	D	C	P	K	R	G	K	G	T		P	G
E1	ATGGCACCATCCGGAACACGCAGAGACTGCAGCAAACGCGGGAAGGGAACATAAACAACAAGCGACAGAACCCCACC	MAPSGTRRDCSKRGKGT*	CATATAACTCTCTCG	mix2-2263-1_27	0.0372522	0.0516063	0.038961	0.415584	0.0379357	0.116541	-0.0396446	-0.0133288	-0.0922761	-0.0263158	-0.105263	-0.0526316	-0.0263158	-0.0789474	-0.0263158	0	0	-0.236842	7.57	6.29195	0.415584	3	6.18082	5.36755	1.22476	0.00580687	M	A	P	S	G	T	R	R	D	C	S	K	R	G	K	G	T	A	P
A1	ATGAGAATTAAGGGCAGTGACAAATGCGCCTGGAAACGCGGGAAGGGAACATAAACAACAAGCGACAGAACCCCACC	MRIKGSDKCAWKRGKGT*	GGTAATTTTTAGTTT	mix2-2263-1_27	0.309091	-0.00735931	0.0857143	0.415368	0.0190476	-0.0359307	0	-0.113636	-0.0909091	-0.058658	-0.0454545	-0.0681818	-0.0227273	-0.0227273	-0.0681818	0	0	-0.295455	10.3227	6.19364	0.415368	3	7.15673	6.50612	1.44238	0.00665933	M	R	I	K	G	S	D	K	C	A	W	K	R	G	K	G	T	R	I
E2	ATGCTCGGTCAGTTCCGCTGCCTTCGCCCCGTCAAACGCGGGAAGGGAACATAACCAGAAAGCAAAAGCAGGAAGCC	MLGQFRCLRPVKRGKGT*	CCTGCGAGGAGAT	mix2-2263-1_27	0.106452	0.016129	0.016129	0.415054	0	0.016129	-0.134409	-0.083871	0	-0.0666667	0	-0.133333	0	-0.0333333	0	0.0322581	-0.0172043	-0.133333	6.09533	4.22741	0.415054	3	4.87959	3.90367	1.24915	0.00506006	M	L	G	Q	F	R	C	L	R	P	V	K	R	G	K	G	T	L	G
E1	ATGTGTTCACCACTGAACCCTTGGCTTGCCCAGAAACGCGGGAAGGGAACATAAACAACAAGCGACAGAACCCCACC	MCSPLNPWLAQKRGKGT*	TTATCTTTTACATCT	mix2-2263-1_27	0.09417	0.0544741	0.0346262	0.109092	0.414797	0.0246305	-0.0092783	0.00535654	-0.0678177	-0.00970874	-0.0291262	-0.0485437	-0.0339088	-0.0339088	-0.0194175	-0.00970874	-0.038835	-0.407767	19.9573	17.3029	0.414797	4	16.7533	15.6147	1.19125	0.0104765	M	C	S	P	L	N	P	W	L	A	Q	K	R	G	K	G	T	S	P
E2	ATGCCCGGGTGGCCACATCTTTGTCATCCCCCGAAACGCGGGAAGGGAACCTAACCAGAAAGCAAAAGCAGGAAGCC	MPGWPHLCHPPKRGKGT*	CCCGCCAGCCCTCAC	mix2-2263-1_27	0.10373	0.025641	0.413753	0.0128205	0.0384615	0.0641026	0.0128205	-0.030303	-0.0606061	-0.0909091	-0.0606061	-0.333333	-0.030303	0	0	-0.004662	0	-0.0606061	7.66832	5.0139	0.413753	2	5.36755	4.06633	1.42864	0.00556246	M	P	G	W	P	H	L	C	H	P	P	K	R	G	K	G	T	M	P
A1	ATGAGAGTGATGTAAATTGGGCCATTGTGTCGCAAACGCGGGAAGGGAACATAAACAACAAGCGACAGAACCCCACC	MRVM*	CATTGCCCCGGGCGC	mix2-2263-1_27	-0.246964	-0.107287	0.0263158	-0.0506073	0.409919														7.47169	6.58689	0.409919	4	8.45796	5.36755	0.883392	0.00627015	M	R	V	M														V	M
E1	ATGGGGCGTAAACCACTCTCGCACATCGTGTGAAGCGGGAAGGGAACATAAACAACAAGCGACAGAACCCCACC	MGRKPLSHIV*	TACCAATGTGACCGG	mix2-2263-1_27	-0.0179679	0.0254014	-0.0137202	0.409863	0.0389092	-0.0776909	-0.0818962	-0.120253	-0.0282899	-0.0632911	-0.0536063								29.2969	23.5948	0.409863	3	25.6992	20.4943	1.13999	0.0132173	M	G	R	K	P	L	S	H	I	V								G	R
E1	ATGGAGCGTCGTCCCGTCTGCATCGGCGGTTAGAAACGCGGGAAGGGAACATAAACAACAAGCGACAGAACCCCACC	MERRPVCIGG*	CCTGCGCCGTTGTTA	mix2-2263-1_27	0.113506	0.409483	-0.0215517	0.0545977	-0.0833333	0.0172414	-0.0833333	-0.0416667	-0.0833333	-0.0833333	-0.191092								5.70208	4.81728	0.409483	1	3.90367	3.74102	1.4607	0.00457505	M	E	R	R	P	V	C	I	G	G								-	M
E2	ATGAGTCGCGGCTGGGGGCAACCTGCATCGTGCAAACGCGGGAAGGGAACATAACCAGAAAGCAAAAGCAGGAAGCC	MSRGWGQPASCKRGKGT*	AGGTGCTATGCGCGG	mix2-2263-1_27	-0.0681818	0.409091	0	-0.0596591	0.0965909	-0.0454545	-0.0454545	-0.0596591	0	-0.0454545	-0.0454545	-0.0909091	0	0	0	0	-0.0454545	0	3.14598	2.35948	0.409091	1	3.57837	2.4398	0.879165	0.00372267	M	S	R	G	W	G	Q	P	A	S	C	K	R	G	K	G	T	-	M
E1	ATGCCGCTGCGTACCGACGCCCTACCTGCTCCCAAACGCGGGAAGGGAACATAAACAACAAGCGACAGAACCCCACC	MPLRTDALPAPKRGKGT*	CCAGGGCGAAGCTCT	mix2-2263-1_27	0.13234	0.0121951	0.0121951	0.407859	0.0361337	0.00587173	-0.0185185	-0.211382	-0.0740741	0	-0.0740741	-0.12963	-0.0248419	0	-0.0555556	-0.0185185	0	0	8.06156	5.80039	0.407859	3	8.78327	7.48204	0.917832	0.00645592	M	P	L	R	T	D	A	L	P	A	P	K	R	G	K	G	T	P	L
E1	ATGCCCTGACGGCTCACGTCCGACACGCCCTTTAACGCTGGAAGGGAACATAAACAACAAGCGACAGAACCCCACC	MP*	GGGGGGGCGGCCGGG	mix2-2263-1_27	-0.134615	-0.141026	0.407051																3.83416	2.75273	0.407051	2	3.90367	2.27714	0.982192	0.00403573	M	P																M	P
E2	ATGGCTCCGGGCAGTCCGCTTCACCTCGCGACGAAACGCGGGAAGGGAACATAACCAGAAAGCAAAAGCAGGAAGCC	MAPGSPLHLATKRGKGT*	ACTGAGAGGGGGGCT	mix2-2263-1_27	-0.047619	-0.0151515	0.406926	0.025974	0.0021645	-0.0454545	-0.030303	-0.0606061	-0.030303	-0.0151515	-0.0454545	-0.0454545	-0.0692641	-0.0151515	0	0	-0.0151515	0	15.14	9.43793	0.406926	2	10.7351	6.18082	1.41033	0.00827166	M	A	P	G	S	P	L	H	L	A	T	K	R	G	K	G	T	M	A
E1	ATGCGCCTATTCACGCCAGCCGGTGGGCCGCCGAAACGCGGGAAGGGAACATAAACAACAAGCGACAGAACCCCACC	MRLFTPAGGPPKRGKGT*	CATAGTGAGGCCTCG	mix2-2263-1_27	-0.0269151	0.0119048	0.137164	-0.0590062	0.406832	-0.0750518	0	-0.0196687	-0.0315735	-0.0217391	0.0357143	-0.0652174	-0.130435	0	0	-0.0217391	0.0119048	-0.130435	8.25819	6.6852	0.406832	4	7.48204	5.69286	1.10373	0.0061809	M	R	L	F	T	P	A	G	G	P	P	K	R	G	K	G	T	L	F
E1	ATGCGAAGATGCTCGAAACCACCTCTGTTCCATAAACGCGGGAAGGGAACATAAACAACAAGCGACAGAACCCCACC	MRRCSKPPLFHKRGKGT*	TATCCTACACATGAA	mix2-2263-1_27	0.0170973	0.0919453	0.405775	-0.0144377	0.00341945	-0.0357143	0	-0.0535714	-0.303571	0	-0.0535714	-0.0178571	0	-0.0178571	0	0.0106383	-0.0178571	-0.0144377	9.2413	8.25819	0.405775	2	9.10857	8.29531	1.01457	0.00676618	M	R	R	C	S	K	P	P	L	F	H	K	R	G	K	G	T	M	R
E1	ATGATGGTATACGTCACTCGGTCCCACGAGCATAAACGCGGGAAGGGAACATAAACAACAAGCGACAGAACCCCACC	MMVYVTRSHEHKRGKGT*	AAATAAAGAACGTCC	mix2-2263-1_27	0	0	0.0810811	0.027027	0.0540541	0.405405	0.189189	0.0752056	0.027027	0	0	-0.0869565	-0.190364	-0.0869565	-0.0434783	0	0.027027	-0.0434783	3.63753	3.63753	0.405405	5	3.74102	2.11449	0.972338	0.00390586	M	M	V	Y	V	T	R	S	H	E	H	K	R	G	K	G	T	Y	V
E1	ATGCCCTTCGGCCTCAATCAGCACAGTCCGCAGAAACGCGGGAAGGGAACATAAACAACAAGCGACAGAACCCCACC	MPFGLNQHSPQKRGKGT*	TCACAACGTGCCCTC	mix2-2263-1_27	0.0157658	0.027027	0.0540541	0.405405	-0.00225225	-0.0833333	-0.0416667	-0.0416667	-0.125	-0.0416667	0	-0.0416667	0	-0.0416667	-0.0416667	-0.0416667	0	0	3.63753	2.06455	0.405405	3	3.90367	2.27714	0.931824	0.00395622	M	P	F	G	L	N	Q	H	S	P	Q	K	R	G	K	G	T	P	F
E1	ATGGCGCCAACGACCTCGGGCAGCTTTCCGTGAAACGCGGGAAGGGAACATAAACAACAAGCGACAGAACCCCACC	MAPTTSGSFP*	GATCACCCGGGACCG	mix2-2263-1_27	0.0785988	-0.0254636	-0.0232558	0.405063	0.101119	0	0.0200177	-0.0465116	-0.0866941	-0.0169267	-0.365764								15.5333	10.5194	0.405063	3	13.9882	10.5724	1.11046	0.0089858	M	A	P	T	T	S	G	S	F	P								A	P
E1	ATGGGCGGCCCGGACATGCTTGGGATACAGGCGAAACGCGGGAAGGGAACATAAACAACAAGCGACAGAACCCCACC	MGGPDMLGIQAKRGKGT*	AGTCACCCAATCAAG	mix2-2263-1_27	-0.0161491	0.00567879	-0.0528838	0.00869565	0.404969	-0.023425	-0.0525288	-0.142857	-0.0612245	0	0.0173913	-0.00301686	-0.0612245	0.00869565	0.00869565	0	0	-0.0408163	11.3059	8.25819	0.404969	4	7.97	5.69286	1.41855	0.00689261	M	G	G	P	D	M	L	G	I	Q	A	K	R	G	K	G	T	G	P
E2	ATGTCGAGGCAAGTGGCTCGGACGCATCCAGTGAAACGCGGGAAGGGAACATAACCAGAAAGCAAAAGCAGGAAGCC	MSRQVARTHPVKRGKGT*	CAGGTCCGGAGGGCT	mix2-2263-1_27	0	0	0.0978142	0.0491803	-0.0672131	-0.0502732	0.404918	-0.11694	-0.0666667	0.0163934	-0.0333333	-0.0333333	0	-0.0333333	-0.0666667	0	-0.0666667	-0.0666667	5.99702	5.80039	0.404918	6	4.87959	4.87959	1.229	0.00491239	M	S	R	Q	V	A	R	T	H	P	V	K	R	G	K	G	T	V	A
E1	ATGTCCTTTAGATCGGGTCCACTGGTTTACAAACGCGGGAAGGGAACATAAACAACAAGCGACAGAACCCCACC	MSFRSGPLVYKRGKGT*	TATTCGTACTAATAA	mix2-2263-1_27	0.0965517	0.0229885	-0.0659004	0.404598	-0.016092	0.045977	-0.0214559	0	-0.0222222	-0.0222222	-0.0888889	-0.0444444	0	0	0	0	-0.288889		8.55312	6.58689	0.404598	3	7.31939	6.34347	1.16856	0.00617126	M	S	F	R	S	G	P	L	V	Y	K	R	G	K	G	T		S	F
A1	ATGCCAAATATCATTTCCTCCCTAAATCTTCAGAAACGCGGGAAGGGAACATAAACAACAAGCGACAGAACCCCACC	MPNIISSLNLQKRGKGT*	CTAGGTAAAGATTCG	mix2-2263-1_27	-0.0426213	0.0253757	0	0.40404	-0.0285785	-0.0184775	0	-0.0243902	-0.097561	0	-0.0243902	-0.0285785	-0.00418822	0.010101	-0.0487805	0	0	-0.0731707	9.73286	6.58689	0.40404	3	6.66878	3.90367	1.45947	0.00623013	M	P	N	I	I	S	S	L	N	L	Q	K	R	G	K	G	T	P	N
E1	ATGGAGGGGACGTACAGTATGAGTACCGGAGGTAAACGCGGGAAGGGAACATAAACAACAAGCGACAGAACCCCACC	MEGTYSMSTGGKRGKGT*	GGTGGCGAGGGGGGG	mix2-2263-1_27	0.116638	0	0.0377358	-0.242424	0.0377358	0.0188679	0.403659	-0.110349	-0.0417381	-0.030303	0.0377358	-0.151515	-0.0114351	0.00743282	0	-0.0417381	0	-0.030303	5.21052	4.12909	0.403659	6	5.36755	4.87959	0.970745	0.00483083	M	E	G	T	Y	S	M	S	T	G	G	K	R	G	K	G	T	Y	S
E2	ATGCTAGGCCTGCCTGTGTCCTTCACTACGTCCAAACGCGGGAAGGGAACATAACCAGAAAGCAAAAGCAGGAAGCC	MLGLPVSFTTSKRGKGT*	CGCCGTGCAGTGCCT	mix2-2263-1_27	0.0345369	0.401884	0.0141287	0.155416	0.010989	-0.0392465	-0.00784929	-0.0298273	-0.0816327	-0.0408163	-0.102041	-0.131868	-0.0408163	-0.0204082	-0.0408163	-0.0408163	0	-0.0408163	8.94637	7.17676	0.401884	1	7.97	6.66878	1.12251	0.00637471	M	L	G	L	P	V	S	F	T	T	S	K	R	G	K	G	T	-	M
E2	ATGAAATGGACGGCACTTGGTCCCGCATAAGTTAAACGCGGGAAGGGAACATAACCAGAAAGCAAAAGCAGGAAGCC	MKWTALGPA*	GGTCGCTGACGGGGG	mix2-2263-1_27	-0.0168307	0.398857	0.0447761	0.0895522	0.127977	0.0107971	-0.125437	0.0149254	-0.0425532	-0.51699									6.58689	5.99702	0.398857	1	7.64469	6.83143	0.861629	0.00569773	M	K	W	T	A	L	G	P	A									-	M
E1	ATGCCCCTGCTTGCAACGCCTGTACTCGCACCGAAACGCGGGAAGGGAACATAAACAACAAGCGACAGAACCCCACC	MPLLATPVLAPKRGKGT*	CCGGCTTTGGCTTGT	mix2-2263-1_27	0.188546	0.020592	0.0238095	0.398327	0	0.00868726	0	-0.0810811	-0.0421493	-0.0421493	0	-0.162162	-0.0151223	0	0	0	0	-0.162162	8.25819	4.91559	0.398327	3	6.01816	3.90367	1.37221	0.00566776	M	P	L	L	A	T	P	V	L	A	P	K	R	G	K	G	T	P	L
E1	ATGATAGATCCCCCTCGACTGCCGTCGCCATCTAAACGCGGGAAGGGAACATAAACAACAAGCGACAGAACCCCACC	MIDPPRLPSPSKRGKGT*	GAGGTCGCGCGCTTT	mix2-2263-1_27	0.04	0.04	0.177273	0.0133333	-0.575152	-0.0642424	0	0.39697	0	-0.0548485	0.0133333	0	0.0133333	0	0	0	0	0	7.37338	7.07845	0.39697	7	7.15673	7.15673	1.03027	0.0057513	M	I	D	P	P	R	L	P	S	P	S	K	R	G	K	G	T	R	L
E2	ATGGCCTCGTAGGCACGTCCGACTTCCGCCCCGCGCGGGAAGGGAACATAACCAGAAAGCAAAAGCAGGAAGCC	MAS*	CTTTTACACGTAACG	mix2-2263-1_27	-0.45977	-0.142857	0.0689655	0.395731															2.85104	2.26117	0.395731	3	3.41571	1.13857	0.834684	0.00344733	M	A	S															A	S
E1	ATGCCGTTGACCATTAGACGCCCCTCGGTGGGCAAACGCGGGAAGGGAACATAAACAACAAGCGACAGAACCCCACC	MPLTIRRPSVGKRGKGT*	TAGTGCCCCGGGGAA	mix2-2263-1_27	0.0827907	0.0232558	0	0.395349	0.222326	-0.496744	0	-0.04	0.0465116	0	0	-0.04	0.0465116	0	-0.08	0	0	-0.16	4.22741	3.53922	0.395349	3	4.06633	3.74102	1.03961	0.00408654	M	P	L	T	I	R	R	P	S	V	G	K	R	G	K	G	T	P	L
E1	ATGTGGGGTGCAAACCAACCATTACGGGGACCAAAACGCGGGAAGGGAACATAAACAACAAGCGACAGAACCCCACC	MWGANQPLRGPKRGKGT*	TTGGTTGGTGTCTAT	mix2-2263-1_27	-0.0874419	0.162791	0.0465116	0.395349	0.0465116	0.0697674	-0.04	0	0	0.0465116	-0.08	0	0	-0.2	-0.08	-0.16	-0.04	-0.08	4.22741	3.24429	0.395349	3	4.06633	2.7651	1.03961	0.00408654	M	W	G	A	N	Q	P	L	R	G	P	K	R	G	K	G	T	W	G
E1	ATGCTGCTACGTTAGGCGCGCCGCCCTCTGCCCAACGCGGGAAGGGAACATAAACAACAAGCGACAGAACCCCACC	MLLR*	AAGGCGTATTTGTCC	mix2-2263-1_27	-0.158533	0	-0.168893	-0.178571	0.39422														12.8788	11.0109	0.39422	4	9.10857	6.34347	1.41393	0.00726421	M	L	L	R														L	R
E1	ATGCAAACAAGACGCCCAGTTACTCTTACGGGGAAACGCGGGAAGGGAACATAAACAACAAGCGACAGAACCCCACC	MQTRRPVTLTGKRGKGT*	TCCTATCCTAGGTAT	mix2-2263-1_27	0.161654	0	0.392857	0	0.285714	0	0.0357143	0	0	0	0.0714286	0	-0.0526316	-0.105263	0	-0.105263	0	-0.684211	2.75273	2.16286	0.392857	2	3.09041	2.92776	0.890733	0.00328584	M	Q	T	R	R	P	V	T	L	T	G	K	R	G	K	G	T	M	Q
E1	ATGCTACGTCGCGTGGTAACTCGCTCATATTTCAAACGCGGGAAGGGAACATAAACAACAAGCGACAGAACCCCACC	MLRRVVTRSYFKRGKGT*	GTCCAATAGCTTTGG	mix2-2263-1_27	-0.0435897	0.392308	0.0461538	0	0.0461538	-0.0512821	0.0282051	0	0	-0.0666667	-0.0512821	-0.0666667	0	0	-0.0333333	0	0	-0.2	6.39026	5.60377	0.392308	1	4.87959	4.06633	1.30959	0.00485128	M	L	R	R	V	V	T	R	S	Y	F	K	R	G	K	G	T	-	M
A1	ATGAGTAAACATCGAGCGGGGGTCCCGGCCCCTAAACGCGGGAAGGGAACATAAACAACAAGCGACAGAACCCCACC	MSKHRAGVPAPKRGKGT*	TACAACAATCATTAA	mix2-2263-1_27	0.011324	0.392276	0.190476	0.0952381	-0.0243902	0.0220674	-0.00058072	-0.0998839	0	-0.0124855	-0.134437	-0.110046	0	-0.0243902	-0.0368757	0	0	-0.219512	8.25819	7.96325	0.392276	1	6.66878	6.18082	1.23834	0.00575685	M	S	K	H	R	A	G	V	P	A	P	K	R	G	K	G	T	-	M
A1	ATGGGTCCGAGGCATAGATAAGCCAAAGTTAGCAAACGCGGGAAGGGAACATAAACAACAAGCGACAGAACCCCACC	MGPRHR*	GTCGGGGATCCTCCG	mix2-2263-1_27	-0.166925	0.0350097	-0.0483559	0.392263	-0.0119923	-0.0545455	0												9.2413	5.40715	0.392263	3	8.94592	3.74102	1.03302	0.00650549	M	G	P	R	H	R												G	P
E2	ATGGGACAGCCCGCAGCGGGGGGTAAACCTGGTAAACGCGGGAAGGGAACATAACCAGAAAGCAAAAGCAGGAAGCC	MGQPAAGGKPGKRGKGT*	CGTGGACCAGCCCGG	mix2-2263-1_27	0	0	0	0	0	0	0.389984	0.046798	-0.23919	-0.0498084	-0.0210728	-0.0224412	0.00492611	-0.0541872	-0.0101259	-0.00437876	0.00355775	-0.0123153	17.1062	17.1062	0.389984	6	20.4943	19.8437	0.834684	0.00999134	M	G	Q	P	A	A	G	G	K	P	G	K	R	G	K	G	T	A	A
E1	ATGCGGCAGAGAAGGTGGTCCACTAAATGCCCTAAACGCGGGAAGGGAACATAAACAACAAGCGACAGAACCCCACC	MRQRRWSTKCPKRGKGT*	AGTATTACGCCGATT	mix2-2263-1_27	0.0280992	0.0165289	0.132231	0.38843	-0.0727273	-0.0214876	-0.00991735	-0.046281	-0.0380165	-0.046281	-0.0727273	-0.100826	-0.0545455	-0.00991735	0.0165289	0	-0.0181818	-0.0909091	11.8957	8.74975	0.38843	3	8.94592	6.83143	1.32974	0.00695064	M	R	Q	R	R	W	S	T	K	C	P	K	R	G	K	G	T	R	Q
E2	ATGCCACTCGAGCCAGAGGCAGTGCCCCCCCGGAAACGCGGGAAGGGAACATAACCAGAAAGCAAAAGCAGGAAGCC	MPLEPEAVPPRKRGKGT*	GTATTGGGGACCGTG	mix2-2263-1_27	-0.0663421	-0.0779063	0.169811	0.388314	0.0188679	-0.0967742	-0.0967742	-0.16129	0	-0.0967742	0	0.0188679	0	0	0	0	0	0	5.21052	3.53922	0.388314	3	5.04225	3.09041	1.03337	0.00456054	M	P	L	E	P	E	A	V	P	P	R	K	R	G	K	G	T	P	L
E2	ATGAGTCAACTCACACCTGTCTTCTGGACGGTGAAACGCGGGAAGGGAACATAACCAGAAAGCAAAAGCAGGAAGCC	MSQLTPVFWTVKRGKGT*	GGGGCGGGTACAAGA	mix2-2263-1_27	-0.0571429	0.387755	0.244898	-0.105442	0	0.0612245	0	-0.0795918	-0.00544218	-0.0333333	0	-0.0129252	-0.0666667	-0.0333333	0	0	-0.1	-0.2	4.81728	4.12909	0.387755	1	4.87959	3.90367	0.987229	0.00440398	M	S	Q	L	T	P	V	F	W	T	V	K	R	G	K	G	T	-	M
E1	ATGATGAACCCAGACAGGCTCCGATGAGATGGTAACGCGGGAAGGGAACATAAACAACAAGCGACAGAACCCCACC	MMNPDRLR*	GCAGGGAACCGTCAG	mix2-2263-1_27	-0.0628019	0.031746	-0.0410628	-0.0276052	0.387509	0.089372	-0.0434783	-0.15804	-0.15804										6.19364	5.50546	0.387509	4	7.48204	6.18082	0.827801	0.00539892	M	M	N	P	D	R	L	R										N	P
E1	ATGAGAAAACACAGGAGCGCATACACCTGGGTTAAACGCGGGAAGGGAACATAAACAACAAGCGACAGAACCCCACC	MRKHRSAYTWVKRGKGT*	GTCCCCATAGATCCC	mix2-2263-1_27	0.0358423	0.387097	0.0967742	0.129032	0.00896057	0	-0.0555556	0	0.0322581	-0.0555556	0	-0.0555556	-0.0555556	0	0	0	0	-0.412186	3.04766	2.26117	0.387097	1	2.92776	2.11449	1.04096	0.0032845	M	R	K	H	R	S	A	Y	T	W	V	K	R	G	K	G	T	-	M
A1	ATGATACAACATTCACAAGATGCACAGATGCCCAAACGCGGGAAGGGAACATAAACAACAAGCGACAGAACCCCACC	MIQHSQDAQMPKRGKGT*	AAGAATTTCTCTTAC	mix2-2263-1_27	0.0934343	0.0707071	0.386364	0.0311448	0.00841751	-0.125421	0	0.0227273	-0.0513468	0.0227273	-0.037037	-0.0143098	-0.037037	-0.037037	0	-0.037037	0	-0.185185	4.32572	3.44091	0.386364	2	4.39163	3.41571	0.984991	0.00411565	M	I	Q	H	S	Q	D	A	Q	M	P	K	R	G	K	G	T	M	I
E1	ATGCGTGTACCGTGCATTAAACCATTTATCGAGAAACGCGGGAAGGGAACATAAACAACAAGCGACAGAACCCCACC	MRVPCIKPFIEKRGKGT*	GGCGGGAGGCGGGGT	mix2-2263-1_27	0.136364	0.122054	0	0.159091	0.386364	-0.148148	0.0227273	-0.0740741	0.0395623	-0.185185	0	-0.0883838	-0.037037	-0.0740741	0	0	0	-0.259259	4.32572	3.73585	0.386364	4	4.39163	4.39163	0.984991	0.00411565	M	R	V	P	C	I	K	P	F	I	E	K	R	G	K	G	T	V	P
E2	ATGTCCGCACCTACCCGGTCTGCATTTCGCCCGAAACGCGGGAAGGGAACATAACCAGAAAGCAAAAGCAGGAAGCC	MSAPTRSAFRPKRGKGT*	TCTTCGCCGCGAGGC	mix2-2263-1_27	0.138158	0.0526316	0.0877193	0.157895	0.385965	0	0	-0.125	0	0	-0.0416667	-0.107456	-0.0833333	0	-0.0833333	-0.0833333	0.0175439	-0.232456	5.60377	4.12909	0.385965	4	3.90367	3.09041	1.43551	0.00428977	M	S	A	P	T	R	S	A	F	R	P	K	R	G	K	G	T	A	P
E1	ATGGGCCTGAGGCGGAAGCCCACTCAGTCTTTCAAACGCGGGAAGGGAACATAAACAACAAGCGACAGAACCCCACC	MGLRRKPTQSFKRGKGT*	TTTGAAGAAGATGCT	mix2-2263-1_27	-0.00731707	0	0	0.384756	-0.10061	-0.0762195	-0.0756098	0	0	0	-0.025	0	-0.025	0	-0.025	0	0	-0.05	8.06156	5.70208	0.384756	3	6.50612	4.55429	1.23907	0.00556416	M	G	L	R	R	K	P	T	Q	S	F	K	R	G	K	G	T	G	L
E2	ATGCTGGAAGCCGTGCGCCTCCTGCGCCAGCGCAAACGCGGGAAGGGAACATAACCAGAAAGCAAAAGCAGGAAGCC	MLEAVRLLRQRKRGKGT*	TGAGCCAGGTGCTGA	mix2-2263-1_27	0.339161	-0.013986	0.108392	0	0.384615	0	0	0	-0.136364	-0.0909091	0	-0.181818	-0.0909091	-0.0454545	-0.0909091	0	0	-0.181818	3.83416	2.35948	0.384615	4	3.57837	3.41571	1.07148	0.00371471	M	L	E	A	V	R	L	L	R	Q	R	K	R	G	K	G	T	E	A
E1	ATGATGTAGCCTCGGTTTCCACCACCGCGACAAAACGGGAAGGGAACATAAACAACAAGCGACAGAACCCCACC	MM*	GCGGACCAAAGCTGC	mix2-2263-1_27	-0.145161	0.383226	-0.0445161																4.91559	2.45779	0.383226	1	5.04225	1.78918	0.974881	0.00442253	M	M																-	M
E2	ATGCCCGGGCGCCATTACCCTCGTCGACCCTCAAAACGCGGGAAGGGAACATAACCAGAAAGCAAAAGCAGGAAGCC	MPGRHYPRRPSKRGKGT*	CCAGGCACGAGCCAC	mix2-2263-1_27	-0.114488	-0.0952381	0.0638298	0.382979	0.0800405	-0.0263425	0.0212766	-0.047619	0	-0.0952381	0.0212766	0	0	-0.0952381	0	-0.047619	0	-0.047619	4.62065	2.94935	0.382979	3	3.41571	1.78918	1.35276	0.0038582	M	P	G	R	H	Y	P	R	R	P	S	K	R	G	K	G	T	P	G
E1	ATGCGACTACCCAAAGTCCCTGCTCCTGGCTACAAACGCGGGAAGGGAACATAAACAACAAGCGACAGAACCCCACC	MRLPKVPAPGYKRGKGT*	TATCTACATATATAT	mix2-2263-1_27	0.180328	-0.0669399	0.382969	0	0.037796	-0.00637523	0	-0.0277778	-0.0277778	-0.0277778	-0.0833333	-0.0555556	-0.0555556	-0.0277778	-0.0277778	0	0	-0.166667	5.99702	4.91559	0.382969	2	5.85551	5.69286	1.02417	0.00490824	M	R	L	P	K	V	P	A	P	G	Y	K	R	G	K	G	T	M	R
E1	ATGCCCGGAGTGTATTGCGGTTGCCAGCGGTGTAAACGCGGGAAGGGAACATAAACAACAAGCGACAGAACCCCACC	MPGVYCGCQRCKRGKGT*	GGAGTTTATAGTTGC	mix2-2263-1_27	0.125668	0.026738	0.0294118	0.382353	0	-0.0454545	0	0	-0.0160428	0	-0.0614973	-0.122995	0	-0.0454545	0	0	0	0	3.3426	2.16286	0.382353	3	3.57837	1.78918	0.934113	0.00354344	M	P	G	V	Y	C	G	C	Q	R	C	K	R	G	K	G	T	P	G
E2	ATGTCCGCACGTTAGTCGGACCGGCACCCGCCCAAACGCGGGAAGGGAACATAACCAGAAAGCAAAAGCAGGAAGCC	MSAR*	GGAGATTGGCCAAGA	mix2-2263-1_27	-0.244118	0.0117647	-0.029902	-0.00906863	0.381863														8.3565	4.12909	0.381863	4	7.80735	1.95184	1.07034	0.00589732	M	S	A	R														A	R
A1	ATGACTCGCGCCCGACATCCGCCGCAATTTTATAAACGCGGGAAGGGAACATAAACAACAAGCGACAGAACCCCACC	MTRARHPPQFYKRGKGT*	GTCTCGCCGGCATGC	mix2-2263-1_27	0.00327576	-0.0080405	-0.0217391	0.381477	-0.016081	-0.222156	-0.0652174	-0.0217391	-0.0217391	0	-0.0217391	0	0	0	0	0.0136986	0	0	7.17676	6.6852	0.381477	3	7.48204	6.99408	0.959198	0.0055559	M	T	R	A	R	H	P	P	Q	F	Y	K	R	G	K	G	T	T	R
A2	ATGATTGATAAGATTCCCTTTACTCATCCAACAAAACGCGGGAAGGGAACATAACCAGAAAGCAAAAGCAGGAAGCC	MIDKIPFTHPTKRGKGT*	GAGCCATTACAGGAA	mix2-2263-1_27	-0.095018	-0.0117647	0.381212	-0.0364346	-0.0184274	-0.0435174	-0.014886	-0.0368547	0.00510204	-0.0117647	0	0	-0.0235294	0	0	-0.0352941	0	-0.0470588	19.2691	12.4856	0.381212	2	13.8255	7.48204	1.39374	0.00899183	M	I	D	K	I	P	F	T	H	P	T	K	R	G	K	G	T	M	I
E2	ATGTCTCCGGTCTTGGTAGTCCAGCACCTCGCCAAACGCGGGAAGGGAACATAACCAGAAAGCAAAAGCAGGAAGCC	MSPVLVVQHLAKRGKGT*	CAGCAGCCCCAAGCA	mix2-2263-1_27	-0.131773	0.0504926	0.0517241	0.0517241	0.0295567	0.37931	-0.00123153	-0.0541872	-0.0184729	0	-0.0714286	-0.107143	0	0	-0.107143	0	0	-0.0714286	5.70208	4.62065	0.37931	5	4.55429	3.09041	1.25203	0.00443923	M	S	P	V	L	V	V	Q	H	L	A	K	R	G	K	G	T	V	L
E1	ATGATGGGATACACGCGCTTCATCCTACCCCTGAAACGCGGGAAGGGAACATAAACAACAAGCGACAGAACCCCACC	MMGYTRFILPLKRGKGT*	TGGGAGAGTGCTCGT	mix2-2263-1_27	-0.078573	0.0776703	0.0165485	0.0255319	0.378723	0.0340426	-0.00636149	-0.0292285	-0.0542016	-0.020202	-0.010101	-0.0563507	-0.0217924	-0.020202	-0.0159467	-0.00743606	-0.010101	-0.181818	23.1033	18.3843	0.378723	4	16.1027	11.2231	1.43475	0.00987782	M	M	G	Y	T	R	F	I	L	P	L	K	R	G	K	G	T	G	Y
E2	ATGAGACTAAAGCGGCCCGCACCCGTGTCCCACAAACGCGGGAAGGGAACATAACCAGAAAGCAAAAGCAGGAAGCC	MRLKRPAPVSHKRGKGT*	CAGTTCCGCAGCCCG	mix2-2263-1_27	0.189189	0.0540541	0.17455	0.378378	0	-0.125	0	-0.0833333	0	0.027027	0.0540541	-0.125	-0.0416667	0.0123874	0	0.027027	0	-0.5	3.63753	2.94935	0.378378	3	3.90367	3.74102	0.931824	0.00369247	M	R	L	K	R	P	A	P	V	S	H	K	R	G	K	G	T	R	L
A1	ATGAAGACCGACAACACACCACGCCACGGCACAAAACGCGGGAAGGGAACATAAACAACAAGCGACAGAACCCCACC	MKTDNTPRHGTKRGKGT*	CAAGCACACCGGC	mix2-2263-1_27	-0.402778	0	0.136111	0.158333	0	0.377778	0	0.0222222	-0.0833333	-0.0416667	-0.0833333	-0.0416667	-0.0416667	0	0	0	0	0	4.42403	3.44091	0.377778	5	3.90367	1.46388	1.1333	0.00391037	M	K	T	D	N	T	P	R	H	G	T	K	R	G	K	G	T	D	N
E1	ATGAGTTCAGCCGTTGGACTTTATGTTCGGAACAAACGCGGGAAGGGAACATAAACAACAAGCGACAGAACCCCACC	MSSAVGLYVRNKRGKGT*	ATTATTGTAACTATT	mix2-2263-1_27	0.158537	0	0.37758	0.10272	0.0121951	0	0.10272	-0.0140713	0	-0.00703565	-0.0140713	-0.0192308	-0.0961538	-0.0961538	-0.0192308	-0.0192308	-0.0192308	-0.442308	8.06156	6.6852	0.37758	2	8.45796	8.29531	0.953133	0.00590912	M	S	S	A	V	G	L	Y	V	R	N	K	R	G	K	G	T	M	S
E1	ATGCGAACAGGGAACCGAGTAATGTTCAGCTTAAAACGCGGGAAGGGAACATAAACAACAAGCGACAGAACCCCACC	MRTGNRVMFSLKRGKGT*	CCGTTATTTAATTTT	mix2-2263-1_27	0.142857	-0.0277778	0.376984	0.0277778	0.206349	0	0.015873	0	0	0	0.015873	-0.0396825	0.015873	-0.0714286	-0.0357143	0	-0.107143	-0.535714	6.19364	5.21052	0.376984	2	4.55429	4.55429	1.35996	0.00452321	M	R	T	G	N	R	V	M	F	S	L	K	R	G	K	G	T	M	R
E1	ATGACTAGGCCGGCCGCGCTGATGAGGTACCACAAACGCGGGAAGGGAACATAAACAACAAGCGACAGAACCCCACC	MTRPAALMRYHKRGKGT*	GCCGGGGTGGCCGCG	mix2-2263-1_27	-0.034632	0.0613276	0.376623	-0.034632	0.0555556	-0.0021645	-0.010101	-0.0699856	-0.049062	-0.023088	-0.038961	-0.0519481	-0.0180375	-0.012987	-0.025974	-0.038961	-0.038961	-0.0310245	12.3873	9.43793	0.376623	2	12.5243	8.94592	0.989061	0.00754922	M	T	R	P	A	A	L	M	R	Y	H	K	R	G	K	G	T	M	T
E2	ATGGCCAGGCTCTCTCCGCCTGGCGGTACGTACAAACGCGGGAAGGGAACATAACCAGAAAGCAAAAGCAGGAAGCC	MARLSPPGGTYKRGKGT*	GGTGCGGCGCCCCCC	mix2-2263-1_27	-0.212611	-0.0350877	0	0	0.376238	0.190377	0.00990099	-0.0526316	-0.120549	-0.0526316	-0.0350877	0	-0.0526316	0	0	0.00990099	-0.0175439	-0.00764287	9.92949	6.29195	0.376238	4	9.27122	3.90367	1.071	0.00644502	M	A	R	L	S	P	P	G	G	T	Y	K	R	G	K	G	T	R	L
E2	ATGGCAGCTTATACCACCGGGCGCAGTCGAACGAAACGCGGGAAGGGAACATAACCAGAAAGCAAAAGCAGGAAGCC	MAAYTTGRSRTKRGKGT*	CCCGGGCCAGATAAC	mix2-2263-1_27	0	0	0	0.22449	0.122449	0	0.0408163	0.374445	-0.173913	0.0204082	-0.217391	-0.0434783	-0.130435	0	-0.0869565	0	-0.0434783	-0.0434783	4.81728	4.81728	0.374445	7	3.74102	3.57837	1.28769	0.0039259	M	A	A	Y	T	T	G	R	S	R	T	K	R	G	K	G	T	T	G
E2	ATGGCCATTTCCCTCTTCATTGCGCTGGCGCGCAAACGCGGGAAGGGAACATAACCAGAAAGCAAAAGCAGGAAGCC	MAISLFIALARKRGKGT*	CCACCCCCGACAGAG	mix2-2263-1_27	0.00730994	0.373294	0.0341131	0.1077	-0.00536062	0.0102339	-0.0584795	-0.156433	-0.140351	-0.111111	0	-0.0185185	0.0131579	0	0	0	0	0	7.47169	6.58689	0.373294	1	8.78327	7.31939	0.850674	0.00577518	M	A	I	S	L	F	I	A	L	A	R	K	R	G	K	G	T	-	M
E2	ATGCCGGAGCCGTGGACCGCCACTCTGCCCCACAAACGCGGGAAGGGAACATAACCAGAAAGCAAAAGCAGGAAGCC	MPEPWTATLPHKRGKGT*	AGTCGGTCGCGGACC	mix2-2263-1_27	0.154762	0.0178571	0.373016	-0.047619	0.0218254	0	-0.103175	-0.0555556	-0.0138889	-0.0694444	-0.0555556	-0.0555556	-0.0277778	-0.0833333	-0.0138889	0	0	-0.0277778	12.3873	6.6852	0.373016	2	11.711	7.97	1.05775	0.00732732	M	P	E	P	W	T	A	T	L	P	H	K	R	G	K	G	T	M	P
E1	ATGGCATATTGGCAGGCTCCATCCCATGGCTCGAAACGCGGGAAGGGAACATAAACAACAAGCGACAGAACCCCACC	MAYWQAPSHGSKRGKGT*	GCCGGGGTGGAGGGA	mix2-2263-1_27	-0.0562935	0	0.137255	0.372549	0.137255	0.144213	0	0	-0.0967742	-0.0253004	0	0	-0.129032	0	-0.0967742	0	-0.0322581	-0.193548	5.0139	4.32572	0.372549	3	5.04225	3.25306	0.994378	0.00432502	M	A	Y	W	Q	A	P	S	H	G	S	K	R	G	K	G	T	A	Y
E2	ATGTACAACAAGAGCTGACACAAGTAACTAATAAACGCGGGAAGGGAACATAACCAGAAAGCAAAAGCAGGAAGCC	MYNKS*	CACCTGTTCGGGGGA	mix2-2263-1_27	0.0944444	-0.116667	0.133333	0.372222	-0.0277778	-0.205556													4.42403	3.3426	0.372222	3	3.25306	2.7651	1.35996	0.0036471	M	Y	N	K	S													Y	N
A2	ATGCATCAAATGTAGACAGGCGCCCGCGAGGGCAAACGCGGAAGGGAACATAACCAGAAAGCAAAAGCAGGAAGCC	MHQM*	CCGGGGAGGAGGGGC	mix2-2263-1_27	-0.223813	-0.0229713	-0.00379523	0.00298456	0.372202														70.9811	41.7825	0.372202	4	61.9708	22.6088	1.1454	0.0204197	M	H	Q	M														Q	M
E2	ATGTTCGTGTGTGACCTGTAGCCCCTCGGCACTAAACGCGGGAAGGGAACATAACCAGAAAGCAAAAGCAGGAAGCC	MFVCDL*	ACGATGATGGGCACA	mix2-2263-1_27	-0.0593338	0.0612422	0.0802394	-0.0490111	0.371704	-0.0719119	-0.283744												12.8788	10.716	0.371704	4	14.3135	11.0604	0.899771	0.0078476	M	F	V	C	D	L												V	C
A2	ATGTTTAAAACGCAAACGAGACACGCGTCAGTCAAACGCGGGAAGGGAACATAACCAGAAAGCAAAAGCAGGAAGCC	MFKTQTRHASVKRGKGT*	GGGACGCCCCCCTAG	mix2-2263-1_27	0.0125336	0.0116777	0.0444485	0.147224	0.370629	0.0825385	-0.212032	-0.0583272	-0.045977	0	-0.0406579	-0.0238445	-0.0114943	-0.0344828	-0.0689655	0	-0.0574713	-0.09281	18.4826	17.4012	0.370629	4	14.1508	13.1749	1.30612	0.00869385	M	F	K	T	Q	T	R	H	A	S	V	K	R	G	K	G	T	K	T
A1	ATGACGCTAAAGAGACTAGAAAAAAGAGCCATCAAACGCGGGAAGGGAACATAAACAACAAGCGACAGAACCCCACC	MTLKRLEKRAIKRGKGT*	TTTTTATTTCGTTTC	mix2-2263-1_27	0.0147059	0.0882353	0.0588235	0.370588	0.00882353	-0.1	-0.1	0	0	0	0	0	0	0	0	0	-0.05	-0.25	3.3426	2.26117	0.370588	3	3.25306	2.11449	1.02752	0.00333727	M	T	L	K	R	L	E	K	R	A	I	K	R	G	K	G	T	T	L
A1	ATGAGACTGATGTGGACATACACTCTGTTGGCTAAACGCGGGAAGGGAACATAAACAACAAGCGACAGAACCCCACC	MRLMWTYTLLAKRGKGT*	AATGCCCTGATCCTG	mix2-2263-1_27	0.00687831	0.0253968	0.0455026	0.128042	0.37037	0.0539683	-0.0571429	-0.0386243	0.00846561	-0.0285714	-0.171429	-0.0285714	-0.0571429	0	0	0	-0.0285714	-0.228571	5.30883	4.81728	0.37037	4	5.69286	5.2049	0.932543	0.00453711	M	R	L	M	W	T	Y	T	L	L	A	K	R	G	K	G	T	L	M
E1	ATGTCGCGTCGGATCGAGTTCATTCACGCCCACAAACGCGGGAAGGGAACATAAACAACAAGCGACAGAACCCCACC	MSRRIEFIHAHKRGKGT*	AACCATGCCCAACAC	mix2-2263-1_27	0.0408163	0.12321	0.36887	0.0925982	0.0306122	0.159306	0.00548279	0	-0.0149254	-0.134328	-0.313433	-0.0597015	-0.0746269	-0.0597015	-0.0597015	-0.0298507	-0.0298507	-0.0447761	9.63455	9.2413	0.36887	2	10.8978	10.8978	0.884086	0.00657394	M	S	R	R	I	E	F	I	H	A	H	K	R	G	K	G	T	M	S
A2	ATGCTAAACACGATCTAACAGCACCAGCACCCCAAACGCGGGAAGGGAACATAACCAGAAAGCAAAAGCAGGAAGCC	MLNTI*	AGTAGGGGGGAACGG	mix2-2263-1_27	-0.146298	-0.0985517	-0.0599552	-0.0323002	-0.019596	0.368518													75.2085	64.0993	0.368518	5	89.6218	63.1094	0.839176	0.0229894	M	L	N	T	I													T	I
E1	ATGACATTTCCAGTCTCGTAACCCTGCGCATTGAAACGCGGGAAGGGAACATAAACAACAAGCGACAGAACCCCACC	MTFPVS*	CCGTGCCCGGGCCGG	mix2-2263-1_27	0.150725	0	0.0202899	0.0217391	0.042029	0.368116	-0.157971												4.52234	3.53922	0.368116	5	4.87959	4.55429	0.926787	0.00410216	M	T	F	P	V	S												P	V
E2	ATGCGCCTGCCAGGGGGCTCGAATCGCACGTTCAAACGCGGGAAGGGAACATAACCAGAAAGCAAAAGCAGGAAGCC	MRLPGGSNRTFKRGKGT*	CGAACATCTATGGGG	mix2-2263-1_27	0.0109023	0	0.0394737	0.0526316	0	0.037218	-0.0462406	0.367669	0	0.0394737	-0.0154135	0	0	0	0	-0.142857	0	-0.0285714	7.47169	7.17676	0.367669	7	5.69286	3.74102	1.31247	0.00499206	M	R	L	P	G	G	S	N	R	T	F	K	R	G	K	G	T	G	S
E1	ATGAGGGATCTTGCTATTGTCTATTACCTGACGAAACGCGGGAAGGGAACATAAACAACAAGCGACAGAACCCCACC	MRDLAIVYYLTKRGKGT*	CTCTAAGATTAATGA	mix2-2263-1_27	0.199161	0.367626	0.028777	0.100719	0.0745803	0.0215827	-0.0261391	-0.0378897	-0.116667	-0.0333333	-0.0428058	-0.142806	-0.0428058	-0.0333333	0	-0.05	0	-0.25	13.6653	10.716	0.367626	1	9.75918	9.43388	1.40025	0.00704085	M	R	D	L	A	I	V	Y	Y	L	T	K	R	G	K	G	T	-	M
E1	ATGATGCTGCCGCTCGTGCGTGTTCCAGTGCTCAAACGCGGGAAGGGAACATAAACAACAAGCGACAGAACCCCACC	MMLPLVRVPVLKRGKGT*	GTTCTACAGACAATC	mix2-2263-1_27	0.00604686	0.0445956	0.122449	0.0241875	0.367347	0.0816327	0.0204082	0	-0.111111	0	-0.222222	-0.148148	-0.037037	0	-0.0740741	0	0	0	4.81728	3.53922	0.367347	4	4.39163	2.92776	1.09692	0.00404194	M	M	L	P	L	V	R	V	P	V	L	K	R	G	K	G	T	L	P
E2	ATGTGTGGGCTGTAGAGCCTCCAACTCGCTAGGAAACGCGGGAAGGGAACATAACCAGAAAGCAAAAGCAGGAAGCC	MCGL*	CGGCGAGGGCCTGG	mix2-2263-1_27	-0.372436	0	0.00943396	0.00943396	0.365874														10.421	5.0139	0.365874	4	7.48204	0.813265	1.39281	0.00596182	M	C	G	L														G	L
A1	ATGAAAACACAGAGAAAAATACACTACGATTCCAAACGCGGGAAGGGAACATAAACAACAAGCGACAGAACCCCACC	MKTQRKIHYDSKRGKGT*	AACCGTAATGGTTCG	mix2-2263-1_27	0.0666109	0.0356745	0.365663	0.0613155	-0.0186734	0.00696767	-0.0738573	0.0217391	0	-0.0769231	-0.0512821	-0.132107	0	0	0	0	0	-0.205128	9.04468	6.58689	0.365663	2	6.34347	5.04225	1.42583	0.00543286	M	K	T	Q	R	K	I	H	Y	D	S	K	R	G	K	G	T	M	K
A1	ATGGTATATTAGCGATAACCCACATCGCTGGCTAACGCGGGAAGGGAACATAAACAACAAGCGACAGAACCCCACC	MVY*	GGCACGCCACTTCAT	mix2-2263-1_27	-0.190548	-0.0607652	-0.0857714	0.365591															9.14299	4.71896	0.365591	3	6.99408	2.27714	1.30725	0.00561205	M	V	Y															V	Y
E1	ATGTCACCGCCCGAGTCTGAACGCGACACCGGAAAACGCGGGAAGGGAACATAAACAACAAGCGACAGAACCCCACC	MSPPESERDTGKRGKGT*	CTTGTTGAGTGTCTC	mix2-2263-1_27	-0.0901467	0.0188679	-0.110412	0.365479	-0.203354	0	0	0.000698812	0	0	0	0.0188679	0	0	0	0	0	0	5.21052	4.52234	0.365479	3	4.39163	3.41571	1.18647	0.00411751	M	S	P	P	E	S	E	R	D	T	G	K	R	G	K	G	T	S	P
E2	ATGGCGCCTCCTAACGAATAGGTCGCATGGCTAAACGCGGGAAGGGAACATAACCAGAAAGCAAAAGCAGGAAGCC	MAPPNE*	GCGCGTCTGACAGCG	mix2-2263-1_27	-0.252941	0	0.00882353	0.364706	0.0294118	0	-0.1												3.3426	2.85104	0.364706	3	3.25306	1.95184	1.02752	0.0032843	M	A	P	P	N	E												A	P
E1	ATGGATGGAAATACACCCATTTGCCATACCTGCAAACGCGGGAAGGGAACATAAACAACAAGCGACAGAACCCCACC	MDGNTPICHTCKRGKGT*	GGGGGCGCGCCACCG	mix2-2263-1_27	0.195853	0.112903	0.364055	0.0645161	0	0.0322581	-0.0357143	-0.142857	-0.214286	0	0	-0.0552995	0	-0.0714286	0	0	0	-0.25	6.09533	4.03078	0.364055	2	4.55429	3.90367	1.33837	0.0043471	M	D	G	N	T	P	I	C	H	T	C	K	R	G	K	G	T	M	D
E1	ATGTGTCGTCGCCTGTTCACCCGCTTGCGTCCAAAACGCGGGAAGGGAACATAAACAACAAGCGACAGAACCCCACC	MCRRLFTRLRPKRGKGT*	GCTTACCTGCTACCA	mix2-2263-1_27	0.0654232	0.102439	0.0352941	0.105882	0.363845	0.0352941	-0.0487805	-0.0731707	-0.0740316	-0.0731707	-0.0487805	-0.219512	-0.097561	0	-0.0243902	-0.0243902	0	-0.0243902	8.3565	6.58689	0.363845	4	6.66878	5.69286	1.25308	0.00535866	M	C	R	R	L	F	T	R	L	R	P	K	R	G	K	G	T	R	R
E1	ATGGACAAACGGTCGTGCGCGAGGATCGCACAGAAACGCGGGAATGGAACATAAACAACAAGCGACAGAACCCCACC	MDKRSCARIAQKRGNGT*	GAAACCGTGGGTCGT	mix2-2263-1_27	0.307432	0.0123874	0.363739	0.027027	-0.13964	0	-0.0146396	0	-0.0416667	0.027027	-0.0416667	0	0	-0.0416667	0	-0.0416667	-0.0833333	-0.208333	3.63753	2.06455	0.363739	2	3.90367	2.92776	0.931823	0.00354961	M	D	K	R	S	C	A	R	I	A	Q	K	R	G	N	G	T	M	D
E1	ATGCGCGCGACCATAAGCTTACCGCGGATGCGCAAACGCGGGAAGGGAACATAAACAACAAGCGACAGAACCCCACC	MRATISLPRMRKRGKGT*	AGATGAACTCCGTTT	mix2-2263-1_27	0.0848485	0.0727273	0.363636	0	0.2	0.0212121	0.0181818	-0.0454545	0	0	-0.0333333	-0.3	-0.166667	-0.0666667	-0.0151515	-0.0333333	0	-0.1	5.40715	4.22741	0.363636	2	4.87959	4.22898	1.10811	0.00427619	M	R	A	T	I	S	L	P	R	M	R	K	R	G	K	G	T	M	R
E2	ATGCGCGGCCGCCCCCAACACGTATCCCCCTGGAAACGCGGGAAGGGAACATAACCAGAAAGCAAAAGCAGGAAGCC	MRGRPQHVSPWKRGKGT*	CCGGCGGCCGGCCCC	mix2-2263-1_27	-0.0909091	0.0757576	0.181818	0.363636	0.0151515	-0.0454545	-0.0454545	-0.166667	-0.0454545	0	-0.136364	-0.0151515	-0.0454545	0	0	-0.0454545	0	0	3.24429	2.65442	0.363636	3	3.57837	2.60245	0.906639	0.00333984	M	R	G	R	P	Q	H	V	S	P	W	K	R	G	K	G	T	R	G
E1	ATGCAAGCTTCGTCTCCGCCCCGTCTAGAGTTCAATCGCGGGAAGGGAACATAAACAACAAGCGACAGAACCCCACC	MQASSPPRLEFNRGKGT*	GGAATAAACCTGA	mix2-2263-1_27	0.136364	0.0151515	-0.030303	0.151515	0.363636	0	-0.242424	-0.030303	0	-0.0606061	0	-0.030303	-0.030303	-0.030303	-0.0606061	0	0	-0.151515	6.48858	4.03078	0.363636	4	5.36755	4.06633	1.20885	0.00464893	M	Q	A	S	S	P	P	R	L	E	F	N	R	G	K	G	T	A	S
E1	ATGCCGCGACGGGACGCTCCACGTACATGCGCCAAACGCGGGAAGGGAACATAAACAACAAGCGACAGAACCCCACC	MPRRDAPRTCAKRGKGT*	GCAGCCGGGACAATG	mix2-2263-1_27	0.135084	-0.00187617	0.363508	-0.103189	-0.12242	0	-0.0576923	-0.0384615	0	0	-0.0384615	0.0121951	0.0121951	-0.0576923	0.0121951	-0.0384615	0	-0.0576923	8.06156	5.11221	0.363508	2	8.45796	6.34347	0.953133	0.0056889	M	P	R	R	D	A	P	R	T	C	A	K	R	G	K	G	T	M	P
O1	ATGTATAGGCGACACCTGCCGGCTCCCGCATGCAAACGCGGGAAGGGAACATAAACAACAAGCGACAGAACCCCACC	MYRRHLPAPACKRGKGT*	AACTCAGCGCTTGAA	mix2-2263-1_27	0.0709623	0.000740619	0.0377898	0.362803	0.0186435	0.00503804	-0.0133586	-0.0133586	-0.0461195	-0.00176468	-0.0196584	-0.110636	-0.0151233	-0.016129	-0.0461195	-0.00403226	-0.0282258	-0.153226	43.3555	25.0695	0.362803	3	40.338	25.0486	1.07481	0.0150785	M	Y	R	R	H	L	P	A	P	A	C	K	R	G	K	G	T	Y	R
E1	ATGTCCATCTTATAACCGGACGAACGCGCCCAAACGCGGGAAGGGAACATAAACAACAAGCGACAGAACCCCACC	MSIL*	CAGCCGATCGAAGAC	mix2-2263-1_27	-0.218459	-0.0621863	-0.0501141	-0.0537638	0.362204														20.1539	11.7974	0.362204	4	22.6088	8.29531	0.89142	0.0100416	M	S	I	L														I	L
E1	ATGCTATTACGCGTCGCAGCGCCCCACCGGCGGAAACGCGGGAAGGGAACATAAACAACAAGCGACAGAACCCCACC	MLLRVAAPHRRKRGKGT*	GGGCGGGGTGCCCAC	mix2-2263-1_27	0.2753	0.361921	0.0754717	0	0.0188679	0.0377358	0.0943396	0	0	-0.0454545	0	-0.136364	-0.0454545	0	0	0	0	-0.5	5.21052	3.53922	0.361921	1	3.57837	2.92776	1.45612	0.00383365	M	L	L	R	V	A	A	P	H	R	R	K	R	G	K	G	T	-	M
A2	ATGATCACACCAAGCCGCCCCCTCCGCCCCGAAACGCGGGAAGGGACATAACCAGAAAGCAAAAGCAGGAAGCC	MITPSRPLRPETREGT*	ACTGGCCTACTGTTC	mix2-2263-1_27	-0.023389	-0.000942036	0.0338838	-0.0253614	0.361903	0.0155289	-0.0264947	-0.0744355	-0.00591716	-0.0710059	0.00248756	-0.0694604	-0.00934676	-0.00591716	-0.000942036	-0.0118343	-0.0828402		39.5213	22.9066	0.361903	4	27.4884	15.2894	1.43775	0.0130327	M	I	T	P	S	R	P	L	R	P	E	T	R	E	G	T		T	P
E2	ATGTTGTAATACCAGCGTGCGGCCAGACCGTCCAAACGCGGGAAGGGAACATAACCAGAAAGCAAAAGCAGGAAGCC	ML*	GCGGGCCGAGTTGCC	mix2-2263-1_27	-0.416667	0.0972222	0.361111																7.07845	5.11221	0.361111	2	5.85551	1.78918	1.20885	0.00486494	M	L																M	L
A1	ATGAAACAAAAGCAAGAACAACCCGTGTGGGATAAACGCGGGAAGGGAACATAAACAACAAGCGACAGAACCCCACC	MKQKQEQPVWDKRGKGT*	TAAAAACCTAGTTAC	mix2-2263-1_27	0.119565	-0.221014	-0.00724638	0.361111	-0.00362319	0	-0.0434783	0.0120773	0	0	-0.0434783	0	0	0	-0.0434783	0	0	-0.130435	3.53922	2.65442	0.361111	3	3.74102	3.25306	0.946058	0.00345053	M	K	Q	K	Q	E	Q	P	V	W	D	K	R	G	K	G	T	K	Q
E2	ATGCGAACGCCCGCGTACTGTCTCTCGTGGAGTAAACGCGGGAAGGGAACATAACCAGAAAGCAAAAGCAGGAAGCC	MRTPAYCLSWSKRGKGT*	CTTGCCGCGAATTGA	mix2-2263-1_27	-0.203896	0.166234	0.361039	-0.187013	0	0	-0.0909091	0	-0.0454545	0	0	0	0	0	0	0	0	0	3.44091	3.04766	0.361039	2	3.57837	2.4398	0.961587	0.00337524	M	R	T	P	A	Y	C	L	S	W	S	K	R	G	K	G	T	M	R
E2	ATGCCGGGTATACCCTAAACGCGACCGCGCGGGAAACGCGGGAAGGGAACATAACCAGAAAGCAAAAGCAGGAAGCC	MPGIP*	GGCCACGTGCGGCCA	mix2-2263-1_27	0.131837	0.0764376	-0.042777	0.360449	0.0434783	-0.504909													4.52234	3.3426	0.360449	3	5.04225	4.39163	0.89689	0.00405656	M	P	G	I	P													P	G
E1	ATGGCACCAGACCGGGCGGAAACCGGCCGCAGCAAACGCGGGAAGGGAACATAAACAACAAGCGACAGAACCCCACC	MAPDRAETGRSKRGKGT*	AGCCCCGTGCGCCC	mix2-2263-1_27	0.160287	0	0.0606061	0.360447	0.0271132	0.030303	-0.105263	0.0191388	0	-0.0526316	-0.0263158	-0.0789474	-0.0263158	-0.0263158	-0.0789474	0	-0.0263158	-0.0789474	6.48858	4.42403	0.360447	3	6.18082	4.22898	1.04979	0.00480807	M	A	P	D	R	A	E	T	G	R	S	K	R	G	K	G	T	A	P
E1	ATGGGACAGCCTTGGGAAGCGCGGTCGCTGACTAAACGCGGGAAGGGAACATAAACAACAAGCGACAGAACCCCACC	MGQPWEARSLTKRGKGT*	GCGCAGGGGGATCGA	mix2-2263-1_27	-0.0149551	-0.0418744	0.0169492	0.118644	0.360419	0.0892323	0.0169492	-0.0837488	0.0169492	-0.0588235	0	-0.0418744	-0.0124626	-0.0294118	-0.159521	-0.0294118	0	-0.117647	5.80039	4.52234	0.360419	4	5.5302	4.06633	1.04886	0.00449509	M	G	Q	P	W	E	A	R	S	L	T	K	R	G	K	G	T	Q	P
A1	ATGGGTGACATTTAAACCAAGGTTTCCCCCTGGAAACGCGGGAAGGGAACATAAACAACAAGCGACAGAACCCCACC	MGDI*	GAATCCCGATCCTC	mix2-2263-1_27	-0.111302	-0.0206115	-0.0439711	0.35967	-0.00652697														6.98013	4.52234	0.35967	3	6.66878	3.57837	1.04669	0.00501782	M	G	D	I														G	D
A2	ATGGGTGGATTGTAAATCGCGACTCGGGCCCGGAAACGCGGGAAGGGAACATAACCAGAAAGCAAAAGCAGGAAGCC	MGGL*	GCTCGAGAGGACCCG	mix2-2263-1_27	-0.054364	-0.0430246	-0.0555014	-0.0914345	0.359424														35.2939	20.0556	0.359424	4	39.0367	19.681	0.904121	0.0139031	M	G	G	L														G	L
E2	ATGTGTTTTTAGGGACGGTCGTCGAGTACAGGCAACGCGGGAAGGGAACATAACCAGAAAGCAAAAGCAGGAAGCC	MCF*	GGGGGCTTCGAGTCT	mix2-2263-1_27	-0.350116	0	-0.00578704	0.359375															6.29195	3.83416	0.359375	3	4.39163	1.13857	1.43271	0.00428525	M	C	F															C	F
E2	ATGGCGCGACGGCCTGGTCGGTCTCGACACCTCAAACGCGGGAAGGGAACATAACCAGAAAGCAAAAGCAGGAAGCC	MARRPGRSRHLKRGKGT*	GAGGGCCTATTAT	mix2-2263-1_27	-0.0643564	-0.0454154	0.019802	0.358588	0.0693069	-0.0217391	0.00990099	0	-0.0652174	0	-0.0652174	-0.0652174	0	0	0	0	-0.0652174	-0.0434783	9.92949	5.60377	0.358588	3	7.48204	3.57837	1.32711	0.00575873	M	A	R	R	P	G	R	S	R	H	L	K	R	G	K	G	T	A	R
A1	ATGTTCTATATAATTCATGCTCCCCACGCCCGGAAACGCGGGAAGGGAACATAAACAACAAGCGACAGAACCCCACC	MFYIIHAPHARKRGKGT*	CATGGGGGGGCTCC	mix2-2263-1_27	0.243457	0	0.0188679	0.0377358	0.358491	0.0188679	0	0	0	-0.0322581	0	-0.193548	0	0	-0.290323	-0.0645161	-0.0322581	-0.0645161	5.21052	2.26117	0.358491	4	5.04225	3.41571	1.03337	0.00421028	M	F	Y	I	I	H	A	P	H	A	R	K	R	G	K	G	T	Y	I
E2	ATGCGGACGCACCAGGTTTCCAACCCGTAAACGCGGGAAGGGAACATAACCAGAAAGCAAAAGCAGGAAGCC	MRTHQVSNP*	TTAAGCGTCCTTGTT	mix2-2263-1_27	0.0196629	0.358018	0.0334525	0.0219612	0.0224719	0.0337079	-0.113892	-0.204545	-0.0454545	-0.113636									8.74975	6.39026	0.358018	1	7.15673	5.36755	1.22259	0.00546121	M	R	T	H	Q	V	S	N	P									-	M
E1	ATGGTGCCAGCTCGCATACCGCCGGCTCTCGCTAAACGCGGGAAGGGAACATAAACAACAAGCGACAGAACCCCACC	MVPARIPPALAKRGKGT*	TATATTTATGGTAAC	mix2-2263-1_27	-0.0186207	0.072	0.016	-0.00248276	0.112	0.357517	0.072	-0.0117241	-0.259862	-0.0172414	0.008	-0.0689655	-0.0172414	0	0	-0.103448	-0.0344828	-0.0689655	12.289	9.33962	0.357517	5	9.43388	6.66878	1.30264	0.00656455	M	V	P	A	R	I	P	P	A	L	A	K	R	G	K	G	T	A	R
E1	ATGATGAACGTCGGGCCGGCACCTAGCCAGAGTAAACGCGGGAAGGGAACATAAACAACAAGCGACAGAACCCCACC	MMNVGPAPSQSKRGKGT*	TATCTCTATAATTA	mix2-2263-1_27	0.166667	0.0714286	0.357143	-0.0238095	-0.0714286	0.0952381	-0.0238095	-0.142857	-0.0238095	0	0	0	0	0	-0.0714286	0	0	-0.238095	4.12909	3.04766	0.357143	2	3.41571	2.7651	1.20885	0.00347814	M	M	N	V	G	P	A	P	S	Q	S	K	R	G	K	G	T	M	M
E2	ATGGCCCCACCACTGAGACACAGTCGCCCGGACAAACGCGGGAAGGGAACATAACCAGAAAGCAAAAGCAGGAAGCC	MAPPLRHSRPDKRGKGT*	GGAATTCCCAGCCC	mix2-2263-1_27	0.0282738	-0.047619	-0.016369	0.357143	0.0758929	0	-0.0952381	-0.333333	0	0	0	0	0.03125	0	0	0	0	0	3.14598	2.45779	0.357143	3	3.41571	2.7651	0.92103	0.00320476	M	A	P	P	L	R	H	S	R	P	D	K	R	G	K	G	T	A	P
A1	ATGGAGAGGAAATTAAAACATCTAGCGATGAAACGCGGGAAGGGAACATAAACAACAAGCGACAGAACCCCACC	MERKLKHLAMKRGKGT*	CTGGACTCAAATGAG	mix2-2263-1_27	0.185464	-0.0814536	-0.00501253	0.0714286	0.357143	0.037594	-0.0814536	-0.105263	0	0	0.0238095	0.0238095	0	0.047619	0	0	-0.473684		4.12909	3.14598	0.357143	4	3.09041	2.92776	1.3361	0.00337491	M	E	R	K	L	K	H	L	A	M	K	R	G	K	G	T		R	K
E1	ATGTTTAGTACAGCGGTTGTCAGAACACGCCACAAACGCGGGAAGGGAACATAAACAACAAGCGACAGAACCCCACC	MFSTAVVRTRHKRGKGT*	TCGGACCCCGATCGG	mix2-2263-1_27	0.0907238	0.356779	0.0550459	0.0550459	0.0550459	0.0236493	0.0511723	0.0275229	-0.048318	0	-0.0444444	-0.177778	0	0	0	0	0	-0.444444	10.716	8.55312	0.356779	1	7.31939	6.50612	1.46405	0.00582401	M	F	S	T	A	V	V	R	T	R	H	K	R	G	K	G	T	-	M
E2	ATGGCGCCGCGACCGGTCCCCGTCTAGGCCGTAAACGCGGGAAGGGAACATAACCAGAAAGCAAAAGCAGGAAGCC	MAPRPVPV*	GCCCGACCAGGCATC	mix2-2263-1_27	-0.0538194	-0.130903	-0.0954861	0.355208	0.0559028	-0.0444444	-0.0444444	0	-0.0888889										6.29195	3.63753	0.355208	3	7.31939	4.06633	0.859628	0.00493963	M	A	P	R	P	V	P	V										A	P
A2	ATGGCGAGGGCCGGGTCGCCGCAACTTGCCCCAAAACGCGGGAAGGGAACATAACCAGAAAGCAAAAGCAGGAAGCC	MARAGSPQLAPKRGKGT*	GCGCCGCGGGGGAAC	mix2-2263-1_27	-0.0180551	0	0	-0.0487805	0	0.00316756	0.103896	0.355084	-0.0601837	-0.0601837	-0.146341	0.00158378	-0.0959772	0.025974	-0.0243902	0.012987	0	0	7.57	6.78351	0.355084	7	6.66878	5.5302	1.13514	0.00507631	M	A	R	A	G	S	P	Q	L	A	P	K	R	G	K	G	T	S	P
A1	ATGTAAAAAGGGACAACAACTATCACTGCGGCCAAACGCGGAAGGGAACATAAACAACAAGCGACAGAACCCCACC	M*	GATCAATAATAACG	mix2-2263-1_27	-0.307971	0.355072																	3.53922	3.24429	0.355072	1	3.74102	2.27714	0.946058	0.00339283	M																	-	M
E2	ATGCCGGGGCCCTCATCTGCTGCGCAGCCAGTCAAACGCGGGAAGGGAACATAACCAGAAAGCAAAAGCAGGAAGCC	MPGPSSAAQPVKRGKGT*	GGGGGGAGGGCCATC	mix2-2263-1_27	0.177036	-0.0309201	-0.0015083	0.353318	-0.0456259	-0.0641026	-0.184955	-0.0769231	-0.0641026	-0.0384615	-0.00546757	0	0	0.00735294	0	0	0	-0.025641	13.3704	8.94637	0.353318	3	12.6869	10.7351	1.05387	0.007275	M	P	G	P	S	S	A	A	Q	P	V	K	R	G	K	G	T	P	G
E2	ATGGACAACGTCATGGCTCGAAGGCGTGGAGACAAACGCGGGAAGGGAACATAACCAGAAAGCAAAAGCAGGAAGCC	MDNVMARRRGDKRGKGT*	GACGGAAGATAGACC	mix2-2263-1_27	0.164706	0.352941	0.117647	0.0676471	0.0294118	0.0294118	0.0882353	-0.65	0	0	-0.05	0	0	-0.05	-0.05	0	0	-0.05	3.3426	2.45779	0.352941	1	3.25306	2.92776	1.02752	0.00317836	M	D	N	V	M	A	R	R	R	G	D	K	R	G	K	G	T	-	M
E1	ATGAGACTTAAGTACGCGACGCTGGCGGGTAGCAAACGCGGGAAGGGAACATAAACAACAAGCGACAGAACCCCACC	MRLKYATLAGSKRGKGT*	GAACTGAATAGTCAG	mix2-2263-1_27	0.147059	0.0441176	0.132353	0.352941	0.0147059	-0.0294118	0.0147059	0	0	0	-0.0294118	-0.117647	-0.0588235	-0.0294118	-0.0294118	-0.0588235	-0.0294118	-0.264706	6.6852	5.30883	0.352941	3	5.5302	4.87959	1.20885	0.00459403	M	R	L	K	Y	A	T	L	A	G	S	K	R	G	K	G	T	R	L
E2	ATGTTTCGTGGGCCCGCTTTTTCCGTCACTTCGAAACGCGGGAAGGGAACCTAACCAGAAAGCAAAAGCAGGAAGCC	MFRGPAFSVTSKRGKGT*	CCGGCCGGGCGAGGC	mix2-2263-1_27	0.25	-0.159259	0.352778	-0.0611111	0	0	-0.148148	0	-0.037037	-0.037037	0	-0.111111	0.025	-0.0740741	0	0	0	0	3.93247	2.94935	0.352778	2	4.39163	4.39163	0.895446	0.0036516	M	F	R	G	P	A	F	S	V	T	S	K	R	G	K	G	T	M	F
E1	ATGTTGCGATAACGGGCTGTCGGCCGCGTTTCGAACGCGGGAAGGGAACATAAACAACAAGCGACAGAACCCCACC	MLR*	GCCGACAAGATTGCA	mix2-2263-1_27	-0.0167824	-0.0115741	0.351852	-0.0428241															6.29195	3.83416	0.351852	2	4.39163	2.60245	1.43271	0.00419554	M	L	R															M	L
E1	ATGGGCGGATCCAGGTGGGCTCTACTTTGTGCCAAACGCGGGAAGGGAACATAAACAACAAGCGACAGAACCCCACC	MGGSRWALLCAKRGKGT*	GATTTAGGCACCTAA	mix2-2263-1_27	-0.197256	-0.0118902	0.075	-0.0963415	0.351829	-0.0118902	0	0.0125	0	0	0	0	0	0	0	0	0	-0.121951	7.86494	4.62065	0.351829	4	6.66878	2.60245	1.17937	0.00508798	M	G	G	S	R	W	A	L	L	C	A	K	R	G	K	G	T	G	S
A1	ATGGGGGCCATATGTCAAAGAAAAGGATTCCGCAAACGCGGGAAGGGAACATAAACAACAAGCGACAGAACCCCACC	MGAICQRKGFRKRGKGT*	GAATAACCTCTCTGC	mix2-2263-1_27	-0.0871573	-0.00397151	0.00487805	0.0146341	-0.0176991	0.351781	0.0146341	0.0560328	0.0612562	-0.00125189	-0.0494712	-0.0198575	-0.152601	0.00487805	-0.0353982	-0.0265487	-0.0353982	-0.0393697	20.1539	15.9265	0.351781	5	18.3798	12.199	1.09653	0.00916321	M	G	A	I	C	Q	R	K	G	F	R	K	R	G	K	G	T	I	C
E1	ATGGAATAAAAAACCCAGTCAGACTGGATAGTCAAACGCGGGAAGGGAACATAAACAACAAGCGACAGAACCCCACC	ME*	TCTATAAAGACCTAT	mix2-2263-1_27	-0.391935	-0.0387097	0.351613																3.04766	2.06455	0.351613	2	3.25306	1.13857	0.93686	0.00307956	M	E																M	E
O1	ATGCCGCGGAAGTCACACCGACCGACTCGCTAGAAACGCGGGAAGGGAACATAAACAACAAGCGACAGAACCCCACC	MPRKSHRPTR*	GACAAAACAAGAGTA	mix2-2263-1_27	0.00606606	0	0.00608272	0.351565	0.00369963	-0.0357798	-0.0493284	-0.157018	-0.0593607	-0.0273973	-0.0283138								80.8123	78.846	0.351565	3	71.242	69.7782	1.13433	0.0209152	M	P	R	K	S	H	R	P	T	R								P	R
E1	ATGACGTGCCACTCACCACTGACCGCGCCGCCCAAACGCGGGAAGGGAACATAAACAACAAGCGACAGAACCCCACC	MTCHSPLTAPPKRGKGT*	GTGAGGGGGGGTCAT	mix2-2263-1_27	0.0705816	0.351426	0.0872388	0.0597826	-0.00966968	-0.00211745	0.00543478	-0.0519481	-0.0335263	-0.038961	-0.183936	-0.116883	-0.025974	-0.025974	-0.0519481	0	-0.012987	-0.00755223	18.0894	12.5839	0.351426	1	12.5243	9.43388	1.44434	0.00789464	M	T	C	H	S	P	L	T	A	P	P	K	R	G	K	G	T	-	M
E1	ATGAACACAGATCGGAGTTTCACACTCCCTCCGAAACGCGGGAAGGGAACATAAACAACAAGCGACAGAACCCCACC	MNTDRSFTLPPKRGKGT*	TAATAAAATGGATAA	mix2-2263-1_27	0.162162	0.0660232	0.351351	0.0135135	0.0119691	0.0675676	-0.0679537	-0.100772	0	-0.0722008	0.0135135	-0.0857143	0.027027	0	-0.142857	-0.0571429	-0.0857143	-0.0857143	7.27507	5.99702	0.351351	2	5.69286	5.5302	1.27793	0.00473236	M	N	T	D	R	S	F	T	L	P	P	K	R	G	K	G	T	M	N
A2	ATGATACCAAATCTCCAGCCAGAAAGGTGGCTTAAACGCGGGAAGGGAACATAACCAGAAAGCAAAAGCAGGAAGCC	MIPNLQPERWLKRGKGT*	CGGTATCGAGGGCCA	mix2-2263-1_27	-0.0394525	0	0	0.351047	0.0925926	0.0185185	-0.0499195	-0.0434783	0	-0.0434783	-0.130435	-0.0249597	0	0	0	0	0	-0.130435	5.30883	3.44091	0.351047	3	3.74102	2.27714	1.41909	0.00378982	M	I	P	N	L	Q	P	E	R	W	L	K	R	G	K	G	T	I	P
A1	ATGAGGTATAGGCTGAATGTTTTGTCCAGACCGAAACGCGGGAAGGGAACATAAACAACAAGCGACAGAACCCCACC	MRYRLNVLSRPKRGKGT*	CACCAAGTGAATTAT	mix2-2263-1_27	0.150304	0.00841173	0.350747	-0.0265634	0	0	0.0143885	-0.04715	-0.0615385	-0.101494	-0.0163807	-0.0769231	-0.00819037	-0.0307692	-0.0461538	-0.0307692	0	-0.0625346	13.6653	9.92949	0.350747	2	10.5724	9.10857	1.29254	0.00688141	M	R	Y	R	L	N	V	L	S	R	P	K	R	G	K	G	T	M	R
E1	ATGGGGGTACCACGCGAGCGCGGGGCAACCCGCAAACGCGGGAAGGGAACATAAACAACAAGCGACAGAACCCCACC	MGVPRERGATRKRGKGT*	TGGGTGGGGACGTCC	mix2-2263-1_27	0.0140562	-0.0949512	0.0120482	0.0846242	0.0484796	-0.0702811	0.350545	-0.035284	0	-0.0714286	0.000286862	-0.0952381	0	-0.047619	0	-0.0714286	0	0	8.15988	6.6852	0.350545	6	6.83143	5.5302	1.19446	0.00516322	M	G	V	P	R	E	R	G	A	T	R	K	R	G	K	G	T	R	E
E1	ATGATCGGTGTGATCGACGTTCGCCACGCCCTCAAACGCGGGAAGGGAACATAAACAACAAGCGACAGAACCCCACC	MIGVIDVRHALKRGKGT*	AACCGGGCCTTAAAC	mix2-2263-1_27	-0.00234834	0.0684932	0.350294	-0.0571429	-0.00234834	0.109589	0.136986	0.0410959	-0.0868885	0.0136986	-0.0857143	-0.2	0	0	-0.0285714	0	-0.0857143	-0.0857143	7.17676	6.78351	0.350294	2	5.69286	4.87959	1.26066	0.00469882	M	I	G	V	I	D	V	R	H	A	L	K	R	G	K	G	T	M	I
A1	ATGCATAACAAACACGCCCAAACACTGAATGACAAACGCGGGAAGGGAACATAAACAACAAGCGACAGAACCCCACC	MHNKHAQTLNDKRGKGT*	CAAACCCTATGTCAA	mix2-2263-1_27	0.183333	0	0.0333333	0.35	0.0333333	0	0	-0.116667	-0.15	0	-0.05	0	0.0166667	-0.2	0	-0.05	0	-0.05	2.94935	1.96624	0.35	3	3.25306	2.7651	0.906639	0.00303532	M	H	N	K	H	A	Q	T	L	N	D	K	R	G	K	G	T	H	N
A1	ATGGTTTAGAACCTCAGAGCAAAAAAGTCACAGAAACGCGGGAAGGGAACATAAACAACAAGCGACAGAACCCCACC	MV*	AAAGAGCCGATACAC	mix2-2263-1_27	-0.262092	0.0444444	0.349673																8.84806	4.22741	0.349673	2	8.29531	1.78918	1.06663	0.0055951	M	V																M	V
E2	ATGGCGCGGTCTTGCATTCACCCAAATTGATACGCGGGAAGGGAACATAACCAGAAAGCAAAAGCAGGAAGCC	MARSCIHPN*	CCCGCAGCTCGGACC	mix2-2263-1_27	-0.0261501	0.349637	0	0.0508475	-0.0803874	0.0731235	-0.0401937	0	0.0445521	-0.314286									5.80039	4.12909	0.349637	1	5.69286	3.90367	1.01889	0.00439884	M	A	R	S	C	I	H	P	N									-	M
E2	ATGGCACCACCTCCCCCACCCGTGGCCGGTCCTAAACGCGGGAAGGGAACATAACCAGAAAGCAAAAGCAGGAAGCC	MAPPPPPVAGPKRGKGT*	GAGAACGTACGAGGC	mix2-2263-1_27	-0.265766	0.0770771	0.037037	0.349349	-0.0540541	0	-0.027027	-0.0355355	0	0	-0.027027	0	0	-0.027027	0	0	-0.027027	0	5.30883	4.42403	0.349349	3	6.01816	3.41571	0.882135	0.0043518	M	A	P	P	P	P	P	V	A	G	P	K	R	G	K	G	T	A	P
E2	ATGTATGCTGTCGCCCTCGCTCAGCGCTCGAAGAAACGCGGGAAGGGAACATAACCAGAAAGCAAAAGCAGGAAGCC	MYAVALAQRSKKRGKGT*	GTCCTGGAGGGGTCC	mix2-2263-1_27	-0.0526316	0	0.0909091	0.0988836	0.076555	-0.0972887	0.349282	-0.0526316	0	0.0606061	0	-0.0526316	0	-0.0526316	0	0	0	-0.368421	3.24429	3.24429	0.349282	6	3.09041	2.92776	1.04979	0.0030695	M	Y	A	V	A	L	A	Q	R	S	K	K	R	G	K	G	T	A	L
E1	ATGCACTCCAGGCGACATCGCCCCGGGCGTAGGAAACGCGGGAAGGGAACATAAACAACAAGCGACAGAACCCCACC	MHSRRHRPGRRKRGKGT*	GGCCGCGAGAGTGCC	mix2-2263-1_27	0.0110693	0.0252715	0.057853	0.348789	0.000626567	-0.137218	0.0198413	-0.0359231	-0.0175439	-0.0311195	-0.0614035	-0.092523	-0.0175439	0	0	-0.0350877	0	-0.0350877	24.7746	24.283	0.348789	3	18.5424	18.3798	1.3361	0.0096934	M	H	S	R	R	H	R	P	G	R	R	K	R	G	K	G	T	H	S
E1	ATGTGGGTCTGTGGTATGCTTCGTCTCTTGCCAAAACGCGGGAAGGGAACATAAACAACAAGCGACAGAACCCCACC	MWVCGMLRLLPKRGKGT*	AAATTTGTTATCCCA	mix2-2263-1_27	0.00407376	0.0795455	0.151587	0	0.348628	0.155446	0	0.015223	-0.0263722	-0.0263722	-0.0641081	-0.150943	-0.188679	-0.0338765	-0.169811	0	0	-0.0943396	8.65143	7.96325	0.348628	4	8.62061	7.97	1.00358	0.0056053	M	W	V	C	G	M	L	R	L	L	P	K	R	G	K	G	T	V	C
E1	ATGCCGTGTAGGAGACCCGGGGCTTCAGCGTGGAAACGCGGGAAGGGAACATAAACAACAAGCGACAGAACCCCACC	MPCRRPGASAWKRGKGT*	AACCGAAAAGCTCAT	mix2-2263-1_27	0.12972	0.041958	0.0769231	0.348601	-0.222494	-0.0666667	0	0.020979	0	0.013986	0	-0.0333333	-0.0333333	0	-0.0596737	0	-0.0333333	-0.183333	14.0586	10.1261	0.348601	3	9.75918	8.29531	1.44055	0.00673375	M	P	C	R	R	P	G	A	S	A	W	K	R	G	K	G	T	P	C
E2	ATGCCGAGGCTGCCCCCCACTCACCCGTCGGGAAAACGCGGGAAGGGAACATAACCAGAAAGCAAAAGCAGGAAGCC	MPRLPPTHPSGKRGKGT*	CGGGGAAGTAAGGGT	mix2-2263-1_27	0.221905	0	0.348571	0.0628571	0.142857	-0.4	-0.16	-0.24	0	0	0	0	0	0	0.0238095	0	0	0	4.12909	3.04766	0.348571	2	4.06633	3.90367	1.01544	0.00357759	M	P	R	L	P	P	T	H	P	S	G	K	R	G	K	G	T	M	P
E1	ATGTCGCCGTGGGACGCCACCAGGCCGTAGGAGAAACGCGGGAAGGGAACATAAACAACAAGCGACAGAACCCCACC	MSPWDATRP*	GAGCGGCGGGGGGCAG	mix2-2263-1_27	-0.0380952	0	0.0190476	0.348571	0.129524	-0.00380952	0.00190476	-0.12381	-0.08	-0.135238									10.3227	8.65143	0.348571	3	12.199	8.94592	0.846196	0.00656161	M	S	P	W	D	A	T	R	P									S	P
E1	ATGCGTCCACATATAGGCTTTTGGGTAGGCCACAAACGCGGGAAGGGAACATAAACAACAAGCGACAGAACCCCACC	MRPHIGFWVGHKRGKGT*	AAATACTATGTTTT	mix2-2263-1_27	0.281119	0.11236	0.348535	-0.0251157	0	0	0.0141	-0.0392157	-0.0588235	-0.0392157	-0.0671954	-0.0559595	-0.0588235	-0.0196078	0	-0.0392157	0	-0.352941	8.74975	5.60377	0.348535	2	8.29531	7.64469	1.05478	0.00555816	M	R	P	H	I	G	F	W	V	G	H	K	R	G	K	G	T	M	R
E1	ATGGCCTGCCCGTGCTTGCTGATTGCCGCGAAAAAACGCGGGAAGGGAACATAAACAACAAGCGACAGAACCCCACC	MACPCLLIAAKKRGKGT*	ATTGGTTCCTAACAT	mix2-2263-1_27	-0.206858	0.216495	0.113402	0.348274	0.0103093	0.00918871	-0.0342896	0	-0.0217391	0	-0.0652174	0	0	-0.0217391	-0.0434783	0	-0.0217391	-0.282609	9.53624	7.57	0.348274	3	7.48204	4.39163	1.27455	0.00552547	M	A	C	P	C	L	L	I	A	A	K	K	R	G	K	G	T	A	C
E1	ATGCTCACACGGTCGTATGTTGGACGAGCGTGAAAACGCGGGAAGGGAACATAAACAACAAGCGACAGAACCCCACC	MLTRSYVGRA*	GGGGCAAATAGGACT	mix2-2263-1_27	0.0397346	0.0463703	0.347777	-0.00279821	-0.0111928	-0.0508475	-0.0546051	-0.0583626	-0.059322	-0.0753118	-0.0762712								20.8421	18.7775	0.347777	2	19.1931	17.5665	1.08592	0.00927101	M	L	T	R	S	Y	V	G	R	A								M	L
E2	ATGCACCGCAAACAGAAGACGGCCTTCATGGCCAAACGCGGGAAGGGAACATAACCAGAAAGCAAAAGCAGGAAGCC	MHRKQKTAFMAKRGKGT*	ACGCACGAAGGAAC	mix2-2263-1_27	0.00694444	0.0555556	0.0277778	0.347222	-0.0243056	-0.03125	0	0.0243056	0	0	-0.03125	-0.0625	-0.09375	0	-0.03125	0	0	-0.1875	7.07845	4.81728	0.347222	3	5.2049	3.57837	1.35996	0.00451488	M	H	R	K	Q	K	T	A	F	M	A	K	R	G	K	G	T	H	R
E1	ATGAAGGAGATCGGTATAGTACGCTGGTGCAGTAAACGCGGGAAGGGAACATAAACAACAAGCGACAGAACCCCACC	MKEIGIVRWCSKRGKGT*	CAATTATATAGTCTC	mix2-2263-1_27	0.0200501	0.347118	0.131579	0	0.0363409	-0.0162907	-0.047619	-0.0213033	0	-0.047619	0	-0.0952381	-0.047619	0	0.0263158	0	0	-0.285714	3.73585	2.94935	0.347118	1	3.41571	2.7651	1.09372	0.00328018	M	K	E	I	G	I	V	R	W	C	S	K	R	G	K	G	T	-	M
E1	ATGGACTCACCCCTACCCAGGTTCCCGCAGGCCAAACGCGGGAAGGGAACATAAACAACAAGCGACAGAACCCCACC	MDSPLPRFPQAKRGKGT*	TCACCCAGTCGAGAG	mix2-2263-1_27	-0.180784	-0.0141176	0.00941177	0.347059	0.02	0.00666667	-0.0352941	-0.0352941	-0.0117647	0	-0.0117647	0	-0.0117647	0	0	-0.0352941	0	-0.0117647	14.7468	10.1261	0.347059	3	13.8255	6.50612	1.06663	0.00755292	M	D	S	P	L	P	R	F	P	Q	A	K	R	G	K	G	T	D	S
E1	ATGAGATCGGGCCCTCTTCTCTCGCTGTGCCTTAAACGCGGGAAGGGAACATAAACAACAAGCGACAGAACCCCACC	MRSGPLLSLCLKRGKGT*	AGCCAAGATAACGGG	mix2-2263-1_27	0.0867126	0.346063	0.00787402	0.0379921	0.0523622	-0.079626	-0.054626	0	-0.025	-0.05	0.00787402	-0.05	-0.00462598	0	-0.0375	0	0	-0.225	12.4856	8.74975	0.346063	1	13.0122	10.0845	0.959526	0.00703365	M	R	S	G	P	L	L	S	L	C	L	K	R	G	K	G	T	-	M
E1	ATGAGTTTATCGCGCGCATTTCAGCACACCTAAACGCGGGAAGGGAACATAAACAACAAGCGACAGAACCCCACC	MSLSRAFQHT*	CGGGTCTTAGCTTTG	mix2-2263-1_27	0.075	0.345833	0.145833	0	0.0208333	-0.0291667	-0.0791667	-0.0791667	0	-0.2	-0.15								4.71896	4.12909	0.345833	1	3.25306	3.09041	1.45062	0.00345502	M	S	L	S	R	A	F	Q	H	T								-	M
E1	ATGCGATTACCCTCCGGTCTGAGAGCAGCAGCCAAACGCGGGAAGGGAACATAAACAACAAGCGACAGAACCCCACC	MRLPSGLRAAAKRGKGT*	ATCCCCGAGAGTCAC	mix2-2263-1_27	0.0478257	0.0214613	0.345631	-0.0240334	-0.00852021	0.0259625	-0.0344828	-0.0434853	-0.045977	-0.0344828	-0.0549795	0.013986	0.013986	0.00699301	0	-0.0114943	0	-0.195402	14.0586	9.83118	0.345631	2	14.1508	10.2471	0.993482	0.00746651	M	R	L	P	S	G	L	R	A	A	A	K	R	G	K	G	T	M	R
A1	ATGGGATTCAAGGGTAAGCAGGAGCCGCTCGAGAAACGCGGGAAGGGAACATAAACAACAAGCGACAGAACCCCACC	MGFKGKQEPLEKRGKGT*	CATAGGGCGACTCTG	mix2-2263-1_27	0.0610897	0.0506329	0	0.345349	0.0886076	-0.0528343	-0.0434783	-0.0616401	-0.152174	-0.130435	-0.03082	-0.0217391	-0.0652174	0.0126582	0	0	0	0	7.76663	5.60377	0.345349	3	7.48204	5.85551	1.03804	0.00515076	M	G	F	K	G	K	Q	E	P	L	E	K	R	G	K	G	T	G	F
E2	ATGGAGCCACCGCCCCCCCGCGCACCGTCATACAAACGCGGGAAGGGAACATAACCAGAAAGCAAAAGCAGGAAGCC	MEPPPPRAPSYKRGKGT*	ATTCTGGCCGTCCGG	mix2-2263-1_27	0.01	-0.005	0	0.345	-0.255	-0.055	-0.04	0	0	0	0	0	0	0	0	0	0	0	3.93247	2.16286	0.345	3	4.06633	2.27714	0.967082	0.00348931	M	E	P	P	P	P	R	A	P	S	Y	K	R	G	K	G	T	E	P
A1	ATGAACAAAACAGAACGACGAGAGCCAGGCTGGAAACGCGGGAAGGGAACATAAACAACAAGCGACAGAACCCCACC	MNKTERREPGWKRGKGT*	ATGATCCATTCTCAT	mix2-2263-1_27	-0.0623974	0	0.344828	-0.047619	0.137931	-0.142857	0.0558292	0	-0.047619	0	0	0	0	0	0	0	0	-0.047619	2.85104	1.6713	0.344828	2	3.41571	1.13857	0.834684	0.0030039	M	N	K	T	E	R	R	E	P	G	W	K	R	G	K	G	T	M	N
E1	ATGCACCTGCGCCCTTGTTATGCGCATTCGCTCAAACGCGGGAAGGGAACATAAACAACAAGCGACAGAACCCCACC	MHLRPCYAHSLKRGKGT*	TGTTCATTTATCCCA	mix2-2263-1_27	0.0823579	0.343645	0.00961539	0	0.0673077	-0.09699	-0.0217391	0	0	-0.0217391	0	0	0.0288462	-0.0217391	0	-0.0217391	-0.0652174	-0.282609	10.2244	5.60377	0.343645	1	7.48204	4.71694	1.36653	0.0055676	M	H	L	R	P	C	Y	A	H	S	L	K	R	G	K	G	T	-	M
E2	ATGCTTTGGGTTGTCGGTTATTCACGACCTTGCAAACGCGGGAAGGGAACATAACCAGAAAGCAAAAGCAGGAAGCC	MLWVVGYSRPCKRGKGT*	GATGAGATGACTGGG	mix2-2263-1_27	0.145449	0.110331	0.343576	0.0199005	0.00102429	0.0251683	0.0209248	-0.196078	-0.186275	-0.0538484	-0.0784314	-0.107843	-0.0294118	0	-0.00468247	0	0	-0.00980392	19.7607	15.3366	0.343576	2	16.5906	15.2894	1.19107	0.00862647	M	L	W	V	V	G	Y	S	R	P	C	K	R	G	K	G	T	M	L
A1	ATGGCTATAAACGACGTGAACATTTGACGCCAACGCGGGAAGGGAACATAAACAACAAGCGACAGAACCCCACC	MAINDVNI*	GGGCGCGCGATGGCC	mix2-2263-1_27	0.00549451	-0.0357143	-0.134615	0.343407	0.0961538	0.00274725	-0.0659341	-0.0714286	-0.032967										5.11221	4.71896	0.343407	3	4.55429	4.22898	1.12251	0.00388907	M	A	I	N	D	V	N	I										A	I
E2	ATGCTATACACGGAACCGCCATTATCCGTCAGGAAACGCGGGAAGGGAACATAACCAGAAAGCAAAAGCAGGAAGCC	MLYTEPPLSVRKRGKGT*	CCGGCGGACGCTCTC	mix2-2263-1_27	0.166667	0.27451	0.0196078	0.343137	0	0.0784314	-0.323529	-0.264706	-0.0588235	0	0	-0.0294118	0	-0.0588235	0	0	0	-0.117647	5.0139	4.03078	0.343137	3	5.5302	5.2049	0.906639	0.0040959	M	L	Y	T	E	P	P	L	S	V	R	K	R	G	K	G	T	L	Y
E1	ATGTCGGTCCCCAAGCTTAGTCCTCAGTAGAGCAAACGCGGGAAGGGAACATAAACAACAAGCGACAGAACCCCACC	MSVPKLSPQ*	GTCGGGCCGGGCCCG	mix2-2263-1_27	0.159165	0.343118	0.0136986	0.0172864	-0.193412	-0.0916504	-0.190476	-0.0101109	0	-0.0238095									7.17676	4.32572	0.343118	1	6.83143	5.2049	1.05055	0.00486224	M	S	V	P	K	L	S	P	Q									-	M
E2	ATGCCAATAATATGTCCTCACGCCCTCCCTCTTAAACGCGGGAAGGGAACATAACCAGAAAGCAAAAGCAGGAAGCC	MPIICPHALPLKRGKGT*	AAAATCGACAACAC	mix2-2263-1_27	0.00609756	0.097561	0.120075	0.342871	0.0121951	-0.0192308	-0.09803	-0.0192308	-0.0192308	0	-0.0192308	-0.134615	0	-0.0384615	-0.0769231	0	-0.0384615	-0.115385	8.06156	5.99702	0.342871	3	8.45796	6.34347	0.953133	0.00536592	M	P	I	I	C	P	H	A	L	P	L	K	R	G	K	G	T	P	I
E2	ATGCCTGTGTAGACCCCTCACCGAACGCCTTCCAAACGCGGGAAGGGAACATAACCAGAAAGCAAAAGCAGGAAGCC	MPV*	CGGAATGGAAAGGGG	mix2-2263-1_27	-0.355876	0.0232816	-0.037694	0.342849															16.1231	11.6008	0.342849	3	14.3135	4.87959	1.12643	0.00774489	M	P	V															P	V
E2	ATGGGAAATAGGACATGAGGGTGCCGGCCTAATAAACGCGGGAAGGGAACATAACCAGAAAGCAAAAGCAGGAAGCC	MGNRT*	GATCGACTCTCGGG	mix2-2263-1_27	-0.0119499	-0.0894783	-0.0029146	0.342757	-0.0151559	-0.088021													7.17676	6.19364	0.342757	3	7.64469	6.50612	0.938789	0.0050244	M	G	N	R	T													G	N
A1	ATGCCACCAAGTAACACCACCGCACCCGCACACAAACGCGGGAAGGGAACATAAACAACAAGCGACAGAACCCCACC	MPPSNTTAPAHKRGKGT*	GAATGCAGTCTGTGC	mix2-2263-1_27	0.0956522	0	0.02	0.342609	-0.173913	0	0	0	0.02	-0.0434783	0	-0.0434783	-0.0869565	0	0	0	-0.0869565	0	4.91559	2.94935	0.342609	3	3.74102	2.4398	1.31397	0.00361402	M	P	P	S	N	T	T	A	P	A	H	K	R	G	K	G	T	P	P
E1	ATGGCTAGGCGGAGCCCCTGCGTTCTTGCGGATAAACGCGGGAAGGGAACATAAACAACAAGCGACAGAACCCCACC	MARRSPCVLADKRGKGT*	AAACAGGGTCCTAAG	mix2-2263-1_27	-0.0914787	0.0263158	0.342105	-0.0213033	-0.111529	0	0	-0.307018	0	0.0263158	0.0526316	0	0.131579	0	0	0	0	0	3.73585	2.65442	0.342105	2	3.41571	1.95184	1.09372	0.00323281	M	A	R	R	S	P	C	V	L	A	D	K	R	G	K	G	T	M	A
E1	ATGGTCCCACCGTCGCGGGCCCGTCCTCACGCGAAACGCGGGAAGGGAACATAAACAACAAGCGACAGAACCCCACC	MVPPSRARPHAKRGKGT*	GCCGCGGGC	mix2-2263-1_27	0.00793651	0.015873	0.00793651	-0.0180375	0.341991	0.0901876	-0.0584416	-0.0036075	-0.00721501	-0.038961	-0.134921	-0.049062	-0.0151515	-0.012987	0	-0.025974	0.034632	-0.0981241	12.3873	12.0923	0.341991	4	12.5243	11.8737	0.989061	0.00685504	M	V	P	P	S	R	A	R	P	H	A	K	R	G	K	G	T	P	P
A1	ATGGGAAACAGAAAGAACTATACATAGCCCATTAAACGCGGGAAGGGAACATAAACAACAAGCGACAGAACCCCACC	MGNRKNYT*	AAGTGAGTAAAGTTT	mix2-2263-1_27	0.045614	-0.0245614	-0.0163743	0.34152	0.0631579	-0.0666667	-0.183626	0.0105263	-0.0888889										9.33962	7.66832	0.34152	3	7.31939	6.18082	1.27601	0.00534894	M	G	N	R	K	N	Y	T										G	N
E1	ATGCGCCCAGTTTTTAAATACGCCACTCGCCCCAAACGCGGGAAGGGAACATAAACAACAAGCGACAGAACCCCACC	MRPVFKYATRPKRGKGT*	TGGCGAACAGTTCCT	mix2-2263-1_27	0.139024	0	0	0.170732	0.341463	0.0487805	0	-0.15	-0.05	-0.1	0	-0.1	0	0	0	0	0	-0.25	4.03078	2.26117	0.341463	4	3.25306	2.11449	1.23907	0.00325327	M	R	P	V	F	K	Y	A	T	R	P	K	R	G	K	G	T	P	V
E1	ATGTCTCGTCCGCATGTATCCGGCGCTCGCGGGAAACGCGGGAAGGGAACATAAACAACAAGCGACAGAACCCCACC	MSRPHVSGARGKRGKGT*	AACTGTTTAAACTAA	mix2-2263-1_27	-0.163121	0.12766	0.0425532	0.340426	0.0341715	0.0122502	0	-0.151515	-0.0909091	0	-0.030303	0	-0.030303	0	0	0	0	-0.0909091	4.62065	3.83416	0.340426	3	5.36755	3.57837	0.860849	0.00392936	M	S	R	P	H	V	S	G	A	R	G	K	R	G	K	G	T	S	R
E1	ATGCCCACCTGGCCAACGCCCAGATGCGAGCCCAAACGCGGGAAGGGAACATAAACAACAAGCGACAGAACCCCACC	MPTWPTPRCEPKRGKGT*	GGATACTGCCTCGCC	mix2-2263-1_27	-0.0658034	0.0681818	0	0.136364	0.0221987	0.340381	-0.0118922	-0.151956	-0.0232558	-0.0465116	0	-0.0816596	-0.0465116	0	0	-0.0232558	0	-0.116279	8.65143	5.80039	0.340381	5	6.99408	4.22898	1.23696	0.00513885	M	P	T	W	P	T	P	R	C	E	P	K	R	G	K	G	T	W	P
A2	ATGGGTGGTATTGGACGCGAGCGCGACGTCGGAAAACGCGGGAAGGGAACATAACCAGAAAGCAAAAGCAGGAAGCC	MGGIGRERDVGKRGKGT*	CTGCCCGGGCCCGCA	mix2-2263-1_27	0.0130445	0.00628931	0.000465875	-0.0181691	0.340089	0.0635919	-0.0368041	0.063126	-0.00605637	-0.0493827	-0.00605637	-0.0801304	-0.0740741	0	0	0	0	-0.185185	15.6316	14.9434	0.340089	4	13.1749	12.3616	1.18647	0.00742369	M	G	G	I	G	R	E	R	D	V	G	K	R	G	K	G	T	G	I
A1	ATGGGCATGTACGTGGGACGAAGCGCTGCGTGGAAACGCGGGAAGGGAACATAAACAACAAGCGACAGAACCCCACC	MGMYVGRSAAWKRGKGT*	TAGTGCATGCTCGTT	mix2-2263-1_27	-0.0480708	0.0332068	0.0648324	0.0430108	0.00189753	0.339658	0.0101202	-0.0186591	-0.0392157	-0.0196078	-0.0784314	-0.0784314	-0.102467	-0.0588235	-0.0392157	-0.00980392	0	0	18.286	11.994	0.339658	5	16.5906	10.0845	1.10219	0.0083313	M	G	M	Y	V	G	R	S	A	A	W	K	R	G	K	G	T	Y	V
A1	ATGCAGTATTGGATGATCGAACATCTTCTGAAGAAACGCGGGAAGGGAACATAAACAACAAGCGACAGAACCCCACC	MQYWMIEHLLKKRGKGT*	TTTACTCAGTTCTTT	mix2-2263-1_27	0.0241601	0.0543028	0.0842154	0.0853659	0.339162	0.0121951	-0.0200184	-0.0377358	-0.0444087	0	-0.0255407	-0.0943396	-0.113208	-0.0377358	-0.0188679	0	0	-0.150943	8.06156	6.19364	0.339162	4	8.62061	6.34347	0.93515	0.00533841	M	Q	Y	W	M	I	E	H	L	L	K	K	R	G	K	G	T	Y	W
E2	ATGGCACCTCCGCCTGGCTCGCCCCTCACTGACAAACGCGGGAAGGGAACATAACCAGAAAGCAAAAGCAGGAAGCC	MAPPPGSPLTDKRGKGT*	CGGGGGCAGGGGGCC	mix2-2263-1_27	-0.150062	-0.0487805	0	0.338983	-0.102935	0.0169492	-0.0148822	-0.0148822	0	0	0	-0.0243902	0	0	0	0	0	0	5.80039	2.85104	0.338983	3	6.66878	2.27714	0.869784	0.00447285	M	A	P	P	P	G	S	P	L	T	D	K	R	G	K	G	T	A	P
E1	ATGCCCGGTGCACGCGCCTCTGGAGTAAACGTGAAACGCGGGAAGGGAACATAAACAACAAGCGACAGAACCCCACC	MPGARASGVNVKRGKGT*	CAGGCAGCTGTGAGT	mix2-2263-1_27	0	0.275407	-0.135163	0.338415	-0.0863821	-0.125	-0.0833333	-0.0416667	-0.0416667	-0.0416667	0.0243902	0	-0.0416667	0	0	0	0	-0.0416667	4.03078	4.03078	0.338415	3	3.90367	3.90367	1.03256	0.00340613	M	P	G	A	R	A	S	G	V	N	V	K	R	G	K	G	T	P	G
E1	ATGATATGCGACGCAGGACACAGATGGTGTACTAAACGCGGGAAGGGAACATAAACAACAAGCGACAGAACCCCACC	MICDAGHRWCTKRGKGT*	AAACCAGATACCCAT	mix2-2263-1_27	0.257197	0.3375	0.00719697	0.019697	0.00909091	0.0875	0.05	0.00719697	-0.272727	-0.0481061	0	-0.0606061	-0.030303	-0.030303	0	-0.030303	0	-0.242424	7.86494	5.60377	0.3375	1	5.36755	4.87959	1.46528	0.00457203	M	I	C	D	A	G	H	R	W	C	T	K	R	G	K	G	T	-	M
E1	ATGCCCTTCGTCAATGTCGCCTGCTCCTCCAAACGCGGGAAGGGAACATAAACAACAAGCGACAGAACCCCACC	MPFVNVACSSKRGKGT*	GTGGGAGGCGGGCAG	mix2-2263-1_27	0.0633769	0.0260039	0.00641026	0.337083	0.0195936	-0.0124577	-0.0501935	-0.0188679	-0.0188679	-0.0377358	-0.132075	-0.0283019	-0.0188679	-0.00943396	-0.00943396	0	-0.0973633		15.3366	7.27507	0.337083	3	17.2412	9.27122	0.889533	0.00793306	M	P	F	V	N	V	A	C	S	S	K	R	G	K	G	T		P	F
A1	ATGCGAACACACATCCAGCAACCACCCTCCCGGAAACGCGGGAAGGGAACATAAACAACAAGCGACAGAACCCCACC	MRTHIQQPPSRKRGKGT*	GTCGGGTCGAGGCAT	mix2-2263-1_27	0.213566	-0.0151163	0.336822	-0.0817829	0.00155039	0.0116279	-0.05	-0.0833333	-0.0166667	-0.0833333	-0.0166667	-0.05	-0.0333333	-0.0166667	-0.0166667	0	0	-0.0833333	8.45481	4.81728	0.336822	2	9.75918	7.48204	0.866344	0.00558276	M	R	T	H	I	Q	Q	P	P	S	R	K	R	G	K	G	T	M	R
E1	ATGGCTCTGCGACCGCCCCAGAGGTGACGAGTGAAACGGGAAGGGAACATAAACAACAAGCGACAGAACCCCACC	MALRPPQR*	ACCCCACTGGTGCCG	mix2-2263-1_27	0.194541	0.0349015	-0.0107156	0.336679	-0.00999645	0.00688712	-0.297078	-0.10276	-0.0693878										39.6196	23.9881	0.336679	3	39.85	31.88	0.994219	0.0135685	M	A	L	R	P	P	Q	R										A	L
E2	ATGTGACAGACACCGCAGAGCCCCGCCTCGCGGAAAGCGGGAAGGGAACATAACCAGAAAGCAAAAGCAGGAAGCC	M*	CCTAGGGCCCTCGGC	mix2-2263-1_27	-0.199234	0.335888																	5.30883	4.71896	0.335888	1	4.71694	3.25306	1.12548	0.00388823	M																	-	M
E1	ATGCAGCTGGTCGACATGCACAGTGCCCAGCCCAAACGCGGGAAGGGAACATAAACAACAAGCGACAGAACCCCACC	MQLVDMHSAQPKRGKGT*	TTTTAATTTAACTGC	mix2-2263-1_27	-0.0100779	0.0847458	0.335776	-0.0032066	0.132387	0.101695	0.152542	0.0169492	0	-0.027027	-0.027027	-0.027027	-0.27027	0	-0.189189	0	-0.135135	-0.0810811	5.80039	5.70208	0.335776	2	6.01816	5.5302	0.963815	0.00429572	M	Q	L	V	D	M	H	S	A	Q	P	K	R	G	K	G	T	M	Q
A1	ATGGGACCATAGTTTCAAATCCAGCCGGCTCCTAAACGCGGGAAGGGAACATAAACAACAAGCGACAGAACCCCACC	MGP*	AGGGAAGTTGTATAC	mix2-2263-1_27	-0.207143	0	0.0178571	0.335714															5.50546	3.3426	0.335714	3	4.87959	1.95184	1.12826	0.00396931	M	G	P															G	P
E1	ATGAGTGCGTACTTTGGCCCTGCGGCGTTGCGGAAACGCGGGAAGGGAACATAAACAACAAGCGACAGAACCCCACC	MSAYFGPAALRKRGKGT*	TTTTCTTATTCAACT	mix2-2263-1_27	0.113146	0	0.0352113	0.0923005	0.0374648	0.334742	0.016338	0.0359624	0.00704225	-0.0133333	-0.0266667	-0.0933333	-0.0259155	-0.0533333	-0.133333	-0.0666667	-0.08	-0.166291	13.9603	10.5194	0.334742	5	12.199	10.4098	1.14438	0.0069007	M	S	A	Y	F	G	P	A	A	L	R	K	R	G	K	G	T	Y	F
A1	ATGGAACCACCACCAACGCATGCACTGGCTCTGAAACGCGGGAAGGGAACATAAACAACAAGCGACAGAACCCCACC	MEPPPTHALALKRGKGT*	TAAATAACACGCTAG	mix2-2263-1_27	-0.237981	0.0769231	0.0384615	0.334135	-0.0865385	0	0	-0.03125	0	0	-0.03125	-0.0625	0	0	0	0	0	0	5.11221	2.65442	0.334135	3	5.2049	1.46388	0.982192	0.00393927	M	E	P	P	P	T	H	A	L	A	L	K	R	G	K	G	T	E	P
O1	ATGGCATCTATATTTCAGCTCGAGCACAGAGTGAAACGCGGGAAGGGAACATAAACAACAAGCGACAGAACCCCACC	MASIFQLEHRVKRGKGT*	AGGCTCCCAGCGTGC	mix2-2263-1_27	-0.0111348	-0.00746269	-0.0247809	0.00523573	-0.0266761	-0.00428808	0.333973	-0.0171523	-0.0192135	-0.0714523	-0.0395404	-0.0289031	-0.0117508	0.00523573	0	-0.0149254	0	-0.0671642	30.9682	29.002	0.333973	6	21.7955	20.169	1.42085	0.0104215	M	A	S	I	F	Q	L	E	H	R	V	K	R	G	K	G	T	F	Q
E1	ATGGCCCGGCGATTGCCTTCGCACTTTGCGCCTAAACGCGGGAAGGGAACATAAACAACAAGCGACAGAACCCCACC	MARRLPSHFAPKRGKGT*	TAAGGATTTAGTATT	mix2-2263-1_27	0.141071	-0.0285714	0.0339286	0.333929	0.117857	0.0125	-0.0571429	-0.00357143	-0.0285714	-0.0285714	-0.0571429	-0.0571429	0.05	0	0	0	0	-0.342857	7.86494	5.40715	0.333929	3	5.69286	4.22898	1.38155	0.00460449	M	A	R	R	L	P	S	H	F	A	P	K	R	G	K	G	T	A	R
E1	ATGACACAGAATCACCACAGATGCTTCGGCGCTAAACGCTGGAAGGGAACATAAACAACAAGCGACAGAACCCCACC	MTQNHHRCFGAKRWKGT*	ACAGAACCTGGGCGC	mix2-2263-1_27	0.15	0.333333	0.1	0.0333333	0.116667	0.0333333	0	-0.05	0	0.0333333	0	0	0	-0.05	-0.05	0	0	-0.65	2.94935	2.06455	0.333333	1	3.25306	2.7651	0.906639	0.00289078	M	T	Q	N	H	H	R	C	F	G	A	K	R	W	K	G	T	-	M
E2	ATGAAACCATTCTCAACGGGGAGCCTTCCGGCTAAACGCGGGAAGGGAACATAACCAGAAAGCAAAAGCAGGAAGCC	MKPFSTGSLPAKRGKGT*	GCGGGCGAGCACGGG	mix2-2263-1_27	0.175439	0.0701754	0.0877193	0.333333	0.0701754	0.0350877	0.0350877	-0.16886	-0.0833333	-0.149123	0	-0.0307018	-0.0416667	0	-0.0416667	-0.0416667	0	-0.125	5.60377	4.62065	0.333333	3	3.90367	3.41571	1.43551	0.0037048	M	K	P	F	S	T	G	S	L	P	A	K	R	G	K	G	T	K	P
A1	ATGTGTTTTAACAGTCCATATGCGGCCCCCGGGAAACGCGGGAAGGGAACATAAACAACAAGCGACAGAACCCCACC	MCFNSPYAAPGKRGKGT*	GGGAGTTCAAGTGAC	mix2-2263-1_27	0.0211161	0.0595777	0.0595777	0.333333	0.0226244	0.0588235	-0.0173454	-0.0769231	0	0	0	-0.0384615	-0.134238	-0.0384615	-0.0384615	0	-0.0769231	-0.134238	5.0139	4.52234	0.333333	3	4.22898	3.90367	1.1856	0.00367019	M	C	F	N	S	P	Y	A	A	P	G	K	R	G	K	G	T	C	F
E1	ATGGGTGTACGTGTGTCGCAAGCTCACCGTGCTAAACGCGGGAAGGGAACATAAACAACAAGCGACAGAACCCCACC	MGVRVSQAHRAKRGKGT*	AATTTTCGTGATACC	mix2-2263-1_27	0.0984314	0.04	-0.0454902	0.186667	0.333333	0.00784314	0.133333	0.0133333	-0.117647	0.0133333	0	-0.205882	-0.0882353	-0.0882353	-0.0294118	-0.0294118	-0.147059	-0.0882353	7.37338	5.89871	0.333333	4	5.5302	5.04225	1.33329	0.00446869	M	G	V	R	V	S	Q	A	H	R	A	K	R	G	K	G	T	V	R
E1	ATGGGCACTACTAACAGCGTATCCCACTGCCGCAAACGCGGGAAGGGAACATAAACAACAAGCGACAGAACCCCACC	MGTTNSVSHCRKRGKGT*	GTAGGTACCATTCGA	mix2-2263-1_27	-0.04	0.0933333	0.06	0.1	0.05	0.333333	0.05	-0.0233333	0	-0.12	0	-0.12	0	0.0166667	-0.2	0	0	-0.2	5.89871	4.71896	0.333333	5	4.06633	3.09041	1.45062	0.00380897	M	G	T	T	N	S	V	S	H	C	R	K	R	G	K	G	T	T	N
E1	ATGGTTCCACGAGGGTGTTGGCGTACTCGGCTTAAACGCGGGAAGGGAACATAAACAACAAGCGACAGAACCCCACC	MVPRGCWRTRLKRGKGT*	TAACAAGTCCGGGGA	mix2-2263-1_27	0.122211	-0.020284	0.156187	0.333164	-0.0689655	0	-0.192191	0	-0.0344828	-0.0197769	-0.0344828	-0.103448	-0.0344828	0	0	0	-0.0344828	-0.0689655	6.6852	5.40715	0.333164	3	4.71694	4.39163	1.41727	0.00413385	M	V	P	R	G	C	W	R	T	R	L	K	R	G	K	G	T	V	P
E1	ATGCTGAGCCGGGAGGTCCCCCTTTCGCAGCACAAACGCGGGAAGGGAACATAAACAACAAGCGACAGAACCCCACC	MLSREVPLSQHKRGKGT*	GATTTGCTTAGCTTT	mix2-2263-1_27	0.199471	-0.0267413	0.0119714	0.332867	0.0373134	0.00450871	0.00746269	-0.15625	-0.0505286	-0.065454	-0.0625	-0.065454	-0.0625	-0.0104167	-0.0104167	-0.0416667	0	-0.03125	13.1738	6.29195	0.332867	3	15.6147	10.4098	0.843678	0.00726351	M	L	S	R	E	V	P	L	S	Q	H	K	R	G	K	G	T	L	S
E1	ATGCTAGTTCCTCACATACACATTGCGAACCGCAAACGCGGGAAGGGAACATAAACAACAAGCGACAGAACCCCACC	MLVPHIHIANRKRGKGT*	GTTATTGACTCGTTG	mix2-2263-1_27	0.0825906	0.332739	0.0112894	0.0106952	0.0427807	-0.0802139	-0.0552585	-0.00891266	-0.010101	-0.0249554	-0.0493167	-0.0552585	-0.010101	-0.00475342	-0.020202	-0.010101	-0.00475342	-0.141414	18.3843	14.3535	0.332739	1	16.1027	13.8255	1.14169	0.00810163	M	L	V	P	H	I	H	I	A	N	R	K	R	G	K	G	T	-	M
A1	ATGAAACATATCTAGATACAGAACCCCAGGTGGAAACACGGGAAGGGAACATAAACAACAAGCGACAGAACCCCACC	MKHI*	ACGGGCGGCGGGCAGC	mix2-2263-1_27	0.0411765	-0.0617647	-0.170588	-0.120588	0.332353														3.3426	1.86792	0.332353	4	3.25306	1.95184	1.02752	0.00299295	M	K	H	I														H	I
E1	ATGAGTACCAGAGATCGCCGGCTCGTCCGAGCCAAACGCGGGAAGGGAACATAAACAACAAGCGACAGAACCCCACC	MSTRDRRLVRAKRGKGT*	ATCGGACAATGTCTT	mix2-2263-1_27	0.0428719	0.331863	-0.0155254	0.117884	0.0488097	0.00473934	0.0236967	-0.0567631	0	-0.0662418	-0.0087705	-0.0412377	-0.0297434	0	-0.0114943	-0.045977	0	-0.248134	20.7438	16.5164	0.331863	1	14.1508	11.2231	1.46591	0.00805973	M	S	T	R	D	R	R	L	V	R	A	K	R	G	K	G	T	-	M
A1	ATGAGATCGAAGGGACTACAGATTACTCCCCGCAAACGCGGGAAGGGAACATAAACAACAAGCGACAGAACCCCACC	MRSKGLQITPRKRGKGT*	GGGGGGGGCGTCGGG	mix2-2263-1_27	0.167488	0.331691	0.0344828	-0.0525452	0	0.0213465	0.0344828	-0.0607553	0	-0.0952381	-0.0952381	-0.142857	0	0	-0.0952381	0	0	-0.047619	2.85104	1.96624	0.331691	1	3.41571	2.92776	0.834684	0.00288947	M	R	S	K	G	L	Q	I	T	P	R	K	R	G	K	G	T	-	M
E2	ATGCCAGTTCCGTTGTACACGTCGCACGCCCCTAAACGCGGGAAGGGAACATAACCAGAAAGCAAAAGCAGGAAGCC	MPVPLYTSHAPKRGKGT*	GGAGAGGCGTGGTGC	mix2-2263-1_27	-0.103261	0	0.100543	0.331522	0.0625	0	0	-0.0434783	0	0	-0.0869565	-0.0869565	-0.0434783	0	0	0	-0.0434783	-0.0869565	3.14598	1.96624	0.331522	3	3.74102	1.95184	0.840941	0.00305744	M	P	V	P	L	Y	T	S	H	A	P	K	R	G	K	G	T	P	V
E2	ATGGTATAACTCTGACGTAGTCAAGGGCTTCGCAAACGCGGGAAGGGAACATAACCAGAAAGCAAAAGCAGGAAGCC	MV*	CGTTGGGTACTGGTT	mix2-2263-1_27	-0.29588	-0.0383895	0.330993																8.74975	5.50546	0.330993	2	7.80735	2.60245	1.12071	0.00518295	M	V																M	V
E1	ATGGGCAGTTCGACTCGAGTCTCGACGTCCGGCAAACGCGGGAAGGGAACGTAAACAACAAGCGACAGAACCCCACC	MGSSTRVSTSGKRGKGT*	ATTTGCACGAGCACT	mix2-2263-1_27	0	0.330952	0.133333	0.119048	-0.0261905	-0.0261905	0.047619	0.0238095	-0.15	0.047619	-0.15	-0.1	-0.1	0	-0.05	0	0	-0.1	4.12909	4.12909	0.330952	1	3.25306	3.25306	1.26929	0.00317608	M	G	S	S	T	R	V	S	T	S	G	K	R	G	K	G	T	-	M
A1	ATGACGAACACACCAAACAGCGAAAACTCACTAAAACGCGGGAAGGGAACATAAACAACAAGCGACAGAACCCCACC	MTNTPNSENSLKRGKGT*	TCCCCAAAACTCACT	mix2-2263-1_27	-0.0986842	0.0357143	0.0535714	-0.0253759	0.0272556	0.330827	-0.00845865	-0.0789474	-0.0789474	0	0	0.0357143	-0.0526316	0.0178571	-0.0526316	0	-0.0789474	-0.0263158	5.50546	3.44091	0.330827	5	6.18082	3.25306	0.890733	0.00420001	M	T	N	T	P	N	S	E	N	S	L	K	R	G	K	G	T	T	P
E1	ATGAATCGTCCCTGCTGTCGCGGAAGTCGCTGCAAACGCGGGAAGGGAACATAAACAACAAGCGACAGAACCCCACC	MNRPCCRGSRCKRGKGT*	CCGGGGCGGGGGG	mix2-2263-1_27	0.100177	0.330674	-0.00177305	0.00561466	-0.000886524	-0.148936	-0.00738771	-0.0212766	-0.191489	0.0138889	-0.0638298	0	0	0	-0.0212766	0	0	0.00650118	7.07845	5.0139	0.330674	1	7.64469	6.18082	0.925929	0.00482719	M	N	R	P	C	C	R	G	S	R	C	K	R	G	K	G	T	-	M
E1	ATGGCCCCGTCACGCCCGTCTCGCACCCGCAACAAACGCGGGAAGGGAACATAAACAACAAGCGACAGAACCCCACC	MAPSRPSRTRNKRGKGT*	CGGGGACGCGGGATGC	mix2-2263-1_27	0.0610329	0.048071	0.0136763	0.330578	0.048071	-0.0289855	-0.036436	-0.0434783	-0.0654215	0.00704225	0.0211268	-0.173913	-0.0219433	-0.0289855	0	0	-0.0289855	-0.101449	13.9603	8.45481	0.330578	3	11.2231	7.48204	1.24389	0.00664593	M	A	P	S	R	P	S	R	T	R	N	K	R	G	K	G	T	A	P
E2	ATGCCGGGGGCCTCAACCGACGCCGCAGCGCCCAAACGCGGGAAGGGAACATAACCAGAAAGCAAAAGCAGGAAGCC	MPGASTDAAAPKRGKGT*	GAGCCGGGGGGCAG	mix2-2263-1_27	0.0333656	-0.0836557	-0.0198259	0.329545	-0.00991296	-0.0311896	-0.00991296	-0.12766	0	-0.0638298	0.0340909	0.00145068	0.0113636	0	0	0	-0.0212766	-0.0212766	8.65143	4.12909	0.329545	3	7.64469	3.74102	1.13169	0.00511028	M	P	G	A	S	T	D	A	A	A	P	K	R	G	K	G	T	P	G
E1	ATGGGGTCCTAGCGCTCTACCGGAGCCGTTAAACGCGGGAAGGGAACATAAACAACAAGCGACAGAACCCCACC	MGS*	GTTCGAGCAAAATAA	mix2-2263-1_27	-0.382576	0.0189394	-0.0833333	0.329545															3.24429	2.45779	0.329545	3	3.90367	1.46388	0.831086	0.00310705	M	G	S															G	S
E1	ATGGCTTAGTCCGTTGTGCTGCCTGGAGCCAAAGCGGGAAGGGAACATAAACAACAAGCGACAGAACCCCACC	MA*	GGAATTGCTACCATT	mix2-2263-1_27	-0.262436	0.00531247	0.32918																11.6991	7.37338	0.32918	2	14.1508	5.2049	0.826744	0.00672851	M	A																M	A
E1	ATGAGTGCGGTCAGTTAAATCGAGCCCGAACTTAAACGCGGGAAGGGAACATAAACAACAAGCGACAGAACCCCACC	MSAVS*	TCAGTATTATGGTAT	mix2-2263-1_27	0.111678	0.328618	-0.0567434	-0.0672697	-0.124671	-0.0720395													9.33962	7.27507	0.328618	1	10.4098	9.27122	0.897195	0.00572256	M	S	A	V	S													-	M
E1	ATGCGGGTACCGGGTCCACGCTTCTGTGCGGGTAAACGCGGGAAGGGAACATAAACAACAAGCGACAGAACCCCACC	MRVPGPRFCAGKRGKGT*	TCTACTACCGTGCGT	mix2-2263-1_27	0.230952	0	0.0238095	0.328571	0.0238095	-0.0309524	0	-0.05	-0.05	-0.05	0	0	-0.0761905	0	-0.1	0	0	-0.2	4.12909	2.55611	0.328571	3	3.25306	2.60245	1.26929	0.00315323	M	R	V	P	G	P	R	F	C	A	G	K	R	G	K	G	T	R	V
E1	ATGCCGGGCCGAACCCCCGCGGGACTCAGTGCGAAACGCGGGAAGGGAACATAAACAACAAGCGACAGAACCCCACC	MPGRTPAGLSAKRGKGT*	GCCCGCGGAGCAGGC	mix2-2263-1_27	-0.0137008	0	0	0.0151515	-0.056254	-0.0137008	-0.0212766	-0.00918762	-0.0531915	0.328498	-0.0425532	-0.0912315	-0.0212766	0	0	0	0	-0.0212766	12.9772	12.8788	0.328498	9	15.2894	14.9641	0.848769	0.00709071	M	P	G	R	T	P	A	G	L	S	A	K	R	G	K	G	T	G	L
E2	ATGAATTATCGACCCAGGGCACCACCGCACCGGAAACGCGGGAAGGGAACATAACCAGAAAGCAAAAGCAGGAAGCC	MNYRPRAPPHRKRGKGT*	GGGCCACCTAGCACG	mix2-2263-1_27	0.204261	0.328321	0.261905	0	0.0238095	0.0238095	0	0	-0.736842	0	0	0	0	-0.105263	0	0	0	0	4.12909	2.85104	0.328321	1	3.09041	2.7651	1.3361	0.00310255	M	N	Y	R	P	R	A	P	P	H	R	K	R	G	K	G	T	-	M
E2	ATGCGTTATTCCGCACATTACTGCGCGGACCCTAAACGCGGGAAGGGAACATAACCAGAAAGCAAAAGCAGGAAGCC	MRYSAHYCADPKRGKGT*	GAGGGGCGTTCGCCC	mix2-2263-1_27	0.0445344	-0.119433	0.327935	-0.0809717	-0.105263	0	0	0	0	0	-0.0526316	0.0384615	0	0	0	0	0	-0.0526316	2.55611	1.76961	0.327935	2	3.09041	2.27714	0.827109	0.00268232	M	R	Y	S	A	H	Y	C	A	D	P	K	R	G	K	G	T	M	R
E2	ATGCCGGCGATCGCGCTGCTACCTTGCGCTAGCAAACGCGGGAAGGGAACATAACCAGAAAGCAAAAGCAGGAAGCC	MPAIALLPCASKRGKGT*	CCTAACAACGGGGGC	mix2-2263-1_27	0.177778	0	0.0565302	-0.062768	0.327875	-0.0452242	-0.145809	-0.0452242	-0.0526316	-0.0350877	0	-0.0175439	-0.122807	0	0	0	0	0	13.2721	6.48858	0.327875	4	9.27122	5.85551	1.43154	0.00612921	M	P	A	I	A	L	L	P	C	A	S	K	R	G	K	G	T	A	I
E1	ATGGTTCCGGGATAATCAACGCTGGAGTGTCTAAACGCGGGAAGGGAACATAAACAACAAGCGACAGAACCCCACC	MVPG*	GAATCGGGGCGAAGC	mix2-2263-1_27	0.149451	0.0197802	0.0923077	0.327473	-0.389011														6.39026	4.52234	0.327473	3	5.69286	4.87959	1.12251	0.00424187	M	V	P	G														V	P
A1	ATGTTAAAAACGAACCGTTTCACTCGTCCACGGAAACGCGGGAAGGGAACATAAACAACAAGCGACAGAACCCCACC	MLKTNRFTRPRKRGKGT*	TAGAAACCCCGGCCG	mix2-2263-1_27	-0.0705128	0.0769231	0.326923	0	0.112179	0.153846	0.025641	0	-0.0416667	0	0	-0.208333	0	-0.125	-0.0833333	0	0	-0.166667	3.83416	3.14598	0.326923	2	3.90367	2.92776	0.982192	0.0032413	M	L	K	T	N	R	F	T	R	P	R	K	R	G	K	G	T	M	L
E2	ATGGCTATACTCATGCGCCGTGCGCGCGCGCTCAAACGCGGGAAGGGAACATAACCAGAAAGCAAAAGCAGGAAGCC	MAILMRRARALKRGKGT*	GTGGCTCGATAGGCC	mix2-2263-1_27	-0.0700483	0.0740741	0.326892	0.0740741	0.0305958	0.037037	0	0.0555556	-0.0869565	-0.00644122	-0.0434783	0	0	0	0	-0.0434783	0	-0.347826	5.30883	3.83416	0.326892	2	3.74102	2.4398	1.41909	0.00352905	M	A	I	L	M	R	R	A	R	A	L	K	R	G	K	G	T	M	A
E2	ATGTTTTACGTCACTGTCGGGGGCCACTATGTCAAACGCGGGAAGGGAACATAACCAGAAAGCAAAAGCAGGAAGCC	MFYVTVGGHYVKRGKGT*	TATGTCCCAGATCGG	mix2-2263-1_27	0.0578231	0.326531	0.0204082	0.142857	0.102041	0.0612245	0.0612245	0.0195578	0	0	0	-0.0833333	-0.0416667	-0.0833333	-0.0833333	0	0	-0.333333	4.81728	3.73585	0.326531	1	3.90367	2.60245	1.23404	0.00346768	M	F	Y	V	T	V	G	G	H	Y	V	K	R	G	K	G	T	-	M
E1	ATGCCAGGGTCAGGACTCGTACAGGTGTCGCGCAAACGCGGGAAGGGAACATAAACAACAAGCGACAGAACCCCACC	MPGSGLVQVSRKRGKGT*	GAGGGCGAACCTGGA	mix2-2263-1_27	-0.135119	0.122642	0.0715155	0.326233	-0.0279976	-0.0456482	-0.0322581	0.0121729	-0.00669507	0.0283019	-0.0645161	-0.0389531	-0.016129	-0.016129	-0.016129	0	0	-0.16129	10.421	7.96325	0.326233	3	10.0845	6.34347	1.03337	0.00581566	M	P	G	S	G	L	V	Q	V	S	R	K	R	G	K	G	T	P	G
A1	ATGTGGAACATGAGAGCAGGGCCCTCGCCCAGTAAACGCGGGAAGGGAACATAAACAACAAGCGACAGAACCCCACC	MWNMRAGPSPSKRGKGT*	TGGGATTCTTTCTTT	mix2-2263-1_27	0.223639	0.0102041	0.0395408	0.0510204	0.326105	0.0510204	0.0710034	-0.13648	-0.0416667	-0.0208333	-0.166667	-0.104167	-0.125	0	-0.0731293	-0.00042517	-0.0208333	-0.0625	9.63455	7.07845	0.326105	4	7.80735	7.31939	1.23404	0.00525667	M	W	N	M	R	A	G	P	S	P	S	K	R	G	K	G	T	N	M
A1	ATGTTAAATCATGACACCTTACCATGGGCCGCAAAACGCGGGAAGGGAACATAAACAACAAGCGACAGAACCCCACC	MLNHDTLPWAAKRGKGT*	CGGTACTCTCTGCCA	mix2-2263-1_27	0.0658915	0.0465116	0.325581	-0.0767442	0.186047	0.0131783	0.0465116	-0.020155	-0.0767442	0	-0.1	-0.0666667	-0.0333333	-0.0666667	0	0	0	-0.266667	4.22741	3.14598	0.325581	2	4.87959	4.06633	0.866344	0.00355525	M	L	N	H	D	T	L	P	W	A	A	K	R	G	K	G	T	M	L
E1	ATGATAAATGGGGTGTGGCGACGTTCACCCGCTAAACGCGGGAAGGGAACATAAACAACAAGCGACAGAACCCCACC	MINGVWRRSPAKRGKGT*	AGGCGGCGGGGCGGG	mix2-2263-1_27	-0.0213793	0.325517	0.225517	0	0.105517	-0.0344828	-0.0344828	0	-0.0489655	-0.137931	-0.0344828	-0.103448	0	-0.172414	0	0	-0.0344828	-0.0344828	4.91559	3.83416	0.325517	1	4.71694	3.57837	1.04211	0.00368189	M	I	N	G	V	W	R	R	S	P	A	K	R	G	K	G	T	-	M
E2	ATGCACCCCGGATGCGAATACGTCCCCGGGCAGAAACGCTGGAAGGGAACATAACCAGAAAGCAAAAGCAGGAAGCC	MHPGCEYVPGQKRWKGT*	AGTGCGGGAGAGACA	mix2-2263-1_27	0.232955	0.0519481	0.0181277	0.324675	-0.0625	0	0.012987	0	0	0.025974	0	-0.0416667	0	-0.0208333	-0.0416667	0	-0.0833333	-0.395833	7.57	3.44091	0.324675	3	7.80735	5.2049	0.9696	0.00486714	M	H	P	G	C	E	Y	V	P	G	Q	K	R	W	K	G	T	H	P
E1	ATGAGAGATTCGGTTCGACCGCGTCTACAGTTGAAACGCGGGAAGGGAACATAAACAACAAGCGACAGAACCCCACC	MRDSVRPRLQLKRGKGT*	ACCCTATTGGTTG	mix2-2263-1_27	0	0.0945946	0.0675676	0.16745	0.207991	0.324324	-0.00293772	0	-0.130435	-0.130435	-0.0299647	-0.108696	0.0052879	-0.0652174	-0.130435	-0.0217391	0	-0.0517039	7.27507	7.27507	0.324324	5	7.48204	6.01816	0.972338	0.00474291	M	R	D	S	V	R	P	R	L	Q	L	K	R	G	K	G	T	S	V
E1	ATGCCAGAGCCGTACGCGTTTGCGCGCCCCACGAAACGCGGGAAGGGAACATAAACAACAAGCGACAGAACCCCACC	MPEPYAFARPTKRGKGT*	GGCACCGGGGCGGGA	mix2-2263-1_27	0.0412299	0.0391335	0.324249	0.0188679	-0.0922432	0	-0.148148	0.000698812	-0.0552062	0.0377358	0	-0.037037	0	-0.037037	-0.037037	0.0188679	0	-0.0740741	5.21052	4.03078	0.324249	2	4.39163	3.57837	1.18647	0.00365301	M	P	E	P	Y	A	F	A	R	P	T	K	R	G	K	G	T	M	P
E1	ATGGGCCTCAAGCTCGGGATTTGGGCCCTACCTAAACGCGGGAAGGGAACATAAACAACAAGCGACAGAACCCCACC	MGLKLGIWALPKRGKGT*	CCTTCGAGCGAGGGG	mix2-2263-1_27	-0.128251	0.0620567	0.324173	0.0277778	0	0.0138889	-0.0425532	-0.000886525	0	-0.0638298	-0.0425532	-0.0425532	-0.0212766	0	0.0416667	0	0	-0.106383	7.07845	4.52234	0.324173	2	7.64469	3.74102	0.925929	0.00473229	M	G	L	K	L	G	I	W	A	L	P	K	R	G	K	G	T	M	G
E1	ATGAGAAACTTCAGAAGCCTCAGCTCCGCCCGCAAACGCGGGAAGGGAACATAAACAACAAGCGACAGAACCCCACC	MRNFRSLSSARKRGKGT*	GAAAACTATACCTCT	mix2-2263-1_27	0.164925	0.183099	0.323944	0.197183	0.0422535	0	0	-0.24398	0	0	0.028169	-0.0645161	-0.0322581	0	-0.16129	0	-0.0322581	-0.354839	6.98013	5.50546	0.323944	2	5.04225	4.55429	1.38433	0.00415459	M	R	N	F	R	S	L	S	S	A	R	K	R	G	K	G	T	M	R
E2	ATGTTAATAGCCAGATCCCCGCCGGGTGGGCCGAAACGCGGGAAGGGAACATAACCAGAAAGCAAAAGCAGGAAGCC	MLIARSPPGGPKRGKGT*	AGGGGATGGGCCGGC	mix2-2263-1_27	0.126471	0.323529	0.205882	0.0588235	0.0676471	0.0588235	0	-0.7	-0.0205882	-0.05	0	0	0.0294118	0	0	0	0	-0.1	3.3426	2.75273	0.323529	1	3.25306	3.09041	1.02752	0.00291349	M	L	I	A	R	S	P	P	G	G	P	K	R	G	K	G	T	-	M
E1	ATGGCTGGTAACGGGGGCGTCCTGTGTGGTTGCAAACGCGGGAAGGGAACATAAACAACAAGCGACAGAACCCCACC	MAGNGGVLCGCKRGKGT*	TGCTATCCCGGTGGG	mix2-2263-1_27	-0.0928793	0	0.0123839	0.123839	0.0294118	0.323529	0.0944272	0.0588235	0.0294118	-0.0526316	0	-0.157895	0	0	-0.0526316	-0.315789	0	0	3.3426	2.94935	0.323529	5	3.09041	2.4398	1.0816	0.00286885	M	A	G	N	G	G	V	L	C	G	C	K	R	G	K	G	T	N	G
E1	ATGAGACCACACGGAACGAATAAAACTCGGACGAAACGCGGGAAGGGAACATAAACAACAAGCGACAGAACCCCACC	MRPHGTNKTRTKRGKGT*	AAAATGACTCTTTGA	mix2-2263-1_27	0.0446897	0.0783585	0.0567314	0.32345	0.038326	0.021037	-0.0650888	-0.0365556	-0.0295858	-0.00157897	-0.0177515	-0.0564762	-0.0118343	0	-0.0236686	-0.0177515	-0.0295858	-0.239908	36.4737	26.5442	0.32345	3	27.4884	20.3316	1.32688	0.0113699	M	R	P	H	G	T	N	K	T	R	T	K	R	G	K	G	T	R	P
E1	ATGATGAAAGCTCTATATTTTAGCGGGTAACCCAAACGCGGGAATGGAACATAAACAACAAGCGACAGAACCCCACC	MMKALYFSG*	GAAACACTATATATT	mix2-2263-1_27	0.0229167	-0.0680556	0.322222	0.174306	-0.0444444	-0.113889	-0.05625	-0.0590278	-0.0444444	-0.0666667									9.43793	7.96325	0.322222	2	7.31939	6.34347	1.28944	0.00506262	M	M	K	A	L	Y	F	S	G									M	M
E2	ATGGGACGTGAGCTCCGGGCCATGACACTATTGAAACGCGGGAAGGGAACATAACCAGAAAGCAAAAGCAGGAAGCC	MGRELRAMTLLKRGKGT*	CCAGCCGGGCGCGGG	mix2-2263-1_27	0.16995	0.0476409	0.0677966	0.322034	0	0	-0.0641319	-0.0742098	-0.135135	-0.027027	-0.0503894	0.00687128	0	-0.108108	-0.027027	0	-0.027027	0	5.80039	3.83416	0.322034	3	6.01816	4.39163	0.963815	0.0041199	M	G	R	E	L	R	A	M	T	L	L	K	R	G	K	G	T	G	R
A2	ATGCCATAGGACCAGCACACCGTAACCCTGGCGAAACGCGGGAAGGGAACATAACCAGAAAGCAAAAGCAGGAAGCC	MP*	GGCACGCAGAGGCTA	mix2-2263-1_27	-0.273684	-0.0526316	0.321805																3.44091	2.75273	0.321805	2	3.09041	1.62653	1.11342	0.00287857	M	P																M	P
E1	ATGGATGGAACCAACCGCCTTCGCTGGGGCCCGAAACGCGGAAAGGGAACATAAACAACAAGCGACAGAACCCCACC	MDGTNRLRWGPKRGKGT*	CAGTTAACTTGATTT	mix2-2263-1_27	0.0185378	0.0961538	0.321552	0.00121275	0.0843728	0.0294525	0.0563063	-0.0116078	-0.045045	0.00641026	-0.0386348	-0.045045	-0.0142065	-0.036036	-0.027027	-0.00900901	0	-0.378378	15.3366	12.289	0.321552	2	18.0545	14.6388	0.849464	0.00767329	M	D	G	T	N	R	L	R	W	G	P	K	R	G	K	G	T	M	D
A2	ATGACCAAAAACGACACAACACGGCGCACCCTCAAACGCGGGAAGGGAACATAACCAGAAAGCAAAAGCAGGAAGCC	MTKNDTTRRTLKRGKGT*	AATGGAGTGAAGTGT	mix2-2263-1_27	-0.140537	0.00353357	-0.00200062	0.0312305	0.321269	0.154334	-0.0061058	-0.0188111	0.00678134	-0.0111723	-0.0367647	-0.0626429	-0.0588235	-0.0294118	-0.0294118	-0.00735294	-0.0185253	-0.0808824	27.8222	19.6624	0.321269	4	22.1208	12.199	1.25774	0.00975033	M	T	K	N	D	T	T	R	R	T	L	K	R	G	K	G	T	K	N
E2	ATGGGCGGACACAGTCACTCGTCGCAGTGCTGAAACGCGGGAAGGGAACATGACCAGAAAGCAAAAGCAGGAAGCC	MGGHSHSSQC*	GGGGGGACGCACGCC	mix2-2263-1_27	0	0.0188679	0.0826285	0.320755	0.138582	-0.238126	-0.0689655	-0.0500976	-0.0344828	-0.0344828	-0.0156148								5.21052	5.21052	0.320755	3	4.71694	4.71694	1.10464	0.00369222	M	G	G	H	S	H	S	S	Q	C								G	G
A1	ATGTGTGAGGCACGTTCGACACGATTACCGTAAAAACGCGGGAAGGGAACATAAACAACAAGCGACAGAACCCCACC	MCEARSTRLP*	AGGTATGCTAGCTTC	mix2-2263-1_27	0.0176768	0.111111	-0.00252525	0.0909091	0.320707	-0.0934343	-0.0328283	-0.0909091	-0.0454545	-0.116162	-0.0909091								9.73286	9.33962	0.320707	4	7.15673	6.83143	1.35996	0.00505142	M	C	E	A	R	S	T	R	L	P								E	A
A1	ATGTTTTATATAAACAATCCTCGCTCTCACCAAACGCGGGAAGGAACATAAACAACAAGCGACAGAACCCCACC	MFYINNPRSHQTREGT*	TAACTAACAAGATTT	mix2-2263-1_27	0.08	0.12	0.04	0.1	0.32	-0.2	-0.02	-0.08	-0.08	-0.12	0	-0.08	-0.04	0	-0.04	0	0		4.91559	3.53922	0.32	4	4.06633	3.25306	1.20885	0.00346133	M	F	Y	I	N	N	P	R	S	H	Q	T	R	E	G	T		Y	I
A1	ATGAGTGACCCGTACAGATTGGGGCCGCCCCGAAAACGCGGGAAGGGAACATAAACAACAAGCGACAGAACCCCACC	MSDPYRLGPPRKRGKGT*	CAGGGACGCGGGGGG	mix2-2263-1_27	0.12	-0.015	-0.08	0.025	0.05	0	0.32	-0.055	-0.07	0	-0.04	0	-0.12	0	0	0.025	0	-0.08	3.93247	2.35948	0.32	6	4.06633	2.60245	0.967082	0.00323646	M	S	D	P	Y	R	L	G	P	P	R	K	R	G	K	G	T	Y	R
E1	ATGGGGCGTTTGGGCACCTCGCGCGTCGGCGCGAAACGCGGGAAGGGAACATAAACAACAAGCGACAGAACCCCACC	MGRLGTSRVGAKRGKGT*	TAGCGCTCTCTAGT	mix2-2263-1_27	0.183929	-0.0242857	0.00892857	-0.00428571	0.319286	0.113929	-0.0310714	-0.0710714	0	-0.0510714	-0.0221429	-0.111071	-0.171071	0	-0.04	0	0	-0.08	11.0109	6.78351	0.319286	4	8.13265	6.34347	1.35391	0.00542409	M	G	R	L	G	T	S	R	V	G	A	K	R	G	K	G	T	R	L
E2	ATGAGGCTGCGGCATCCGAGCGTGTACGTCCACAAACGCGGGAAGGGAACATAACCAGAAAGCAAAAGCAGGAAGCC	MRLRHPSVYVHKRGKGT*	GGGGCCGAGAGCGAG	mix2-2263-1_27	0.0627442	0.202128	0.0531915	0.319149	0.0957447	-0.0505862	-0.132219	-0.0399479	-0.0204082	-0.0408163	-0.122449	-0.102041	-0.0816327	-0.0204082	-0.0816327	0	-0.0204082	-0.0204082	9.2413	6.58689	0.319149	3	7.97	6.18082	1.15951	0.00511204	M	R	L	R	H	P	S	V	Y	V	H	K	R	G	K	G	T	R	L
E2	ATGACACGATAGCCTTTCCACCGACGATGGCCGAAACGCGGGAAGGGAACATAACCAGAAAGCAAAAGCAGGAAGCC	MTR*	GGGTCCCGACGATGT	mix2-2263-1_27	-0.0535714	0.318452	0	-0.157738															4.71896	2.94935	0.318452	1	4.55429	2.60245	1.03616	0.0035206	M	T	R															-	M
E2	ATGATATCGTCACTGGGCCTACCTGAGAGACGTAAACGCGGGAATGGAACATAACCAGAAAGCAAAAGCAGGAAGCC	MISSLGLPERRKRGNGT*	CCGTGACGAACGGGC	mix2-2263-1_27	0.0560016	0.318346	0.113007	-0.00240867	0.0377358	0.0471698	-0.227017	-0.130068	-0.0212766	-0.0212766	-0.0425532	-0.0851064	-0.0212766	0	-0.0212766	0	0	0	10.421	7.17676	0.318346	1	7.64469	5.69286	1.36317	0.00522107	M	I	S	S	L	G	L	P	E	R	R	K	R	G	N	G	T	-	M
A1	ATGATTAGAGATGGGCACTCCTTATGCCGGATAAAACGCGGGAAGGGAACATAAACAACAAGCGACAGAACCCCACC	MIRDGHSLCRIKRGKGT*	ATTCGACGTGGTGCC	mix2-2263-1_27	0.0789474	0.0227273	0.0681818	0.318182	0.0227273	0.0227273	-0.165072	-0.0526316	0	0	-0.0526316	-0.210526	0	-0.0526316	0	0	0	0	4.32572	2.16286	0.318182	3	3.09041	1.78918	1.39972	0.00304914	M	I	R	D	G	H	S	L	C	R	I	K	R	G	K	G	T	I	R
E2	ATGCACGCTCTGCAGGCGACCCGGCTCACGTCGAAACGCGGGAAGGGAACATAACCAGAAAGCAAAAGCAGGAAGCC	MHALQATRLTSKRGKGT*	CGCGCGAGCCTGGG	mix2-2263-1_27	0.0227273	0	0	0.0909091	0.318182	0.0227273	0	-0.0545455	0	0	-0.2	0	0	0	-0.05	0	-0.05	-0.1	4.32572	4.22741	0.318182	4	3.25306	3.25306	1.32974	0.00309659	M	H	A	L	Q	A	T	R	L	T	S	K	R	G	K	G	T	A	L
E2	ATGCTCGAGCCGGCTCTGTCGTCGCTATCAGCGAAACGCGGGAAGGGAACCTAACCAGAAAGCAAAAGCAGGAAGCC	MLEPALSSLSAKRGKGT*	TAAAAATTGGTGTAG	mix2-2263-1_27	0.204545	-0.00598086	0.114833	-0.0526316	0.318182	-0.105263	-0.210526	-0.0526316	-0.105263	0	0	-0.0526316	0	-0.0526316	0	0	0	0	4.32572	3.44091	0.318182	4	3.09041	3.09041	1.39972	0.00304914	M	L	E	P	A	L	S	S	L	S	A	K	R	G	K	G	T	E	P
E1	ATGCTAATGATGGGATGAAGTACCCCTCGTCATAAACGCGGAAGGGAACATAAACAACAAGCGACAGAACCCCACC	MLMMG*	ACGCGCGGGTGACGC	mix2-2263-1_27	-0.0467973	0.318097	-0.0732276	-0.0642102	0.0267413	-0.0915734													9.43793	7.76663	0.318097	1	10.8978	8.45796	0.866043	0.00563399	M	L	M	M	G													-	M
A2	ATGTAGAGTGACCCTATCTTCAGCCATCTGCCAAACGCGGGAAGGGAACATAACCAGAAAGCAAAAGCAGGAAGCC	M*	TCCGAGAGCGACGAC	mix2-2263-1_27	-0.238919	0.317838																	3.63753	3.3426	0.317838	1	4.06633	2.7651	0.894551	0.00314003	M																	-	M
E1	ATGGCTGATCCTGGTCGGGCGGTTCGCCGGCTCAAACGCGGGAAGGGAACATAAACAACAAGCGACAGAACCCCACC	MADPGRAVRRLKRGKGT*	CCTCCTGGAAGCGTT	mix2-2263-1_27	0.319838	0	-0.0242915	0.317814	0	0.0526316	0	-0.0384615	-0.115385	0	-0.115385	-0.115385	-0.115385	0	0	0.0263158	0	-0.192308	3.73585	1.96624	0.317814	3	4.22898	3.57837	0.883392	0.00320269	M	A	D	P	G	R	A	V	R	R	L	K	R	G	K	G	T	A	D
E1	ATGAAAGAGTCCAGGGGACTTCGCCGGTTGCGCAAACGCGGGAAGGGAACATAAACAACAAGCGACAGAACCCCACC	MKESRGLRRLRKRGKGT*	CGGGCACTGGTTTGT	mix2-2263-1_27	0.31746	0.179322	0.31746	0	0.0952381	-0.189189	0	-0.0922351	-0.0810811	0.015873	-0.011154	-0.108108	0	-0.0540541	-0.0540541	0.015873	0	-0.324324	6.19364	4.22741	0.31746	2	6.01816	5.85551	1.02916	0.00414239	M	K	E	S	R	G	L	R	R	L	R	K	R	G	K	G	T	M	K
E1	ATGACCTTGTTCGTGCTAACCGCGTCCCCACGCAAACGCGGGAAGGGAACATAAACAACAAGCGACAGAACCCCACC	MTLFVLTASPRKRGKGT*	GACGGGGTAGTGTCT	mix2-2263-1_27	0.12888	0.134615	0.105769	0.0576923	0.317308	-0.164136	0.0242915	-0.0781039	-0.105263	-0.0350877	-0.0701754	0	-0.0175439	-0.0701754	-0.0350877	0	-0.0175439	-0.140351	10.2244	7.47169	0.317308	4	9.27122	7.64469	1.10281	0.00548364	M	T	L	F	V	L	T	A	S	P	R	K	R	G	K	G	T	L	F
E2	ATGACACCATTCACAGGCCCCGGGGCCAAGTGCAAACGCGGGAAGGGAACATAACCAGAAAGCAAAAGCAGGAAGCC	MTPFTGPGAKCKRGKGT*	GATGAAGAGAGGTCA	mix2-2263-1_27	-0.0905923	0.268293	0.317073	0.097561	0.0731707	0	0.0243902	0	-0.047619	0	0	-0.0952381	-0.118467	0	0	-0.047619	0	-0.285714	4.03078	3.24429	0.317073	2	3.41571	2.11449	1.18007	0.00306559	M	T	P	F	T	G	P	G	A	K	C	K	R	G	K	G	T	M	T
A1	ATGCCAAGGAAGCCCAGCCGGCACCCGTCCCTGAAACGCGGGAAGGGAACATAAACAACAAGCGACAGAACCCCACC	MPRKPSRHPSLKRGKGT*	CCTGGGCCCCGGGGC	mix2-2263-1_27	-0.380151	0.0243902	0	0.317073	0.0243902	0	0.0243902	0	0	0	-0.0344828	0	0.0243902	0	0	0	0	0	4.03078	1.6713	0.317073	3	4.71694	0.162653	0.854533	0.00337841	M	P	R	K	P	S	R	H	P	S	L	K	R	G	K	G	T	P	R
A1	ATGACGAAGAAGAGAGGGGGACCACATAGCGGAAAACGCGGGAAGGGAACATAAACAACAAGCGACAGAACCCCACC	MTKKRGGPHSGKRGKGT*	TAAACTAACGAGTAA	mix2-2263-1_27	0.113453	0.0273973	0.316825	0.0309097	-0.0425009	0.0273973	0	-0.025641	-0.0769231	0	0	0.0136986	-0.0512821	0	0	-0.0512821	0	-0.102564	7.17676	4.52234	0.316825	2	6.34347	3.57837	1.13136	0.0043906	M	T	K	K	R	G	G	P	H	S	G	K	R	G	K	G	T	M	T
E2	ATGCGTCCACGTTCGGCCCGGCCGCCCTGTGCCAAACGCGGGAAGGGAACATAACCAGAAAGCAAAAGCAGGAAGCC	MRPRSARPPCAKRGKGT*	CCGCAGGGTGTGAAC	mix2-2263-1_27	0.225269	0.0752688	0.0860215	0.00967742	0.316667	-0.233333	0.0215054	0.0215054	-0.0666667	-0.15	-0.266667	0	-0.0166667	0	0	0.0107527	0	-0.0166667	9.14299	5.40715	0.316667	4	9.75918	7.80735	0.93686	0.0053738	M	R	P	R	S	A	R	P	P	C	A	K	R	G	K	G	T	P	R
E1	ATGCAGGCCGTACCAGCTGACTGCGGGCTATGCAAACGCGGGAAGGGAACATAAACAACAAGCGACAGAACCCCACC	MQAVPADCGLCKRGKGT*	GGCGGGGGTCGGGGG	mix2-2263-1_27	0.257106	-0.0322997	0.316537	0.0697674	0	0	-0.222222	-0.166667	-0.0555556	-0.0555556	-0.0555556	0	0	0	0	-0.0555556	0	0	4.22741	1.96624	0.316537	2	2.92776	2.11449	1.44391	0.00296383	M	Q	A	V	P	A	D	C	G	L	C	K	R	G	K	G	T	M	Q
O1	ATGCCGTCTCAACCAGCCATATTTGGATGTTCAAAACGCGGGAAGGGAACATAAACAACAAGCGACAGAACCCCACC	MPSQPAIFGCSKRGKGT*	GGTGAATTTCTGCAT	mix2-2263-1_27	0.0756303	0.0696779	0.156863	0.316527	0.0297619	0.0458683	-0.0518207	-0.0430672	-0.0136555	-0.00980392	-0.0234594	-0.00770308	-0.156863	-0.0294118	-0.0196078	-0.0213585	-0.0196078	-0.288165	16.5164	14.9434	0.316527	3	16.5906	16.1027	0.995525	0.00752964	M	P	S	Q	P	A	I	F	G	C	S	K	R	G	K	G	T	P	S
E1	ATGGGGCGCCGCAACTATGGCTTCGTTTACGCCAAACGCGGGAAGGGAACATAAACAACAAGCGACAGAACCCCACC	MGRRNYGFVYAKRGKGT*	TTTTCCCCGACTAAA	mix2-2263-1_27	0.0628756	-0.0149484	0.00577901	0.316459	0.0242718	-0.110957	0	-0.00747419	-0.0586377	-0.031746	-0.047619	-0.0507012	-0.031746	-0.00793651	0	0	0	-0.047619	20.2522	14.1569	0.316459	3	20.4943	15.6147	0.988189	0.00853032	M	G	R	R	N	Y	G	F	V	Y	A	K	R	G	K	G	T	G	R
E2	ATGGTTCGACGCAGACCCCTGCGTGGTGCGCGGAAACGAGGGAAGGGAACATAACCAGAAAGCAAAAGCAGGAAGCC	MVRRRPLRGARKRGKGT*	AGGCGCCGATCCAAG	mix2-2263-1_27	0.257353	-0.0119485	0.316176	0.111213	-0.217831	-0.176471	-0.0882353	-0.0882353	-0.0588235	0	0	0.015625	-0.0588235	0	0	0	0	0	6.29195	3.93247	0.316176	2	5.5302	4.87959	1.13774	0.00404106	M	V	R	R	R	P	L	R	G	A	R	K	R	G	K	G	T	M	V
O2	ATGTACCGGAAGCCCTGCGCTCACTAAGTCCCCAAACGCGGGAAGGGAACATAACCAGAAAGCAAAAGCAGGAAGCC	MYRKPCAH*	GCTGGCGCGGGAAGC	mix2-2263-1_27	-0.207268	0.00656883	-0.00531097	0.316143	-0.0181691	-0.0203354	6.9881e-05	-0.034731	-0.00922432										52.1052	25.6594	0.316143	3	43.9163	12.5243	1.18647	0.0142467	M	Y	R	K	P	C	A	H										Y	R
E2	ATGCCAGTCCTAACCCATGCCCCCGGCCCTCTCAAACGCGGGAAGGGAACATAACCAGAAAGCAAAAGCAGGAAGCC	MPVLTHAPGPLKRGKGT*	GCCCCGCCCTCACGA	mix2-2263-1_27	0.205348	0.0139037	0.109091	0.316043	0.0251337	0	0.00695187	-0.0588235	-0.0882353	-0.0588235	-0.0294118	-0.264706	0	-0.117647	-0.0294118	0	0	-0.0294118	5.40715	3.3426	0.316043	3	5.5302	4.55429	0.977748	0.00385921	M	P	V	L	T	H	A	P	G	P	L	K	R	G	K	G	T	P	V
E1	ATGGCCCCCCCTACGTACCCTGGTCGCCCCCGCAAACGCGGGAAGGGAACATAAACAACAAGCGACAGAACCCCACC	MAPPTYPGRPRKRGKGT*	AACAGGGCTACCTGA	mix2-2263-1_27	-0.124232	0.00515464	-0.0603978	0.129491	0.315891	-0.131105	-0.0247319	-0.00494637	-0.0251484	0.00515464	-0.0251484	0.00515464	-0.010101	-0.010101	-0.00494637	-0.020202	0	0	19.0725	11.994	0.315891	4	16.1027	7.80735	1.18443	0.00777697	M	A	P	P	T	Y	P	G	R	P	R	K	R	G	K	G	T	P	P
A1	ATGATTCAACACGAGAAAGATAACCCGGGCCGCAAACGCGGGAAGGGAACATAAACAACAAGCGACAGAACCCCACC	MIQHEKDNPGRKRGKGT*	TATAAAAATCTCGAC	mix2-2263-1_27	-0.0825397	0.173016	0.315873	0.114286	0.0587302	0.0015873	0	-0.0269841	0.0571429	0	-0.0555556	-0.0555556	0	0	-0.0555556	0	-0.111111	-0.333333	3.44091	3.3426	0.315873	2	2.92776	2.60245	1.17527	0.00277989	M	I	Q	H	E	K	D	N	P	G	R	K	R	G	K	G	T	M	I
E1	ATGCCACGCGAGCATCGTCGGCGGTGACCCCTCAAACGCGGGAAGGGAACATAAACAACAAGCGACAGAACCCCACC	MPREHRRR*	GTGAGGCCCTACC	mix2-2263-1_27	-0.0625729	-0.0331001	0.0012955	0.315844	-0.0189144	-0.0154813	-0.0464438	-0.0189144	-0.0537634										16.3198	7.86494	0.315844	3	15.1267	6.18082	1.07887	0.00728106	M	P	R	E	H	R	R	R										P	R
E1	ATGAAGAATCCCAGAACTAGGCCACGGCCCCCCAAACGCGGGAAGGGAACATAAACAACAAGCGACAGAACCCCACC	MKNPRTRPRPPKRGKGT*	CAGGGAATGCCAGAG	mix2-2263-1_27	0.0349624	0.157895	0.315789	0.0766917	0.131579	0	0.0263158	-0.0857143	0	-0.074812	0	-0.303383	-0.074812	-0.043985	-0.142857	0.0131579	0	-0.0285714	7.47169	6.58689	0.315789	2	5.69286	5.2049	1.31247	0.00428766	M	K	N	P	R	T	R	P	R	P	P	K	R	G	K	G	T	M	K
E1	ATGGCGCCGTGGGGGTAGCATCCACCCGCGCCCAAACGCGGGAAGGGAACATAACAACAAGCGACAGAACCCCACC	MAPWG*	GCCGGATCTCCTATC	mix2-2263-1_27	0.0311111	0.0111111	-0.0222222	0.315556	0.0466667	-0.138889													17.6961	8.65143	0.315556	3	16.2653	8.45796	1.08797	0.00761852	M	A	P	W	G													A	P
E2	ATGTGGCCATAGTCTTCTGCGCCTGAATCCGCAAACGCGGGAAGGGAACATAACCAGAAAGCAAAAGCAGGAAGCC	MWP*	AGGCTGGGAGGGG	mix2-2263-1_27	-0.156931	-0.027027	-0.156931	0.31517															6.09533	5.89871	0.31517	3	6.01816	4.87959	1.01282	0.00409274	M	W	P															W	P
E2	ATGCCGGTGCCGCGTGCGAGTCCATCGCCATTGAAACGCGGGAAGGGAACATAACCAGAAAGCAAAAGCAGGAAGCC	MPVPRASPSPLKRGKGT*	GGACTGCGGGTGGGG	mix2-2263-1_27	-0.105263	0	0.00688259	-0.0129555	0.0813765	-0.10081	-0.131579	0.31498	0	0	-0.0263158	0	-0.0263158	0	0	0	0	0	6.39026	6.39026	0.31498	7	6.18082	5.5302	1.03389	0.00418231	M	P	V	P	R	A	S	P	S	P	L	K	R	G	K	G	T	A	S
E1	ATGTAGGGATAAGACCCGGCTAGCGGGTTCTATAAACGCGGGAAGGGAACATAAACAACAAGCGACAGAACCCCACC	M*	CCTTCGCTGGAGTGT	mix2-2263-1_27	-0.203963	0.314685																	3.83416	3.04766	0.314685	1	3.57837	2.11449	1.07148	0.0030393	M																	-	M
A1	ATGGTTAAACGCGGTACCACGCCCCCCCGCACCAAACGCGGGAAGGGAACATAAACAACAAGCGACAGAACCCCACC	MVKRGTTPPRTKRGKGT*	CTGGACGAGACCTTG	mix2-2263-1_27	0.142857	0.314286	0.129762	0	0.072619	0.142857	-0.125	0.0440476	-0.0833333	0	-0.0416667	-0.166667	-0.0964286	0	-0.0833333	0	-0.0416667	-0.208333	3.44091	2.94935	0.314286	1	3.90367	3.90367	0.881455	0.00301613	M	V	K	R	G	T	T	P	P	R	T	K	R	G	K	G	T	-	M
E1	ATGCCCCATCCAATACAGGCCCTGACGCTCGGCAAACGCGGGAAGGGAACATAAACAACAAGCGACAGAACCCCACC	MPHPIQALTLGKRGKGT*	CCTTCACGAATCTGG	mix2-2263-1_27	0.272965	0.0875	0.0625	0.314244	0	0.05	-0.0232558	-0.0107558	0	-0.0465116	0.0125	-0.0572674	-0.0465116	0	-0.139535	-0.0232558	-0.0232558	-0.42936	7.86494	4.62065	0.314244	3	6.99408	6.01816	1.12451	0.00461007	M	P	H	P	I	Q	A	L	T	L	G	K	R	G	K	G	T	P	H
E2	ATGTTCCGCTCTCTCGCGCCGGGCCACGCACACAAACGCGGGAAGGGAACATAACCAGAAAGCAAAAGCAGGAAGCC	MFRSLAPGHAHKRGKGT*	GGGCACGCGGTGGAG	mix2-2263-1_27	0.0864136	0	-0.0041625	0.314186	0.038295	-0.110223	-0.0151515	0.116384	-0.0799201	-0.151515	-0.0606061	-0.0799201	-0.0344655	0	0	0.010989	0	-0.030303	8.94637	7.76663	0.314186	3	10.7351	10.2471	0.833375	0.0054511	M	F	R	S	L	A	P	G	H	A	H	K	R	G	K	G	T	F	R
O1	ATGAGTACACGCCAGCCATTCCCTCCGACCGGCAAACGCGGGAAGGGAACATAAACAACAAGCGACAGAACCCCACC	MSTRQPFPPTGKRGKGT*	TGATCTTTTCTCTCC	mix2-2263-1_27	0.0247206	0.172795	0.31418	0.0287091	0.0908222	0.033404	-0.039553	-0.0337779	-0.0265487	-0.132743	-0.039553	-0.0614068	-0.0260086	-0.079646	-0.00415472	0	-0.00884956	-0.20354	20.9404	18.3843	0.31418	2	18.3798	16.428	1.13932	0.00827864	M	S	T	R	Q	P	F	P	P	T	G	K	R	G	K	G	T	M	S
E2	ATGCTACAACACCGCGAACCAACTTAGCCCCGCAAACGCGGGAAGGGAACATAACCAGAAAGCAAAAGCAGGAAGCC	MLQHREPT*	GACGTTATGCCGAGG	mix2-2263-1_27	0.149544	0.314101	0.0167795	-0.0191345	0.0147189	0	0.0632911	-0.0550486	-0.416544										7.76663	5.70208	0.314101	1	6.99408	6.18082	1.11046	0.00459055	M	L	Q	H	R	E	P	T										-	M
E1	ATGGCACCGGGGTTGGACTTGGCTTCCCGCCCCAAACGCGGGAAGGGAACATAAACAACAAGCGACAGAACCCCACC	MAPGLDLASRPKRGKGT*	GACCCCCACCCTGGT	mix2-2263-1_27	0.0602241	0	0.313725	0.0196078	0.117647	0	-0.0714286	-0.116246	0	-0.107143	-0.0483193	-0.012605	0.0231092	-0.142857	0	0	0	0	5.0139	3.63753	0.313725	2	4.55429	3.41571	1.10092	0.00353222	M	A	P	G	L	D	L	A	S	R	P	K	R	G	K	G	T	M	A
E1	ATGCCCAGCGCCTCTGGTTCTTCTCTTCGGGACAAACGCGGGAAGGGAACATAAACAACAAGCGACAGAACCCCACC	MPSASGSSLRDKRGKGT*	CCGGGGAGGGTAGTC	mix2-2263-1_27	0.251748	0.025641	0.31352	0	0	0	-0.0909091	0	0	0	-0.0454545	-0.0909091	-0.0909091	-0.0454545	-0.0454545	0	0	-0.136364	3.83416	1.47468	0.31352	2	3.57837	2.11449	1.07148	0.00302805	M	P	S	A	S	G	S	S	L	R	D	K	R	G	K	G	T	M	P
E1	ATGCTACTATACAACCCAGGCGCCGCAGGCGATAAACACGGGAAGGGAACATAAACAACAAGCGACAGAACCCCACC	MLLYNPGAAGDKHGKGT*	GGGGGGGGGCGCCG	mix2-2263-1_27	0	0.0625	0.15625	0.3125	-0.0142045	0	-0.0454545	-0.164773	-0.0142045	-0.46875	0	0.00284091	0.03125	0.03125	0	0	0.125	-0.0454545	3.14598	3.04766	0.3125	3	3.57837	3.57837	0.879165	0.00284371	M	L	L	Y	N	P	G	A	A	G	D	K	H	G	K	G	T	L	L
E1	ATGCCGTCCGGACCATTCCCCGCTACTCCAAGCAAACGCGGGAAGGGAACATAAACAACAAGCGACAGAACCCCACC	MPSGPFPATPSKRGKGT*	CTCATAACTCCGTTT	mix2-2263-1_27	0.05625	0.03125	0	0.3125	0.25	-0.05	-0.1	-0.05	-0.05	-0.1	0	-0.2	-0.05	0	-0.05	0	0	0	3.14598	1.86792	0.3125	3	3.25306	2.11449	0.967082	0.00276328	M	P	S	G	P	F	P	A	T	P	S	K	R	G	K	G	T	P	S
A1	ATGGGATATTTGGAAACACATTCTCGGGGGAGCAAACGCGGGAAGGGAACATAAACAACAAGCGACAGAACCCCACC	MGYLETHSRGSKRGKGT*	CCCCGGCCCGAGAGG	mix2-2263-1_27	-0.0722488	0.0631579	0.058134	0.31244	0.0210526	-0.0576555	0.00885167	0.0105263	0.0105263	-0.0227273	-0.0909091	0	-0.00167464	-0.0909091	0	0	-0.0681818	0	9.33962	6.09533	0.31244	3	7.15673	3.57837	1.30501	0.00486049	M	G	Y	L	E	T	H	S	R	G	S	K	R	G	K	G	T	G	Y
E2	ATGCGCAAGCGGGCCCGTGATCGATACCCTTAAAACGCGGGAAGGGAACATAACCAGAAAGCAAAAGCAGGAAGCC	MRKRARDRYP*	GGAAGGCGGGGGAAA	mix2-2263-1_27	0.176113	0.175439	0.312416	-0.00337382	-0.00337382	-0.0384615	-0.0418354	-0.0384615	-0.115385	0	-0.0384615								5.60377	3.53922	0.312416	2	4.22898	3.41571	1.32509	0.003557	M	R	K	R	A	R	D	R	Y	P								M	R
E1	ATGCTAGGAGTGTGGTGATCAACGGGCATCCGGAAACGCGGGAAGTGAACATAAACAACAAGCGACAGAACCCCACC	MLGVW*	AGGCCATAGGTTCTA	mix2-2263-1_27	-0.0219178	0.310959	0.0184932	-0.0726027	0.0232877	-0.185616													7.17676	5.89871	0.310959	1	6.50612	5.2049	1.10308	0.00434228	M	L	G	V	W													-	M
A1	ATGAAAAAGATACAAGCGACAACAGCTTTTCCGTAACGCGGGAAGGGAACATAAACAACAAGCGACAGAACCCCACC	MKKIQATTAFP*	ATTTTTCCATTTGTT	mix2-2263-1_27	0.0920971	0.112406	0.310817	0.0396468	0.046181	-0.0739073	-8.83e-05	0	0.00662252	-0.04	-0.0333775	-0.233554							14.8451	12.0923	0.310817	2	12.199	10.8978	1.21691	0.00652712	M	K	K	I	Q	A	T	T	A	F	P							M	K
E2	ATGCATCGGTAACCACGCACCTGGGTGACAGAAACGCGGAAGGGAACCTAACCAGAAAGCAAAAGCAGGAAGCC	MHR*	AGCGGCCCTTGGGGA	mix2-2263-1_27	-0.0691964	0.0691964	-0.254464	0.310268															6.29195	4.03078	0.310268	3	4.55429	2.60245	1.38155	0.00374041	M	H	R															H	R
O1	ATGGCAATCCAAACCACCTGGGCGATTCAGTCGAAACGCGGGAAGGGAACATAAACAACAAGCGACAGAACCCCACC	MAIQTTWAIQSKRGKGT*	AGTTAGCTCGCACGA	mix2-2263-1_27	0.0096839	0.00451807	0.00451807	0.00150602	0.0705888	-0.000858272	0.0519659	-0.0180561	-0.0175217	0.310176	-0.022898	-0.0406303	-0.0299909	-0.00623462	-0.0158052	-0.00859891	-0.0268817	-0.252364	65.279	64.0993	0.310176	9	60.5069	59.2057	1.07887	0.0164743	M	A	I	Q	T	T	W	A	I	Q	S	K	R	G	K	G	T	A	I
E2	ATGTCTCCTTCGTCATACACGGACTGATCGGACAAACGCGGGAAGGGAACATAACCAGAAAGCAAAAGCAGGAAGCC	MSPSSYTD*	CGCGGGCCTGGGCAG	mix2-2263-1_27	0.0822958	-0.0385667	-0.0428181	0.310052	-0.112663	-0.0810811	-0.0157911	-0.0540541	0.00668084										8.74975	4.71896	0.310052	3	6.01816	3.74102	1.45389	0.00448916	M	S	P	S	S	Y	T	D										S	P
E2	ATGTGGCTTCCGATCTGTCCGCCATCTCCTTGCAAACGCGGGAAGGGAACATAACCAGAAAGCAAAAGCAGGAAGCC	MWLPICPPSPCKRGKGT*	ATGCCGGGGCGGCAG	mix2-2263-1_27	0.256892	0.190476	0.0714286	0.0238095	0.309524	-0.0814536	-0.0338346	-0.0526316	-0.0526316	-0.105263	-0.210526	-0.105263	-0.105263	0	-0.105263	0	0	0	4.12909	2.85104	0.309524	4	3.09041	2.92776	1.3361	0.00292492	M	W	L	P	I	C	P	P	S	P	C	K	R	G	K	G	T	L	P
E1	ATGATTGAACCGGGGACTCCGTAACTGTCCGGAAACGCGGGAAGGGAACATAAACAACAAGCGACAGAACCCCACC	MIEPGTP*	CAAATACCAAGGTTC	mix2-2263-1_27	-0.0558442	0.0974026	-0.107792	0.0688312	0.309091	0.0233766	0	-0.272727											3.44091	2.85104	0.309091	4	3.57837	2.7651	0.961587	0.00288959	M	I	E	P	G	T	P											E	P
E1	ATGTCCGTGCCATTCCCCTCGGTAGTAGCTCGTAAACGCGGGAAGGGAACATAAACAACAAGCGACAGAACCCCACC	MSVPFPSVVARKRGKGT*	CTCTACCGTGGCCTC	mix2-2263-1_27	0.170977	0.0751445	0.0388652	-0.018558	0.308944	-0.0384849	-0.00897475	-0.0921053	0	0.00578035	-0.0600091	-0.105263	-0.0263158	-0.0394737	-0.0394737	-0.0526316	0	-0.118421	17.0079	10.5194	0.308944	4	12.3616	9.75918	1.37586	0.00678595	M	S	V	P	F	P	S	V	V	A	R	K	R	G	K	G	T	V	P
E1	ATGATACATTCACCACCTTGAGGTTCCGCCATCAAACGCGGGAAGGGAACATAAACAACAAGCGACAGAACCCCACC	MIHSPP*	TTTAGTTATCGCAAC	mix2-2263-1_27	0.215697	0.308909	0.143468	0.00189317	0.017485	-0.191341	-0.431233												78.9443	58.1022	0.308909	1	60.3443	56.9286	1.30823	0.017359	M	I	H	S	P	P												-	M
E2	ATGACATATCGGCGCCGGGCCCCATTGATCCTGAAACGCGGGAAGGGAACATAACCAGAAAGCAAAAGCAGGAAGCC	MTYRRRAPLILKRGKGT*	GTCGCCGAGCCCCCG	mix2-2263-1_27	0.0543958	0.0387386	0.0818142	0.213908	0.30888	-0.0338871	0.0111732	-0.0789474	-0.0394737	-0.0263158	-0.112834	-0.09409	-0.131579	-0.0789474	-0.0394737	-0.0207292	-0.0263158	-0.0263158	17.5978	13.862	0.30888	4	12.3616	10.4098	1.42358	0.00685452	M	T	Y	R	R	R	A	P	L	I	L	K	R	G	K	G	T	Y	R
A1	ATGATACGCAAATCGACGAGGTGGCCTCCTGCAAAACGCGGGAAGGGAACATAAACAACAAGCGACAGAACCCCACC	MIRKSTRWPPAKRGKGT*	TTTTATTTCGATTGC	mix2-2263-1_27	0.25817	0.308824	0.0441176	0.0735294	0.0326797	0.0294118	-0.194444	-0.138889	-0.0130719	-0.138889	-0.138889	-0.0555556	0	0	0.00163399	0	-0.0277778	-0.0277778	6.6852	3.93247	0.308824	1	5.85551	4.87959	1.14169	0.00408954	M	I	R	K	S	T	R	W	P	P	A	K	R	G	K	G	T	-	M
E2	ATGTGTGTTTCGCGGTGACCAACCGCCCAATGGAAACGCGGGAAGGGAACATAACCAGAAAGCAAAAGCAGGAAGCC	MCVSR*	GGGAAAAACGGAGC	mix2-2263-1_27	0.00350877	0.116959	-0.157895	0.308772	-0.0830409	-0.0526316													4.42403	3.24429	0.308772	3	3.09041	1.95184	1.43154	0.00297905	M	C	V	S	R													C	V
A2	ATGGGTCTGGAGGCACACGAGACGGTGGCGAGGAAACGCGGGAAGGGAACATAACCAGAAAGCAAAAGCAGGAAGCC	MGLEAHETVARKRGKGT*	GCGGGCGGGCTGACG	mix2-2263-1_27	-0.0608709	-0.0335926	0.0162154	0.308345	0.0102041	-0.0290968	0.0105072	-0.0194989	-0.029703	0	-0.0146999	-0.0293999	-0.00479895	-0.00990099	-0.00479895	-0.00990099	0	-0.0792079	19.2691	17.0079	0.308345	3	16.428	13.1749	1.17295	0.00766066	M	G	L	E	A	H	E	T	V	A	R	K	R	G	K	G	T	G	L
A2	ATGGGATTTAGGTGGTCGTCGGGGCGCTACCAGAAACGCGGGAAGGTAACATAACCAGAAAGCAAAAGCAGGAAGCC	MGFRWSSGRYQKRGKVT*	GGTGGGGGGGGATCT	mix2-2263-1_27	-0.0395265	-0.0229542	-0.00113227	0.30808	-0.0102934	-0.0597015	-0.0149254	-0.0149254	0	0	-0.0447761	-0.030983	-0.0149254	0	0	-0.0447761	0	-0.0160576	14.2552	5.99702	0.30808	3	10.8978	4.22898	1.30809	0.0061778	M	G	F	R	W	S	S	G	R	Y	Q	K	R	G	K	V	T	G	F
E1	ATGGCAGTACATCAGTGCACTCGACCGTGGGCGTAACGCGGGAAGGAACATACAACAAGCGACAGAACCCCACC	MAVHQCTRPWA*	TGTGCCTGGAGGGGA	mix2-2263-1_27	0.167224	0.0556617	0.307931	0.0444338	0	0.0441949	-0.0652174	-0.130435	-0.195652	-0.0217391	0	-0.141185							8.94637	5.50546	0.307931	2	7.48204	5.85551	1.19571	0.00479241	M	A	V	H	Q	C	T	R	P	W	A							M	A
E2	ATGCCGCCGGCGCTGACAAGCCTCCACCGCGGCAAACGCGGGAAGGGAACATAACCAGAAAGCAAAAGCAGGAAGCC	MPPALTSLHRGKRGKGT*	CAAGAGGCAAAGGAA	mix2-2263-1_27	0.0708042	0.0480769	0.0288462	0.307692	-0.185315	-0.0166084	0	-0.0227273	0.0192308	0	-0.0909091	-0.0454545	-0.0681818	-0.0227273	0	0	0	-0.0227273	10.2244	4.62065	0.307692	3	7.15673	3.74102	1.42864	0.00491884	M	P	P	A	L	T	S	L	H	R	G	K	R	G	K	G	T	P	P
E1	ATGCACGCAGCCTGGCAGCCCAAACCGCGATCCAAACGCGGGAAGGGAACATAAACAACAAGCGACAGAACCCCACC	MHAAWQPKPRSKRGKGT*	TGCTATCTTCCCTTT	mix2-2263-1_27	0.188034	0	0.025641	0.039886	0.307692	0.0512821	0.0512821	0	-0.037037	0	0.0512821	-0.148148	-0.0854701	-0.037037	-0.0740741	-0.0740741	-0.0740741	-0.185185	3.83416	2.26117	0.307692	4	4.39163	3.41571	0.87306	0.00316074	M	H	A	A	W	Q	P	K	P	R	S	K	R	G	K	G	T	A	A
E2	ATGGGTGTGCGTATGTAGGCCGCTCGAGGCGGGAAACGCGGGAAGGGAACATAACCAGAAAGCAAAAGCAGGAAGCC	MGVRM*	TGTAACAGAGCCGAC	mix2-2263-1_27	-0.0405983	0.0277778	-0.115385	0.0833333	-0.0769231	0.307692													3.53922	2.45779	0.307692	5	4.22898	2.7651	0.836898	0.00305063	M	G	V	R	M													R	M
E2	ATGTTTAGCGGGTTTGACGGCGCACGGTTGTGTAAACGCGGGAAGGGAACATAACCAGAAAGCAAAAGCAGGAAGCC	MFSGFDGARLCKRGKGT*	GGGTCCTGTGTGGGT	mix2-2263-1_27	0.122807	0	0.0769231	0.025641	0.0512821	0.307692	0	0.101215	-0.0526316	-0.0796221	0	0	-0.0526316	0	0	-0.0269906	-0.0526316	-0.263158	3.83416	2.55611	0.307692	5	3.09041	1.95184	1.24066	0.00284347	M	F	S	G	F	D	G	A	R	L	C	K	R	G	K	G	T	G	F
E1	ATGGGGCGCTACAGGTCTGTCGGTGAGGGCGGGAAACGCGGGAAGGGAACATAAACAACAAGCGACAGAACCCCACC	MGRYRSVGEGGKRGKGT*	CTGGATGGTCCTCTG	mix2-2263-1_27	-0.0206767	0.0263158	0.307644	0.0131579	-0.0344612	0.0131579	0.0131579	-0.142857	0	0.0526316	-0.0582707	-0.066416	-0.103383	0	0	0	0	0	7.47169	4.42403	0.307644	2	6.83143	3.90367	1.09372	0.00441273	M	G	R	Y	R	S	V	G	E	G	G	K	R	G	K	G	T	M	G
E1	ATGCGCTGTCCCCTGGCTGTATCTTCTAGGAAACGCGGGAAGGGAACATAAACAACAAGCGACAGAACCCCACC	MRCPLAVSSRKRGKGT*	GACGCCCGGGGTGTG	mix2-2263-1_27	0.102004	0.0285367	0.04068	0.307225	-0.0789314	-0.037037	0.0285367	-0.111111	0	0	-0.0206436	0	0	-0.0740741	-0.037037	0	-0.111111		5.99702	4.71896	0.307225	3	4.39163	3.90367	1.36556	0.00361084	M	R	C	P	L	A	V	S	S	R	K	R	G	K	G	T		R	C
E1	ATGGTAAGAGGCCCCACCTTTCCTGGTTTTCTGAAACGCGGGAAGGGAACATAAACAACAAGCGACAGAACCCCACC	MVRGPTFPGFLKRGKGT*	TTTCCTATCGGGCCG	mix2-2263-1_27	-0.0428571	0.0357143	0.307143	0.107143	0	-0.0928571	0	0	0	-0.05	0.0357143	0	0	0	-0.1	0	0	-0.05	2.75273	1.76961	0.307143	2	3.25306	1.46388	0.846196	0.0026089	M	V	R	G	P	T	F	P	G	F	L	K	R	G	K	G	T	M	V
A1	ATGAGACCACACCACAAATCTGACCCGGCAGTCAAACGCGGGAAGGGAACATAAACAACAAGCGACAGAACCCCACC	MRPHHKSDPAVKRGKGT*	AGTCCTTATTTCTTT	mix2-2263-1_27	-0.0392857	0.075	0.0107143	0.307143	0.0714286	0.0535714	0.0107143	-0.025	0	-0.05	-0.075	-0.025	-0.025	0	0.0178571	-0.025	-0.075	-0.225	5.50546	3.83416	0.307143	3	6.50612	4.39163	0.846196	0.00396	M	R	P	H	H	K	S	D	P	A	V	K	R	G	K	G	T	R	P
E1	ATGCCCTGTAGGTGTCCAGTGGGGTTCACGCCCAAACGCGGGAAGGGAACATAAACAACAAGCGACAGAACCCCACC	MPCRCPVGFTPKRGKGT*	TCGAAGTTGCCGCTT	mix2-2263-1_27	0.216312	-0.0120567	0.106383	0.307092	-0.0482269	0	-0.0120567	0.0212766	0	-0.14539	0	0	0	0	-0.133333	-0.0666667	0	-0.133333	4.62065	2.85104	0.307092	3	4.87959	3.57837	0.946934	0.00344436	M	P	C	R	C	P	V	G	F	T	P	K	R	G	K	G	T	P	C
E1	ATGCCACGGGCCTACTAGTCCCGGCCGCCCTGAAAACGCGGGAAGGGAACATAAACAACAAGCGACAGAACCCCACC	MPRAY*	GGCCCACAGGAGACC	mix2-2263-1_27	-0.158967	-0.09375	0.0217391	0.0122283	0.307065	0.0991848													4.52234	2.55611	0.307065	4	5.2049	2.11449	0.868862	0.00348896	M	P	R	A	Y													R	A
E2	ATGTGATTCGTCCCGGCTGACGGCCGCTCGTAAACGCGGGAAGGGAACATAACCAGAAAGCAAAAGCAGGAAGCC	M*	GATGGAGGTGGCTGG	mix2-2263-1_27	-0.2875	0.306667																	4.71896	3.24429	0.306667	1	4.06633	1.62653	1.1605	0.0032766	M																	-	M
A1	ATGAACAAACGATGACCGATCGGTATTCGACCAAACGGGAAGGGAACATAAACAACAAGCGACAGAACCCCACC	MNKR*	ATCCCGTATTCGT	mix2-2263-1_27	0	-0.105263	0.306502	-0.0928793	-0.0804954														3.3426	3.3426	0.306502	2	3.09041	3.09041	1.0816	0.00271786	M	N	K	R														M	N
E1	ATGCGGGCTTCTATACGGTGGGTTCTCGGCTTTAAACGCGGGAAGGGAACATAAACAACAAGCGACAGAACCCCACC	MRASIRWVLGFKRGKGT*	GGGCGGCGGAGGGGA	mix2-2263-1_27	-0.0131579	0.107143	0.0714286	0.306391	0	0.0357143	0.0714286	-0.0526316	0	0	0	-0.105263	0	-0.0526316	-0.0526316	-0.105263	0	-0.210526	2.75273	2.06455	0.306391	3	3.09041	2.27714	0.890733	0.00256264	M	R	A	S	I	R	W	V	L	G	F	K	R	G	K	G	T	R	A
E2	ATGCCAGGGTGGGTTTCCGCGCGCGGTCGACGCAAACGCGGGAAGGGAACATAACCAGAAAGCAAAAGCAGGAAGCC	MPGWVSARGRRKRGKGT*	GAGCAGGGAATGAGC	mix2-2263-1_27	-0.0290358	0	-0.0163934	0.30564	0.0180606	0.103918	0.00111142	-0.0491803	-0.0327869	-0.0163934	0.0169492	-0.122673	-0.0480689	0	-0.0327869	0	0	-0.0983607	11.6008	7.37338	0.30564	3	9.92184	6.01816	1.16922	0.00559986	M	P	G	W	V	S	A	R	G	R	R	K	R	G	K	G	T	P	G
A2	ATGTATTATAAGAAAACCTACAGCTTGCCGGAAACGCGGGAAGGAACATAACCAGAAAGCAAAAGCAGGAAGCC	MYYKKTYSLPETREGT*	ACCTACAGAAGACT	mix2-2263-1_27	0.0229489	0.0210365	0.073341	0.305603	0.0925607	0.00401606	0.0042073	-0.0873016	-0.0238095	-0.0515395	-0.00793651	-0.206349	-0.031746	0	-0.02773	-0.0238095	-0.047619		24.4796	18.0894	0.305603	3	20.4943	15.6147	1.19446	0.00872149	M	Y	Y	K	K	T	Y	S	L	P	E	T	R	E	G	T		Y	Y
E2	ATGATATGGATGTCTCCTGCTGGTGGGGCCACTAAACGCGGGAAGGGAACATAACCAGAAAGCAAAAGCAGGAAGCC	MIWMSPAGGATKRGKGT*	GCACCGCGCCGCTGA	mix2-2263-1_27	0.25	0.305556	0.123188	0.0555556	0.0833333	-0.130435	0.0277778	-0.391304	-0.102657	0.0555556	0	-0.0434783	0	0	0.0277778	0	0	-0.26087	3.53922	2.65442	0.305556	1	3.74102	3.74102	0.946058	0.00291968	M	I	W	M	S	P	A	G	G	A	T	K	R	G	K	G	T	-	M
E1	ATGAGCGTACTGTTTCCGGGCACCCCGCACGCTAAACGCGGGAAGGGAACATAAACAACAAGCGACAGAACCCCACC	MSVLFPGTPHAKRGKGT*	CCTGGTCTATAATGC	mix2-2263-1_27	0.258838	0	0	0.0416667	0.305556	0.094697	0.111111	-0.0795455	-0.0189394	-0.030303	-0.121212	-0.0909091	0	0	-0.030303	0.0138889	-0.0909091	-0.363636	7.07845	4.81728	0.305556	4	5.36755	5.04225	1.31875	0.00401007	M	S	V	L	F	P	G	T	P	H	A	K	R	G	K	G	T	V	L
A1	ATGATTTATTACAAGTCAATAGAACTTACTCGCAAACGCTGGAAGGGAACATAAACAACAAGCGACAGAACCCCACC	MIYYKSIELTRKRWKGT*	TCATAACAAAATATT	mix2-2263-1_27	0.163214	0.0508475	0.0477087	0.305085	0.106089	-0.037037	-0.037037	0	0	0	0	-0.094162	-0.0232266	0	0	0	0	-0.481481	5.80039	4.42403	0.305085	3	4.39163	4.06633	1.32078	0.00354988	M	I	Y	Y	K	S	I	E	L	T	R	K	R	W	K	G	T	I	Y
E2	ATGCTTAGACGCGCGATCCGGCCCCTTGTTGCCAAACGCGGGAAGGGAACATAACCAGAAAGCAAAAGCAGGAAGCC	MLRRAIRPLVAKRGKGT*	GGGCCGCCCGGGTGC	mix2-2263-1_27	0.100379	0.0378788	0.304924	-0.0738636	0	0.117424	-0.0454545	0.0416667	-0.0454545	0.0208333	-0.0454545	0	0	0.0416667	-0.136364	-0.0909091	-0.0454545	-0.0454545	4.71896	4.03078	0.304924	2	3.57837	2.92776	1.31875	0.00313499	M	L	R	R	A	I	R	P	L	V	A	K	R	G	K	G	T	M	L
E1	ATGAAGTGATCAAACCCTCGAGCTCTTCCTCGCAAACGCGGGAAGGGAACATAAACAACAAGCGACAGAACCCCACC	MK*	TCATGAATAGTTTCT	mix2-2263-1_27	-0.0260787	0.304884	0.133476																16.8113	11.7974	0.304884	1	12.0363	7.97	1.39671	0.00662	M	K																-	M
O1	ATGCGGATGCCACTGTGTAGCACGGGTTGTGAAAAACGCGGGAAGGGAACATAAACAACAAGCGACAGAACCCCACC	MRMPLCSTGCEKRGKGT*	GATATACAGATCTTC	mix2-2263-1_27	-0.026383	0.034972	0.0846395	0.0600504	0.304854	0.0849294	0.0130284	-0.0194973	-0.00578035	-0.0462428	-0.0867052	-0.0546687	-0.0346821	-0.0462428	-0.0404624	-0.0084259	-0.017341	-0.184482	31.3614	22.2185	0.304854	4	28.139	18.8678	1.11452	0.0103124	M	R	M	P	L	C	S	T	G	C	E	K	R	G	K	G	T	M	P
E2	ATGATCCGCAACTTCGCCGTTGGCTACCGAAATAAACGCGGGAAGGGAACATAACCAGAAAGCAAAAGCAGGAAGCC	MIRNFAVGYRNKRGKGT*	GACGAGGAGGACGGA	mix2-2263-1_27	0.115552	0.0404624	0.20501	0	0.304652	0.0231214	-0.0149739	-0.0435453	-0.0836774	-0.00374346	-0.371429	-0.0666667	-0.047619	0	0	0	0	-0.0571429	17.0079	12.289	0.304652	4	17.0786	14.3135	0.995864	0.0073755	M	I	R	N	F	A	V	G	Y	R	N	K	R	G	K	G	T	R	N
E1	ATGCCTTGGCCGATTGCTAGTCCGCGATCCCGTAAACGCGGGAAGGGAACATAAACAACAAGCGACAGAACCCCACC	MPWPIASPRSRKRGKGT*	GAAACAACGATTGTC	mix2-2263-1_27	0.185035	0.0326087	0.0295753	0.304348	0.0389282	0.0652174	-0.0604146	-0.0480283	0.0108696	-0.116279	-0.0232558	-0.116279	-0.0232558	-0.0465116	-0.0465116	0	-0.0232558	-0.162791	9.04468	5.89871	0.304348	3	6.99408	5.85551	1.29319	0.00465675	M	P	W	P	I	A	S	P	R	S	R	K	R	G	K	G	T	P	W
E2	ATGTCCGGGTGCTAGGCCTCGGCGATCGCGCAAAGCGGGAGGGAACATAACCAGAAAGCAAAAGCAGGAAGCC	MSGC*	CGGACCGACACGCGC	mix2-2263-1_27	-0.300272	0.0122283	0	0.0149457	0.304348														4.52234	2.06455	0.304348	4	5.2049	0.813265	0.868862	0.00345809	M	S	G	C														G	C
E2	ATGGCTCCGCCTCTAGGCGATCGCGATTCCGTTAAACGCGGGAAGGGAACATAACCAGAAAGCAAAAGCAGGAAGCC	MAPPLGDRDSVKRGKGT*	GGAGGTGACGGAACT	mix2-2263-1_27	-0.0507126	0	-0.0191783	0.3042	-0.153275	-0.0309278	0.00735294	-0.0103093	-0.0412371	0	0	0.00735294	0.00735294	-0.0206186	0	0	0	0	13.3704	7.57	0.3042	3	15.7773	8.13265	0.847443	0.00668846	M	A	P	P	L	G	D	R	D	S	V	K	R	G	K	G	T	A	P
O1	ATGCGGTGGTGGAGCGCGACCCCGCGCGATCTTAAACGCGGGAAGGGAACATAAACAACAAGCGACAGAACCCCACC	MRWWSATPRDLKRGKGT*	TTTATATTCATTGTG	mix2-2263-1_27	0.0332076	0.0139763	0.0325089	0.303632	0.0265977	-0.0152948	-0.0415809	-0.00676871	-0.0309011	-0.0399348	-0.096667	-0.0914595	-0.0248786	-0.0154849	-0.0236349	-0.00651997	-0.000248745	-0.0154849	173.619	80.0258	0.303632	3	199.575	98.4051	0.86994	0.0310066	M	R	W	W	S	A	T	P	R	D	L	K	R	G	K	G	T	R	W
E1	ATGATACCAATTGCCACCCGATATCCTAGCCGTAAACGCGGGAAGGGAACATAAACAACAAGCGACAGAACCCCACC	MIPIATRYPSRKRGKGT*	CTCGGACCAGGTCAC	mix2-2263-1_27	0.112554	0.303571	0.0535714	0.130411	0.219697	0.0178571	-0.030303	-0.0124459	0	-0.0909091	-0.0730519	-0.0909091	0.0178571	0.0178571	-0.212121	-0.030303	0	-0.333333	5.50546	4.71896	0.303571	1	5.36755	5.2049	1.02569	0.00369374	M	I	P	I	A	T	R	Y	P	S	R	K	R	G	K	G	T	-	M
E1	ATGAGCCCATCCAGTGCGCCCCGCTGAATCCCCAAACGCGGAAGGGAACATAAACAACAAGCGACAGAACCCCACC	MSPSSAPR*	GGCGGGGGGCAATAT	mix2-2263-1_27	0.135714	-0.111508	-0.0115079	0.303571	-0.0297619	-0.05	-0.05	-0.15	-0.05										6.19364	4.42403	0.303571	3	6.50612	5.5302	0.951971	0.00405522	M	S	P	S	S	A	P	R										S	P
O2	ATGCCGAAACAGGACACAACCGTAGGGTTTTCAAAACGCGGGAAGGGAACATAACCAGAAAGCAAAAGCAGGAAGCC	MPKQDTTVGFSKRGKGT*	AAGCGTTCGGGCGAA	mix2-2263-1_27	0	0	0	0.0943396	0.301887	0.303527	0.0943396	0	-0.0926989	-0.155045	0	0	-0.155045	-0.0434783	0	0	-0.0434783	-0.217391	5.21052	5.21052	0.303527	5	3.74102	3.41571	1.39281	0.00325843	M	P	K	Q	D	T	T	V	G	F	S	K	R	G	K	G	T	Q	D
A1	ATGGGCCCAGACAAAGAACGAGCTTTACCGAAACGCGGGAAGGGAACATAAACAACAAGCGACAGAACCCCACC	MGPDKERALPKRGKGT*	GAAGTCCGGGGGCCT	mix2-2263-1_27	-0.254201	0	0.0165312	0.0509485	0.303523	0.00216802	-0.0422764	-0.0222222	-0.0222222	0	0	0	-0.0222222	0.0121951	0	0	-0.0222222		8.06156	4.91559	0.303523	4	7.31939	2.60245	1.1014	0.00454783	M	G	P	D	K	E	R	A	L	P	K	R	G	K	G	T		P	D
A1	ATGACACAAAAAAGAACACACCCATCCTAGCACAAACGCGGGAAGGGAACATAAACAACAAGCGACAGAACCCCACC	MTQKRTHPS*	CTGGGGGGGAGGGGT	mix2-2263-1_27	0.0265152	0.0795455	0.151515	0.30303	0.212121	-0.0530303	0	0	0.030303	-0.75									3.24429	2.75273	0.30303	3	3.90367	3.41571	0.831086	0.00285706	M	T	Q	K	R	T	H	P	S									T	Q
E1	ATGGGTAGTGTACACGGCAACGTGTTCCGGCGCAAACGCGGGAAGGGAACATAAACAACAAGCGACAGAACCCCACC	MGSVHGNVFRRKRGKGT*	AGTAGGACCTCAAC	mix2-2263-1_27	0.218358	0.00722022	0.118868	0.0462678	0.0105649	0.0252708	0.0287481	0.302453	-0.0112285	-0.00374283	-0.0367647	-0.0147059	-0.0955882	-0.0405075	-0.0808824	-0.125	-0.00735294	0	27.2324	18.3843	0.302453	7	22.1208	12.199	1.23107	0.00912025	M	G	S	V	H	G	N	V	F	R	R	K	R	G	K	G	T	G	N
A1	ATGTCGTCGTAGAGCCCCCCAGGTATGGTCAAACGCGGGAAGGGAACATAAACAACAAGCGACAGAACCCCACC	MSS*	TGGGCACGCGGTAGA	mix2-2263-1_27	-0.0547619	0	0	0.302381															3.44091	3.3426	0.302381	3	3.90367	3.57837	0.881455	0.00290189	M	S	S															S	S
E1	ATGCTCACTACGACCACCAGACCGGCTTCCGGAAAACGCGGGAAGGGAACATAAACAACAAGCGACAGAACCCCACC	MLTTTTRPASGKRGKGT*	CCAGTCTAGACAGTT	mix2-2263-1_27	-0.168157	0.186047	0.039356	0.0232558	0.0465116	0.302326	-0.107335	0.0232558	0	0	-0.0384615	0.0545617	0	0	-0.0384615	-0.0384615	0	-0.307692	4.22741	3.53922	0.302326	5	4.22898	2.92776	0.999628	0.00316211	M	L	T	T	T	T	R	P	A	S	G	K	R	G	K	G	T	T	T
A1	ATGAATAATCGACCCCACAACGGCCCGCCGCCCAAACGCGGGAAAGGAACATAAACAACAAGCGACAGAACCCCACC	MNNRPHNGPPPKRGKGT*	TTTAGCCCTTCTTCT	mix2-2263-1_27	0.0916442	0.0269542	0.301887	0.0377358	0.0566038	0.0188679	-0.0097035	0	0	-0.0571429	-0.266846	-0.0285714	-0.114286	0	-0.0571429	0	0	0	5.21052	3.24429	0.301887	2	5.69286	4.06633	0.915274	0.00367742	M	N	N	R	P	H	N	G	P	P	P	K	R	G	K	G	T	M	N
E1	ATGCCAGGGTCGATGCCGGTCCGTCCAGCCACGAAACGCGGGAAGGGAACATAAACAACAAGCGACAGAACCCCACC	MPGSMPVRPATKRGKGT*	GCTTGTAGCGGACGG	mix2-2263-1_27	0.0312046	0.0188679	-0.0587808	0.301887	-0.0580552	0	0.0377358	0.0377358	-0.0384615	0.0566038	-0.115385	0.0377358	0	-0.0769231	0.0181422	0	-0.0384615	-0.153846	5.21052	3.24429	0.301887	3	4.22898	2.7651	1.2321	0.00336266	M	P	G	S	M	P	V	R	P	A	T	K	R	G	K	G	T	P	G
E1	ATGAATAGAGCCATGCGCACTGACCTTCCGTGAAAACGCGGGAAGGGAACATAAACAACAAGCGACAGAACCCCACC	MNRAMRTDLP*	TCGCGCGTCCTGTCT	mix2-2263-1_27	0.162162	0.0554765	0.301565	0.108108	-0.0526316	0.00284495	0.0540541	-0.0526316	0	0	-0.421053								3.63753	3.04766	0.301565	2	3.09041	3.09041	1.17704	0.00274303	M	N	R	A	M	R	T	D	L	P								M	N
E2	ATGACACGGTCCCCCACCTGTTCTGCCTTAGAGAAACGCGGGAAGGGAACCTAACCAGAAAGCAAAAGCAGGAAGCC	MTRSPTCSALEKRGKGT*	CCGCAGAGTGGCACC	mix2-2263-1_27	0.151316	0.301316	0.0197368	-0.0653509	0.025	-0.116228	-0.0701754	-0.105263	-0.0350877	-0.0350877	0	-0.0350877	-0.0350877	0	0	0	0	0	11.7974	8.3565	0.301316	1	9.27122	7.97	1.27248	0.0054365	M	T	R	S	P	T	C	S	A	L	E	K	R	G	K	G	T	-	M
E2	ATGCTGAGGGGATGACTGCCTTGCCCGCCCGGCAAACGCGGGAAGGGAACATAACCAGAAAGCAAAAGCAGGAAGCC	MLRG*	GGCCGGCGCCCCGTG	mix2-2263-1_27	-0.102496	-0.0320856	0.301248	0.0338681	0.0784314														5.0139	3.93247	0.301248	2	3.57837	2.4398	1.40117	0.00315423	M	L	R	G														M	L
E2	ATGTGTGTCTCCGGGCTTTACGGCTCATGCCTTAAACGCGGGAAGGGAACATAACCAGAAAGCAAAAGCAGGAAGCC	MCVSGLYGSCLKRGKGT*	CGCCCTCACTTCGGG	mix2-2263-1_27	-0.063135	0.301161	0.0188679	0.0188679	0.169811	-0.0972424	0.0754717	0	-0.0195936	-0.0384615	0	-0.0769231	0	0	0	0	0	-0.192308	5.21052	3.63753	0.301161	1	4.22898	2.27714	1.2321	0.00335457	M	C	V	S	G	L	Y	G	S	C	L	K	R	G	K	G	T	-	M
E1	ATGATATATTAGTGTCCGTTCGAGTACACCGCAAACGCGGGAAGGGAACATAAACAACAAGCGACAGAACCCCACC	MIY*	AATGTATTTCTCCAT	mix2-2263-1_27	-0.227273	0.300699	-0.155594	0.0227273															4.32572	3.14598	0.300699	1	4.22898	1.95184	1.02287	0.00316695	M	I	Y															-	M
E2	ATGATCCATCTTTAATGGCCCGGTTGTCAGCTTAAACGCGGGAAGGGAACATAACCAGAAAGCAAAAGCAGGAAGCC	MIHL*	CATTCGTATGGTGGG	mix2-2263-1_27	0.0630517	-0.025641	-0.0605296	-0.113913	0.300126														5.99702	2.85104	0.300126	4	6.34347	3.41571	0.945384	0.00394031	M	I	H	L														H	L
E1	ATGACTATATCCCGACCGCTCTGGTCCCTCTCGAAACGCGGGAAGGGAACATAAACAACAAGCGACAGAACCCCACC	MTISRPLWSLSKRGKGT*	AACCTAATTAAGGTC	mix2-2263-1_27	0.017234	0.22617	0.3	0.09	-0.0012766	0.04	0.02	-0.0212766	-0.0425532	-0.0425532	0	-0.0638298	-0.0638298	0	-0.0425532	-0.0112766	-0.0425532	-0.340426	9.83118	7.57	0.3	2	7.64469	5.85551	1.28601	0.00483463	M	T	I	S	R	P	L	W	S	L	S	K	R	G	K	G	T	M	T
E2	ATGGGACGGGGTTTGACCGAAACCACCATGCCTAAACGCGGGAAGGGAACATAACCAGAAAGCAAAAGCAGGAAGCC	MGRGLTETTMPKRGKGT*	CCGTGCCGTTGCGGC	mix2-2263-1_27	0.282143	0	0.3	0.1	0.075	-0.0452381	-0.047619	-0.0452381	-0.047619	-0.047619	-0.0952381	-0.285714	-0.047619	-0.0952381	0	0	0	0	3.93247	2.26117	0.3	2	3.41571	2.92776	1.15129	0.00287904	M	G	R	G	L	T	E	T	T	M	P	K	R	G	K	G	T	M	G
E2	ATGGGACCCGATCTATGGAGGATCGCCTCCTGGAAACGCGGGAAGGGAACATAACCAGAAAGCAAAAGCAGGAAGCC	MGPDLWRIASWKRGKGT*	CCACTAGATATAGCC	mix2-2263-1_27	-0.0517731	-0.0560284	-0.0231678	0.3	-0.0888889	-0.0444444	0.0106383	-0.0222222	0.0212766	0	-0.0222222	-0.0222222	-0.0222222	0	0	0.0106383	0	0	9.2413	5.30883	0.3	3	7.31939	3.90367	1.26258	0.0046837	M	G	P	D	L	W	R	I	A	S	W	K	R	G	K	G	T	G	P
E1	ATGCGGCCACACCCTTCGACGTGGGGACAACTTAAACGCGGGAAGGGAACATAAACAACAAGCGACAGAACCCCACC	MRPHPSTWGQLKRGKGT*	CGTGCACGCGATTTC	mix2-2263-1_27	0.0338462	0.121538	-0.130769	0.3	0.04	-0.153846	-0.0769231	0	-0.0384615	0	0	-0.0384615	-0.0384615	0	0	0	0	-0.0184615	4.91559	3.04766	0.3	3	4.22898	2.7651	1.16236	0.00328354	M	R	P	H	P	S	T	W	G	Q	L	K	R	G	K	G	T	R	P
E1	ATGGTCAATAGCGCTGCCCGGGGGCCTGTGTCCAAACGCGGGAAGGGAACATAAACAACAAGCGACAGAACCCCACC	MVNSAARGPVSKRGKGT*	AAACAGGATATAGTA	mix2-2263-1_27	0.284779	0.0957447	0.299918	0.0212766	0.01473	0.0253682	-0.00859247	-0.0278232	-0.00859247	0.0212766	-0.0576923	-0.153846	-0.0384615	-0.0192308	-0.0576923	-0.0192308	0	-0.295008	9.2413	5.89871	0.299918	2	8.45796	7.15673	1.09262	0.00489071	M	V	N	S	A	A	R	G	P	V	S	K	R	G	K	G	T	M	V
A1	ATGCCATCAAAGACCACCGTGACACCACCCGCGAAACGCGGGAAGGGAACATAAACAACAAGCGACAGAACCCCACC	MPSKTTVTPPAKRGKGT*	AATTTAGAAAACAGC	mix2-2263-1_27	0.182258	0	0.0559844	0.299887	0.0595863	-0.00452815	0.0325203	-0.143769	-0.0886076	-0.0379747	-0.0768756	-0.139241	-0.0379747	0	-0.0126582	0	0	-0.0886076	12.0923	6.98013	0.299887	3	12.8496	9.75918	0.941068	0.00601387	M	P	S	K	T	T	V	T	P	P	A	K	R	G	K	G	T	P	S
E2	ATGGCCCCCCCGCTCTACACTACGCGCGGGACGAAACGCGGGAAGGGAACATAACCAGAAAGCAAAAGCAGGAAGCC	MAPPLYTTRGTKRGKGT*	TGACCTTGGTCCT	mix2-2263-1_27	-0.0138889	-0.0310458	-0.0326797	0.29902	-0.0294118	0	-0.0882353	-0.0294118	-0.0294118	0	0	-0.0294118	-0.0294118	0	0	0.0138889	0	0	7.07845	3.63753	0.29902	3	5.5302	2.7651	1.27996	0.00395971	M	A	P	P	L	Y	T	T	R	G	T	K	R	G	K	G	T	A	P
E2	ATGTCATAAGGCCCATCCAGAGCCAACCTGCCCAAACGCGGAAGGGACATAACCAGAAAGCAAAAGCAGGAAGCC	MS*	CATGGCCGGGATGCC	mix2-2263-1_27	-0.163636	-0.0675325	0.298701																5.40715	3.04766	0.298701	2	5.69286	2.27714	0.949812	0.00367942	M	S																M	S
E1	ATGCAGTAAGGGATAAAGCTGACATGGTCCCGCAAACGCGGGAAGGGAACATAAACAACAAGCGACAGAACCCCACC	MQ*	ATGTAGTTGAATTTG	mix2-2263-1_27	-0.245517	-0.106087	0.298687																10.5194	8.45481	0.298687	2	12.0363	6.83143	0.873967	0.00563179	M	Q																M	Q
A1	ATGGCGGGGAGATGACGAGAAACAGCACAGGAGAAACGCGGGAAGGGAACATAAACAACAAGCGACAGAACCCCACC	MAGR*	GACTCAGCTCCTGCT	mix2-2263-1_27	-0.347494	0.016816	0.0610687	0.298484	0.0404912														12.8788	7.27507	0.298484	3	11.2231	2.4398	1.14753	0.00585683	M	A	G	R														A	G
A1	ATGGAACCGAGTTCGGACAACGGCCCGCATATCAAACGCGGGAAGGGAACATAAACAACAAGCGACAGAACCCCACC	MEPSSDNGPHIKRGKGT*	AATCGCAACGACCCA	mix2-2263-1_27	0.0752551	-0.0612245	-0.102041	0.298469	0.0446429	-0.0408163	-0.00510204	-0.0727041	-0.0318878	-0.0204082	0	-0.0204082	0	-0.0204082	0	-0.0408163	0	-0.00255102	11.0109	5.0139	0.298469	3	7.97	4.22898	1.38155	0.00503971	M	E	P	S	S	D	N	G	P	H	I	K	R	G	K	G	T	E	P
E1	ATGTGATGTTAGGGGACCCGGGGCTCAGAGTCCAAACGCGGGAAGGGAACATAAACAACAAGCGACAGAACCCCACC	M*	AATTCTGGGTGGAAA	mix2-2263-1_27	-0.295056	0.298246																	6.48858	4.81728	0.298246	1	6.18082	2.7651	1.04979	0.00397836	M																	-	M
A1	ATGCTATATAAGCCACATGCCGCAGGGACTGTCAAACGCGGGAAGGGAACATAAACAACAAGCGACAGAACCCCACC	MLYKPHAAGTVKRGKGT*	GGCCCGGGCCCGGGA	mix2-2263-1_27	0.1	0.297895	-0.137895	0.0442105	0.00105263	-0.0684211	-0.0589474	-0.0284211	-0.06	0	0	-0.08	0	0	0	0	0	0	9.33962	5.50546	0.297895	1	8.13265	5.5302	1.14841	0.00481602	M	L	Y	K	P	H	A	A	G	T	V	K	R	G	K	G	T	-	M
E2	ATGGTTCGCTGCCCGACACACACGAGGCGCACAAAACGCGGGAAGGGAACATAACCAGAAAGCAAAAGCAGGAAGCC	MVRCPTHTRRTKRGKGT*	TACTTCAGGTACTCA	mix2-2263-1_27	-0.0297872	0.297872	0.0638298	0.196596	0.0451064	-0.237447	-0.12	-0.04	-0.0374468	0	0	0	0	-0.04	-0.04	0	0	-0.0587234	4.62065	3.83416	0.297872	1	4.06633	3.25306	1.13632	0.00316252	M	V	R	C	P	T	H	T	R	R	T	K	R	G	K	G	T	-	M
A1	ATGCTGCCGTGTGCGGGGGAGCAGTACGCCCGGAAACGCGGGAAGGGAACATAAACAACAAGCGACAGAACCCCACC	MLPCAGEQYARKRGKGT*	GGGGGGGGCGGCAGC	mix2-2263-1_27	-0.0365579	0	0.00694444	0	0.00694444	0	0.00404724	0.297726	-0.0254777	-0.0920692	-0.0318471	-0.0220055	-0.0028972	-0.0191083	-0.0254777	-0.0127389	-0.00636943	-0.00636943	28.3138	24.3813	0.297726	7	25.5365	20.169	1.10876	0.00948485	M	L	P	C	A	G	E	Q	Y	A	R	K	R	G	K	G	T	G	E
E1	ATGGAGCAATTCACGTAGTCAGACGTGGCTAGCAAACGCGGGAAGGGAACATAAACAACAAGCGACAGAACCCCACC	MEQFT*	TCTTACTGCACAGC	mix2-2263-1_27	0.285714	0.297619	-0.0404762	0.0666667	0.00952381	-0.509524													5.89871	3.53922	0.297619	1	5.69286	5.04225	1.03616	0.00376339	M	E	Q	F	T													-	M
E2	ATGGCGGCTTGCATGCTCAGACGGATGGGTAGTAAACGCGGGAAGGGAACATAACCAGAAAGCAAAAGCAGGAAGCC	MAACMLRRMGSKRGKGT*	CTACCCAGATCGCCG	mix2-2263-1_27	0.00595238	0.0119048	0.130952	0.297619	0.0416667	0	-0.255952	-0.125	0.0178571	0	-0.0416667	0	0	0	0	-0.0416667	0	-0.0416667	5.50546	4.32572	0.297619	3	3.90367	3.09041	1.41033	0.00329028	M	A	A	C	M	L	R	R	M	G	S	K	R	G	K	G	T	A	A
E1	ATGAGTGGTTGCAAGCCGTCTCTCTGAACGGTGAAACGCGGGAAGGGAACATAAACAACAAGCGACAGAACCCCACC	MSGCKPSL*	CGGGCGGTGATCTAA	mix2-2263-1_27	-0.0681818	0	-0.00108225	-0.0119048	0.297619	-0.0367965	0.0454545	-0.0411255	-0.214286										6.48858	5.30883	0.297619	4	4.55429	3.41571	1.42472	0.00362131	M	S	G	C	K	P	S	L										G	C
E1	ATGCTGCGCCTGCTCTCCGTCCGCTCTGCCCAGAAACGCGGGAAGGGAACATAAACAACAAGCGACAGAACCCCACC	MLRLLSVRSAQKRGKGT*	TAAAAGCAGCGCAGA	mix2-2263-1_27	-0.0677966	0.0338983	0.119464	-0.00683434	0.29743	0.0177693	-0.0322581	-0.0314379	-0.0645161	-0.016129	-0.0967742	-0.0967742	0.00847458	0	-0.016129	0	0	-0.0483871	11.6008	6.58689	0.29743	4	10.0845	5.04225	1.15036	0.00547618	M	L	R	L	L	S	V	R	S	A	Q	K	R	G	K	G	T	R	L
A1	ATGAAGGAAAGGACAAACACGTGGAGGACCATTAAACGCGGGAAGGGAACATAAACAACAAGCGACAGAACCCCACC	MKERTNTWRTIKRGKGT*	AGGCGAACGAGCGGA	mix2-2263-1_27	0.130502	0.155985	0.297297	-0.0332046	-0.0301158	-0.0285714	-0.11583	0	0.027027	0	0	-0.0285714	0.0405405	-0.0436293	0	0	-0.0857143	-0.257143	7.27507	5.70208	0.297297	2	5.69286	5.04225	1.27793	0.0040043	M	K	E	R	T	N	T	W	R	T	I	K	R	G	K	G	T	M	K
O1	ATGCAACGAAGGCACCTACCCCATCGAGGCCCCAAACGCGGGAAGGGAACATAAACAACAAGCGACAGAACCCCACC	MQRRHLPHRGPKRGKGT*	GAGGCCACCCCTTAA	mix2-2263-1_27	0.0416902	-0.00203551	0.0168495	0.297222	0.0652745	-0.0125397	-0.0248784	-0.0155427	-0.0182316	-0.0196263	-0.0226293	-0.0720721	-0.0214482	-0.048048	-0.00600601	-0.015015	-0.00621961	-0.0960961	70.4895	53.4816	0.297222	3	54.1635	41.1512	1.30142	0.0156257	M	Q	R	R	H	L	P	H	R	G	P	K	R	G	K	G	T	Q	R
E1	ATGGCCGTCATCGATCAGTACTCGCTCAGGCGCAAACGCGGGAAGGGAACATAAACAACAAGCGACAGAACCCCACC	MAVIDQYSLRRKRGKGT*	GATTGGGATGTCCGA	mix2-2263-1_27	0.167388	0.012987	-0.0147908	0.115079	0.025974	0.296898	-0.0036075	0	-0.0555556	0	-0.209235	-0.0147908	-0.222222	0	-0.0833333	-0.0147908	0	0	7.57	4.62065	0.296898	5	5.85551	4.55429	1.2928	0.00408151	M	A	V	I	D	Q	Y	S	L	R	R	K	R	G	K	G	T	I	D
A1	ATGAGGCTAAGCGGACCTGCCCGGCTCGAGGCGAAACGCGGGAAGGGAACATAAACAACAAGCGACAGAACCCCACC	MRLSGPARLEAKRGKGT*	GCGGCCCGGACCCGA	mix2-2263-1_27	-0.0191388	0	0	0	-0.181818	0	0	0.0406699	0	0.296651	0	0	-0.0909091	0	0	0	0	-0.0454545	3.73585	3.63753	0.296651	9	3.57837	3.41571	1.04401	0.00284281	M	R	L	S	G	P	A	R	L	E	A	K	R	G	K	G	T	R	L
E1	ATGAGAGTTCCATCGTGTCCCCCACCCCGACGGAAACGCGGGAAGGGAACATAAACAACAAGCGACAGAACCCCACC	MRVPSCPPPRRKRGKGT*	CCTTATTCGCTACGC	mix2-2263-1_27	0.277778	0.185185	0.0185185	0.296296	0.126667	0	-0.12	-0.08	-0.322963	-0.2	-0.04	0	0	0	0	0	0	-0.141481	5.30883	3.83416	0.296296	3	4.06633	4.06633	1.30556	0.00328005	M	R	V	P	S	C	P	P	P	R	R	K	R	G	K	G	T	R	V
E2	ATGAGACGTCCAGTGTCCGGATGGCACCCGCCTAAACGCGGGAAGGGAACATAACCAGAAAGCAAAAGCAGGAAGCC	MRRPVSGWHPPKRGKGT*	CTTCATGCTCCTAGG	mix2-2263-1_27	0.212169	0.0978836	0	0	0.296296	0.12963	-0.0571429	0.0169312	0	0	-0.257143	-0.285714	-0.0285714	0	-0.0100529	-0.0285714	-0.0285714	-0.0571429	5.30883	4.03078	0.296296	4	5.69286	5.5302	0.932543	0.00362969	M	R	R	P	V	S	G	W	H	P	P	K	R	G	K	G	T	R	P
E1	ATGACGAAATAACATACTGCACTCACCTTTCAGAAACGCGGGAAGGGAACATAAACAACAAGCGACAGAACCCCACC	MTK*	GGGGCCGGGAGGGGG	mix2-2263-1_27	-0.191106	0.00051511	-0.0903159	0.296016															8.94637	6.88182	0.296016	3	10.4098	5.69286	0.859418	0.00508851	M	T	K															T	K
A1	ATGAGACACAGATAAGCGCACCCCCCGACCCGGAAACGCGGGAAGGGAACATAAACAACAAGCGACAGAACCCCACC	MRHR*	GACCGATGGGGCCTA	mix2-2263-1_27	0.256643	0.295894	-0.0827295	0.0555556	-0.393116														7.07845	4.03078	0.295894	1	7.48204	6.18082	0.946058	0.00429159	M	R	H	R														-	M
A1	ATGACACAGCAGTAAGCAGCAAAATCACCCGAGAAACGCGGGAAGGGAACATAAACAACAAGCGACAGAACCCCACC	MTQQ*	TCAGACAAATTGTA	mix2-2263-1_27	-0.104247	-0.0791506	-0.0137066	-0.124131	0.295753														14.5501	9.83118	0.295753	4	11.3857	6.50612	1.27793	0.00604648	M	T	Q	Q														Q	Q
E1	ATGCAGTACTACGAAAAACGGCCTTGCCAGTCTAAACGCGGGAAGGGAACATAAACAACAAGCGACAGAACCCCACC	MQYYEKRPCQSKRGKGT*	TCATTTTTCTGCCTG	mix2-2263-1_27	0.239045	0.110827	0.00869565	0.13913	0.295652	0.0499574	0.0151748	0.0347826	-0.0784314	-0.0196078	0	-0.156863	0	-0.0196078	-0.0392157	-0.0588235	0	-0.490196	11.3059	8.06156	0.295652	4	8.29531	7.64469	1.36292	0.00509299	M	Q	Y	Y	E	K	R	P	C	Q	S	K	R	G	K	G	T	Y	Y
E2	ATGACCCCATTGATCGAAGCCCCCCCGGCATTTAAACGCGGAAAGGGAACATAACCAGAAAGCAAAAGCAGGAAGCC	MTPLIEAPPAFKRGKGT*	GGGACCCATTTCCAG	mix2-2263-1_27	0.230769	0	0	0.0454545	0.295455	0.0681818	-0.0629371	0	-0.307692	-0.0384615	0	-0.192308	0	0	-0.0384615	0	0	0	4.32572	2.16286	0.295455	4	4.22898	3.09041	1.02287	0.00311171	M	T	P	L	I	E	A	P	P	A	F	K	R	G	K	G	T	P	L
E2	ATGTGCACTCCGCCCACCAACAAGGCCGAGTGCAAACGCGGGAAGGGAACATAACCAGAAAGCAAAAGCAGGAAGCC	MCTPPTNKAECKRGKGT*	GCAGACTCGGTGGAG	mix2-2263-1_27	0.0865209	0.295082	-0.0846995	-0.0833333	-0.0113843	-0.0277778	-0.0277778	-0.00774135	0	-0.0555556	-0.0277778	-0.0277778	0	0	0	0	0	-0.0277778	5.99702	3.14598	0.295082	1	5.85551	3.57837	1.02417	0.00378185	M	C	T	P	P	T	N	K	A	E	C	K	R	G	K	G	T	-	M
O1	ATGATGATAATATAATTCCGCGCGGGGGGTCGGAAACGCGGGAAGGAACATAAACAACAAGCGACAGAACCCCACC	MMII*	AAAGGGCACACACGG	mix2-2263-1_27	-0.108504	-0.318475	-0.0322581	0.0627566	0.295015														5.40715	4.42403	0.295015	4	5.04225	3.57837	1.07237	0.00350364	M	M	I	I														I	I
E1	ATGGGTATGGTGGGGCTGTCTTCCCGACTCATGAAACGCGGGAAGGGAACATAAACAACAAGCGACAGAACCCCACC	MGMVGLSSRLMKRGKGT*	CATTAAACACAGATA	mix2-2263-1_27	-0.0656109	0.0015083	0.0641026	0.0384615	0.0769231	0.294872	0.0384615	0.0128205	0.0128205	-0.0165913	-0.0294118	-0.104827	-0.117647	-0.0294118	-0.0294118	-0.0294118	-0.0588235	-0.0588235	7.66832	5.0139	0.294872	5	5.5302	3.25306	1.38662	0.00400002	M	G	M	V	G	L	S	S	R	L	M	K	R	G	K	G	T	V	G
E1	ATGCCGGGAACGTTCTAGTAGGGTGCTTCCGCCAAACGCGGGAAGGGAACATAAACAACAAGCGACAGAACCCCACC	MPGTF*	AAACATACGCCAATA	mix2-2263-1_27	-0.308048	0.0638298	0.0425532	0.294172	-0.00185014	-0.154487													4.62065	3.83416	0.294172	3	3.74102	1.95184	1.23513	0.00304582	M	P	G	T	F													P	G
E1	ATGGCCATCCAGTCACACGGCGCGGACGCCGCTAAACGCGGGAAGGGAACATAAACAACAAGCGACAGAACCCCACC	MAIQSHGADAAKRGKGT*	TGATCTCCGGAATAT	mix2-2263-1_27	0.117647	0.294118	0.0882353	0.0294118	0.0294118	-0.0441176	-0.0294118	0	-0.0294118	-0.0294118	0.0147059	0	0	0	-0.0882353	-0.0294118	0	-0.294118	6.6852	4.12909	0.294118	1	5.5302	3.90367	1.20885	0.00382836	M	A	I	Q	S	H	G	A	D	A	A	K	R	G	K	G	T	-	M
E2	ATGGAGGGGTCCAGATAAACTTGCCACCAGCCGAAACGCGGGAGGGAACATAACCAGAAAGCAAAAGCAGGAAGCC	MEGSR*	TCAGGCGAGGGCCAC	mix2-2263-1_27	-0.110849	0.294025	0.0943396	0.0754717	-0.147799	-0.00786164													5.21052	3.83416	0.294025	1	3.90367	2.4398	1.33477	0.00319712	M	E	G	S	R													-	M
E1	ATGTAATAAGGCGCCAGACCGAGGAAAACTCTCAAACGCGGGAAGGGAACATAAACAACAAGCGACAGAACCCCACC	M*	GCCGGTTGGGGCCCT	mix2-2263-1_27	-0.297729	0.293524																	4.03078	3.14598	0.293524	1	4.71694	2.27714	0.854533	0.00312749	M																	-	M
E2	ATGGGTCTGTAGATAACGGTTGTATTCACGGGAAAACGCGGGAAGGGAACATACCAGAAAGCAAAAGCAGGAAGCC	MGL*	CGGCCGAGGGGACGA	mix2-2263-1_27	-0.0233766	0.0649351	0.293506	-0.0103896															7.57	6.88182	0.293506	2	5.69286	5.04225	1.32974	0.00400082	M	G	L															M	G
A2	ATGGAAAAACACGGGAGACCCGTCGGAGTCCACAAACGCGGGAAGGGAACATAACCAGAAAGCAAAAGCAGGAAGCC	MEKHGRPVGVHKRGKGT*	CGCAAAGGTGTCGAG	mix2-2263-1_27	0.0356125	-0.0014245	0.293447	0.0698006	-0.0014245	0.0498576	0.0185185	-0.0584046	-0.115385	-0.0384615	0	-0.0598291	0	-0.115385	0	0	0	-0.0769231	5.30883	4.91559	0.293447	2	4.22898	4.06633	1.25535	0.00328709	M	E	K	H	G	R	P	V	G	V	H	K	R	G	K	G	T	M	E
E1	ATGTATAAGCGCGCATGGTGCCCGGCCCTCCGGAAACGCGGGAAGGGAACATAAACAACAAGCGACAGAACCCCACC	MYKRAWCPALRKRGKGT*	CTAGAACAAATGCCG	mix2-2263-1_27	0.164583	0.0911767	0.29334	0.0420325	0.0721291	0.0124501	0.000638468	-0.0224705	-0.0104106	-0.0135852	-0.0543407	-0.0407555	-0.0806243	-0.0223464	-0.0837989	-0.0327569	-0.027933	-0.231462	30.9682	23.1033	0.29334	2	29.1149	24.8859	1.06365	0.00998723	M	Y	K	R	A	W	C	P	A	L	R	K	R	G	K	G	T	M	Y
E2	ATGACCGATATCGTCCAATAACCCATCAGCAAGAAACGCGGGAAGGGAACATAACCAGAAAGCAAAAGCAGGAAGCC	MTDIVQ*	TGTGGTGCGTGGTGA	mix2-2263-1_27	0.102098	-0.117483	-0.0589744	0.00862471	0.29324	-0.0519814	-0.174825												16.2214	12.4856	0.29324	4	12.6869	11.0604	1.27859	0.00639971	M	T	D	I	V	Q												D	I
E2	ATGGCTCTTGTACGCCGATCGTCGGGGTAAACAAACGCGGGAAGGGAACATAACCAGAAAGCAAAAGCAGGAAGCC	MALVRRSSG*	TAGAAGCGTCAAC	mix2-2263-1_27	0.144562	0.12069	0.293103	0	-0.0212202	0.103448	-0.290451	-0.119363	-0.153846	-0.0769231									5.70208	3.3426	0.293103	2	4.22898	3.09041	1.34834	0.00335463	M	A	L	V	R	R	S	S	G									M	A
E1	ATGCATCGTTTATTTCGGGGCCCTCCGCCCTTCAAACGCGGGAAGGGAACATAAACAACAAGCGACAGAACCCCACC	MHRLFRGPPPFKRGKGT*	TTTTCATTGGTTCAT	mix2-2263-1_27	0.327392	0	0.010101	0.0707071	0.292929	0.00178253	0.10101	0	-0.392157	-0.313725	0	-0.0392157	0	0	0	0	0	-0.0196078	9.73286	5.21052	0.292929	4	8.29531	6.83143	1.1733	0.00482357	M	H	R	L	F	R	G	P	P	P	F	K	R	G	K	G	T	R	L
A1	ATGTTAAAGAGGTCAATTCAGACGCGCCCCCTAAAACGCGGGAAGGGAACATAAACAACAAGCGACAGAACCCCACC	MLKRSIQTRPLKRGKGT*	CAAATAGATAGCATC	mix2-2263-1_27	0.271777	0.292683	0.0243902	0.0487805	0.121951	0.097561	0	-0.238095	0	0	-0.142857	-0.047619	0	-0.047619	-0.0952381	0	-0.0952381	-0.190476	4.03078	2.35948	0.292683	1	3.41571	2.92776	1.18007	0.00282977	M	L	K	R	S	I	Q	T	R	P	L	K	R	G	K	G	T	-	M
E2	ATGTCCACCAGCGTGCATCTTATCGGAATTAAACGCGGGAAGGGAACATAACCAGAAAGCAAAAGCAGGAAGCC	MSTSVHLIGIKRGKGT*	TAGCCGGACCACAC	mix2-2263-1_27	-0.0731707	0.0853659	0.292683	0.0487805	0.182927	-0.256098	0	-0.0243902	-0.0243902	-0.0487805	-0.0365854	-0.0487805	-0.0243902	-0.0243902	0	0	-0.0487805		8.06156	8.06156	0.292683	2	6.66878	6.18082	1.20885	0.00426422	M	S	T	S	V	H	L	I	G	I	K	R	G	K	G	T		M	S
E2	ATGCCGGCATTAATCCTCTCAGCTTTCGTCCTCAAACGCGGGAAGGGAACATAACCAGAAAGCAAAAGCAGGAAGCC	MPALILSAFVLKRGKGT*	CCGACGAATCCCGCA	mix2-2263-1_27	-0.224647	0.146341	0	0.0487805	0.292683	0	0	0	0	0	0	-0.0526316	0	0	0	-0.157895	0	0	4.03078	1.96624	0.292683	4	3.09041	0.650612	1.30429	0.00274579	M	P	A	L	I	L	S	A	F	V	L	K	R	G	K	G	T	A	L
E2	ATGGCGACGCCCCCCCGAATTAAGCCGAAGTAGAAACGCGGGAAGGAACATAACCAGAAAGCAAAAGCAGGAAGCC	MATPPRIKPK*	GAAGGGGAAACGGCC	mix2-2263-1_27	0.11039	-0.0500928	0.292208	0.0204082	0.0612245	-0.115955	-0.0454545	-0.0454545	-0.0454545	0	-0.136364								4.81728	2.75273	0.292208	2	3.57837	2.4398	1.34622	0.00302295	M	A	T	P	P	R	I	K	P	K								M	A
E2	ATGCCGCCATCACGATCCCCTCGCACTAGCCCCAAACGCGGGAAGGGAACATAACCAGAAAGCAAAAGCAGGAAGCC	MPPSRSPRTSPKRGKGT*	CCGAGGAGCGATCCC	mix2-2263-1_27	0.0416667	0.0392157	0.0539216	0.291667	-0.0637255	0.0196078	0	-0.235294	0	0	0	0	-0.0220588	0	0	0	-0.0416667	-0.0833333	5.0139	3.3426	0.291667	3	3.90367	2.7651	1.28441	0.00313496	M	P	P	S	R	S	P	R	T	S	P	K	R	G	K	G	T	P	P
E1	ATGCATCCATCCGCCCCCCCGGGTCCCGGGCAGAAACGCGGGAAGGGAACATAAACAACAAGCGACAGAACCCCACC	MHPSAPPGPGQKRGKGT*	CCCGGATGCATTTCC	mix2-2263-1_27	0.131222	0.0224233	0.0769231	0.291604	0.0148819	-0.0352941	-0.142283	-0.223529	-0.129412	0	0.0106586	-0.0214178	0.0138763	0.00854701	0.017094	0	0	0	11.5025	7.96325	0.291604	3	13.8255	10.8978	0.831975	0.00588874	M	H	P	S	A	P	P	G	P	G	Q	K	R	G	K	G	T	H	P
E1	ATGCCGAAAGGTCTTGGGCGTGCCGTTCAATGAAACGCGGAAGGGAACATAAACAACAAGCGACAGAACCCCACC	MPKGLGRAVQ*	ATCATCTACATTTTT	mix2-2263-1_27	0.153964	-0.0196078	0.0129582	0.291219	-0.0419437	-0.03052	0	0	-0.215686	-0.0588235	-0.117647								11.3059	7.57	0.291219	3	8.29531	6.83143	1.36292	0.00501663	M	P	K	G	L	G	R	A	V	Q								P	K
A1	ATGTACAATTTCCTTGAATTACACCCACCCACGAAACGCGGGAAGGGAACATAAACAACAAGCGACAGAACCCCACC	MYNFLELHPPTKRGKGT*	CGAATTTGATTGGTA	mix2-2263-1_27	0.502747	0	0.291209	0.0384615	0.0769231	0	0	-0.0357143	0	-0.0714286	-0.766484	0	-0.0357143	0	0	0	0	0	5.11221	2.35948	0.291209	2	4.55429	4.39163	1.12251	0.00329793	M	Y	N	F	L	E	L	H	P	P	T	K	R	G	K	G	T	M	Y
E2	ATGCACTGGGCCACCCGCGTCGATTCCAACCACAAACGCGGGAAGGGAACATAACCAGAAAGCAAAAGCAGGAAGCC	MHWATRVDSNHKRGKGT*	GTGGATGAAAAGCAC	mix2-2263-1_27	0.0823529	-0.0705882	0.291176	-0.0705882	-0.0911765	0.0588235	-0.05	-0.05	0	0	-0.1	0	0	0	0	0	0	0	3.3426	2.06455	0.291176	2	3.25306	2.27714	1.02752	0.00262215	M	H	W	A	T	R	V	D	S	N	H	K	R	G	K	G	T	M	H
E2	ATGGCGTTGGGGGCTCGGCCGACCGACTCGCGCAAACGCGGGAAGGGAACATAACCAGAAAGCAAAAGCAGGAAGCC	MALGARPTDSRKRGKGT*	GAGTGGCCGGGGACG	mix2-2263-1_27	0.030856	0.0682391	0.0373832	0.130841	0.0523661	0.290906	-0.0289275	-0.0354547	-0.0793651	-0.00652722	-0.0952381	-0.0793651	-0.015873	0	-0.238095	0	0	-0.031746	10.5194	10.0278	0.290906	5	10.2471	10.0845	1.02656	0.0052257	M	A	L	G	A	R	P	T	D	S	R	K	R	G	K	G	T	G	A
E1	ATGCGTAGACCTCCAGCGGCACATGACCGCGAGAAACGCGGGAAGGGAACATAAACAACAAGCGACAGAACCCCACC	MRRPPAAHDREKRGKGT*	ACGGTAGCCGCGCAT	mix2-2263-1_27	0.25135	0.0401484	0.290823	0.00269906	-0.10054	-0.126856	-0.0512821	-0.115047	0.000674764	0	0.0131579	-0.102564	0	-0.025641	0	0	0	-0.0769231	7.47169	5.21052	0.290823	2	6.34347	6.01816	1.17786	0.00407942	M	R	R	P	P	A	A	H	D	R	E	K	R	G	K	G	T	M	R
A1	ATGATGACACCCGACATCGGCTTCTGCCGCCTAAAACGCGGAAAGGGAACATAAACAACAAGCGACAGAACCCCACC	MMTPDIGFCRLKRGKGT*	CTCCATTATGCGTCT	mix2-2263-1_27	-0.0944681	0	0.0133333	0.29078	0.0133333	0.0187234	0.0133333	-0.0184397	0.00539007	0	-0.0638298	-0.0212766	0	0	0	0	0	-0.0212766	7.37338	3.73585	0.29078	3	7.64469	2.11449	0.96451	0.00429731	M	M	T	P	D	I	G	F	C	R	L	K	R	G	K	G	T	M	T
O2	ATGTATTGCTAATCGCTCGCGTTATCTAGGCGTAAACGCGGGAAGGGAACATAACCAGAAAGCAAAAGCAGGAAGCC	MYC*	AGGTCAAGGCAGGAA	mix2-2263-1_27	-0.157841	-0.112383	0.00154604	0.290445															69.8013	41.8808	0.290445	3	63.272	27.9763	1.10319	0.0159537	M	Y	C															Y	C
A2	ATGAAAAAAAAAATTAAACGACCGCCTGACCGAAAACGCGGGAAGGGAACATAACCAGAAAGCAAAAGCAGGAAGCC	MKKKIKRPPDRKRGKGT*	TCATCGGAGGTGAGT	mix2-2263-1_27	0.0887446	0.00892857	0.106331	0.290314	-0.0641234	-0.0338203	-0.0427489	-0.0105519	-0.0151515	-0.30303	0	0.00270563	0.00892857	0	0	-0.030303	0	-0.00622294	11.0109	7.86494	0.290314	3	10.7351	8.62061	1.02569	0.00536181	M	K	K	K	I	K	R	P	P	D	R	K	R	G	K	G	T	K	K
A2	ATGACACTGAAGCGATAGCCTTCCGCCGCGCTAAAACGCGGGAAGGGAACATAACCAGAAAGCAAAAGCAGGAAGCC	MTLKR*	TGCCACGCCGCCGCG	mix2-2263-1_27	-0.0864579	0.0248963	-0.0917012	0.29023	-0.0652207	-0.0561298													23.6931	12.3873	0.29023	3	17.8918	7.64469	1.32424	0.00787321	M	T	L	K	R													T	L
E2	ATGCAAGGTCCTGCCGTCCCCTTCTGAGAACGCAAACGCGGGAAGGGAACATAACCAGAAAGCAAAAGCAGGAAGCC	MQGPAVPF*	AGGCGTGGACATCAG	mix2-2263-1_27	-0.135802	0.00617284	-0.00617284	0.290123	-0.00617284	0.0432099	-0.111111	0.00617284	-0.0617284										7.96325	4.91559	0.290123	3	8.78327	4.22898	0.906639	0.00457538	M	Q	G	P	A	V	P	F										Q	G
E1	ATGGCCATCCCTGTTTAGTATCTCCGGACCGCCAAACGCGGGAAGGGAACATAAACAACAAGCGACAGAACCCCACC	MAIPV*	AGTTTTTATCTTTAT	mix2-2263-1_27	-0.0303388	-0.110729	-0.0109891	0.00921009	-0.0113577	0.290107													53.1867	40.5044	0.290107	5	56.278	40.6633	0.945071	0.0141743	M	A	I	P	V													P	V
E2	ATGGCACGACCTGAGATCCCGTCGGCAATGCCCAAACGCGGGAAGGGAACATAACCAGAAAGCAAAAGCAGGAAGCC	MARPEIPSAMPKRGKGT*	GAAGGGGCGCATGGG	mix2-2263-1_27	0.0526316	0.0789474	0.289474	0.263158	0.0263158	-0.131579	-0.105263	-0.236842	0	0	0	0	0	-0.0526316	-0.0526316	-0.0526316	0	-0.105263	3.73585	2.85104	0.289474	2	3.09041	2.60245	1.20885	0.00265427	M	A	R	P	E	I	P	S	A	M	P	K	R	G	K	G	T	M	A
E2	ATGGTCTATCCGCAGGCGTGGTCCCGCTTAAAACGCGGGAAGGGAACATAACCAGAAAGCAAAAGCAGGAAGCC	MVYPQAWSRLKRGKGT*	TACCCTCGTGGCTCG	mix2-2263-1_27	0.279605	0.118421	0.0164474	-0.0180921	0.289474	0.118421	0.0263158	-0.0625	0	0	-0.1875	-0.03125	-0.09375	0	0	0	-0.424342		7.47169	4.91559	0.289474	4	5.2049	4.87959	1.43551	0.00382574	M	V	Y	P	Q	A	W	S	R	L	K	R	G	K	G	T		Y	P
E1	ATGCTCTGCTGGTGGAACGTGATTCCGAACCGCAAACGCGGGAAGGGAACATAAACAACAAGCGACAGAACCCCACC	MLCWWNVIPNRKRGKGT*	TATACAACAAGTCTA	mix2-2263-1_27	0.0711349	0.0703125	0.0337171	0.289062	0.0180921	0.101562	-0.0106908	0.00205592	-0.0764803	-0.0324836	-0.057977	-0.0526316	-0.0448191	0	-0.0394737	0	-0.0394737	-0.166118	12.5839	9.53624	0.289062	3	12.3616	9.43388	1.01798	0.00579878	M	L	C	W	W	N	V	I	P	N	R	K	R	G	K	G	T	L	C
E1	ATGGGTGGCCGCAAGCGGGTTACCGCTCCGCGGAAACGCGGGAAGGGAACATAAACAACAAGCGACAGAACCCCACC	MGGRKRVTAPRKRGKGT*	GGGAGCGCGTCGC	mix2-2263-1_27	0.151717	-0.0306386	-0.0771502	0	0.289037	-0.0465116	0.015873	-0.116279	0	-0.0232558	0	0	-0.0232558	0	0	-0.0232558	0	-0.0465116	6.19364	2.94935	0.289037	4	6.99408	3.90367	0.885554	0.00394604	M	G	G	R	K	R	V	T	A	P	R	K	R	G	K	G	T	G	R
E1	ATGAGTCGGCCCAGATCTCCAACCCCCCACGGTAAACGCGGGAAGGGAACATAAACAACAAGCGACAGAACCCCACC	MSRPRSPTPHGKRGKGT*	ATGATCTTAGAAATA	mix2-2263-1_27	0.167767	0.288932	0.0679612	0.00854369	-0.0708738	0.0776699	-0.08	-0.04	-0.1	0	-0.04	-0.14	-0.02	0	-0.02	0	0	-0.1	10.1261	5.99702	0.288932	1	8.13265	6.18082	1.24512	0.0047862	M	S	R	P	R	S	P	T	P	H	G	K	R	G	K	G	T	-	M
E2	ATGAAAAGAAGCGCACGACCATTACCGTGATCTAAACGCGGGAGGGAACATAACCAGAAAGCAAAAGCAGGAAGCC	MKRSARPLP*	GGGTAATCATCCAGG	mix2-2263-1_27	0.183333	-0.0388889	0.213889	0.288889	-0.0138889	-0.0666667	-0.0277778	-0.15	-0.1	-0.188889									8.84806	6.78351	0.288889	3	6.50612	6.18082	1.35996	0.0042965	M	K	R	S	A	R	P	L	P									K	R
E1	ATGCTGGGGATCGCGTACGACTTCGCCGCGGCGAAACGCGGGAAGGGAACATAAACAACAAGCGACAGAACCCCACC	MLGIAYDFAAAKRGKGT*	GCGGGGCGTATGGGC	mix2-2263-1_27	-0.0584465	0.111664	0.101796	0.0975795	0.0278317	0.288859	0.11976	-0.00421692	-0.0323859	0.00775913	-0.016193	-0.05035	-0.056338	-0.0704225	-0.078519	-0.0422535	-0.056338	-0.275702	16.4181	16.2214	0.288859	5	11.5484	10.5724	1.42168	0.00615042	M	L	G	I	A	Y	D	F	A	A	A	K	R	G	K	G	T	I	A
E1	ATGCGCACATTGCGGTCCGCTGAGGATGCGTGCAAACGCGGGAAGGGAACATAAACAACAAGCGACAGAACCCCACC	MRTLRSAEDACKRGKGT*	GCCAGCCCAATTCTG	mix2-2263-1_27	0.164229	0.0638298	0.287899	0.00265957	-0.0412234	0.0325798	-0.103723	0	-0.0625	-0.03125	-0.125	-0.03125	0	0	0	0	0	-0.09375	4.62065	2.85104	0.287899	2	5.2049	3.74102	0.887751	0.00329243	M	R	T	L	R	S	A	E	D	A	C	K	R	G	K	G	T	M	R
E2	ATGTCACGTCCTGCCTAGGTGTCGACCAACCCGAAACGCGGGAAGGGAACATAACCAGAAAGCAAAAGCAGGAAGCC	MSRPA*	CACTAGGGGGTCCCA	mix2-2263-1_27	0.0328283	0.287879	0.0378788	0.0580808	-0.0353535	-0.335859													3.53922	2.45779	0.287879	1	3.57837	2.60245	0.989061	0.00271421	M	S	R	P	A													-	M
E1	ATGCGCAGTCGGACCCCCCACACGCCAATTACTAAACGCGGGAAGGGAACATAAACAACAAGCGACAGAACCCCACC	MRSRTPHTPITKRGKGT*	CACACGCGGATTTGC	mix2-2263-1_27	0.0483108	0.1125	0.287838	0.0125	0.047973	-0.014527	0	0.025	0	0.0125	0.0125	-0.243243	-0.027027	0	-0.014527	0	-0.027027	-0.243243	7.86494	5.70208	0.287838	2	6.01816	4.71694	1.30687	0.00403591	M	R	S	R	T	P	H	T	P	I	T	K	R	G	K	G	T	M	R
E2	ATGGCCCTAGTCTCGACCCGGCCCCGCCGCTACAAACGCGGGAAGGGAACATAACCAGAAAGCAAAAGCAGGAAGCC	MALVSTRPRRYKRGKGT*	CTAGCATGAACAGCC	mix2-2263-1_27	0.2646	-0.0115357	0.287671	0.0295602	0.0421774	0.0295602	0.0273973	0.0136986	-0.0789474	0	-0.0263158	-0.105263	0.0273973	0	-0.0263158	-0.0263158	-0.0263158	-0.342105	7.17676	4.52234	0.287671	2	6.18082	5.04225	1.16113	0.00395553	M	A	L	V	S	T	R	P	R	R	Y	K	R	G	K	G	T	M	A
E1	ATGCCCGGGGCTAGGCCACCTCTCGTGTTCCCGAAACGCGGGAAGGGAACATAAACAACAAGCGACAGAACCCCACC	MPGARPPLVFPKRGKGT*	ATTCGTCCTAGCTGC	mix2-2263-1_27	0.0221924	0.0271099	0.0362423	0.287671	-0.0145608	-0.033113	-0.00699301	-0.0963375	-0.0303988	-0.048951	-0.034965	-0.0328256	-0.0164128	0	-0.00970719	-0.00699301	-0.013986	-0.027972	21.5303	10.8143	0.287671	3	23.2594	12.199	0.925659	0.00820524	M	P	G	A	R	P	P	L	V	F	P	K	R	G	K	G	T	P	G
A1	ATGATTTTCGACCGAGGTTTCAATAGCCCCCGCAAACGCGGGAAGGGAACATAAACAACAAGCGACAGAACCCCACC	MIFDRGFNSPRKRGKGT*	TGGAGGGGGGGGCTC	mix2-2263-1_27	-0.0438095	0	0.287619	0.04	0.08	0.0114286	-0.00380952	-0.0857143	0	-0.0285714	-0.0571429	-0.0285714	-0.0571429	0	0	-0.0857143	0	-0.0285714	7.37338	4.32572	0.287619	2	5.69286	3.09041	1.2952	0.00388963	M	I	F	D	R	G	F	N	S	P	R	K	R	G	K	G	T	M	I
E2	ATGCCACCTGCATGAGTGATCGCCGACCGGGGAAACGCGGGAAGGGAACATAACCAGAAAGCAAAAGCAGGAAGCC	MPPA*	TAACAGAGAACTGT	mix2-2263-1_27	-0.233103	0.0289655	0.287586	-0.0213793	-0.0910345														5.70208	4.52234	0.287586	2	4.06633	2.27714	1.40227	0.00325286	M	P	P	A														M	P
E2	ATGTATCGATCGTACCCCGCTCCCCCAGCCAGGAAACGCGGGAAGGGAACATAACCAGAAAGCAAAAGCAGGAAGCC	MYRSYPAPPARKRGKGT*	GCAGGTGGCCGACCC	mix2-2263-1_27	0.0227273	0.159091	0.159091	0.286932	0.0227273	-0.03125	0	-0.0625	-0.03125	-0.03125	0.0454545	-0.133523	0	0	0	-0.125	0	-0.28125	4.32572	3.14598	0.286932	3	5.2049	3.90367	0.831086	0.00321687	M	Y	R	S	Y	P	A	P	P	A	R	K	R	G	K	G	T	Y	R
E1	ATGGATTGTGATGACAGGACAACCACGTGACACAAACGCGGGAAGGGAACATAAACAACAAGCGACAGAACCCCACC	MDCDDRTTT*	CGGTCCGTTTTTTTC	mix2-2263-1_27	-0.121849	0.0367647	-0.0997899	-0.0409664	0.286765	0.0903361	0.00630252	-0.117647	-0.0294118	0.0714286									5.50546	4.71896	0.286765	4	5.5302	3.90367	0.995525	0.00352074	M	D	C	D	D	R	T	T	T									C	D
E1	ATGCAGATCGCGCCACCGCCCAACGGCCGGCCCAAACGCGGGAAGGGAACATAAACAACAAGCGACAGAACCCCACC	MQIAPPPNGRPKRGKGT*	GCCGACTTGTACCC	mix2-2263-1_27	0.0857143	0.285714	-0.12	0.0171429	0.0457143	0.228571	0.0285714	-0.16	-0.04	-0.08	-0.04	-0.04	0.0285714	0	-0.04	0	0	-0.2	3.44091	2.45779	0.285714	1	4.06633	3.25306	0.846196	0.00277584	M	Q	I	A	P	P	P	N	G	R	P	K	R	G	K	G	T	-	M
A1	ATGATATGAAATTCGTGACCAGGATGGCCCGGGAACGCGGGAAGGGAACATAAACAACAAGCGACAGAACCCCACC	MI*	CACGAGGACTCCGGG	mix2-2263-1_27	0	0	0.285714																6.19364	4.71896	0.285714	2	6.83143	4.71694	0.906639	0.00387315	M	I																M	I
E1	ATGGGTCGCCCGTCAGCAGTTCCTCGCACGAAACGCGGGAAGGGAACATAAACAACAAGCGACAGAACCCCACC	MGRPSAVPRTKRGKGT*	CGGGTGGGGCGCCCG	mix2-2263-1_27	0.118197	0.0612245	0.285714	0	0.244898	0.0195578	0.0204082	-0.0416667	0	-0.166667	-0.208333	-0.125	0	-0.125	0	-0.0416667	-0.0416667		4.81728	3.24429	0.285714	2	3.90367	3.09041	1.23404	0.00303422	M	G	R	P	S	A	V	P	R	T	K	R	G	K	G	T		M	G
E1	ATGTCCCCGCAACCTCATTCTCGTCCCCCCTATAAACGCGGGAAGGGAACATAAACAACAAGCGACAGAACCCCACC	MSPQPHSRPPYKRGKGT*	CGTGATGTCCTGTTT	mix2-2263-1_27	0.287879	-0.0248918	0.0286797	0.285714	0.0178571	0.0178571	0.00541126	-0.121212	-0.121212	-0.0909091	-0.0606061	-0.0606061	-0.0909091	0	-0.0124459	0	0	-0.030303	5.50546	2.75273	0.285714	3	5.36755	4.06633	1.02569	0.00347646	M	S	P	Q	P	H	S	R	P	P	Y	K	R	G	K	G	T	S	P
E1	ATGGAGCCGGTGCTCACCAACAGCGCCAACGTTAAACGCGGGAAGGGAACATAAACAACAAGCGACAGAACCCCACC	MEPVLTNSANVKRGKGT*	GGTGGACTGACGCGG	mix2-2263-1_27	-0.279609	-0.0518926	0.0634921	0.285714	0.111111	0.031746	-0.137973	0	0	0	0	0.015873	0	0	0	0	0	0	6.19364	3.63753	0.285714	3	4.22898	1.13857	1.46457	0.00335249	M	E	P	V	L	T	N	S	A	N	V	K	R	G	K	G	T	E	P
E1	ATGCCGCCGTGGCTCTTGTGCGCGCCGTTTTACAAACGCGGGAAGGGAACATAAACAACAAGCGACAGAACCCCACC	MPPWLLCAPFYKRGKGT*	CCCGGGAGGGGGCGT	mix2-2263-1_27	0.0489418	-0.0515873	0	0.285714	0.0185185	-0.141534	0	0	0	0	0	-0.142857	-0.0357143	0	0	0.0185185	0	0	5.30883	3.3426	0.285714	3	4.55429	3.09041	1.16568	0.00327267	M	P	P	W	L	L	C	A	P	F	Y	K	R	G	K	G	T	P	P
A1	ATGCTAAAACAACACAAAAAGTGCTGGCGGAGCAAACGCGGGAAGGGAACATAAACAACAAGCGACAGAACCCCACC	MLKQHKKCWRSKRGKGT*	TCGGGAACGCTCAG	mix2-2263-1_27	0.425909	0.102041	0.0585626	0.285714	0.0204082	0.0204082	-0.0434783	-0.130435	-0.0434783	0	-0.173913	0	0	0	-0.0869565	0	0	-0.304348	4.81728	2.55611	0.285714	3	3.74102	3.09041	1.28769	0.00299559	M	L	K	Q	H	K	K	C	W	R	S	K	R	G	K	G	T	L	K
E2	ATGCCCCGTCACCATGCCTCATTCTCGCCCGGGAAACGCGGGAAGGGAACATAACCAGAAAGCAAAAGCAGGAAGCC	MPRHHASFSPGKRGKGT*	AAGCGTCAGTTCCC	mix2-2263-1_27	-1e-09	0.0952381	0.119048	0.285714	0	0.0238095	0	-0.285714	0	0	0	-0.047619	0	0	0	0	0	-0.0952381	4.12909	2.35948	0.285714	3	3.41571	1.62653	1.20885	0.00278251	M	P	R	H	H	A	S	F	S	P	G	K	R	G	K	G	T	P	R
E1	ATGCAACAATCGCGGTGGTCTGAAACCGATGGGAAACGCGGGAAGGGAACATAAACAACAAGCGACAGAACCCCACC	MQQSRWSETDGKRGKGT*	TAGAACAATCTCTAC	mix2-2263-1_27	0.428571	0.0402597	0.0571429	0.285714	0.0285714	0.114286	0	-0.136364	-0.0454545	0	-0.136364	0	-0.318182	0	-0.136364	0	0	-0.181818	3.44091	1.96624	0.285714	3	3.57837	3.57837	0.961587	0.00267105	M	Q	Q	S	R	W	S	E	T	D	G	K	R	G	K	G	T	Q	Q
E1	ATGCGTGTTCGCAGCCGGGTCGTTTGCAGCTACAAACGCGGGAAGGGAACATAAACAACAAGCGACAGAACCCCACC	MRVRSRVVCSYKRGKGT*	TTTACATAACCCTAT	mix2-2263-1_27	0.136797	0.0406504	0.101096	0.28526	0.0767055	0.00813008	-0.0208554	-0.0289855	-0.0869565	-0.0272181	-0.0434783	-0.101449	0	-0.0144928	-0.0144928	0	-0.0434783	-0.238247	12.0923	8.15988	0.28526	3	11.2231	8.78327	1.07746	0.00549217	M	R	V	R	S	R	V	V	C	S	Y	K	R	G	K	G	T	R	V
E1	ATGCGCCATTTTCCGCCCGGGTTTTCGTCGGGCAAACGCGAGAAGGGAACATAAACAACAAGCGACAGAACCCCACC	MRHFPPGFSSGKREKGT*	GGCGGGGGCCGGCCG	mix2-2263-1_27	0.181078	0.029703	0.0594059	0.285149	-0.0369637	0.00990099	-0.180198	-0.214741	0	-0.0666667	0	0	-0.0444444	0	0	0	0	0	9.92949	6.58689	0.285149	3	7.31939	6.01816	1.3566	0.00454913	M	R	H	F	P	P	G	F	S	S	G	K	R	E	K	G	T	R	H
O1	ATGTATCGGCCGTGAAGACCAACCGTCTGGTGGAAACGCGGGAAGGGAACATAAACAACAAGCGACAGAACCCCACC	MYRP*	CGGGGGGGCGAGGGG	mix2-2263-1_27	0.0472486	0.0034965	-0.0052356	0.285102	-0.102314														28.1172	26.0526	0.285102	3	31.0667	28.7896	0.905057	0.00961458	M	Y	R	P														Y	R
E2	ATGCTCTGCAGGGCGGTGTCGGGTGGGCCTCTGAAACGCGGGAAGGGAACATAACCAGAAAGCAAAAGCAGGAAGCC	MLCRAVSGGPLKRGKGT*	AGGCGGTGTCGGGGG	mix2-2263-1_27	0.0927198	-0.00789835	0.0133929	0.0133929	-0.00961539	0.285027	0.00240385	0.130151	-0.0168269	-0.0384615	-0.0865385	-0.0731456	-0.135302	-0.0147665	-0.0339973	-0.0288462	-0.0384615	-0.0051511	22.0218	18.286	0.285027	5	16.9159	14.8014	1.30184	0.00743703	M	L	C	R	A	V	S	G	G	P	L	K	R	G	K	G	T	R	A
A1	ATGCGGTATTACACGGACTCCTCCCAGCTCGTCAAACGCGGGAAGGGAACATAAACAACAAGCGACAGAACCCCACC	MRYYTDSSQLVKRGKGT*	GGTGAAAAACTCTCC	mix2-2263-1_27	-0.155211	0.0340909	0.0681818	0.284091	0	0.0648559	0.0227273	-0.121951	-0.0243902	0.0113636	-0.0243902	-0.0731707	-0.0618071	0	-0.0243902	0	0	0	8.65143	4.71896	0.284091	3	6.66878	2.60245	1.2973	0.00422797	M	R	Y	Y	T	D	S	S	Q	L	V	K	R	G	K	G	T	R	Y
A1	ATGTATTAGGAGTGTTAAGCTGCCAACGACACCAAACGCGGGAGGGAACATAAACAACAAGCGACAGAACCCCACC	MY*	GGTGTGCAAGCCTTG	mix2-2263-1_27	-0.210181	0.284072	0.0344828																2.85104	1.27805	0.284072	1	3.41571	0.813265	0.834684	0.00247464	M	Y																-	M
O2	ATGCAATATCGACGATGTCGTTACAGTTAACTAAACGCGGGAATGGAACATAACCAGAAAGCAAAAGCAGGAAGCC	MQYRRCRYS*	TCGAGCAGGGCAGGG	mix2-2263-1_27	0.0937737	-0.0211587	-0.0147122	0.284056	-0.063573	-0.139287	-0.00371747	-0.0339121	-0.0483271	-0.0297398									60.2651	38.9315	0.284056	3	43.7537	31.88	1.37737	0.0133589	M	Q	Y	R	R	C	R	Y	S									Q	Y
E2	ATGTGTCTGCCCTCGAGTTATGAGCGACGCTGTAAACGCGGGAAGGGAACATAACCAGAAAGCAAAAGCAGGAAGCC	MCLPSSYERRCKRGKGT*	TGTGTCTGCGCCCTC	mix2-2263-1_27	0.151688	0.114207	0.283752	-0.0131476	-0.0743721	-0.134419	-0.0516091	-0.122449	0	0.00961539	-0.0204082	-0.0612245	-0.0204082	0	0	-0.0204082	0	-0.0408163	10.2244	6.58689	0.283752	2	7.97	6.34347	1.28286	0.0046855	M	C	L	P	S	S	Y	E	R	R	C	K	R	G	K	G	T	M	C
E1	ATGGGTAAACGCCTCATCCCGGCCGACGCTAGGAAACGCGGGAAGGGAACATAAACAACAAGCGACAGAACCCCACC	MGKRLIPADARKRGKGT*	AACCCGGGTAGACAG	mix2-2263-1_27	0.100139	0.0439408	0.0869565	0.283534	0.077012	0.0765495	0	0.0330712	0.0217391	0	-0.0851064	-0.170213	-0.010407	-0.0212766	-0.0212766	-0.106383	0.0108696	-0.297872	9.04468	7.17676	0.283534	3	7.64469	6.66878	1.18313	0.004456	M	G	K	R	L	I	P	A	D	A	R	K	R	G	K	G	T	G	K
E2	ATGCTACACGGGCACGTCGCCTAAACCGGGCCTAAACGCGGGAAGGGAACATAACCAGAAAGCAAAAGCAGGAAGCC	MLHGHVA*	GAGTGGGGGGCACAG	mix2-2263-1_27	0.15	0.283333	-0.0833333	0.00833333	0.00833333	-0.0166667	0.075	-0.458333											3.93247	2.35948	0.283333	1	3.90367	2.92776	1.00738	0.00283062	M	L	H	G	H	V	A											-	M
O2	ATGATTCATTTTGTAGGGCCGTTTGAGCGCGAAACGGGGAAGGGAACATAACCAGAAAGCAAAAGCAGGAAGCC	MIHFVGPFERETGKGT*	CCGGGAGCGCGGAGA	mix2-2263-1_27	0.23839	0	0.0100619	0.283282	0.0789474	0.0263158	-0.0162539	-0.0294118	-0.0913313	-0.0588235	0	-0.0882353	0	-0.0588235	-0.0294118	-0.0294118	-0.176471		7.47169	3.93247	0.283282	3	5.5302	4.22898	1.35107	0.00381286	M	I	H	F	V	G	P	F	E	R	E	T	G	K	G	T		I	H
E1	ATGATCCCTAGTGCGGCCCTTCACCTCCACGTCAAACGCGGGAAGGGAACATAAACAACAAGCGACAGAACCCCACC	MIPSAALHLHVKRGKGT*	CCAAAAGTGCTAGTG	mix2-2263-1_27	0.205684	-0.0130445	0.283252	0.00582343	-0.03331	0.0305148	0.0246914	0	-0.0377358	0	-0.0188679	0	0.0123457	-0.00652225	-0.0188679	-0.0188679	-0.0188679	-0.396226	7.96325	4.52234	0.283252	2	8.62061	6.66878	0.923745	0.00444194	M	I	P	S	A	A	L	H	L	H	V	K	R	G	K	G	T	M	I
E2	ATGCCGCCATGCAATCGGACATCTCCGTAATCGAAACGCGGGAAGGGAACATAACCAGAAAGCAAAAGCAGGAAGCC	MPPCNRTSP*	TGGGCAGACTAGCCC	mix2-2263-1_27	-0.0341394	0.0526316	0.0657895	0.283073	-0.137269	-0.0679232	0	0	-0.027027	-0.027027									7.47169	5.50546	0.283073	3	6.01816	4.22898	1.24152	0.00390827	M	P	P	C	N	R	T	S	P									P	P
A1	ATGAGAAGGTTGCGAACGGTAGGAACTCCAATAAAACGCGGGAAGGGAACATAAACAACAAGCGACAGAACCCCACC	MRRLRTVGTPIKRGKGT*	ATGTTGTTAGGGGCT	mix2-2263-1_27	-0.189123	0	0	0	0.282873	0	-0.03125	-0.03125	-0.03125	0	0	0	0	0	0	0	0	0	7.57	2.85104	0.282873	4	5.2049	0.975918	1.4544	0.00375325	M	R	R	L	R	T	V	G	T	P	I	K	R	G	K	G	T	R	L
E1	ATGGAGACGCCCCGTGCCCCCCCTTTCCTGCCTAAACGCGGGAAGGGAACATAAACAACAAGCGACAGAACCCCACC	METPRAPPFLPKRGKGT*	AACCGAATCACATTC	mix2-2263-1_27	0.29453	0.185133	0.0217391	0.0217391	0.282609	-0.0322581	-0.0210379	-0.687938	-0.0645161	0	0	0	0	0	0	0	0	0	4.52234	2.75273	0.282609	4	5.04225	4.55429	0.89689	0.00318054	M	E	T	P	R	A	P	P	F	L	P	K	R	G	K	G	T	T	P
E1	ATGCCCGGATCAGCGTCGACCCCCAGGCCGGAAACGCGGAAGGGAACATAAACAACAAGCGACAGAACCCCACC	MPGSASTPRPETRKGT*	AGGTCGGAAAAAAC	mix2-2263-1_27	0.0206494	0.0613497	0.0798294	0.282583	0.0371091	-0.0609756	-0.0974862	-0.0792309	-0.170732	-0.0121951	0	-0.0365854	-0.0121951	7.4817e-05	-0.0121951	0	0		16.0248	9.83118	0.282583	3	13.3376	8.45796	1.20148	0.00623772	M	P	G	S	A	S	T	P	R	P	E	T	R	K	G	T		P	G
E1	ATGGACGAACAGGTTGCGGCGGTAGATTCGGGGAAACGCGGGAAGGGAACATAAACAACAAGCGACAGAACCCCACC	MDEQVAAVDSGKRGKGT*	ATGGTTCTGGCGCCG	mix2-2263-1_27	0.000573394	0.015625	0.281895	-0.130161	0.00881594	0.0191729	-0.0236167	-0.0105361	-0.0275229	-0.0183486	-0.00662987	-0.032791	-0.0292431	0	0	-0.0366972	0	0	25.1678	17.1062	0.281895	2	17.7292	11.8737	1.41957	0.00776599	M	D	E	Q	V	A	A	V	D	S	G	K	R	G	K	G	T	M	D
E1	ATGCTACGATGTAAAGGTGTCGGGCCGCACCGCAAACGCGGGAAGGGAACATAAACAACAAGCGACAGAACCCCACC	MLRCKGVGPHRKRGKGT*	GCCGGTGGTAGTGTG	mix2-2263-1_27	-0.00252101	0.281793	0.0448179	0.0347339	0.0588235	-0.0240896	0.0235294	-0.0120448	-0.047619	-0.047619	0	-0.0596639	-0.047619	-0.0120448	0	0	0	-0.166667	8.3565	6.58689	0.281793	1	6.83143	5.2049	1.22324	0.00418042	M	L	R	C	K	G	V	G	P	H	R	K	R	G	K	G	T	-	M
E1	ATGGTCATCCCGTCGCAGCGCGTATCCGCAGGGAAACGCGGGAAGGGAACATAAACAACAAGCGACAGAACCCCACC	MVIPSQRVSAGKRGKGT*	TTTCAGATTTCCAAT	mix2-2263-1_27	-0.082996	0	0.281377	0.00890688	0.246559	-0.14251	-0.105263	-0.0109312	-0.105263	-0.0526316	-0.0263158	0	0.0153846	0	0	0	-0.0263158	0	6.39026	5.40715	0.281377	2	6.18082	4.71694	1.03389	0.00373613	M	V	I	P	S	Q	R	V	S	A	G	K	R	G	K	G	T	M	V
E2	ATGATCGAATTACGCCCTCAGCGCCACCCGGCGAAACGCGGGAAGGGAACATAACCAGAAAGCAAAAGCAGGAAGCC	MIELRPQRHPAKRGKGT*	CCTCAGCAGCTCCGC	mix2-2263-1_27	0.0875	0.28125	0.21875	0.0125	0.09375	0.09375	-0.1	0	0	0	0	-0.05	0.03125	0	0.03125	-0.1	-0.15	-0.45	3.14598	2.55611	0.28125	1	3.25306	2.92776	0.967082	0.00248695	M	I	E	L	R	P	Q	R	H	P	A	K	R	G	K	G	T	-	M
E2	ATGCCGGTTCAATGTCAGCGCTGCCCGCCGCAAAAACGCGGGAAGGGAACATAACCAGAAAGCAAAAGCAGGAAGCC	MPVQCQRCPPQKRGKGT*	CATTCATGAGCTAGT	mix2-2263-1_27	0.1875	-0.0014881	0.28125	0.25	0.0625	0.03125	0	0.0625	-0.0639881	-0.571429	0	0	-0.047619	0	0	0	-0.047619	-0.142857	3.14598	2.55611	0.28125	2	3.41571	3.41571	0.92103	0.00252375	M	P	V	Q	C	Q	R	C	P	P	Q	K	R	G	K	G	T	M	P
E1	ATGACGTTTGATCCACACCCCCTCCTGCCCCGAAAACGCGGGAAGGGAACATAAACAACAAGCGACAGAACCCCACC	MTFDPHPLLPRKRGKGT*	CAAAGCCCAAAGCTT	mix2-2263-1_27	0.238487	0.134868	0	0.28125	-0.0427632	0.0625	0	0	-0.0526316	0	-0.179276	-0.315789	-0.105263	0	0.03125	0	0	-0.0526316	3.14598	2.06455	0.28125	3	3.09041	2.7651	1.01798	0.00244884	M	T	F	D	P	H	P	L	L	P	R	K	R	G	K	G	T	T	F
A1	ATGCCGGGACGGCCAGAGTCTGCTCTGGTCAAACGCGGGAAGGGAACATAAACAACAAGCGACAGAACCCCACC	MPGRPESALVKRGKGT*	CGGGGGGGCCCCGCT	mix2-2263-1_27	-0.195905	-0.0465116	0	0.0217391	-0.0123862	0.281092	-0.0232558	0	0.0108696	-0.0232558	0	0	-0.0123862	0	0	0	0		9.04468	3.24429	0.281092	5	6.99408	1.13857	1.29319	0.00430091	M	P	G	R	P	E	S	A	L	V	K	R	G	K	G	T		R	P
E2	ATGATTCAGAAGACCCTCGCCTCACGGTTTCAGAAACGCGGGAAGGGAACATAACCAGAAAGCAAAAGCAGGAAGCC	MIQKTLASRFQKRGKGT*	AAGTTTGACTAACGG	mix2-2263-1_27	0.148148	0.185185	0.111111	0.280702	0	0.185185	0	0	-0.0526316	0	-0.0526316	-0.0155945	-0.105263	-0.105263	0	0	-0.105263	-0.473684	2.65442	2.26117	0.280702	3	3.09041	3.09041	0.858921	0.00232221	M	I	Q	K	T	L	A	S	R	F	Q	K	R	G	K	G	T	I	Q
E2	ATGCAAAATACCGGCGCTGCGTCCGCGATTCGCAAACGCGGGAAGGGAACCTAACCAGAAAGCAAAAGCAGGAAGCC	MQNTGAASAIRKRGKGT*	TGGACCTTGGACCGA	mix2-2263-1_27	0.0995872	0.00722394	0.280702	0.00928793	0.00670795	0.22807	0.00877193	0.0175439	-0.0392157	0	0	-0.0392157	-0.0304438	-0.0392157	-0.0196078	-0.0196078	0	-0.333333	11.2075	8.55312	0.280702	2	8.29531	6.01816	1.35107	0.00482275	M	Q	N	T	G	A	A	S	A	I	R	K	R	G	K	G	T	M	Q
A1	ATGAAAAAACAGCAACCTCCCGCATACGGGGGCAAACGCGGGAAGGGAACATAAACAACAAGCGACAGAACCCCACC	MKKQQPPAYGGKRGKGT*	GTGCAACAAGGCCAC	mix2-2263-1_27	0.219883	0.0444444	0.280702	-0.00818713	0.0222222	0	0	-0.129825	0	0	-0.0304094	-0.157895	-0.0526316	-0.0830409	-0.0526316	0	-0.0526316	0	4.42403	2.75273	0.280702	2	3.09041	2.60245	1.43154	0.00270823	M	K	K	Q	Q	P	P	A	Y	G	G	K	R	G	K	G	T	M	K
E1	ATGACACTTTACGTAATGCGTCACGGGGGATGCAAACGCGGGAAGGGAACATAAACAACAAGCGACAGAACCCCACC	MTLYVMRHGGCKRGKGT*	TGGTGGATTCGTAAT	mix2-2263-1_27	0.097561	0.0487805	0.280488	0.0365854	0.0731707	0.0243902	-0.0365854	0.0487805	-0.0243902	-0.0487805	0	-0.0243902	-0.0731707	-0.0243902	-0.0121951	-0.0487805	0	-0.243902	8.06156	6.48858	0.280488	2	6.66878	5.5302	1.20885	0.00408654	M	T	L	Y	V	M	R	H	G	G	C	K	R	G	K	G	T	M	T
A2	ATGCGTATAAGGTACATCGGCGAGTTGGCGCGGAAACGCGGGAAGGGAACATAACCAGAAAGCAAAAGCAGGAAGCC	MRIRYIGELARKRGKGT*	ACTGGTCTTACTCGG	mix2-2263-1_27	0.204545	0.030303	0.0530303	0.280303	-0.0530303	0	-0.0454545	-0.106061	0	-0.030303	-0.0454545	-0.030303	-0.0151515	-0.0151515	-0.0151515	0	-0.0151515	-0.151515	12.9772	7.96325	0.280303	3	10.7351	8.29531	1.20885	0.00543941	M	R	I	R	Y	I	G	E	L	A	R	K	R	G	K	G	T	R	I
E1	ATGCTAAGAATGGTAAGGTGTCTCAGCTTCGAAAAACGCGGGAAGGGAACATAAACAACAAGCGACAGAACCCCACC	MLRMVRCLSFEKRGKGT*	TCCACTCATAAAGTA	mix2-2263-1_27	-0.0723077	0.28	0.1	-0.153846	0.14	0.181538	-0.0384615	-0.0769231	0.02	0	-0.0769231	0.06	-0.0184615	0	0	0.02	0	-0.384615	4.91559	4.22741	0.28	1	4.22898	3.41571	1.16236	0.00306463	M	L	R	M	V	R	C	L	S	F	E	K	R	G	K	G	T	-	M
E1	ATGGGGCCGCGGTGAGCGGGTTTTCGAACGCGGGAAGGGAACATAAACAACAAGCGACAGAACCCCACC	MGPR*	GGGGCGGGGCGGGGA	mix2-2263-1_27	-0.335758	-0.00363636	0.0266667	0.28	0.04														7.37338	3.14598	0.28	3	5.36755	0.487959	1.3737	0.00372011	M	G	P	R														G	P
E1	ATGAAGTTCCTGCGAGATAGACATATTATCGTCAAACGCGGGAAGGGAACATAAACAACAAGCGACAGAACCCCACC	MKFLRDRHIIVKRGKGT*	GGCGCTGTTTGACCG	mix2-2263-1_27	0.29122	0.279441	0.0415873	-0.0283081	-0.436604	-0.0587096	-0.0324324	-0.0158413	0	0	0	-0.00540541	-0.00540541	0	-0.00540541	0	0.00289017	-0.027027	34.0159	18.7775	0.279441	1	30.0908	25.3739	1.13044	0.00988427	M	K	F	L	R	D	R	H	I	I	V	K	R	G	K	G	T	-	M
E1	ATGACACGAACCCGCAGCCCTTTTCGCGCGGCTAAACGCGGGAAGGGAACATAAACAACAAGCGACAGAACCCCACC	MTRTRSPFRAAKRGKGT*	GACGGACTAGTTCGG	mix2-2263-1_27	0.0896277	0.131913	0.0425094	0.278772	-0.0247897	0.00331126	0.00648828	-0.0475658	-0.0405405	-0.00013424	-0.0675676	-0.0340523	-0.0135135	-0.0135135	-0.006891	-0.0202703	0	-0.243243	29.6901	22.4151	0.278772	3	24.0727	19.3557	1.23336	0.00885014	M	T	R	T	R	S	P	F	R	A	A	K	R	G	K	G	T	T	R
E1	ATGCTAGAACTGCCGTCCGGACACCCCCGGTTCAAACGCGGGAAGGGAACATAAACAACAAGCGACAGAACCCCACC	MLELPSGHPRFKRGKGT*	GAGTCGGGGGATGGT	mix2-2263-1_27	-0.14186	0.278405	0.0428571	0.1	-0.0126246	0.0767442	-0.0465116	0	0.0142857	-0.0232558	-0.0465116	0	0	0	0	0	-0.0232558	-0.195017	6.88182	4.81728	0.278405	1	6.99408	3.74102	0.983949	0.00392338	M	L	E	L	P	S	G	H	P	R	F	K	R	G	K	G	T	-	M
E1	ATGAGGCGCGGCCCATACTGCTCCGATCCCGCCAAACGCGGGAAGGGAACATAAACAACAAGCGACAGAACCCCACC	MRRGPYCSDPAKRGKGT*	CCGATCAAACCATGT	mix2-2263-1_27	0.121413	0.278164	0.0416793	0	0.0519481	-0.0232558	-0.149804	0	-0.0697674	0	-0.0465116	-0.0205376	-0.0102688	0	-0.0930233	0	0	-0.0697674	7.57	3.73585	0.278164	1	6.99408	4.22898	1.08234	0.00403407	M	R	R	G	P	Y	C	S	D	P	A	K	R	G	K	G	T	-	M
E1	ATGCCAAGAAAATATAGGTCATTCTTGACATGAACGCGGGAAGGGAACATAAACAACAAGCGACAGAACCCCACC	MPRKYRSFLT*	CTCTGTGATATCTTA	mix2-2263-1_27	-0.0167345	0.0597015	0.0881954	0.278155	0	-0.0909091	-0.030303	0	-0.121212	-0.030303	-0.151515								6.58689	5.89871	0.278155	3	5.36755	4.71694	1.22717	0.00357222	M	P	R	K	Y	R	S	F	L	T								P	R
E2	ATGCCGACGTCGGGTCGCCACGGGGCAGCTGGCAAACGCGGGAAGGGAACATAACCAGAAAGCAAAAGCAGGAAGCC	MPTSGRHGAAGKRGKGT*	GTCGGGCGCCCGAGG	mix2-2263-1_27	0.011646	-0.00698758	-0.0442547	0.0364907	0.27795	-0.0178571	0.0108696	-0.0892857	-0.0714286	0	-0.0178571	-0.0178571	-0.0178571	0	0	-0.0178571	0	-0.0357143	9.04468	8.45481	0.27795	4	9.10857	8.62061	0.992986	0.00460483	M	P	T	S	G	R	H	G	A	A	G	K	R	G	K	G	T	T	S
A1	ATGACACATCACGCAACCTTAAGGCGTTTTCATAAACGCGGGAAGGGAACATAAACAACAAGCGACAGAACCCCACC	MTHHATLRRFHKRGKGT*	TTTAAAAATCTGTTT	mix2-2263-1_27	0.322478	0.0740741	0.277778	0.0185185	0.0185185	-0.0932312	0	0	0	-0.137931	-0.137931	0.00255428	-0.0344828	0	-0.137931	0	0	-0.137931	5.30883	3.04766	0.277778	2	4.71694	4.06633	1.12548	0.00321555	M	T	H	H	A	T	L	R	R	F	H	K	R	G	K	G	T	M	T
E2	ATGCCGACGTCGTTCTCAGGCCACCGGTCCTATAAACGCGGGAAGGGAACATAACCAGAAAGCAAAAGCAGGAAGCC	MPTSFSGHRSYKRGKGT*	GTATTCGTTAAGGGC	mix2-2263-1_27	0.0876068	0	0.138889	0.277778	0	-0.0598291	0	-0.115385	0	0	-0.0384615	-0.0106838	-0.0769231	-0.0384615	0	-0.0769231	0	-0.0876068	3.53922	1.86792	0.277778	3	4.22898	2.60245	0.836898	0.00275404	M	P	T	S	F	S	G	H	R	S	Y	K	R	G	K	G	T	P	T
A1	ATGATCACAAAAAAACACACCGCACACCACCAGAAACGCGGGAAGGGAACATAAACAACAAGCGACAGAACCCCACC	MITKKHTAHHQKRGKGT*	TTTTATTTTCAACTT	mix2-2263-1_27	-0.00222222	0.0133333	0.191111	0.2	0.277778	0.0666667	-0.00888889	-0.1	-0.04	0	0	-0.00888889	-0.0288889	0	-0.04	-0.02	0	-0.44	8.84806	7.27507	0.277778	4	8.13265	6.18082	1.08797	0.00441829	M	I	T	K	K	H	T	A	H	H	Q	K	R	G	K	G	T	T	K
E1	ATGTTTTTACGCAAGCCGCCGTGGTCGAGGGCCAAACGCGGGAAGGGAACATAAACAACAAGCGACAGAACCCCACC	MFLRKPPWSRAKRGKGT*	CACAGTTCCCGCTTC	mix2-2263-1_27	0.239316	0.0911681	0.12963	0.0555556	0.277778	0	0	-0.675214	-0.0769231	0	-0.0384615	0.0185185	0.0185185	0	0	0	0	-0.0769231	5.30883	3.63753	0.277778	4	4.22898	4.06633	1.25535	0.00311157	M	F	L	R	K	P	P	W	S	R	A	K	R	G	K	G	T	L	R
E1	ATGCGTGTGTGCAGAACGGGGGCCGCTGCGTCCAAACGCGGGAAGGGAACATAAACAACAAGCGACAGAACCCCACC	MRVCRTGAAASKRGKGT*	GAGCTTCCTTCAAGA	mix2-2263-1_27	0.129371	0.025641	0.0384615	0.0128205	0.277389	0.115385	0.0337995	0.020979	-0.030303	-0.121212	-0.0909091	-0.0606061	0	0	0	0	-0.030303	-0.29021	7.66832	4.81728	0.277389	4	5.36755	3.90367	1.42864	0.0037292	M	R	V	C	R	T	G	A	A	A	S	K	R	G	K	G	T	V	C
E2	ATGGGAGGCACGGTGAAGGACTCGACCCCTGGAAAACGCGGGAAGGGAACATAACCAGAAAGCAAAAGCAGGAAGCC	MGGTVKDSTPGKRGKGT*	TCTCTTGTTTAAGAA	mix2-2263-1_27	0.112699	0.0851064	0.043883	0.0375665	0.0325798	0.277261	0.112699	-0.176862	0.000664894	-0.1875	-0.09375	-0.119348	-0.078125	0	0	-0.03125	-0.015625	0	9.2413	7.76663	0.277261	5	10.4098	9.92184	0.887751	0.00481286	M	G	G	T	V	K	D	S	T	P	G	K	R	G	K	G	T	T	V
E1	ATGCAGGAAATCTTGGTTAGATTCGGGCTCGTTAAACGCGGGAAGGGAACATAAACAACAAGCGACAGAACCCCACC	MQEILVRFGLVKRGKGT*	ACCAACCGCGACCTC	mix2-2263-1_27	0.220952	0.00761905	0	0.0714286	0.0238095	0.277143	0.00761905	0	0	0	-0.0161905	-0.13619	0.0238095	-0.04	-0.04	-0.08	0	-0.32	4.12909	2.55611	0.277143	5	4.06633	3.41571	1.01544	0.00284448	M	Q	E	I	L	V	R	F	G	L	V	K	R	G	K	G	T	I	L
E2	ATGCCCGGCAGCCCGAGAGCACCCGCACCGGGGAAACGCGGGAAGGGAACATAACCAGAAAGCAAAAGCAGGAAGCC	MPGSPRAPAPGKRGKGT*	CCTGCGCCCCGAGCA	mix2-2263-1_27	0.202198	0	-0.0763736	0.276923	-0.0357143	-0.0917582	0	-0.0203297	-0.0357143	0	0.0153846	0	0	0	0.0153846	0	0	-0.25	6.39026	2.35948	0.276923	3	4.55429	2.60245	1.40313	0.00335404	M	P	G	S	P	R	A	P	A	P	G	K	R	G	K	G	T	P	G
E2	ATGCTGGGGCCGTACGGGTGTCTCCTTGAAACGCGGAAGGGAACATAACCAGAAAGCAAAAGCAGGAAGCC	MLGPYGCLLETRKGT*	GAATGGCCCGGGGGG	mix2-2263-1_27	0.0099283	-0.0681191	0.0540541	0.0945946	0.276889	0	-0.0816327	-0.0612245	-0.0204082	-0.0612245	-0.122449	0	-0.0204082	0	0	0			7.27507	3.3426	0.276889	4	7.97	3.74102	0.912807	0.00412696	M	L	G	P	Y	G	C	L	L	E	T	R	K	G	T			G	P
E2	ATGCCAGCAGACGGCCGCGGGGGTACAGCCGCTAAACGCGGGAAGGGAACATAACCAGAAAGCAAAAGCAGGAAGCC	MPADGRGGTAAKRGKGT*	TGCCGCGGGGGTCAG	mix2-2263-1_27	0.223992	0.0441514	-0.0240416	0.276786	0.0516055	0.0523427	-0.0185944	-0.0552916	-0.0461173	-0.0366972	-0.0872788	-0.188196	-0.0917431	-0.0550459	0	-0.0183486	-0.0183486	-0.00917431	22.0218	14.0586	0.276786	3	17.7292	15.2894	1.24212	0.0073248	M	P	A	D	G	R	G	G	T	A	A	K	R	G	K	G	T	P	A
A1	ATGGAATAGAAACGCAACAACACACCGCATGGGAAACGCGGGAAGGGAACATAAACAACAAGCGACAGAACCCCACC	ME*	CGCTTCGATGTGCCG	mix2-2263-1_27	-0.134933	-0.172414	0.276612																4.52234	2.75273	0.276612	2	4.71694	2.4398	0.958745	0.00305117	M	E																M	E
E1	ATGCCGCCTGCCAGTACGTGTCGGTCCATGTTCAAACGCGGGAAGGGAACATAAACAACAAGCGACAGAACCCCACC	MPPASTCRSMFKRGKGT*	CAAACTCTTTCGTGG	mix2-2263-1_27	-0.01473	-0.0728314	0.0679214	0.276596	0.00818331	-0.0171849	-0.0384615	0.0212766	-0.0384615	0	0	0	0	0	0	-0.0384615	-0.115385	-0.0384615	4.62065	2.55611	0.276596	3	4.22898	2.27714	1.09262	0.00297151	M	P	P	A	S	T	C	R	S	M	F	K	R	G	K	G	T	P	P
E2	ATGCCGTGCTTTCGCGACCCTTGTCGACGGAGAAAACGCGGGAAGGGAACATAACCAGAAAGCAAAAGCAGGAAGCC	MPCFRDPCRRRKRGKGT*	TCTGCTCGGGGGGAG	mix2-2263-1_27	0.16045	-0.0344828	0.0816327	0.276566	0	0.0612245	-0.0344828	0	-0.0689655	-0.0689655	-0.186488	-0.103448	-0.0485574	-0.0344828	0	0	0	0	4.81728	3.04766	0.276566	3	4.71694	3.74102	1.02127	0.00310924	M	P	C	F	R	D	P	C	R	R	R	K	R	G	K	G	T	P	C
E1	ATGCAGGACTGCACGACATTGGCCGGCCCCGGCAAACGCGGGAAGGGAACATAAACAACAAGCGACAGAACCCCACC	MQDCTTLAGPGKRGKGT*	TGATTACTACCTCTG	mix2-2263-1_27	0.181923	0.0473077	0.276538	0.0576923	0.144231	-0.0415385	0.0288462	-0.0111538	-0.0103846	-0.08	-0.0815385	-0.08	-0.0703846	-0.04	-0.0303846	-0.16	0	-0.131154	10.2244	8.15988	0.276538	2	8.13265	7.97	1.25721	0.00459425	M	Q	D	C	T	T	L	A	G	P	G	K	R	G	K	G	T	M	Q
E1	ATGTGTAAACCCACACGCCCGGAGTGGTGTTTCAAACGCGGGAAGGGAACATAAACAACAAGCGACAGAACCCCACC	MCKPTRPEWCFKRGKGT*	ATCGTAAATAGCATC	mix2-2263-1_27	0.310412	0.0731235	0.276513	-0.0348668	0.0668281	-0.0401937	-0.0401937	0	0	-0.0285714	0	-0.0116223	-0.142857	-0.0285714	0	-0.0285714	-0.0571429	-0.314286	5.80039	3.83416	0.276513	2	5.69286	5.5302	1.01889	0.00347886	M	C	K	P	T	R	P	E	W	C	F	K	R	G	K	G	T	M	C
E2	ATGTGCTAGTCGAGCAGCCACCGACCTCCCCGCAAACGCGGGAAGGGAACATAACCAGAAAGCAAAAGCAGGAAGCC	MC*	GAGGTTGTCGTAGCC	mix2-2263-1_27	0.0739164	-0.167724	0.276084																14.9434	10.3227	0.276084	2	13.8255	10.5724	1.08086	0.00603232	M	C																M	C
E2	ATGCCTAGTAGCCACCGGACTCGATGCGCGACGAAACGCGGGAAGGGAACATAACCAGAAAGCAAAAGCAGGAAGCC	MPSSHRTRCATKRGKGT*	TCCGCGATAGTCTTG	mix2-2263-1_27	-0.0184729	0	0.275862	0.0689655	-0.00246305	0	-0.0714286	0.0344828	-0.0714286	-0.0357143	-0.0714286	0.0344828	0	0	-0.0357143	0	0	-0.0714286	5.70208	5.60377	0.275862	2	4.55429	4.22898	1.25203	0.00322853	M	P	S	S	H	R	T	R	C	A	T	K	R	G	K	G	T	M	P
E2	ATGCCGTGGCCACCGTCGCGTTCAGACCCGAAACGCGGGAAGGGAACATAACCAGAAAGCAAAAGCAGGAAGCC	MPWPPSRSDPKRGKGT*	GGGGCACGTCGGGGG	mix2-2263-1_27	0.243947	0.0199209	0.0297872	0.275767	-0.182602	-0.218	-0.0888345	0.00425532	-0.0442478	-0.0265487	-0.00459424	0	0	-0.00884956	0	0	0		23.1033	13.1738	0.275767	3	18.3798	14.9641	1.25699	0.00748469	M	P	W	P	P	S	R	S	D	P	K	R	G	K	G	T		P	W
A1	ATGTTAGCACACACCCCCACACCCCCGTTCGCGAAACGCGGGAAGGGAACATAAACAACAAGCGACAGAACCCCACC	MLAHTPTPPFAKRGKGT*	TACCCCACTCAACAT	mix2-2263-1_27	0.18	0	0.0959748	0.0188679	0.00943396	0.27522	0.00943396	-0.08	-0.030566	-0.04	-0.0744654	-0.08	-0.08	-0.0666667	0	-0.0266667	0	-0.030566	10.421	5.21052	0.27522	5	12.199	7.31939	0.854255	0.00519563	M	L	A	H	T	P	T	P	P	F	A	K	R	G	K	G	T	H	T
E1	ATGCTTGAGTTCGGGTCGCACCGAGCCTCTGCTAAACGCGGGAAGGGAACATAAACAACAAGCGACAGAACCCCACC	MLEFGSHRASAKRGKGT*	GACTGGATGATTAAT	mix2-2263-1_27	0.175	0.275	-0.308333	0.025	-0.0583333	-0.0416667	0.025	0	0	0	-0.0416667	-0.0166667	0.05	-0.0416667	0	0	0	0	3.93247	3.24429	0.275	1	3.90367	3.74102	1.00738	0.00274736	M	L	E	F	G	S	H	R	A	S	A	K	R	G	K	G	T	-	M
E1	ATGGGACTTCCTCATAGATGCTAGGCAGCGATCAACGGGGAAGGGAACATAAACAACAAGCGACAGAACCCCACC	MGLPHRC*	CGGGACCGGAGTTGA	mix2-2263-1_27	0.12	0.085	0	0.275	-0.28	-0.04	-0.16	0											3.93247	1.57299	0.275	3	4.06633	2.11449	0.967082	0.00278133	M	G	L	P	H	R	C											G	L
E1	ATGTCCGACTCGGTGGACCTTCGATGGTGGGGCAAACGCTGGAAGGGAACATAAACAACAAGCGACAGAACCCCACC	MSDSVDLRWWGKRWKGT*	AGAAGTCACCAACCT	mix2-2263-1_27	0	0.0882035	-0.00595238	0	0.274621	0.012987	-0.0208333	-0.0625	-0.0625	-0.0416667	0	-0.00784632	0	-0.0208333	-0.0625	0	0.012987	-0.0416667	7.57	7.57	0.274621	4	7.80735	7.31939	0.9696	0.00411679	M	S	D	S	V	D	L	R	W	W	G	K	R	W	K	G	T	D	S
E1	ATGACTAGATCCGCCTCGCGGGTATCCTGGACCAAACGCGGGAAGGGAACATAAACAACAAGCGACAGAACCCCACC	MTRSASRVSWTKRGKGT*	TTAATCGTGCTCGAG	mix2-2263-1_27	0.124467	0.27451	0.172208	-0.056266	0.0392157	0.0784314	-0.0238704	-0.0434783	-0.0869565	0	-0.0869565	0	-0.0434783	-0.0434783	-0.0869565	0	0	-0.217391	5.0139	3.73585	0.27451	1	3.74102	3.25306	1.34025	0.00291299	M	T	R	S	A	S	R	V	S	W	T	K	R	G	K	G	T	-	M
E1	ATGCATGCAGTCCTGGTGGCTCCGCTCCGCAAACGCGGGAAGGGAACATAAACAACAAGCGACAGAACCCCACC	MHAVLVAPLRKRGKGT*	CGCGTCAAGAGACTC	mix2-2263-1_27	0.0765338	0.0980392	0	0.0392157	-0.0126502	0.27451	0.0727388	0	-0.0645161	-0.0322581	-0.129032	-0.0322581	-0.0322581	-0.0322581	-0.0322581	0	-0.193548		5.0139	2.85104	0.27451	5	5.04225	3.25306	0.994378	0.00318686	M	H	A	V	L	V	A	P	L	R	K	R	G	K	G	T		V	L
E2	ATGGGCTTCCGCAGCGCGGCTCTACGGACCCCCAAACGCGGGAAGGGAACGTAACCAGAAAGCAAAAGCAGGAAGCC	MGFRSAALRTPKRGKGT*	GGTCGGGGGTTAGCC	mix2-2263-1_27	0.227011	0	-0.00862069	0.274398	-0.0258621	0.00325309	0.0125786	-0.112069	-0.0862069	-0.0517241	-0.0775862	-0.0258621	-0.0517241	-0.0258621	-0.00862069	-0.00862069	-0.0258621	0	15.6316	5.21052	0.274398	3	18.8678	10.4098	0.828481	0.00667362	M	G	F	R	S	A	A	L	R	T	P	K	R	G	K	G	T	G	F
E1	ATGCGTCGGTCGGTTCGTGTCCACCTTCGTGCGAAACGCGGGAAGGGAACATAAACAACAAGCGACAGAACCCCACC	MRRSVRVHLRAKRGKGT*	AACCTACGTCCGCAG	mix2-2263-1_27	0.393721	0.0149254	0.104478	0.0597015	0.274318	0	0	0.0149254	-0.103448	-0.0344828	-0.137931	-0.172414	-0.206897	0	-0.137931	0	0	0	6.58689	3.53922	0.274318	4	4.71694	4.06633	1.39643	0.00338855	M	R	R	S	V	R	V	H	L	R	A	K	R	G	K	G	T	R	S
A1	ATGATAACGAAACGAATTACGACCGCCTCAAGAAAACGCGGGAAGGGAACATAAACAACAAGCGACAGAACCCCACC	MITKRITTASRKRGKGT*	CTCGTAAATTTTGCC	mix2-2263-1_27	0.204909	0.273973	0.0136986	0.246575	0.00599315	0.0268265	-0.0565068	-0.0416667	-0.0416667	0	-0.027968	0	-0.0833333	-0.0416667	-0.0416667	-0.0208333	0	-0.395833	7.17676	5.40715	0.273973	1	7.80735	7.31939	0.919231	0.00404164	M	I	T	K	R	I	T	T	A	S	R	K	R	G	K	G	T	-	M
E1	ATGAGCCGTCGGGAAAGCGTCCCACTGGGTGCAAAACGCGGGAAGGGAACATAAACAACAAGCGACAGAACCCCACC	MSRRESVPLGAKRGKGT*	GTTTAATAACCTGCT	mix2-2263-1_27	0.308395	0.0410959	-0.0119424	0.136986	0.273973	0	0.0136986	-0.0238848	-0.0238848	0	-0.0769231	0.0154549	-0.0512821	-0.025641	-0.0512821	0	0	-0.512821	7.17676	4.12909	0.273973	4	6.34347	5.5302	1.13136	0.00379675	M	S	R	R	E	S	V	P	L	G	A	K	R	G	K	G	T	R	R
E1	ATGCGATTGCGACATTTCCAGCGGGACTCGCGTAAACGCGGGAAGGGAACATAAACAACAAGCGACAGAACCCCACC	MRLRHFQRDSRKRGKGT*	CTTGATATATTTCCG	mix2-2263-1_27	0.146402	0.273945	0.0461538	0.138462	-0.00148883	-0.0997519	-0.0322581	0.0153846	-0.0168735	-0.0168735	0.0153846	-0.0168735	-0.0322581	-0.0322581	0	0	0	-0.290323	6.39026	4.42403	0.273945	1	5.04225	3.74102	1.26734	0.00342121	M	R	L	R	H	F	Q	R	D	S	R	K	R	G	K	G	T	-	M
A1	ATGACTGTTAAGGCCGCAGTCGCACGAGGCCACAAACGCGGGAAGGGAACATAAACAACAAGCGACAGAACCCCACC	MTVKAAVARGHKRGKGT*	GGTATCCCTATGCTG	mix2-2263-1_27	-0.037037	0.02	0	0.02	0	0.273333	0.02	-0.037037	0	0	0	-0.037037	0	0	0	-0.037037	0	-0.111111	4.91559	4.91559	0.273333	5	4.39163	3.90367	1.11931	0.00302585	M	T	V	K	A	A	V	A	R	G	H	K	R	G	K	G	T	K	A
E1	ATGAGTCAGGAGTCGTCACCCGGGTCTCGGGGGAAACGCGGGAAGGGAACATAAACAACAAGCGACAGAACCCCACC	MSQESSPGSRGKRGKGT*	CACAAAAATGGTA	mix2-2263-1_27	0.155141	0.273286	-0.0275202	0.0811492	-0.00171371	-0.0458669	-0.0118952	-0.0550403	-0.03125	-0.00272177	-0.046875	-0.0339718	-0.109375	-0.00917339	-0.0247984	0	0	-0.109375	15.2383	11.2075	0.273286	1	10.4098	9.27122	1.46384	0.00551465	M	S	Q	E	S	S	P	G	S	R	G	K	R	G	K	G	T	-	M
E1	ATGTCGCCACGGACCGGGACACCGACGTGCCCTAAACGCGGGAAGGGAACATAAACAACAAGCGACAGAACCCCACC	MSPRTGTPTCPKRGKGT*	GATGGCCTGTTCTTC	mix2-2263-1_27	0.0294118	0	0.0994398	0.117647	0.273109	0	0.0112045	-0.179272	-0.047619	-0.0952381	0	-0.047619	0	-0.047619	0	0	-0.047619	-0.0952381	3.3426	3.14598	0.273109	4	3.41571	3.41571	0.978595	0.00249583	M	S	P	R	T	G	T	P	T	C	P	K	R	G	K	G	T	P	R
E1	ATGCTGGCAGGTAGGGCGTTCGCGGATCGGTTCAAACGCGGGAAGGGAACATAAACAACAAGCGACAGAACCCCACC	MLAGRAFADRFKRGKGT*	TTATCAGAATGGGCA	mix2-2263-1_27	-0.155068	0.0834459	0.272973	0.025	0.0625	-0.027027	0.025	-0.0540541	-0.027027	-0.014527	-0.027027	-0.108108	-0.027027	0	0.0125	0	0	-0.027027	7.86494	4.52234	0.272973	2	6.01816	2.4398	1.30687	0.00382748	M	L	A	G	R	A	F	A	D	R	F	K	R	G	K	G	T	M	L
A1	ATGATAACAACGCAAAGATACAACCCACCCCGGAAACGCGGGAAGGGAACATAAACAACAAGCGACAGAACCCCACC	MITTQRYNPPRKRGKGT*	CACGATGGGCATTGG	mix2-2263-1_27	0.295455	0.121212	0.272727	0.0479798	0.0454545	0.00252525	0	-0.0681818	-0.0277778	-0.0227273	-0.111111	-0.0555556	0	0	-0.111111	0	-0.0555556	-0.305556	6.48858	4.03078	0.272727	2	5.85551	5.2049	1.10811	0.00357923	M	I	T	T	Q	R	Y	N	P	P	R	K	R	G	K	G	T	M	I
E2	ATGCCGAGTCCGCGATGTGCCGCTCCTTTCCGTAAACGCGGGAAGGGAACATAACCAGAAAGCAAAAGCAGGAAGCC	MPSPRCAAPFRKRGKGT*	CGTTCTGTAGTC	mix2-2263-1_27	-0.0885167	0	0.272727	0.113636	0.227273	0.0155502	-0.0526316	0.0227273	0.0227273	-0.105263	0	0	-0.00717703	-0.105263	0	0	0	0	4.32572	3.3426	0.272727	2	3.09041	1.13857	1.39972	0.00261355	M	P	S	P	R	C	A	A	P	F	R	K	R	G	K	G	T	M	P
E1	ATGCCCCAGCGCGTTTCGCTACCGTATGGCCCCAAACGCGGGAAGGGAACATAAACAACAAGCGACAGAACCCCACC	MPQRVSLPYGPKRGKGT*	TCGCTTGTTGCT	mix2-2263-1_27	0.0519481	0.0606061	0.272727	0.0606061	-0.238095	-0.047619	-0.0952381	-0.017316	0	0	-0.047619	0	0	0	0	0	0	0	3.24429	1.37636	0.272727	2	3.41571	1.62653	0.949812	0.00247004	M	P	Q	R	V	S	L	P	Y	G	P	K	R	G	K	G	T	M	P
E2	ATGCCGTGTTCGTCCCCACCTACATAGCCGCCAAACGCGGGAAGGGAACATAACCAGAAAGCAAAAGCAGGAAGCC	MPCSSPPT*	CGGCACGTCAGGCAA	mix2-2263-1_27	0.125758	0.080303	0.25	0.272727	0.0909091	-0.0772727	-0.0212121	0	-0.7										4.32572	3.63753	0.272727	3	4.87959	4.71694	0.886492	0.00299878	M	P	C	S	S	P	P	T										P	C
E1	ATGCGGCAGCCGCTCGACCGACCTGCCTCTCATAAACGCGGGAAGGGAACATAAACAACAAGCGACAGAACCCCACC	MRQPLDRPASHKRGKGT*	CAGAGGGCGGAACTC	mix2-2263-1_27	0.275758	0.030303	0.030303	-0.069697	0.272727	0.0106061	-0.05	-0.15	0	0	-0.05	0	0	0	0	-0.05	0	-0.25	3.24429	1.37636	0.272727	4	3.25306	2.27714	0.997303	0.00243403	M	R	Q	P	L	D	R	P	A	S	H	K	R	G	K	G	T	Q	P
E1	ATGGCAGCACCTGGGCGGTACCAGCTTGCAGGTAAACGCGGGAAGGGAACATAAACAACAAGCGACAGAACCCCACC	MAAPGRYQLAGKRGKGT*	TACTTAAAGTTTCTT	mix2-2263-1_27	0.122782	0	0.0364146	0.0340803	0.147526	0.272176	0	0.047619	0	0	-0.0294118	-0.0294118	-0.0429505	-0.0294118	-0.0294118	-0.0588235	-0.0882353	-0.0588235	6.19364	4.52234	0.272176	5	5.5302	3.09041	1.11997	0.00346223	M	A	A	P	G	R	Y	Q	L	A	G	K	R	G	K	G	T	P	G
E1	ATGACGGCGCCGCTACCCATCTCACGCTCGCGAAAACGCGGGAAGGGAACATAAACAACAAGCGACAGAACCCCACC	MTAPLPISRSRKRGKGT*	TTTATATCAGTCTTG	mix2-2263-1_27	0.0510638	0.0666667	0.237447	0.272057	0.0828369	-0.0504965	-0.0425532	-0.0425532	-0.0212766	0	-0.0425532	-0.0851064	-0.0638298	-0.0425532	-0.0212766	-0.0212766	0	-0.276596	7.37338	5.89871	0.272057	3	7.64469	6.50612	0.96451	0.0040206	M	T	A	P	L	P	I	S	R	S	R	K	R	G	K	G	T	T	A
A1	ATGATCACCAGGCGACATCACCCAACAACAAACAAACGCGGGAAGGGAACATAAACAACAAGCGACAGAACCCCACC	MITRRHHPTTNKRGKGT*	AATTCTAACTCTGCA	mix2-2263-1_27	0.0083089	0.0107527	0.0847996	0.271994	0.160068	-0.0119746	-0.0454545	-0.0227273	0	-0.0227273	0	-0.0681818	0.0215054	0	0	0	-0.0681818	-0.318182	9.14299	8.65143	0.271994	3	7.15673	6.83143	1.27754	0.00420427	M	I	T	R	R	H	H	P	T	T	N	K	R	G	K	G	T	I	T
E2	ATGGCCAGACGTCTTCGACCGAGTTCGGTCGAAACGCGGGAAGGAACATAACCAGAAAGCAAAAGCAGGAAGCC	MARRLRPSSVETREGT*	AGCGAAACTAGGGC	mix2-2263-1_27	0.0192308	-0.0521978	0.043956	-0.0357143	-0.142857	-0.142857	0	0.271978	0	0	0	0.0384615	0	0	0	0	0		5.11221	5.0139	0.271978	7	4.55429	4.55429	1.12251	0.00308014	M	A	R	R	L	R	P	S	S	V	E	T	R	E	G	T		R	P
E1	ATGCCTTTCGCGTCAACCAATCACCCTGAGGCCAAACGCGGGAAGGGAACATAAACAACAAGCGACAGAACCCCACC	MPFASTNHPEAKRGKGT*	TAGTGATCTTTCCCA	mix2-2263-1_27	0.102381	-0.0183036	0.114286	0.271577	-0.0712798	-0.105952	-0.140625	-0.09375	-0.03125	-0.015625	-0.015625	-0.00610119	0.00952381	0.0285714	-0.015625	0	0	-0.015625	10.3227	6.48858	0.271577	3	10.4098	7.64469	0.991636	0.0048739	M	P	F	A	S	T	N	H	P	E	A	K	R	G	K	G	T	P	F
E1	ATGAAATTATCCCGCAGATGACGCCGTCGCGGGAAACGCGGAAAGGGAACATAAACAACAAGCGACAGAACCCCACC	MKLSRR*	CTTGACCTTTGTACC	mix2-2263-1_27	0.336373	0.27153	0	-0.0101317	-0.190476	-0.333333	-0.047619												4.62065	1.96624	0.27153	1	3.41571	2.60245	1.35276	0.00273544	M	K	L	S	R	R												-	M
E2	ATGCCCGGGGCCCCCGCCACTCAACACGATGCGAAACGCGGGAAGGGAACATAACCAGAAAGCAAAAGCAGGAAGCC	MPGAPATQHDAKRGKGT*	CGGGGGGGCCCGCGA	mix2-2263-1_27	0.0343941	0.0358406	0.0064288	0.270974	-0.0853423	-0.0983607	-0.0327869	-0.0983607	-0.0327869	0	0	0	0	0	0	0	0	0	10.0278	4.91559	0.270974	3	9.92184	5.2049	1.01068	0.00475165	M	P	G	A	P	A	T	Q	H	D	A	K	R	G	K	G	T	P	G
E1	ATGGAATCGGCTGTTCATCCCCCCTCGCCCCAGAAACGCGGGAAGGGAACATAAACAACAAGCGACAGAACCCCACC	MESAVHPPSPQKRGKGT*	GGGAAATATTGCCTG	mix2-2263-1_27	0.29614	0.0175439	-0.04	0.0526316	0.270877	-0.107368	0.0126316	-0.24	-0.16	0	0	-0.04	0	0	0	0	-0.0224561	0	5.60377	3.04766	0.270877	4	4.06633	3.25306	1.37809	0.00304786	M	E	S	A	V	H	P	P	S	P	Q	K	R	G	K	G	T	S	A
E1	ATGGCGTACGAAGACGTCCTGTCAGCCCAGCGCAAACGCGGGAAGGGAACATAAACAACAAGCGACAGAACCCCACC	MAYEDVLSAQRKRGKGT*	GGATGGGATTTGTTG	mix2-2263-1_27	0.0291667	0.270833	0.045	0.1875	0.0416667	-0.0591667	0.0416667	0.0416667	-0.12	-0.04	0.0416667	-0.08	-0.04	-0.04	-0.04	-0.12	-0.08	-0.08	4.71896	3.63753	0.270833	1	4.06633	3.25306	1.1605	0.00289373	M	A	Y	E	D	V	L	S	A	Q	R	K	R	G	K	G	T	-	M
E2	ATGTGTACACCGGCCCGAGGATCCACCCGGGTGAAACGCGGGAAGGGAACATAACCAGAAAGCAAAAGCAGGAAGCC	MCTPARGSTRVKRGKGT*	TCGAGGTACCCACCT	mix2-2263-1_27	0.159091	0.270833	0.0890152	-0.140152	-0.0814394	0	0	0	-0.0454545	0	-0.0454545	-0.136364	0	0	0	0	0	-0.0700758	4.71896	3.53922	0.270833	1	3.57837	3.25306	1.31875	0.00278449	M	C	T	P	A	R	G	S	T	R	V	K	R	G	K	G	T	-	M
E1	ATGCCCCATGTCGAGTCCACCGATCGCCGACTCAGACGCGGGAAGGGAACATAAACAACAAGCGACAGAACCCCACC	MPHVESTDRRLRRGKGT*	GAGGGGGGGCTGGCA	mix2-2263-1_27	0.0208333	-0.03125	-0.0208333	0.270833	0.177083	-0.197917	-0.145833	-0.03125	0.0208333	0	-0.0729167	0.0208333	0	0	0.0208333	0	0	0	4.71896	4.62065	0.270833	3	5.2049	5.04225	0.906639	0.00311696	M	P	H	V	E	S	T	D	R	R	L	R	R	G	K	G	T	P	H
E2	ATGCGCAGGACCTGTTTCATCCGACAGTAGCTTAAACGCGGGAAGGGAACATAACCAGAAAGCAAAAGCAGGAAGCC	MRRTCFIRQ*	GGTGCATGACCCCCG	mix2-2263-1_27	0.0506629	0.27036	0.046875	0.0175189	0.00189394	0.00284091	-0.316761	0	0.032197	-0.0449811									6.29195	5.21052	0.27036	1	5.36755	4.71694	1.17222	0.00342456	M	R	R	T	C	F	I	R	Q									-	M
E2	ATGCGGGCTCCGATGACTCGAGCCCTGTGGCACAAACGCGGGAAGGGAACATAACCAGAAAGCAAAAGCAGGAAGCC	MRAPMTRALWHKRGKGT*	AGGACAAGCCCCGGG	mix2-2263-1_27	0.000496032	-0.0927579	0.015873	-0.148313	0.270337	0.0634921	0	-0.09375	-0.03125	0.015873	0	0	0	0	0	0	0	0	6.19364	5.99702	0.270337	4	5.2049	5.04225	1.18996	0.00337666	M	R	A	P	M	T	R	A	L	W	H	K	R	G	K	G	T	A	P
E1	ATGCCGCTTGATCCATACGCGCCGGACCCGTGCAAACGCGGGAAGGGAACATAAACAACAAGCGACAGAACCCCACC	MPLDPYAPDPCKRGKGT*	TATTGCTCTTTTTTA	mix2-2263-1_27	0.108108	-0.0329025	0.27027	0.171563	-0.173913	0.0810811	-0.0434783	-0.0434783	-0.0434783	-0.0869565	-0.26087	0	0	0.027027	0	0.027027	0	0	3.63753	3.24429	0.27027	2	3.74102	3.74102	0.972338	0.00260391	M	P	L	D	P	Y	A	P	D	P	C	K	R	G	K	G	T	M	P
E1	ATGACAGAGCAGCGCAAAGAAGGCCCACACCCGAAACGCGGGAAGGGAACATAAACAACAAGCGACAGAACCCCACC	MTEQRKEGPHPKRGKGT*	CCCTCGGCGCGTGCT	mix2-2263-1_27	0.116643	0.162162	0.27027	0.0540541	0.0540541	0	0	-0.157895	-0.105263	-0.0526316	-0.157895	0.027027	-0.105263	0	0	0	0	-0.105263	3.63753	2.06455	0.27027	2	3.09041	2.11449	1.17704	0.00245837	M	T	E	Q	R	K	E	G	P	H	P	K	R	G	K	G	T	M	T
E2	ATGACCGTGGTTCTGTACTCCGGAGCGTGACCAAAACGCGGGAAGGGAACATAACCAGAAAGCAAAAGCAGGAAGCC	MTVVLYSGA*	TAGCCTTTAGGAGGC	mix2-2263-1_27	0.202059	-0.0888031	0.243243	0.27027	0.0540541	-0.0952381	-0.11583	-0.020592	-0.211068	-0.238095									3.63753	2.55611	0.27027	3	3.41571	3.09041	1.06494	0.00253356	M	T	V	V	L	Y	S	G	A									T	V
E1	ATGCGCCCGCACCACCCACCGCCCGCCCGGCCGAAACGCGGGAAGGGAACATAAACAACAAGCGACAGAACCCCACC	MRPHHPPPARPKRGKGT*	GCCGGCCCCCTAGTG	mix2-2263-1_27	-0.166486	0	0.162162	0.027027	0.27027	0	-0.04	-0.132973	-0.08	0	-0.04	0	0	0	0	0	0	0	3.63753	1.76961	0.27027	4	4.06633	1.30122	0.894551	0.00267009	M	R	P	H	H	P	P	P	A	R	P	K	R	G	K	G	T	P	H
E1	ATGCTGCCGGGGATCGCCGTAGTTACGCGCGCTAAACGCGGGAAGGGAACATAAACAACAAGCGACAGAACCCCACC	MLPGIAVVTRAKRGKGT*	GCTAAGTGAGATACC	mix2-2263-1_27	-0.157864	0.0793651	0.050938	0.269841	0.00793651	0.0215007	-0.0204906	0.015873	-0.0670996	0	-0.0363636	-0.0545455	-0.0181818	0	0	-0.0363636	0	-0.0545455	12.3873	6.6852	0.269841	3	8.94592	3.41571	1.38469	0.00488781	M	L	P	G	I	A	V	V	T	R	A	K	R	G	K	G	T	L	P
E1	ATGCGGCCCGACGACCGGCGTACCCTGCAACGCAAACGCGGGAAGGGAACATAAACAACAAGCGACAGAACCCCACC	MRPDDRRTLQRKRGKGT*	TATATCAAGGGAAAT	mix2-2263-1_27	0.333333	0.0793651	-0.047619	0.0634921	0.269841	-0.0952381	0.047619	-0.0714286	0	-0.0238095	-0.047619	-0.0714286	-0.0238095	-0.0714286	-0.00793651	0	-0.0238095	-0.238095	6.19364	2.94935	0.269841	4	6.83143	5.04225	0.906639	0.00365797	M	R	P	D	D	R	R	T	L	Q	R	K	R	G	K	G	T	P	D
A1	ATGACACACCACAGCAAGGCCAGCCTCTCATGCAAACGCGGGAAGGGAACATAAACAACAAGCGACAGAACCCCACC	MTHHSKASLSCKRGKGT*	CACCACACCAGAGGC	mix2-2263-1_27	-0.214636	0.0259104	0.0294118	0.0367647	0.0870682	0.269725	0.0147059	0	-0.015873	-0.00852008	0	-0.103758	-0.0170402	-0.015873	0.00735294	0	0	0	13.3704	7.96325	0.269725	5	10.2471	2.92776	1.30479	0.00520793	M	T	H	H	S	K	A	S	L	S	C	K	R	G	K	G	T	H	S
A1	ATGATATATAACTACCAAGGGCACAGGCTCAGAAAACGCGGGAAGGGAACATAAACAACAAGCGACAGAACCCCACC	MIYNYQGHRLRKRGKGT*	GGCACCGAGCAACCA	mix2-2263-1_27	0.255061	0.269231	0.0769231	0.0384615	0.192308	0.0769231	0	-0.0526316	0	-0.105263	-0.368421	-0.0526316	0	0	-0.157895	0.0384615	0	-0.210526	2.55611	1.76961	0.269231	1	3.09041	2.92776	0.827109	0.00220215	M	I	Y	N	Y	Q	G	H	R	L	R	K	R	G	K	G	T	-	M
E1	ATGCCACCTCACCACAGCCAGGTGCCTATCAAACGCGGGAAGGGAACATAAACAACAAGCGACAGAACCCCACC	MPPHHSQVPIKRGKGT*	ACTGGAGGGTTGTCC	mix2-2263-1_27	0.133451	0.0225365	0.00397702	0.269112	0	-0.0371189	0	0	0	-0.0645161	-0.0322581	-0.0371189	-0.0645161	0	-0.0645161	-0.0322581	-0.0967742		7.17676	3.44091	0.269112	3	5.04225	3.09041	1.42333	0.00348036	M	P	P	H	H	S	Q	V	P	I	K	R	G	K	G	T		P	P
A2	ATGAGATTGAAGGCCTGAACAAAGTGGCGTGGAAAACGCGGGAAGGGAACATAACCAGAAAGCAAAAGCAGGAAGCC	MRLKA*	ATCCCACCACACCAG	mix2-2263-1_27	0.0763466	-0.0713505	-0.0671351	0.268852	-0.0137393	-0.210461													10.3227	6.48858	0.268852	3	9.92184	6.99408	1.04041	0.00475577	M	R	L	K	A													R	L
E1	ATGCGTCGCTGCCTCCAACGTGTTCATCTCACTAAACGCGGGAAGGGAACATAAACAACAAGCGACAGAACCCCACC	MRRCLQRVHLTKRGKGT*	GAGCCGGGAGGGGGG	mix2-2263-1_27	0.171739	0.0184783	-0.05	0.268841	-0.0105072	-0.0275362	-0.025	-0.025	-0.05	-0.05	-0.1	-0.05	0	-0.025	-0.025	0.0289855	0	-0.05	6.78351	3.24429	0.268841	3	6.50612	4.22898	1.04263	0.00369098	M	R	R	C	L	Q	R	V	H	L	T	K	R	G	K	G	T	R	R
E1	ATGCACACGAGTCGAGCGTAAACGAAGCGATATAAACGCGGGAAGGGAACATAAACAACAAGCGACAGAACCCCACC	MHTSRA*	CCCGGCAGGTCGCGG	mix2-2263-1_27	0.0556514	0.0720449	0.268766	-0.0763589	0.0224331	-0.0396894	-0.115186												5.99702	5.50546	0.268766	2	6.18082	5.85551	0.970263	0.0035011	M	H	T	S	R	A												M	H
E1	ATGTCATGGCCTAGTTCGTTGCCCTCGCTCAGAAAACGCGGGAAGGGAACATAAACAACAAGCGACAGAACCCCACC	MSWPSSLPSLRKRGKGT*	GGCGCACTGGGCCCT	mix2-2263-1_27	0.110746	0.131579	0.26864	0.0263158	-0.309211	-0.0175439	-0.0625	-0.0833333	-0.0208333	0	0.0131579	0.0131579	0.0131579	-0.0416667	0	0	0	-0.0416667	7.47169	6.48858	0.26864	2	7.80735	7.64469	0.957008	0.00401131	M	S	W	P	S	S	L	P	S	L	R	K	R	G	K	G	T	M	S
E2	ATGACTGCTTGGGTCACCGTCGTGGTCTGCCTGAAACGCGGGAAGGGAACATAACCAGAAAGCAAAAGCAGGAAGCC	MTAWVTVVVCLKRGKGT*	CCATGTCGCGCCCC	mix2-2263-1_27	0.162963	0.037037	0.0555556	0.0833333	0.268519	0.0759259	0.0277778	0.0462963	-0.0574074	0	-0.1	-0.183333	-0.0666667	-0.0166667	-0.116667	-0.0333333	-0.15	-0.0166667	10.6177	6.58689	0.268519	4	9.75918	7.48204	1.08797	0.00476654	M	T	A	W	V	T	V	V	V	C	L	K	R	G	K	G	T	A	W
E2	ATGCGAGAAGTCTCCGCGGGACCCAGGATGAAGAAACGCGGGAAGGGAACATAACCAGAAAGCAAAAGCAGGAAGCC	MREVSAGPRMKKRGKGT*	TATAATCGATTGCAG	mix2-2263-1_27	0.256041	0.0911968	0.268412	0.0506329	0.0178366	-0.270138	-0.136364	-0.136364	0	-0.100978	0.00258918	-0.010069	-0.0454545	0	0.0126582	0	0	0	7.76663	4.71896	0.268412	2	7.15673	6.18082	1.08522	0.00395006	M	R	E	V	S	A	G	P	R	M	K	K	R	G	K	G	T	M	R
E1	ATGTCGCCATAAATCGGTGCCAGTGTGACTCAGAAACGCGGGAAGGGAACATAAACAACAAGCGACAGAACCCCACC	MSP*	CCGGGGTTAAGGTGC	mix2-2263-1_27	-0.0991702	-0.045335	-0.0164946	0.268367															11.994	10.8143	0.268367	3	13.1749	10.5724	0.91037	0.00540912	M	S	P															S	P
E1	ATGCCGCGATCGTGACACCGTGAGTGGGGATTCAAACGCGGGAAGGGAACATAAACAACAAGCGACAGAACCCCACC	MPRS*	ATCTAACCAAGCAAT	mix2-2263-1_27	-0.0186335	-0.0583851	0.268323	-0.262112	-0.0434783														3.44091	2.26117	0.268323	2	3.74102	2.60245	0.919779	0.00254226	M	P	R	S														M	P
E2	ATGCCGCGTGTCGAATCGGGCCAAGGTGACTGTAAACGCGGGAAGGGAACATAACCAGAAAGCAAAAGCAGGAAGCC	MPRVESGQGDCKRGKGT*	GCTCGAATCGGGGCT	mix2-2263-1_27	0.0718284	0.104478	0.26819	0.0135261	-0.00279851	-0.141325	-0.0475746	0.0149254	-0.03125	0	0	-0.0625	-0.0625	-0.03125	-0.03125	0	-0.03125	-0.03125	6.58689	5.70208	0.26819	2	5.2049	4.87959	1.26552	0.00341249	M	P	R	V	E	S	G	Q	G	D	C	K	R	G	K	G	T	M	P
A1	ATGGTTTAGTCCACCTTTTGGCAGCGAACCTCCAAACGCGGGAAGGGAACATAAACAACAAGCGACAGAACCCCACC	MV*	ATGTGCGGCCGTCCT	mix2-2263-1_27	-0.239362	0.268085	0																4.62065	2.26117	0.268085	1	3.25306	0.813265	1.4204	0.00266136	M	V																-	M
E1	ATGATACCTCTCTGATAGGGTCAAGGCACAATAAACGCGGGAAGGGAACATAAACAACAAGCGACAGAACCCCACC	MIPL*	GCCGACGAGGCTCGC	mix2-2263-1_27	0.271304	0.093913	-0.236522	0.267826	-0.316522														4.52234	2.75273	0.267826	3	4.06633	3.57837	1.11214	0.00282517	M	I	P	L														I	P
E2	ATGGATCGGCTGCCGACACGTACAGTAGGCTCTAAACGCGGGAAGGGAACATAACCAGAAAGCAAAAGCAGGAAGCC	MDRLPTRTVGSKRGKGT*	GGCTGAGGGCGTGA	mix2-2263-1_27	0.175938	0.267752	-0.00135685	0.0587969	0.0149254	-0.0615106	-0.0606061	-0.0909091	-0.030303	0	-0.030303	-0.0909091	0	-0.0606061	-0.030303	0	-0.030303	-0.030303	6.58689	4.03078	0.267752	1	5.36755	4.22898	1.22717	0.00343862	M	D	R	L	P	T	R	T	V	G	S	K	R	G	K	G	T	-	M
E1	ATGCCTGCGTAGTCTTCTCGCCCGTCTCGGAAACGCGGGAAGGGAACATAAACAACAAGCGACAGAACCCCACC	MPA*	GGTTTCCTTGTGATC	mix2-2263-1_27	-0.26595	-0.00551192	0.0162602	0.267466															12.0923	8.74975	0.267466	3	9.59653	4.39163	1.26007	0.0049125	M	P	A															P	A
A1	ATGACACATCGAACATCCAGTTCCATGCCGGATAAACGCGGGAAGGGAACATAAACAACAAGCGACAGAACCCCACC	MTHRTSSSMPDKRGKGT*	AATGTGACCTGTGAG	mix2-2263-1_27	0.0609756	0.06211	0.267442	0.184061	-0.22802	0	-0.115145	-0.0232558	0	0	0	-0.0465116	-0.0232558	-0.0465116	-0.0465116	0	0	-0.0453772	8.06156	7.57	0.267442	2	6.99408	6.99408	1.15263	0.00395274	M	T	H	R	T	S	S	S	M	P	D	K	R	G	K	G	T	M	T
E2	ATGATAGCTCTAGCTTACCTGGACATCCCATCCAAACGCGGGAAGGGAACATAACCAGAAAGCAAAAGCAGGAAGCC	MIALAYLDIPSKRGKGT*	CGAGGGCCCCGGGAG	mix2-2263-1_27	0.0168798	0.267349	0.0521739	0.08474	0.0608696	-0.00443308	0.00869565	0.030179	-0.0109122	-0.0218244	-0.0893436	-0.0784314	0.00869565	-0.0196078	-0.0784314	-0.0196078	-0.0196078	-0.156863	11.3059	8.3565	0.267349	1	8.29531	6.01816	1.36292	0.00460543	M	I	A	L	A	Y	L	D	I	P	S	K	R	G	K	G	T	-	M
E2	ATGCCACATCCCCCCCGACTTTTACTTGTCCCTAAACGCGGGAAGGGAACATAACCAGAAAGCAAAAGCAGGAAGCC	MPHPPRLLLVPKRGKGT*	GAGGAGGAAGGTCAT	mix2-2263-1_27	0.274129	0.0298818	0.267178	-0.368169	-0.046101	0	0	-0.0409076	-0.0238095	-0.0238095	-0.0119048	-0.00519335	-0.0170981	-0.0119048	0	-0.0119048	0	-0.0238095	14.6485	7.47169	0.267178	2	13.6629	10.8978	1.07214	0.00578217	M	P	H	P	P	R	L	L	L	V	P	K	R	G	K	G	T	M	P
A1	ATGATATTGAGGTAGAATATGGCATCGCAGGCCAAACGCGGGAAGGGAACATAAACAACAAGCGACAGAACCCCACC	MILR*	CCGGCGTGCGCACGG	mix2-2263-1_27	0.0245245	-0.197698	0.0485485	0.0015015	0.266767														5.30883	4.03078	0.266767	4	6.01816	4.71694	0.882135	0.00332307	M	I	L	R														L	R
E1	ATGGGATTTCACTGTCCGGTTCATGCCAGGGCTAAACGCGGGAAGGGAACATAAACAACAAGCGACAGAACCCCACC	MGFHCPVHARAKRGKGT*	AACATTAAAATTCAT	mix2-2263-1_27	0.5	0.0166667	0.266667	0.0333333	0.0333333	0	0.0333333	-0.0166667	0	0	-0.05	-0.1	0	0	-0.1	-0.05	0	-0.6	2.94935	1.37636	0.266667	2	3.25306	3.25306	0.906639	0.00231263	M	G	F	H	C	P	V	H	A	R	A	K	R	G	K	G	T	M	G
E1	ATGAGTGACGGAGAATGAATGGGAGTCTCCCGCAAACGCGGGAAGGGAACATAAACAACAAGCGACAGAACCCCACC	MSDGE*	GGCTCGTACCTCCCC	mix2-2263-1_27	0.120783	0.266532	-0.263833	-0.000674764	-0.0161943	-0.0526316													7.66832	4.52234	0.266532	1	6.18082	4.39163	1.24066	0.00373868	M	S	D	G	E													-	M
E1	ATGAAGGAGTACCCCGCGACCCCTCCGGCGTTTAAACGCGGGAAGGGAACATAAACAACAAGCGACAGAACCCCACC	MKEYPATPPAFKRGKGT*	GCGTGGGGACAGGTT	mix2-2263-1_27	0.25206	0.266484	-0.0899725	0.105769	0.0418956	-0.0384615	-0.160714	-0.0487637	0	-0.0576923	0	-0.0398352	-0.0192308	-0.0192308	-0.0192308	-0.0192308	0	-0.153846	11.0109	7.17676	0.266484	1	8.45796	7.64469	1.30184	0.00458084	M	K	E	Y	P	A	T	P	P	A	F	K	R	G	K	G	T	-	M
A1	ATGTATTGGGACTTATATGTCACGCTCGACCCCAAACGCGGGAAGGGAACATAAACAACAAGCGACAGAACCCCACC	MYWDLYVTLDPKRGKGT*	GGAAAGACGTTACTC	mix2-2263-1_27	0.107393	-0.0192308	0.104396	0.266484	-0.0442058	0.0197303	-0.00624376	-0.102398	-0.0192308	-0.0576923	0.012987	-0.0124875	-0.0764236	0	0	-0.0192308	-0.0576923	-0.0384615	7.57	4.71896	0.266484	3	8.45796	5.69286	0.895016	0.00409222	M	Y	W	D	L	Y	V	T	L	D	P	K	R	G	K	G	T	Y	W
E2	ATGCCCGCCGTCACTCGACTTCGCACCCTGCGCAAACGCGGGAAGGGAACATAACCAGAAAGCAAAAGCAGGAAGCC	MPAVTRLRTLRKRGKGT*	CCGTTGGCCGGGGGG	mix2-2263-1_27	-0.142584	0.126316	0.266029	0	0.0555024	0.0421053	-0.0258373	0.0133971	-0.0545455	-0.0363636	0.0105263	-0.163636	-0.0545455	0	0	-0.0181818	0	-0.0181818	9.33962	5.40715	0.266029	2	8.94592	3.90367	1.04401	0.00442603	M	P	A	V	T	R	L	R	T	L	R	K	R	G	K	G	T	M	P
E2	ATGATATTTAGCCCCGGACCCCAAGCCACTCGCAAACGCGGGAAGGGAACATAACCAGAAAGCAAAAGCAGGAAGCC	MIFSPGPQATRKRGKGT*	TGCTGAAGGGAAGTG	mix2-2263-1_27	0.151705	0.265625	0.0078125	-0.0100852	0.00525568	0.0288352	-0.0336648	0.0208807	-0.109091	0	-0.0181818	-0.0545455	-0.0181818	-0.0181818	0	0	0	-0.218182	12.5839	7.47169	0.265625	1	8.94592	6.66878	1.40666	0.0048343	M	I	F	S	P	G	P	Q	A	T	R	K	R	G	K	G	T	-	M
E2	ATGCCTGCGTTTGTGAGCCCTGCCTCGAAGTGTAAACGCGGGAAGGGAACATAACCAGAAAGCAAAAGCAGGAAGCC	MPAFVSPASKCKRGKGT*	CGCGTAGCCCTGCCG	mix2-2263-1_27	0.0747126	0.0574713	0.167241	-0.0787356	0.265517	-0.186207	-0.1	-0.133333	-0.05	0	0	-0.0166667	0	0	0	0	0	0	8.55312	6.48858	0.265517	4	9.75918	8.13265	0.876418	0.00441625	M	P	A	F	V	S	P	A	S	K	C	K	R	G	K	G	T	A	F
E1	ATGCCGTCGAAATGCAGCCGGTCCTACCCACCAAAACGCGGGAAGGGAACGTAAACAACAAGCGACAGAACCCCACC	MPSKCSRSYPPKRGKGT*	GCAATGTTTACTAAG	mix2-2263-1_27	0.227755	0.122449	0.0612245	0.265306	0.102041	0.0408163	-0.0195918	0	0	0	-0.2	-0.12	0	0	-0.12	-0.16	0	-0.2	4.81728	2.94935	0.265306	3	4.06633	3.41571	1.18468	0.00285233	M	P	S	K	C	S	R	S	Y	P	P	K	R	G	K	G	T	P	S
E1	ATGCTACTGAAGTAGGCATAAAGGCCCGCCCTGAAACGCGGGAAGGGAACATAAACAACAAGCGACAGAACCCCACC	MLLK*	GTTGCGGTGCTATCG	mix2-2263-1_27	-0.200942	-0.0196232	0.022763	-0.0361067	0.265306														4.81728	3.93247	0.265306	4	4.22898	2.60245	1.13911	0.0028862	M	L	L	K														L	K
E2	ATGAGTATGTGATTGGCAGGGTCGATGCCCCCCAAACGCGGGAAGGGAACATAACCAGAAAGCAAAAGCAGGAAGCC	MSM*	TGGCTGGGCGCCACG	mix2-2263-1_27	-0.321862	0.0283401	-0.0242915	0.265182															3.73585	2.06455	0.265182	3	4.22898	0.975918	0.883392	0.00267231	M	S	M															S	M
E2	ATGGTCTCGCGTTCCGTCACCTTACGCCGGCTCAAACGCGGGAAGGGAACATAACCAGAAAGCAAAAGCAGGAAGCC	MVSRSVTLRRLKRGKGT*	CGTCGCGCCGGAAGA	mix2-2263-1_27	0.0644745	0.0457769	-0.105738	0.26499	0.0212766	0.0212766	-0.121212	-0.0909091	-0.030303	0.0212766	0	-0.0909091	0	0	0	0	0	0	4.62065	3.3426	0.26499	3	5.36755	4.22898	0.860849	0.00305865	M	V	S	R	S	V	T	L	R	R	L	K	R	G	K	G	T	V	S
E1	ATGCTAGGTTCCACTCATACTCCCTTAACCAAGAAACGCGGGAAGGGAACATAAACAACAAGCGACAGAACCCCACC	MLGSTHTPLTKKRGKGT*	ATGATTAATTGGCTG	mix2-2263-1_27	0.146841	0.264953	0.0391465	0.0762769	-0.0341062	-0.03125	0	-0.03125	-0.0625	0.0107527	-0.03125	-0.0625	0.0107527	-0.046875	-0.015625	-0.015625	-0.046875	-0.161122	9.14299	5.60377	0.264953	1	10.4098	7.80735	0.878307	0.00458443	M	L	G	S	T	H	T	P	L	T	K	K	R	G	K	G	T	-	M
E2	ATGCTAGCGCGGTCTCTCCGGACTCTTTCCGGCAAACGCGGGAAGGGAACATAACCAGAAAGCAAAAGCAGGAAGCC	MLARSLRTLSGKRGKGT*	CCCGCCGGAGCCAGG	mix2-2263-1_27	0.10998	0.264896	0.0789474	-0.00571003	0.142502	-0.0377358	-0.0188679	-0.113208	-0.0943396	-0.0377358	-0.0566038	-0.0566038	-0.0188679	0	-0.0188679	-0.00571003	-0.0188679	-0.0754717	7.47169	4.81728	0.264896	1	8.62061	6.18082	0.866724	0.00407517	M	L	A	R	S	L	R	T	L	S	G	K	R	G	K	G	T	-	M
A1	ATGAGAGATATCTAACGATGCCCAGCAAACGGGAAACGCGGGAAGGGAACATAAACAACAAGCGACAGAACCCCACC	MRDI*	GACCCAGACGATACC	mix2-2263-1_27	-0.133655	0.0563607	0.0281804	-0.0305958	0.264895														4.52234	2.94935	0.264895	4	4.39163	2.27714	1.02976	0.00285975	M	R	D	I														D	I
E1	ATGCGTGCTTGAGATGTGCCGCTGGTCTCCGTGAAACGCGGGAAGGGAACATAAACAACAAGCGACAGAACCCCACC	MRA*	CGGGGGAGCGGGACG	mix2-2263-1_27	0.168155	0.138393	-0.047619	0.264881															3.14598	1.86792	0.264881	3	3.41571	2.11449	0.92103	0.00237686	M	R	A															R	A
E1	ATGAGAAGACCGGAAAACCCCGCCATCCGAAGAAAACGCGGGAAGGGAACATAAACAACAAGCGACAGAACCCCACC	MRRPENPAIRRKRGKGT*	ATCTTTTCACCCCTA	mix2-2263-1_27	-0.0187166	0.205882	0.187166	-0.139037	0.264706	0	0	-0.0454545	-0.0454545	-0.0454545	-0.0454545	-0.0454545	0	-0.0454545	-0.0909091	0	0	-0.136364	3.3426	2.94935	0.264706	4	3.57837	3.09041	0.934113	0.00245315	M	R	R	P	E	N	P	A	I	R	R	K	R	G	K	G	T	R	P
E2	ATGCCGCGCTGACCCAACTCCGTGTCTCCCGTCAAACGCGGGAAGGGAACATAACCAGAAAGCAAAAGCAGGAAGCC	MPR*	AAGATGCCCTGGCGG	mix2-2263-1_27	0.0411281	0.027027	-0.0493537	0.264395															3.63753	2.06455	0.264395	3	3.74102	2.27714	0.972338	0.0025473	M	P	R															P	R
E1	ATGCTGCCACGGTTTAACGCCCCGCCCCTACCGAAACGCGGGAATGGAACATAAACAACAAGCGACAGAACCCCACC	MLPRFNAPPLPKRGNGT*	CCGGTGGCCCGGGCC	mix2-2263-1_27	0.322623	0	0.0574713	0.264368	0.0125392	0.115726	0	-0.0454545	-0.136364	-0.272727	-0.181818	-0.0454545	0	0	0	0	-0.0227273	-0.0227273	8.55312	5.21052	0.264368	3	7.15673	6.34347	1.19512	0.00400517	M	L	P	R	F	N	A	P	P	L	P	K	R	G	N	G	T	L	P
E1	ATGAGAACAAAACGCAAGTCGCCCCCCATCGGGAAACGCGGGAAGGGAACATAAACAACAAGCGACAGAACCCCACC	MRTKRKSPPIGKRGKGT*	GGGGGCCCTTGGAGA	mix2-2263-1_27	0.128476	0.165517	0.13782	0.264294	0.0275862	0.0321468	0.00689655	-0.0322581	-0.0483871	-0.0483871	-0.016129	-0.0645161	0.00689655	0	-0.0253615	-0.0967742	0	-0.251168	14.2552	10.716	0.264294	3	10.0845	6.99408	1.41358	0.00517747	M	R	T	K	R	K	S	P	P	I	G	K	R	G	K	G	T	R	T
A1	ATGGCCAAACAAATCACGAAACAGTGAGCCGAAAAACGCAGGAAGGGAACATAAACAACAAGCGACAGAACCCCACC	MAKQITKQ*	GCCGGCGGCGGGGTC	mix2-2263-1_27	-0.1	0.0285714	0.264286	-0.0214286	-0.0428571	0.0357143	0.0857143	-0.05	-0.15										3.44091	2.06455	0.264286	2	3.25306	1.62653	1.05775	0.00240084	M	A	K	Q	I	T	K	Q										M	A
A1	ATGTTAACAAAAATCAACGAAACGGCATACATCAAACGCGGGAAGGGAACATAAACAACAAGCGACAGAACCCCACC	MLTKINETAYIKRGKGT*	GACCGCCGCAGTTTT	mix2-2263-1_27	0.00714286	0.05	0.05	0.0285714	0.264286	0.164286	0.0142857	0.0142857	0	-0.107143	-0.0214286	-0.0357143	-0.107143	0	-0.0357143	-0.0714286	-0.0357143	-0.142857	3.93247	3.3426	0.264286	4	4.55429	3.74102	0.863466	0.00276573	M	L	T	K	I	N	E	T	A	Y	I	K	R	G	K	G	T	T	K
E2	ATGGCGGCGCCGGCTTGGCTATCCCGACGCGGGAAACGCGGGAAGGGAACATAACCAGAAAGCAAAAGCAGGAAGCC	MAAPAWLSRRGKRGKGT*	GAGCGTGAGAATGCG	mix2-2263-1_27	-0.00167224	0	0.0769231	0.014214	0.264214	0.0284281	-0.116221	-0.048495	-0.0434783	-0.0434783	-0.0434783	-0.0869565	0	0	0	0	0	0	5.11221	3.3426	0.264214	4	3.74102	2.4398	1.36653	0.00282017	M	A	A	P	A	W	L	S	R	R	G	K	R	G	K	G	T	A	P
A1	ATGGAACAGACAACAAAAGACCAAAGGGACGGAAAACGCGGGAAGGGAACATAAACAACAAGCGACAGAACCCCACC	MEQTTKDQRDGKRGKGT*	TATAAAGTTATTGGT	mix2-2263-1_27	0.154819	0.264157	0.0213855	0.141867	0.0240964	-0.000903614	0	-0.137952	-0.0379518	0	-0.0129518	-0.15	0.00843373	-0.025	-0.025	0	0	-0.175	8.15988	6.48858	0.264157	1	6.50612	5.85551	1.25418	0.00383407	M	E	Q	T	T	K	D	Q	R	D	G	K	R	G	K	G	T	-	M
A1	ATGTGGATTTTGGGATGGGCGCTAGGGGGCCTCAAACGCGGGAAGGGAACATAAACAACAAGCGACAGAACCCCACC	MWILGWALGGLKRGKGT*	GACACAGCCCATACC	mix2-2263-1_27	-0.103774	0	-0.0210877	-0.00221975	0.0188679	0.0754717	0.264151	0.054384	0	-0.0294118	-0.0588235	-0.0294118	-0.0799112	0	-0.0588235	0	0	-0.0294118	5.21052	3.14598	0.264151	6	5.5302	2.7651	0.942194	0.00318979	M	W	I	L	G	W	A	L	G	G	L	K	R	G	K	G	T	G	W
E1	ATGACTAACGAACGCACTGGCGTCGGCTGGGCCAAACGCGGGAAGGGAACATAAACAACAAGCGACAGAACCCCACC	MTNERTGVGWAKRGKGT*	CCACGACGGGATCGG	mix2-2263-1_27	0.248714	0.264151	0.132075	0.150943	0.0188679	0.0188679	0	0.0566038	0	-0.272727	-0.0454545	-0.0909091	0	0	-0.0265866	-0.0454545	0	-0.409091	5.21052	3.44091	0.264151	1	3.57837	3.25306	1.45612	0.00279802	M	T	N	E	R	T	G	V	G	W	A	K	R	G	K	G	T	-	M
A1	ATGAGCAACAACCACGAGAAGCCGTGTCCCTTCAAACGCGGGAAGGGAACATAAACAACAAGCGACAGAACCCCACC	MSNNHEKPCPFKRGKGT*	TAGGATCCAACATAA	mix2-2263-1_27	0.0238994	0.0421384	0.264151	0.0188679	0.0377358	0.0377358	-0.0433962	0	-0.0333333	-0.0666667	0	-0.0333333	0	-0.0666667	-0.0333333	-0.0666667	0	-0.1	5.21052	2.55611	0.264151	2	4.87959	2.60245	1.06782	0.00307184	M	S	N	N	H	E	K	P	C	P	F	K	R	G	K	G	T	M	S
A2	ATGGCATATTTCGTATCTCAATAGTTAGACCGAAACGCGGGAAGGGAACATAACCAGAAAGCAAAAGCAGGAAGCC	MAYFVSQ*	GGAGCGGCCAAGCAG	mix2-2263-1_27	-0.00852046	0.0179965	-0.213489	-0.0117057	0.264134	0.0144928	0	-0.0224558											13.567	7.57	0.264134	4	14.8014	8.13265	0.916602	0.00572207	M	A	Y	F	V	S	Q											Y	F
E1	ATGGCAGTGAGATGCCCCCTTGGGCTCAAACCGAAACGCGGGAAGGGAACATAAACAACAAGCGACAGAACCCCACC	MAVRCPLGLKPKRGKGT*	TTAACTCAGCTCATT	mix2-2263-1_27	0.151148	0.0204082	0.264031	0.0612245	0.223214	-0.0108418	0	-0.0625	-0.0108418	0	-0.03125	-0.104592	0	-0.09375	-0.09375	-0.15625	0	-0.15625	4.81728	3.63753	0.264031	2	5.2049	4.71694	0.925527	0.00305759	M	A	V	R	C	P	L	G	L	K	P	K	R	G	K	G	T	M	A
E1	ATGGGCCCCCCATCCGCAGGCAGTTCTCGTGGTAAACGCGGGAAGGGAACATAAACAACAAGCGACAGAACCCCACC	MGPPSAGSSRGKRGKGT*	AGGGAAATTATTTAT	mix2-2263-1_27	0.0469196	0.0201958	-0.00540596	0.26377	-0.177683	-0.0394737	0	-0.0394737	0	0	-0.0394737	0.0155039	0	-0.00540596	0	0	-0.0394737	0	12.6822	8.74975	0.26377	3	12.3616	9.10857	1.02593	0.0053038	M	G	P	P	S	A	G	S	S	R	G	K	R	G	K	G	T	G	P
A2	ATGTTAATTGTCAGAAGTTTCAAACCGCCCACCAAACGCGGGAAGGGAACATAACCAGAAAGCAAAAGCAGGAAGCC	MLIVRSFKPPTKRGKGT*	GATAAAGCGAGACAT	mix2-2263-1_27	0.369478	0.0764706	0.263744	0.00784314	0.0340733	0.00147984	-0.00332963	-0.0338143	-0.0187199	-0.0413615	-0.582945	-0.0243063	-0.0129856	-0.0113208	-0.0018128	0	-0.0113208	-0.0111728	50.139	28.0188	0.263744	2	43.1031	40.0127	1.16324	0.0116827	M	L	I	V	R	S	F	K	P	P	T	K	R	G	K	G	T	M	L
E2	ATGGTCGCAGTCGGCGGGGTTCGTGCCTAGTATAAACGCGGGAAGGGAACATACCAGAAAGCAAAAGCAGGAAGCC	MVAVGGVRA*	TGGTTCAAGTCGGGT	mix2-2263-1_27	-0.104396	0.00915751	0.172161	0.021978	0.0384615	0.263736	-0.120879	-0.108059	0.010989	-0.203297									8.94637	6.48858	0.263736	5	6.83143	4.39163	1.30959	0.00399371	M	V	A	V	G	G	V	R	A									V	G
E1	ATGATTCTTACGTCGGGTACACCCTAAGGGACGAAACGCGGGAAGAGAACATAAACAACAAGCGACAGAACCCCACC	MILTSGTP*	CCCTCAGTTCTCCGC	mix2-2263-1_27	0.20023	0.136406	0.263594	0.0198157	-0.0578341	-0.134793	-0.0534562	-0.0186636	-0.220507										12.1907	8.3565	0.263594	2	11.3857	9.59653	1.0707	0.00510951	M	I	L	T	S	G	T	P										M	I
E1	ATGTCAAATCCTCGACGGAGCAGCGGTCTTGGGAAACGCGGGAAGGGAACATAAACAACAAGCGACAGAACCCCACC	MSNPRRSSGLGKRGKGT*	TTAATTCATTAATAT	mix2-2263-1_27	0.312317	0.263196	-0.0117302	0.0227273	0.0227273	-0.0740469	0	-0.0322581	-0.0322581	-0.0645161	-0.0322581	0	-0.148094	0	-0.0322581	-0.0645161	0	-0.129032	4.32572	2.55611	0.263196	1	5.04225	4.55429	0.857895	0.00292269	M	S	N	P	R	R	S	S	G	L	G	K	R	G	K	G	T	-	M
A1	ATGAAAGTAAATCACAGACAACCGTCGGTGGCCAAACGCGGGAAGGGAACATAAACAACAAGCGACAGAACCCCACC	MKVNHRQPSVAKRGKGT*	CGTTAGGTAGTAAAT	mix2-2263-1_27	0.186603	0	0.105263	0.0933014	0.263158	0.00717703	-0.0454545	0	-0.0454545	0	0	0	0	-0.0191388	-0.318182	0	0	-0.136364	3.73585	2.35948	0.263158	4	3.57837	2.60245	1.04401	0.00252184	M	K	V	N	H	R	Q	P	S	V	A	K	R	G	K	G	T	V	N
E1	ATGTCTGAAAAGGCAATCCGTACGTGCGGGTTGAAACGCGGGAAGGGAACATAAACAACAAGCGACAGAACCCCACC	MSEKAIRTCGLKRGKGT*	TTGCCTTAGATGAAT	mix2-2263-1_27	0.104288	0.0263158	0	0.0419103	-0.0107212	0.263158	0.0419103	0	-0.037037	-0.037037	-0.037037	-0.0594542	0	0	0	-0.037037	0	-0.259259	3.73585	2.65442	0.263158	5	4.39163	3.57837	0.850674	0.00268221	M	S	E	K	A	I	R	T	C	G	L	K	R	G	K	G	T	K	A
E1	ATGGACCCGTTATGCCACAGCGTCTCGTTACCCAAACGCGGGAAGGGAACATAAACAACAAGCGACAGAACCCCACC	MDPLCHSVSLPKRGKGT*	CTGTTCGATCGCCTC	mix2-2263-1_27	-0.0263158	0.0657895	0.0263158	0.263158	0.0789474	-0.0263158	0	0.0131579	-0.0263158	0	-0.0526316	-0.0526316	-0.0526316	0.0131579	-0.105263	0	-0.0263158	-0.105263	7.47169	4.81728	0.263158	3	6.18082	3.90367	1.20885	0.00366261	M	D	P	L	C	H	S	V	S	L	P	K	R	G	K	G	T	D	P
A1	ATGTCTGAGAAGGGTTTACATAAGGGCGGCGAGAAACGCGGGAAGGGAACATAAACAACAAGCGACAGAACCCCACC	MSEKGLHKGGEKRGKGT*	CCAGTCCGGCGAGCT	mix2-2263-1_27	0.416667	0.262681	0.0217391	0.0869565	0	-0.125	0.00181159	-0.125	-0.0416667	0.00181159	0	-0.0416667	-0.0416667	-0.0416667	0	0	0	-0.375	4.52234	2.26117	0.262681	1	3.90367	3.57837	1.15848	0.00273706	M	S	E	K	G	L	H	K	G	G	E	K	R	G	K	G	T	-	M
E1	ATGGCAATGTGAGGGCAGTCCTATCGGGACCAAAACGCGGGAAGGGAACATAAACAACAAGCGACAGAACCCCACC	MAM*	AATCCGCATAATTAT	mix2-2263-1_27	0.0532633	-0.0540135	-0.0915229	0.262566															4.22741	3.04766	0.262566	3	5.04225	3.74102	0.838397	0.00289558	M	A	M															A	M
A1	ATGTGGAAACCTAAGCGAGAATTCCACCCGCGCAAACGCGGGAAGGGAACATAAACAACAAGCGACAGAACCCCACC	MWKPKREFHPRKRGKGT*	CGCCACACCGGCGCG	mix2-2263-1_27	0.074401	0.0491803	0.147541	0.262295	0.0163934	0	-0.0220681	0	0	0	-0.0989912	-0.00567465	-0.0769231	0	0	0	0	-0.346154	5.99702	3.24429	0.262295	3	4.22898	2.60245	1.41808	0.00304795	M	W	K	P	K	R	E	F	H	P	R	K	R	G	K	G	T	W	K
E2	ATGATTCAGAACACGAGGTGAAGGCGACGCCCAAAACGCGGGAAGGGAACATAACCAGAAAGCAAAAGCAGGAAGCC	MIQNTR*	CGGTCTTTACATTGT	mix2-2263-1_27	0.0555556	0.261905	0.164021	-0.0873016	0.0185185	-0.140212	-0.111111												4.12909	3.44091	0.261905	1	4.39163	3.90367	0.940218	0.00275108	M	I	Q	N	T	R												-	M
E2	ATGGGACGTTCTGCCTGCGGGGCATGCCACGGGAAACGCGGGAAGGGAACATAACCAGAAAGCAAAAGCAGGAAGCC	MGRSACGACHGKRGKGT*	CAGGGGGGTGGCCCG	mix2-2263-1_27	0.179654	0.261905	0.0714286	0.0497835	0.0238095	-0.177489	-0.181818	-0.0909091	-0.0454545	-0.0454545	0	-0.0454545	0	0	0	0	0	0	4.12909	2.26117	0.261905	1	3.57837	2.60245	1.1539	0.0025866	M	G	R	S	A	C	G	A	C	H	G	K	R	G	K	G	T	-	M
E2	ATGCTCTAGGTCCGCCCCCGCCCACGACCCCGTAAACGCGGGAAGGGAACATAACCAGAAAGCAAAAGCAGGAAGCC	ML*	TCGGGAGAAGCCCAG	mix2-2263-1_27	-0.309524	0.0952381	0.261905																6.19364	3.53922	0.261905	2	6.83143	1.78918	0.906639	0.00355039	M	L																M	L
E2	ATGAACTAATCACGGCAATAGCGGCCATCGTCCAAACGCGGGAAGGGAACATAACCAGAAAGCAAAAGCAGGAAGCC	MN*	CACGCCCAAAAGGGG	mix2-2263-1_27	-0.333333	0.142857	0.261905																4.12909	2.94935	0.261905	2	3.41571	1.30122	1.20885	0.00255063	M	N																M	N
E1	ATGCGGTCGAGTCTCGAACCCGAACCACTGTCCAAACGCGGGAAGGGAACATAAACAACAAGCGACAGAACCCCACC	MRSSLEPEPLSKRGKGT*	ATCGTAGCTACTCTC	mix2-2263-1_27	0.22619	0.142857	0.261905	-0.0309524	0	-0.2	0	-0.1	0	0	0	0	-0.05	0	0	0	0	-0.15	4.12909	2.16286	0.261905	2	3.25306	2.11449	1.26929	0.00251345	M	R	S	S	L	E	P	E	P	L	S	K	R	G	K	G	T	M	R
E2	ATGGAACCCGACCCCCGCCGTCTCGTGACGCCTAAACGCGGGAAGGGAACATAACCAGAAAGCAAAAGCAGGAAGCC	MEPDPRRLVTPKRGKGT*	GGCCGACGAGCGTCG	mix2-2263-1_27	0.0740741	0	0.0449735	0.261905	-0.0687831	-0.124339	0	0	0.010582	-0.037037	0	-0.111111	0	0	0.0238095	0	0	-0.0740741	4.12909	2.75273	0.261905	3	4.39163	3.25306	0.940218	0.00275108	M	E	P	D	P	R	R	L	V	T	P	K	R	G	K	G	T	E	P
E1	ATGTCGTCATGCCCCACGCCCCTAACACACAACAAACGCGGGAAGGGAACATAAACAACAAGCGACAGAACCCCACC	MSSCPTPLTHNKRGKGT*	TGAGCCCCTCCGCGA	mix2-2263-1_27	0.011624	-0.00890888	0.0122179	0.261836	0.0383506	0.0302053	-0.0893433	-0.0291023	0	-0.0120482	-0.0240964	-0.0240964	-0.0240964	-0.0240964	-0.0120482	0	0	-0.108434	13.9603	9.73286	0.261836	3	13.5002	9.59653	1.03408	0.00556497	M	S	S	C	P	T	P	L	T	H	N	K	R	G	K	G	T	S	S
E1	ATGATCAGAGATCTCCCCAACTATGGTCCAATGAAACGCGGGAAGGGAACATAAACAACAAGCGACAGAACCCCACC	MIRDLPNYGPMKRGKGT*	TTATACATCACCAC	mix2-2263-1_27	0.00512821	0.0769231	0.241026	0.123077	0.261538	0.0153846	0	-0.0179487	0	-0.0179487	-0.0333333	-0.2	-0.0666667	0	-0.0333333	-0.0666667	-0.0333333	-0.220513	6.39026	5.50546	0.261538	4	4.87959	4.06633	1.30959	0.00323419	M	I	R	D	L	P	N	Y	G	P	M	K	R	G	K	G	T	R	D
E2	ATGGCTCGAGTCCGGTGTGCCGAGAGGCGGGGCAAACGCGAGAAGGGAACATAACCAGAAAGCAAAAGCAGGAAGCC	MARVRCAERRGKREKGT*	GGTGCGCAGGCGGGT	mix2-2263-1_27	0.0692308	0.0666667	0.233333	0.261538	0	0.0282051	0.0166667	-0.0987179	-0.423077	0	-0.0769231	0	-0.0384615	0	0	0	0	-0.0384615	5.89871	4.12909	0.261538	3	4.22898	3.25306	1.39483	0.00302407	M	A	R	V	R	C	A	E	R	R	G	K	R	E	K	G	T	A	R
E2	ATGCCCGAGCTCGTACTCGCGACGTACCGTACCAAACGCGGGAAGGGAACATAACCAGAAAGCAAAAGCAGGAAGCC	MPELVLATYRTKRGKGT*	GGGTGGCGGGGCGGG	mix2-2263-1_27	0.198718	0.0668016	0.261471	0.100202	-0.1083	0.0421727	-0.0890688	-0.0384615	-0.173077	-0.0769231	-0.0192308	-0.0384615	-0.0769231	0	-0.0384615	0	0	0.00877193	11.2075	7.47169	0.261471	2	8.45796	7.15673	1.32509	0.00451869	M	P	E	L	V	L	A	T	Y	R	T	K	R	G	K	G	T	M	P
A1	ATGACGCGAGGTCAGACCGAACGGGGGGCCCGCAAACGCGGGAAGGGAACATAAACAACAAGCGACAGAACCCCACC	MTRGQTERGARKRGKGT*	AACAGCCACGCTGCA	mix2-2263-1_27	0.0754717	0.0566038	-0.0148248	0.261456	0.0377358	0.0397574	0.0943396	-0.0357143	-0.0168464	0	-0.0714286	-0.0357143	-0.266846	0	0	0.0188679	0	-0.0714286	5.21052	4.81728	0.261456	3	4.55429	4.22898	1.14409	0.002978	M	T	R	G	Q	T	E	R	G	A	R	K	R	G	K	G	T	T	R
A1	ATGGTAGATTCATCTTATCACAACCCCCCCGCTAAACGCGGGAAGGGAACATAAACAACAAGCGACAGAACCCCACC	MVDSSYHNPPAKRGKGT*	TTTGTCATTCTCTTT	mix2-2263-1_27	0.239365	0.261218	0.0269522	0.00699301	-0.0115093	-0.0157343	-0.0199592	-0.0413753	-0.025641	-0.0769231	-0.115385	-0.0214161	-0.00713869	0	-0.0384615	0	0	-0.141026	17.3029	8.84806	0.261218	1	12.6869	9.27122	1.36383	0.00581269	M	V	D	S	S	Y	H	N	P	P	A	K	R	G	K	G	T	-	M
E1	ATGATAGCGCAGTCCTCAACGCCGCCTCGCCCGAAACGCGGGAAGGGAACATAAACAACAAGCGACAGAACCCCACC	MIAQSSTPPRPKRGKGT*	CTTTTTCTCAGTGG	mix2-2263-1_27	0.391304	0.26087	0.0869565	0.0434783	0.0434783	-0.0308924	0.0652174	-0.00915332	-0.0617849	-0.105263	0	0	-0.105263	0	0	0	0	-0.578947	4.52234	2.75273	0.26087	1	3.09041	3.09041	1.46335	0.00253359	M	I	A	Q	S	S	T	P	P	R	P	K	R	G	K	G	T	-	M
A1	ATGATGGGATCGAAACGACCAAAACAGCGCAGCAAACGCGGGAAGGGAACATAAACAACAAGCGACAGAACCCCACC	MMGSKRPKQRSKRGKGT*	ATGTTAGTAAA	mix2-2263-1_27	-0.201449	0.0217391	0.0217391	-0.0130435	0.26087	0.0217391	0	0.0217391	-0.0333333	0	0	0	0	0	0	0	-0.0333333	0	4.52234	1.96624	0.26087	4	4.87959	0.813265	0.926787	0.00290704	M	M	G	S	K	R	P	K	Q	R	S	K	R	G	K	G	T	G	S
E1	ATGGTAGCGGCCGACAGCCCGTCTGCATTTGCGAAACGCGGGAAGGGAACATAAACAACAAGCGACAGAACCCCACC	MVAADSPSAFAKRGKGT*	AAGTGAATACAATTT	mix2-2263-1_27	0.0573099	-0.00116959	0	-0.00350877	0.166082	0.260819	-0.0128655	-0.0444444	0	0	0	-0.0888889	-0.0444444	0	-0.0444444	0	0	-0.244444	9.33962	5.89871	0.260819	5	7.31939	5.04225	1.27601	0.00408498	M	V	A	A	D	S	P	S	A	F	A	K	R	G	K	G	T	A	D
E1	ATGTCGCGACGCTGGGTTCTGATATCAGCCCCGAAACGCGGGAAGGGAACATAAACAACAAGCGACAGAACCCCACC	MSRRWVLISAPKRGKGT*	CACGATGCCGCGGGG	mix2-2263-1_27	-0.0731752	0.26071	0.0680272	0.0211436	9.1928e-05	9.1928e-05	-0.0135135	-0.0607648	-0.0337378	-0.0135135	0	-0.0135135	-0.0472513	0	0	0	0	-0.0405405	14.4518	11.994	0.26071	1	12.0363	8.45796	1.20068	0.00540891	M	S	R	R	W	V	L	I	S	A	P	K	R	G	K	G	T	-	M
E1	ATGTTCCTATCCCTGCAGCCAACAGTCCTCCACAAACGCGGGAAGGGAACATAAACAACAAGCGACAGAACCCCACC	MFLSLQPTVLHKRGKGT*	CGGGGGGGGGAGATG	mix2-2263-1_27	0.0425624	0.0366492	-0.160702	-0.0326455	-0.0065291	-0.0182938	-0.0352941	0.260487	0.0052356	0.0104712	-0.0065291	0	-0.0117647	0.0052356	0	-0.0705882	0.0052356	0	18.7775	8.25819	0.260487	7	13.8255	6.34347	1.35818	0.0060966	M	F	L	S	L	Q	P	T	V	L	H	K	R	G	K	G	T	Q	P
E1	ATGCGACCTCGTTACCCGATCGGCCCCCCTCCGAAACGCGGGAAGGGAACATAAACAACAAGCGACAGAACCCCACC	MRPRYPIGPPPKRGKGT*	CAAGGTCCACAATTG	mix2-2263-1_27	0.20614	-0.0175439	0.260417	0.0169956	0.00328947	0.0625	0.09375	0.00328947	-0.0175439	-0.11239	-0.438596	-0.0701754	-0.0350877	0	0	0	0.0137061	0	9.43793	5.21052	0.260417	2	9.27122	7.31939	1.01798	0.00439332	M	R	P	R	Y	P	I	G	P	P	P	K	R	G	K	G	T	M	R
E1	ATGTCACCGTGCCGGCGGTTCTGCCCCCGCGGAAAACGCGGGAAGGGAACATAAACAACAAGCGACAGAACCCCACC	MSPCRRFCPRGKRGKGT*	GTGCCGCGGACCTGC	mix2-2263-1_27	0.265082	0.0308159	0.260368	0.0276817	-0.0413219	0.00659445	0	0.0138408	-0.0472644	-0.0545108	-0.0876084	-0.188406	-0.0472644	-0.0182789	-0.0545108	0	-0.0217391	-0.0362319	28.4121	13.4687	0.260368	2	22.4461	16.428	1.26579	0.00798711	M	S	P	C	R	R	F	C	P	R	G	K	R	G	K	G	T	M	S
E1	ATGAGTAACGCGGCCTATCACCCTCGGGCCGACAAACGCGGGAAGGGAACATAAACAACAAGCGACAGAACCCCACC	MSNAAYHPRADKRGKGT*	CATCTATCGTCCAAC	mix2-2263-1_27	0.0970588	0.260294	-0.163235	0.0294118	-0.0102941	-0.0602941	0.117647	-0.025	0	0	-0.05	0.0294118	0	0	-0.025	-0.125	0	-0.05	6.6852	5.70208	0.260294	1	6.50612	6.01816	1.02752	0.00355797	M	S	N	A	A	Y	H	P	R	A	D	K	R	G	K	G	T	-	M
E2	ATGAGCATCTGAAGGTGGCGCGGTATCCCGCGCAAACGCGGGAAGGGAACATAACCAGAAAGCAAAAGCAGGAAGCC	MSI*	TGGCCCGAGGGCACG	mix2-2263-1_27	-0.104682	-0.00792317	-0.0172869	0.260264															8.3565	5.30883	0.260264	3	7.97	4.22898	1.04849	0.00404443	M	S	I															S	I
E1	ATGGGTCCATTCAGACGCCTTACCCCACCACCAAAACGCGGGAAGGGAACATAAACAACAAGCGACAGAACCCCACC	MGPFRRLTPPPKRGKGT*	ATTTTACACAGGTAC	mix2-2263-1_27	0.212454	0.128205	0.260073	0.025641	0.131868	0.025641	-0.0952381	0	-0.021978	0	-0.380952	-0.142857	0	0	0	0	0	-0.142857	3.83416	2.65442	0.260073	2	3.41571	3.09041	1.12251	0.00247692	M	G	P	F	R	R	L	T	P	P	P	K	R	G	K	G	T	M	G
A1	ATGATTTATCGCCCCTTTTCTTCTAACACCGCCAAACGCGGGAAGGGAACATAAACAACAAGCGACAGAACCCCACC	MIYRPFSSNTAKRGKGT*	GAACAAGCCATCGTT	mix2-2263-1_27	0.149206	0.259921	0.015873	-0.025	-0.025	-0.025	-0.05	0	0	0	-0.075	-0.175	0	0	-0.025	0	-0.025	0	6.19364	4.03078	0.259921	1	6.50612	5.2049	0.951971	0.00347212	M	I	Y	R	P	F	S	S	N	T	A	K	R	G	K	G	T	-	M
E1	ATGCGCCCTGTTGTCAGCCCCATCGGGCGTCGAAAACGCGGGAAGGGAACATAAACAACAAGCGACAGAACCCCACC	MRPVVSPIGRRKRGKGT*	GTCCCATAGATTGGT	mix2-2263-1_27	0.065839	0.0112986	0.259869	0.17213	-0.0111592	0.00753243	-0.020505	-0.0708606	-0.0298507	-0.0802064	0	-0.124983	0	-0.0746269	0	-0.0298507	0	-0.0746269	10.5194	7.47169	0.259869	2	10.8978	8.45796	0.965277	0.00475547	M	R	P	V	V	S	P	I	G	R	R	K	R	G	K	G	T	M	R
E2	ATGGAGAGCCCCTCGCCATAGCCGGTCGGACCGAAACGCGGGAAGGGAACATAACCAGAAAGCAAAAGCAGGAAGCC	MESPSP*	ACCGCGCGACGAAGC	mix2-2263-1_27	0.289474	0.259868	-0.0427632	-0.157895	-0.126645	0.03125	-0.0740132												3.14598	1.57299	0.259868	1	3.09041	2.4398	1.01798	0.00226268	M	E	S	P	S	P												-	M
E2	ATGTTAGGAATGCGGCGCCCGGTTCGTTCTCCGAAACGCGGGAAGGGAACATAACCAGAAAGCAAAAGCAGGAAGCC	MLGMRRPVRSPKRGKGT*	CCGGGGGTGGGCCCG	mix2-2263-1_27	0.158442	0.0909091	0.0519481	0.25974	-0.0285714	0.0805195	0.025974	-0.103896	-0.0441558	0.0103896	-0.0441558	-0.171429	0	-0.0285714	0	0	-0.171429	-0.0857143	7.57	5.50546	0.25974	3	5.69286	5.04225	1.32974	0.00354055	M	L	G	M	R	R	P	V	R	S	P	K	R	G	K	G	T	L	G
E1	ATGAGGGAGGAGGCGGCGCCTTGTTGTAGGCGGAAACGCGGGAAGGGAACATAAACAACAAGCGACAGAACCCCACC	MREEAAPCCRRKRGKGT*	GGAAGTGACCCATTC	mix2-2263-1_27	0.121429	0.0452381	0.259524	-0.111905	-0.0238095	0	-0.0309524	-0.00714286	-0.047619	-0.047619	0	0	0.00952381	-0.0714286	0	0	0	-0.0952381	5.89871	3.63753	0.259524	2	6.83143	5.04225	0.863466	0.00346682	M	R	E	E	A	A	P	C	C	R	R	K	R	G	K	G	T	M	R
E2	ATGTATTCTCGGTTTGACGCCCCACCCGACCGGAAACGCGGGAAGGGAACATAACCAGAAAGCAAAAGCAGGAAGCC	MYSRFDAPPDRKRGKGT*	CGTGCAGGGGCGAGG	mix2-2263-1_27	0.388889	-0.0333333	0.0555556	0.259259	-0.111111	-0.0148148	0	-0.0111111	-0.3	-0.2	0	-0.0333333	0	0	0	0	0	0	5.30883	2.35948	0.259259	3	4.87959	4.06633	1.08797	0.00303197	M	Y	S	R	F	D	A	P	P	D	R	K	R	G	K	G	T	Y	S
E1	ATGCCGCTGCGGTCGCTGCTCCCCAAGTCCGTCAAACGCGGGAAGGGAACATAAACAACAAGCGACAGAACCCCACC	MPLRSLLPKSVKRGKGT*	GCAGAGGGGTGGCGG	mix2-2263-1_27	0.0458937	0.0185185	0	0.259259	0.0305958	-0.0869565	0	0.0185185	0	0.0185185	0	-0.0869565	-0.130435	-0.0434783	-0.0434783	0	0	0	5.30883	2.06455	0.259259	3	3.74102	1.62653	1.41909	0.0027989	M	P	L	R	S	L	L	P	K	S	V	K	R	G	K	G	T	P	L
A2	ATGGGTAGAAAATGGAAGAGGGGCCGTTCATAAAACGCGGGAAGGGAACATAACCAGAAAGCAAAAGCAGGAAGCC	MGRKWKRGRS*	GCCGGTGGCGCGCGA	mix2-2263-1_27	0.103865	-0.0434783	-0.031401	-0.13124	0.259259	-0.0442834	0.0305958	-0.00644122	-0.0869565	-0.0499195	0								5.30883	3.83416	0.259259	4	3.74102	3.09041	1.41909	0.0027989	M	G	R	K	W	K	R	G	R	S								R	K
E1	ATGCTGCCAGTCTAGGATCGCCGGGCGGGCCGGAAACGCGGGAAGGGAACATAAACAACAAGCGACAGAACCCCACC	MLPV*	CTATATACTCTACAA	mix2-2263-1_27	-0.048734	-0.0891986	-0.0250407	0.0197909	0.258955														17.2046	13.4687	0.258955	4	20.0063	14.4761	0.859956	0.00659781	M	L	P	V														P	V
E1	ATGACGCGAGTCACAAATCCCTGTACACCGGCCAAACGCGGGAAGGGAACATAAACAACAAGCGACAGAACCCCACC	MTRVTNPCTPAKRGKGT*	ACGACACCAAATCTG	mix2-2263-1_27	0.0178571	0.258929	0.14881	0.125	0.151786	0.0535714	-0.0119048	-0.0625	-0.166667	-0.0625	-0.0416667	-0.0952381	0	-0.0208333	0	-0.0208333	0.0178571	-0.270833	11.0109	10.8143	0.258929	1	7.80735	7.64469	1.41033	0.004345	M	T	R	V	T	N	P	C	T	P	A	K	R	G	K	G	T	-	M
E2	ATGGCGCCGTGCCCCGAAGCTTGTCCCCGCCACAAACGCGGGAAGGGAACATAACCAGAAAGCAAAAGCAGGAAGCC	MAPCPEACPRHKRGKGT*	CCGGCACCCGAAGAC	mix2-2263-1_27	0.070913	0.0398443	0.0382166	0.25874	0.00636943	-0.0459306	-0.00311394	-0.0158528	-0.0444444	-0.0222222	-0.0825195	-0.0666667	-0.0555556	-0.0111111	0	-0.0111111	0	-0.0333333	15.4349	10.2244	0.25874	3	14.6388	10.4098	1.05439	0.0058078	M	A	P	C	P	E	A	C	P	R	H	K	R	G	K	G	T	A	P
E1	ATGGTTTACGGATGGAACCCGTCATGCCCTCACAAACGCGGGAAGGGAACATAAACAACAAGCGACAGAACCCCACC	MVYGWNPSCPHKRGKGT*	CCGACGAGGGACTGG	mix2-2263-1_27	0.133142	0.0584291	0.0689655	0.0172414	0.258621	0	0.0172414	0.106322	0.00670498	0	-0.0555556	-0.111111	0	-0.0277778	0	-0.0277778	0	-0.388889	5.70208	3.83416	0.258621	4	5.85551	4.39163	0.973798	0.00326461	M	V	Y	G	W	N	P	S	C	P	H	K	R	G	K	G	T	Y	G
E2	ATGGTCCGTCGGCTCGTCCCCCTAGCGTCGCGCAAACGCGGGAAGGGAACATAACCAGAAAGCAAAAGCAGGAAGCC	MVRRLVPLASRKRGKGT*	CCGTGAGGCGTGAAA	mix2-2263-1_27	-0.0742706	0.12069	0	0.241379	0.258621	0.0172414	0.0344828	-0.0384615	-0.0384615	-0.115385	-0.0384615	-0.0384615	-0.0384615	0	-0.0384615	0	0	-0.213528	5.70208	3.93247	0.258621	4	4.22898	2.4398	1.34834	0.00295997	M	V	R	R	L	V	P	L	A	S	R	K	R	G	K	G	T	R	R
E1	ATGACAAGAAGATCGATTGTATCAAGGTGGTAAAAACGCGGGAAGGGAACATAAACAACAAGCGACAGAACCCCACC	MTRRSIVSRW*	GAGGGATACGATCGG	mix2-2263-1_27	0.0269132	0.0620863	-0.00875226	0.258246	-0.0603359	0.0066736	-0.0142771	-0.0340791	-0.0792079	-0.0990099	-0.0142771								17.7944	15.7299	0.258246	3	16.428	14.9641	1.08318	0.00626403	M	T	R	R	S	I	V	S	R	W								T	R
E1	ATGGCACCTTGCGGGGAGCTCCCCCGCCGATCGAAACGCGGGAAGGGAACATAAACAACAAGCGACAGAACCCCACC	MAPCGELPRRSKRGKGT*	AAGTACTAATCACCG	mix2-2263-1_27	-0.0398475	0.0135135	0.027027	0.258143	0.0554401	0.0135135	-0.0512821	0.002772	0	-0.025641	-0.0377685	-0.0377685	-0.0769231	-0.0512821	-0.025641	0	0.0135135	-0.0377685	7.27507	3.83416	0.258143	3	6.34347	3.09041	1.14686	0.00359206	M	A	P	C	G	E	L	P	R	R	S	K	R	G	K	G	T	A	P
E2	ATGGCCCTTTACGACGTCATCCAGCCCTCGGAAAAACGCGGGAAGGGAACATAACCAGAAAGCAAAAGCAGGAAGCC	MALYDVIQPSEKRGKGT*	CGAGGCTCCGAAAGT	mix2-2263-1_27	0.108659	0.258065	0.0441426	0.0322581	-0.00848896	0.129032	0.0441426	-0.2309	-0.263158	0	-0.0203735	0	0.0322581	0	0	0	0.0322581	-0.0526316	3.04766	2.55611	0.258065	1	3.09041	2.60245	0.986169	0.0022256	M	A	L	Y	D	V	I	Q	P	S	E	K	R	G	K	G	T	-	M
E1	ATGGCGAAAAATGGTACCCTGTTGCCGACGGCGAAACGCGGGAAGGGAACATAAACAACAAGCGACAGAACCCCACC	MAKNGTLLPTAKRGKGT*	TGTCTTCATATTGTT	mix2-2263-1_27	0.121701	0.0967742	0.258065	0.225806	0.0645161	0.0322581	0.0322581	-0.0454545	-0.104106	0	-0.0909091	0	0	0	-0.0909091	0	0	-0.5	3.04766	2.26117	0.258065	2	3.57837	3.09041	0.851691	0.00232602	M	A	K	N	G	T	L	L	P	T	A	K	R	G	K	G	T	M	A
E2	ATGATTTGGGGGGCCTTGCCACACTGAACTCGGAAACGCGGGAAGGGAACATAACCAGAAAGCAAAAGCAGGAAGCC	MIWGALPH*	GGCAGCCCTCCCCAG	mix2-2263-1_27	0.0744417	0.00992556	0.0215054	0.0347395	0.258065	0.0669975	-0.0769231	-0.143093	-0.102564										9.14299	6.58689	0.258065	4	6.34347	5.04225	1.44132	0.00384671	M	I	W	G	A	L	P	H										W	G
A1	ATGATCAGACACCCCCCCCGCTAGACCACACCAAAACGCGGGAAGGGAACATAAACAACAAGCGACAGAACCCCACC	MIRHPPR*	CTCGGGGGACAATGG	mix2-2263-1_27	0.0396226	0.0137466	0.257951	0.00404313	0.0328841	-0.243127	-0.0619946	-0.00485175											10.421	6.88182	0.257951	2	11.3857	7.80735	0.915274	0.00476953	M	I	R	H	P	P	R											M	I
E1	ATGAGCGAGTTCGACATCCCGGAGCCCCCGGCTAAACGCGGGAAGGGAACATAAACAACAAGCGACAGAACCCCACC	MSEFDIPEPPAKRGKGT*	GATCTTCATGATTCT	mix2-2263-1_27	0	0.0630798	0.0445269	0.159555	0.257885	0.0222635	0.0556586	-0.328386	-0.0408163	-0.116883	0.00556586	-0.0408163	-0.0204082	-0.0204082	0	0	0	-0.0204082	7.57	7.57	0.257885	4	7.97	7.80735	0.949812	0.00388997	M	S	E	F	D	I	P	E	P	P	A	K	R	G	K	G	T	E	F
A1	ATGTTTTAATCCGCTTAACTAATCGCCCCCCTGAAACGCGGGAAGGGAACATAAACAACAAGCGACAGAACCCCACC	MF*	GAGGCCGGCCGCACA	mix2-2263-1_27	-0.359347	0.103448	0.257713																2.85104	1.47468	0.257713	2	3.09041	0.487959	0.922545	0.00217839	M	F																M	F
E1	ATGACTGGTCGGCTCACTACGACAGCTGCCCGGAAACGCGGGAAGGGAACATAAACAACAAGCGACAGAACCCCACC	MTGRLTTTAARKRGKGT*	TTTGCCTAGGAATAT	mix2-2263-1_27	0.0793651	0.174603	0.257143	0.101587	0.174603	0.0952381	0	-0.0571429	0	-0.2	-0.0571429	-0.0285714	-0.0571429	-0.0857143	-0.0126984	-0.114286	-0.0571429	-0.155556	6.19364	5.70208	0.257143	2	5.69286	5.36755	1.08797	0.00329967	M	T	G	R	L	T	T	T	A	A	R	K	R	G	K	G	T	M	T
E2	ATGATCCAGAACAGCAGTTGCCCATAAACTAAAACGCGGGAAGGGAACATAACCAGAAAGCAAAAGCAGGAAGCC	MIQNSSCP*	TGGGCGGGCCGCGGG	mix2-2263-1_27	0.257143	0.0571429	0.257143	0.0571429	0.234286	-0.331429	-0.16	0	-0.251429										3.44091	2.55611	0.257143	2	4.06633	4.06633	0.846196	0.00249826	M	I	Q	N	S	S	C	P										M	I
E1	ATGAAGACTTAGCGGTACGCTCGGGAACCCTTTAAAGCGGGAAGGGAACATAAACAACAAGCGACAGAACCCCACC	MKT*	CCCATTCATCAAAAG	mix2-2263-1_27	-0.0214067	0.257116	0.0588097	-0.188426															10.716	7.27507	0.257116	1	12.6869	8.45796	0.844647	0.00495294	M	K	T															-	M
E1	ATGGCTTTACTTCACGACCCCACGCTATGCCTCAAACGCGGGAAGGGAACATAAACAACAAGCGACAGAACCCCACC	MALLHDPTLCLKRGKGT*	GATAAGTTGCACTAC	mix2-2263-1_27	0.233733	0.118457	0.0669866	0.257069	0.012761	0.0155159	0.0412512	-0.035084	-0.148387	-0.00369679	-0.0332	-0.129974	-0.0101484	-0.0451613	-0.00645161	-0.0129032	-0.00645161	-0.291265	35.6872	23.1033	0.257069	3	25.2112	21.6329	1.41553	0.00874671	M	A	L	L	H	D	P	T	L	C	L	K	R	G	K	G	T	A	L
A1	ATGGGCGTTCGACAACGGTCAACTCCGCTCTCTAAACGCGGGAAGGGAACATAAACAACAAGCGACAGAACCCCACC	MGVRQRSTPLSKRGKGT*	AAGGTCGTAGTGGAT	mix2-2263-1_27	-0.127002	0.0144928	0.0724638	0.257056	-0.0209764	-0.0526316	-0.0263158	-0.0263158	-0.0263158	0.0144928	0	-0.0263158	-0.0526316	0	0	0	0	0	6.78351	3.53922	0.257056	3	6.18082	2.4398	1.09751	0.00347511	M	G	V	R	Q	R	S	T	P	L	S	K	R	G	K	G	T	G	V
E1	ATGGCGCCCCCCCTCAACAGTAGCCCCCCGTGAAACGCGGGAAGGGAACATAAACAACAAGCGACAGAACCCCACC	MAPPLNSSPP*	GTTAACATAGCCATC	mix2-2263-1_27	-0.195311	-0.0440684	-0.0327869	0.251366	0.257007	-0.0327869	0.0215054	-0.0491803	0	-0.0327869	-0.10453								9.14299	6.88182	0.257007	4	9.92184	5.5302	0.921502	0.00438314	M	A	P	P	L	N	S	S	P	P								P	P
E2	ATGCACCGGTGTCGCGCAAGCCCTCCCTTGGAGAAACGCGGGAAGGGAACATAACCAGAAAGCAAAAGCAGGAAGCC	MHRCRASPPLEKRGKGT*	CGAAGCCCCGGGTCG	mix2-2263-1_27	0.127178	0.256969	0.0862369	-0.011324	0.0487805	0.097561	0	-0.498258	-0.0714286	-0.0357143	0	0	0	0	0	0	0	0	4.03078	2.65442	0.256969	1	4.55429	3.57837	0.885052	0.00270922	M	H	R	C	R	A	S	P	P	L	E	K	R	G	K	G	T	-	M
E1	ATGGCCGCACCCGTCGCCCCCACGCCCGCCTACAAACGCGGGAAGGGAACATAAACAACAAGCGACAGAACCCCACC	MAAPVAPTPAYKRGKGT*	CCAACGCGGGCGATT	mix2-2263-1_27	-0.0724638	0.0625	0.00634058	0.0658213	0.111111	0.256944	0.00573671	-0.0661232	-0.0289855	0	-0.144928	-0.0724638	0	0	0	0.00694444	0	-0.115942	14.1569	9.43793	0.256944	5	11.2231	6.50612	1.26141	0.0051874	M	A	A	P	V	A	P	T	P	A	Y	K	R	G	K	G	T	P	V
E1	ATGAGAAGGGAGTGATATCGACCGCATCCCGAAACGCGGGAAGGGAACATAAACAACAAGCGACAGAACCCCACC	MRRE*	TAATATGCACCTGTC	mix2-2263-1_27	0	0.256863	0.0882353	-0.162745	-0.0352941														5.0139	5.0139	0.256863	1	4.87959	4.87959	1.02752	0.0029527	M	R	R	E														-	M
E1	ATGTCGTTATCGTGCCGTGGATTAGCGGGGGCCAAACGCGGGAAGGGAACATAAACAACAAGCGACAGAACCCCACC	MSLSCRGLAGAKRGKGT*	GTCGGAGAGCCACCG	mix2-2263-1_27	0.0804196	0.25641	0.216783	-0.104895	0	0	-0.0198135	-0.156177	0	0	-0.0454545	0	0	0	0	0	0	-0.227273	3.83416	2.65442	0.25641	1	3.57837	2.7651	1.07148	0.00247647	M	S	L	S	C	R	G	L	A	G	A	K	R	G	K	G	T	-	M
E1	ATGTTGAGGACGCGGCCGGCACTCCTATTGGTTAAACGCGGGAAGGGAACATAAACAACAAGCGACAGAACCCCACC	MLRTRPALLLVKRGKGT*	GAAGGGCGACCAGGC	mix2-2263-1_27	0.358974	0.128205	0.25641	-0.0310391	0.025641	-0.0269906	-0.0526316	-0.0526316	-0.34278	0	-0.0526316	-0.105263	0	0	0	0	0	-0.105263	3.83416	2.45779	0.25641	2	3.09041	3.09041	1.24066	0.00236956	M	L	R	T	R	P	A	L	L	L	V	K	R	G	K	G	T	M	L
E1	ATGCCCTACGGCCAAGTGCAAAGCTCGCGGTGTAAACGCGGGAAGGGAACATAAACAACAAGCGACAGAACCCCACC	MPYGQVQSSRCKRGKGT*	GCGCCGGGGAGGTGC	mix2-2263-1_27	0.294872	0.0769231	0.0512821	0.25641	0.102564	0	0.025641	-0.0416667	-0.25	-0.0416667	-0.0416667	-0.125	-0.125	0	0	-0.0833333	0	-0.099359	3.83416	2.06455	0.25641	3	3.90367	3.25306	0.982192	0.00254219	M	P	Y	G	Q	V	Q	S	S	R	C	K	R	G	K	G	T	P	Y
E1	ATGCTTAAGAGATATCTCGGGGGTGGGGCTTCCAAACGCGGGAAGGGAACATAAACAACAAGCGACAGAACCCCACC	MLKRYLGGGASKRGKGT*	AGTATTAATCATAGC	mix2-2263-1_27	0.257919	0.25641	0.141026	0.0128205	0.0769231	-0.00754148	0.0384615	0	-0.00377074	0	0	0	-0.0165913	-0.0588235	-0.0588235	0	-0.0588235	-0.604827	7.66832	4.81728	0.25641	1	5.5302	5.04225	1.38662	0.00347827	M	L	K	R	Y	L	G	G	G	A	S	K	R	G	K	G	T	-	M
A1	ATGAGACACAAACAAAGAATAACACGGGCACTAAAACGCGGGAAGGGAACATAAACAACAAGCGACAGAACCCCACC	MRHKQRITRALKRGKGT*	CCCGACCTAGTACTG	mix2-2263-1_27	0.145299	0.25641	0.100427	-0.0876068	0	0.0448718	-0.0598291	-0.0769231	0.0277778	0	0.017094	-0.0769231	0.0555556	0	0	-0.0769231	0	-0.269231	3.53922	2.75273	0.25641	1	4.22898	3.90367	0.836898	0.00254219	M	R	H	K	Q	R	I	T	R	A	L	K	R	G	K	G	T	-	M
E1	ATGCCGGAGCGACGCCAATCCCGCCCCACGGCCAAACGCGGGAAGGGACCATAAACAACAAGCGACAGAACCCCACC	MPERRQSRPTAKRGKGP*	CACTCGGACCTAAAC	mix2-2263-1_27	0.195682	-0.0283401	0.25641	0.0769231	-0.0526316	-0.0526316	0	-0.132254	0	0	-0.0526316	0	0	0	0	-0.105263	0	-0.0526316	3.83416	1.6713	0.25641	2	3.09041	1.78918	1.24066	0.00236956	M	P	E	R	R	Q	S	R	P	T	A	K	R	G	K	G	P	M	P
O2	ATGGAAACATGGACGGCTACTAGTACCCAGGAAACGCGGGAAGGAACATAACCAGAAAGCAAAAGCAGGAAGCC	METWTATSTQETREGT*	CGGGGTCCCGCTTGC	mix2-2263-1_27	0.041958	0.0128205	0.153846	0.25641	0.0512821	0.025641	0.0512821	-0.181818	0	0.0128205	0	-0.121212	-0.030303	-0.0909091	0	0	-0.181818		7.66832	4.32572	0.25641	3	5.36755	3.25306	1.42864	0.00344716	M	E	T	W	T	A	T	S	T	Q	E	T	R	E	G	T		E	T
E2	ATGTCCACCATGCAAGCCCAGTTAATCTACTCTAAACGCGGGAAGGGAACATAACCAGAAAGCAAAAGCAGGAAGCC	MSTMQAQLIYSKRGKGT*	AGTGAACTGTAAGCC	mix2-2263-1_27	0.0407925	0.0512821	0.0512821	0.25641	0.0769231	0.128205	0.025641	0.0512821	-0.0454545	0	-0.136364	-0.0454545	0	0	0	0	0	-0.227273	3.83416	2.45779	0.25641	3	3.57837	1.62653	1.07148	0.00247647	M	S	T	M	Q	A	Q	L	I	Y	S	K	R	G	K	G	T	S	T
E2	ATGCGGATCCGTTGGCCCGGTGCGAACGCTTGAACGCGGGAAGGGAACATAACCAGAAAGCAAAAGCAGGAAGCC	MRIRWPGANA*	CGAACGGACCGCCCC	mix2-2263-1_27	0.292261	0.0506802	0.0352522	0.256262	-0.0634124	-0.0722462	-0.112019	-0.0588504	-0.159091	-0.0608825	-0.0852273								26.9374	15.2383	0.256262	3	28.6269	24.5606	0.940981	0.00832373	M	R	I	R	W	P	G	A	N	A								R	I
A1	ATGTCGAAACGCCGCAGCCCCACCGAAGCGAAAAAACGCGGGAAGGGAACATAAACAACAAGCGACAGAACCCCACC	MSKRRSPTEAKKRGKGT*	GACGCGGAGGAGGGG	mix2-2263-1_27	0.0327586	0.05	0.256034	-0.0344828	0.05	0	0	-0.0344828	0	0	0	-0.103448	0	0	-0.0439655	0	-0.0344828	-0.0689655	3.93247	1.76961	0.256034	2	4.71694	1.95184	0.833691	0.00270784	M	S	K	R	R	S	P	T	E	A	K	K	R	G	K	G	T	M	S
E2	ATGACCCGAGTCCCACTGATGGGAAGGCTGGTGAAACGCGGGAAGGGAACATAACCAGAAAGCAAAAGCAGGAAGCC	MTRVPLMGRLVKRGKGT*	GGCAGACCGGGTCTC	mix2-2263-1_27	-0.002998	0.0709527	0.255829	0.0992672	-0.0536309	-0.0789474	-0.0789474	-0.0526316	-0.0399734	0	0	0	0.0126582	-0.0263158	-0.0263158	0	0	-0.0789474	7.76663	7.17676	0.255829	2	6.18082	5.69286	1.25657	0.00360235	M	T	R	V	P	L	M	G	R	L	V	K	R	G	K	G	T	M	T
E2	ATGCGGCCGTCCATCCCCGGGCACAGCTTCTCAAACGGGAAGGGAACATAACCAGAAAGCAAAAGCAGGAAGCC	MRPSIPGHSFSNGKGT*	AGGGGCAGCCGGGCA	mix2-2263-1_27	0.134884	-0.020155	0.0465116	-0.0534884	0.255814	-0.130233	-0.0333333	0	0	0	0	-0.0666667	-0.0333333	0	0	0	0		4.22741	1.96624	0.255814	4	4.87959	2.92776	0.866344	0.00279341	M	R	P	S	I	P	G	H	S	F	S	N	G	K	G	T		P	S
E2	ATGGAACGTTACAAATGAACCCTACTAACTCGGAAACGCGGGAAGGGAACATAACCAGAAAGCAAAAGCAGGAAGCC	MERYK*	TGGGGGCCTCCCCGG	mix2-2263-1_27	0.0957052	0.255567	-0.0649523	0.0304878	-0.0458643	-0.124602													9.04468	6.19364	0.255567	1	6.66878	5.2049	1.35627	0.0038547	M	E	R	Y	K													-	M
E2	ATGGGGGACACACGGTGGATCAAGAACTGGTGCAAACGCGGGAAGGGAACATAACCAGAAAGCAAAAGCAGGAAGCC	MGDTRWIKNWCKRGKGT*	CGATCGGGGGTAGGT	mix2-2263-1_27	-0.183609	0.0425532	0.0638298	0.0748621	-0.037037	0.0480693	0.0212766	0.255319	0.0212766	-0.0527975	0.0212766	-0.0157604	0	-0.037037	0	-0.037037	-0.148148	-0.037037	4.62065	3.24429	0.255319	7	4.39163	2.27714	1.05215	0.00277427	M	G	D	T	R	W	I	K	N	W	C	K	R	G	K	G	T	W	I
E1	ATGGGCACTGGGCAGAACACTGCTTGCGCGGACAAACGCGGGAAGGGAACATAAACAACAAGCGACAGAACCCCACC	MGTGQNTACADKRGKGT*	GTATAAACATGTATC	mix2-2263-1_27	0.203779	-0.0539811	0.0215924	0	0.255061	0	0.0512821	0.0512821	0	0.102564	0	-0.157895	0	0	0	-0.105263	0	-0.0526316	3.83416	2.85104	0.255061	4	3.09041	1.95184	1.24066	0.00235709	M	G	T	G	Q	N	T	A	C	A	D	K	R	G	K	G	T	T	G
E1	ATGCGACAACGGGCCCCTCCGATTGCCTGCTACAAACGCGGGAAGGGAACATAAACAACAAGCGACAGAACCCCACC	MRQRAPPIACYKRGKGT*	CGCTCCGGGTGGGAC	mix2-2263-1_27	0.363585	0.137255	0.254902	0.117647	0.0196078	-0.00896359	-0.560784	-0.314286	0	0	0	0	0.0196078	0	0	0	0	-0.0285714	5.0139	3.04766	0.254902	2	5.69286	5.5302	0.880735	0.00306933	M	R	Q	R	A	P	P	I	A	C	Y	K	R	G	K	G	T	M	R
E1	ATGCGTCGTCCGCACGTGCCCACTGGCCGCTTAAAACGCGGGAAGGGAACATAAACAACAAGCGACAGAACCCCACC	MRRPHVPTGRLKRGKGT*	GAGTGGAGGGGGAGG	mix2-2263-1_27	0.211765	0.117647	0.0784314	0.0588235	0.254902	0	-0.000784314	0	0	0	-0.04	-0.28	0	0.0196078	0.0196078	-0.12	0	-0.2	5.0139	2.94935	0.254902	4	4.06633	2.7651	1.23303	0.00277367	M	R	R	P	H	V	P	T	G	R	L	K	R	G	K	G	T	R	P
E1	ATGCCCGGCGCTTTTCTTACCCGCTCTCACTATAAACGCGGGAAGGGAACATAAACAACAAGCGACAGAACCCCACC	MPGAFLTRSHYKRGKGT*	CCCTGCGCAGCTAGG	mix2-2263-1_27	0.207996	0.25479	0	-0.00607959	0.0265291	-0.0582167	-0.0338983	-0.0508475	-0.101695	-0.0338983	-0.056927	-0.0338983	-0.0230287	-0.0338983	0.0108696	0	-0.0169492	-0.0338983	9.04468	3.63753	0.25479	1	9.59653	5.69286	0.942495	0.00428796	M	P	G	A	F	L	T	R	S	H	Y	K	R	G	K	G	T	-	M
O2	ATGATTCTGTGCTAGATCTTAGCATAAATACCGAAACGCGGGAAGGGAACATAACCAGAAAGCAAAAGCAGGAAGCC	MILC*	CCGGCGGACCGAGCG	mix2-2263-1_27	-0.0773312	-0.0134214	-0.0894175	-0.0331319	0.254761														21.0387	9.53624	0.254761	4	21.6329	7.64469	0.972535	0.00706041	M	I	L	C														L	C
E2	ATGGGAACTCCACTCGGACCGCCCCCTCGGACGAAACGCGGGAAGGGAACATAACCAGAAAGCAAAAGCAGGAAGCC	MGTPLGPPPRTKRGKGT*	CGAAACGATCGGGGG	mix2-2263-1_27	0.213434	0	0.0447792	0.0246914	0.0108809	0.254656	0.0154844	-0.101695	-0.389831	-0.0508475	-0.0169492	0.0123457	0	0	0	0	0	-0.0169492	7.96325	3.83416	0.254656	5	9.59653	6.66878	0.829805	0.00412453	M	G	T	P	L	G	P	P	P	R	T	K	R	G	K	G	T	P	L
E1	ATGAGCGCACCTAGAGTCGTTGATGTCCGCGCAAAACGCGGGAAGGGAACATAAACAACAAGCGACAGAACCCCACC	MSAPRVVDVRAKRGKGT*	ACAGAACGAGGGCGA	mix2-2263-1_27	0.124111	0.254545	0.2	0.0181818	0.0837945	0.0727273	0.0181818	-0.0940711	0	-0.0434783	-0.0869565	-0.0434783	0	-0.0252964	-0.0434783	-0.0869565	-0.0434783	-0.26087	5.40715	4.03078	0.254545	1	3.74102	3.09041	1.44537	0.00276324	M	S	A	P	R	V	V	D	V	R	A	K	R	G	K	G	T	-	M
E2	ATGCAGCCGGGGTGTCTTTGCTTTTCAGGCCGGAAACGCGGGAAGGGAACCTAACCAGAAAGCAAAAGCAGGAAGCC	MQPGCLCFSGRKRGKGT*	TTGCGACGCCCGGGG	mix2-2263-1_27	-0.0363636	0.243939	0.254545	-0.0424242	-0.0363636	0	0.00757576	-0.0939394	-0.0469697	-0.0545455	0.0227273	-0.109091	-0.0545455	0	0	0	-0.0181818	-0.0363636	12.9772	10.6177	0.254545	2	8.94592	6.99408	1.45062	0.00467577	M	Q	P	G	C	L	C	F	S	G	R	K	R	G	K	G	T	M	Q
E2	ATGCCCACCCGTATCCCGGGCCCCAGGAGGCACAAACGCGGGAAGGGAACATAACCAGAAAGCAAAAGCAGGAAGCC	MPTRIPGPRRHKRGKGT*	GGGCGCGAGCCAGGT	mix2-2263-1_27	0.247138	0.0363636	0	0.254545	-0.167003	-0.0740741	-0.185185	-0.0558923	0	-0.0740741	0.0181818	0	0	0	0	0	0	0	5.40715	1.86792	0.254545	3	4.39163	2.60245	1.23124	0.00289988	M	P	T	R	I	P	G	P	R	R	H	K	R	G	K	G	T	P	T
E1	ATGGTTATAGCTAGTCCACCTCCGGGGGGGCGCAAACGCGGGAAGGGAACATAAACAACAAGCGACAGAACCCCACC	MVIASPPPGGRKRGKGT*	GCGGGGGGGCGCGG	mix2-2263-1_27	0.163636	0.0945455	0.254545	0.12	0.04	0.04	-0.0963636	-0.298182	-0.0909091	0	0	-0.0454545	-0.0454545	-0.0454545	-0.0454545	0	0	-0.0454545	4.91559	3.44091	0.254545	2	3.57837	3.09041	1.3737	0.00264939	M	V	I	A	S	P	P	P	G	G	R	K	R	G	K	G	T	M	V
E1	ATGCCGACCCGGTTGACACCAGGAGAGTTTTAAACGCTGGAAGGGAACATAAACAACAAGCGACAGAACCCCACC	MPTRLTPGEF*	TTTATACATATCCAA	mix2-2263-1_27	0.0227273	0.025	0.254545	-0.0886364	0.05	-0.106818	-0.0454545	0.025	0	0	0								3.93247	2.94935	0.254545	2	3.57837	2.7651	1.09896	0.00247727	M	P	T	R	L	T	P	G	E	F								M	P
E1	ATGGGGGTATATTCCCCCCTCATTAGCAGGGACAAACGCGGGAAGGGAACATAAACAACAAGCGACAGAACCCCACC	MGVYSPLISRDKRGKGT*	GGGGGGGGGGAGCCC	mix2-2263-1_27	0.473684	0	0	-0.0847953	0	0.0526316	0	0.254386	0	-0.277778	-0.0292398	-0.222222	-0.0555556	-0.0555556	0	0	0	0	3.73585	1.96624	0.254386	7	2.92776	2.7651	1.27601	0.00229488	M	G	V	Y	S	P	L	I	S	R	D	K	R	G	K	G	T	P	L
E1	ATGCGATGCCGGTACGGGAACGAGATTGCCCGTAAACGCGGGAAGGGAACATAAACAACAAGCGACAGAACCCCACC	MRCRYGNEIARKRGKGT*	AAGGTCCACGCAAGA	mix2-2263-1_27	0.0282651	0.254386	0.00990903	0.04987	-0.017219	0	-0.0402859	-0.0990903	-0.0727745	-0.0131579	-0.0209552	0	0	-0.0263158	-0.0131579	-0.0263158	0	-0.0131579	15.9265	10.0278	0.254386	1	12.3616	8.13265	1.28838	0.00547816	M	R	C	R	Y	G	N	E	I	A	R	K	R	G	K	G	T	-	M
O1	ATGTACAGGACGACACAGCCGGCCCTTGCACCCAAACGCGGGAAGGGAACATAAACAACAAGCGACAGAACCCCACC	MYRTTQPALAPKRGKGT*	AGGCTCTGGCTCTCT	mix2-2263-1_27	0.201161	-0.00647575	0.0547472	0.115944	0.254257	-0.00227038	-0.0133643	-0.0267286	-0.0200464	-0.0105263	-0.0336171	-0.157895	-0.0245614	-0.0406347	-0.0286378	-0.0265996	-0.0286378	-0.186533	66.852	43.4538	0.254257	4	46.3561	38.5488	1.44214	0.0125532	M	Y	R	T	T	Q	P	A	L	A	P	K	R	G	K	G	T	R	T
A2	ATGATTAAACCGGGGTTGGGCGCCCGCTCCGTGAAACGCGGGAAGGGAACATAACCAGAAAGCAAAAGCAGGAAGCC	MIKPGLGARSVKRGKGT*	AGCGGCTCCGAGACC	mix2-2263-1_27	0.0589831	-0.00745763	0	0.0616949	0.254237	0.0108475	-0.08	-0.12	-0.0461017	0	0.0108475	-0.08	-0.0230508	0	0	0	0	-0.04	5.80039	3.83416	0.254237	4	4.06633	2.92776	1.42645	0.00289049	M	I	K	P	G	L	G	A	R	S	V	K	R	G	K	G	T	K	P
A2	ATGCTTTATGAGACAAACCAGACTCTGAGCTCGAAACGCGGGAAGGGAACATAACCAGAAAGCAAAAGCAGGAAGCC	MLYETNQTLSSKRGKGT*	GGGGGTTGGGGTCGG	mix2-2263-1_27	0.00983882	-0.0100334	-0.000281695	0.00621264	0.0302386	-0.0139772	0.0133421	-0.0456089	-0.0324768	0.25417	-0.0266329	-0.0501672	0.00612557	-0.0200669	-0.0285689	-0.0167224	-0.00515757	-0.0568562	64.1976	60.56	0.25417	9	48.6333	45.7055	1.32003	0.0125771	M	L	Y	E	T	N	Q	T	L	S	S	K	R	G	K	G	T	T	L
E2	ATGTGGTGTACGGAGGCCTTGGCGAGACCGTGTAAACGCGGGAAGGGAACGTAACCAGAAAGCAAAAGCAGGAAGCC	MWCTEALARPCKRGKGT*	CAGGGGGAACTCAGG	mix2-2263-1_27	0.047619	0.253968	0.0873016	0	0.0714286	0.0793651	-0.0912698	-0.0357143	-0.214286	-0.0714286	-0.0357143	0	0.015873	0	0	0	0	-0.107143	6.19364	4.12909	0.253968	1	4.55429	3.25306	1.35996	0.00304721	M	W	C	T	E	A	L	A	R	P	C	K	R	G	K	G	T	-	M
E1	ATGGAGCCAGCGAGGCGGTCCGCCCCGCAAGACAAACGCGGGAAGGGAACATAAACAACAAGCGACAGAACCCCACC	MEPARRSAPQDKRGKGT*	TTTCACCGATCCCGC	mix2-2263-1_27	0.0946203	-0.0120253	0.0126582	0.253797	-0.025	-0.1	0.0253165	0	-0.05	0	0.000316456	-0.0623418	-0.0873418	0	-0.05	0	0	0	7.76663	3.3426	0.253797	3	6.50612	3.41571	1.19374	0.00362934	M	E	P	A	R	R	S	A	P	Q	D	K	R	G	K	G	T	E	P
E1	ATGAGGGATAGAACCTGATACAGCACGTTCGGTAAACGCGGGAAGGGAACTAAACAACAAGCGACAGAACCCCACC	MRDRT*	GCAGGTGGGGGCGGG	mix2-2263-1_27	0.199248	0.107143	0.253759	-0.280075	0.0357143	-0.263158													2.75273	1.76961	0.253759	2	3.09041	2.60245	0.890733	0.00212243	M	R	D	R	T													M	R
E1	ATGCTCGGGCTTTGCCTTTCTCGGTGCGCGCCTAAACGCGGGAAGGGAACATAAACAACAAGCGACAGAACCCCACC	MLGLCLSRCAPKRGKGT*	AATCAACAGAACCGA	mix2-2263-1_27	0.304993	0.253711	0.025641	0	0	-0.106613	0.102564	-0.00134953	0	0	-0.157895	0	-0.157895	0	0	0	0	-0.157895	3.83416	2.26117	0.253711	1	3.09041	2.4398	1.24066	0.00234461	M	L	G	L	C	L	S	R	C	A	P	K	R	G	K	G	T	-	M
E1	ATGAAACATCAGCGAATGCCGTCCCGCTTGCTAAAACACGGGAAGGGAACATAAACAACAAGCGACAGAACCCCACC	MKHQRMPSRLLKHGKGT*	CTGACAACTAAATCA	mix2-2263-1_27	0.320981	0.253341	0.10084	0.01722	0.0336134	-0.261055	-0.00799008	-0.0243835	-0.0655738	0	-0.0983607	0.0168067	-0.0151536	-0.0327869	0	-0.0163934	0	-0.188318	11.6991	7.17676	0.253341	1	9.92184	8.94592	1.17913	0.00465345	M	K	H	Q	R	M	P	S	R	L	L	K	H	G	K	G	T	-	M
E2	ATGCCCCTGGACCAGCCCCCCGCCGACGCGCCAAAACGCGGGAAGGGAACATAACCAGAAAGCAAAAGCAGGAAGCC	MPLDQPPADAPKRGKGT*	AATTAGAGCCACTA	mix2-2263-1_27	0.303333	-0.0922222	0.0555556	0.253333	0	-0.08	-0.16	-0.12	-0.08	0	0	-0.04	0	0	0	0	0	0	3.53922	1.47468	0.253333	3	4.06633	2.7651	0.870374	0.00248221	M	P	L	D	Q	P	P	A	D	A	P	K	R	G	K	G	T	P	L
E2	ATGCCCGGACGTTCAGCTCCGCGCTGTCGCGCAAAACGCGGGAAGGGAACATAACCAGAAAGCAAAAGCAGGAAGCC	MPGRSAPRCRAKRGKGT*	GACGCCGCGGGCATT	mix2-2263-1_27	-0.0054902	0.0588235	-0.04	0.195294	0.253333	0.0384314	-0.12	-0.0203922	-0.04	-0.04	-0.08	0	-0.08	0	-0.04	-0.04	0	-0.04	5.0139	3.63753	0.253333	4	4.06633	2.92776	1.23303	0.0027566	M	P	G	R	S	A	P	R	C	R	A	K	R	G	K	G	T	G	R
E1	ATGTAGGCGAGCCAGTCCTCTCGAGTCTCTGCTAAACGCGGGAAGGGAACATAAACAACAAGCGACAGAACCCCACC	M*	TGAGGTAAACCGGAC	mix2-2263-1_27	-0.153725	0.253055																	5.80039	4.12909	0.253055	1	6.99408	3.90367	0.829329	0.00338725	M																	-	M
E1	ATGGGTGTGGAACCGTTATCGTCGGGGAGCCCCAAACGCGGGAAGGGAACATAAACAACAAGCGACAGAACCCCACC	MGVEPLSSGSPKRGKGT*	CATCCCCAAGTGATC	mix2-2263-1_27	0.00288018	0.25288	0.0178571	0.0138249	-0.0645161	-0.0789171	-0.0144009	-0.00403226	0.00345622	-0.0322581	-0.0322581	-0.0322581	0	0	0	0	0	-0.0322581	5.50546	4.42403	0.25288	1	5.04225	4.06633	1.09187	0.00301958	M	G	V	E	P	L	S	S	G	S	P	K	R	G	K	G	T	-	M
E2	ATGAGTAAGCTCGGGGCGCTAGACCCCGCTTTAAAACGCGGGAAGGGAACATAACCAGAAAGCAAAAGCAGGAAGCC	MSKLGALDPALKRGKGT*	TCGAGATAGCCTGGG	mix2-2263-1_27	0.0156891	0.252859	0.0879032	0.0203079	-0.0340909	0.0706745	-0.275147	-0.0113636	-0.0454545	-0.0113636	-0.0147361	-0.0390029	-0.00491202	-0.0113636	0	0	0	0	15.2383	13.9603	0.252859	1	14.3135	13.3376	1.06461	0.00561581	M	S	K	L	G	A	L	D	P	A	L	K	R	G	K	G	T	-	M
O1	ATGATGGACTTAAGCAATAGTAACACGTCGTGTAAACGCGGGAAGGGAACATAAACAACAAGCGACAGAACCCCACC	MMDLSNSNTSCKRGKGT*	TTTTCAAATAGATTA	mix2-2263-1_27	0.214636	0.0182054	0.0247461	-0.00266603	0.25262	-0.152866	-0.0513371	-0.0591848	-0.0418006	-0.00425062	-0.00888292	-0.0189109	0.00757593	-0.0096463	-0.00643087	-0.0142786	-0.0096463	-0.131833	54.6613	34.999	0.25262	4	50.5851	42.9404	1.08058	0.0120516	M	M	D	L	S	N	S	N	T	S	C	K	R	G	K	G	T	D	L
E2	ATGATCCGGTACTTTAGCAGTCGTCTGGGCGCGAAACGCGGGAAGGGAACATAACCAGAAAGCAAAAGCAGGAAGCC	MIRYFSSRLGAKRGKGT*	GAGGCCCGAGCGGAC	mix2-2263-1_27	0.188213	0.038835	-0.0313405	0.176631	0.252427	0	-0.0780106	-0.183955	-0.0175439	-0.025379	-0.050758	-0.0059615	-0.0701754	-0.0526316	0	-0.0175439	0	-0.0526316	10.1261	7.86494	0.252427	4	9.27122	8.29531	1.09221	0.00434972	M	I	R	Y	F	S	S	R	L	G	A	K	R	G	K	G	T	R	Y
E2	ATGCCGCCCAGCTTCGTGCCCTGGTCCGGGATCAAACGCGGGAAGGGAACATAACCAGAAAGCAAAAGCAGGAAGCC	MPPSFVPWSGIKRGKGT*	GCCGCGCCGCGGACC	mix2-2263-1_27	0.0488095	0.0916667	-0.0130952	0.252381	0	-0.0666667	-0.166667	-0.133333	0.0357143	0	0	0	-0.0333333	-0.0333333	0	0	0.0178571	0	5.50546	2.85104	0.252381	3	4.87959	2.7651	1.12826	0.00298402	M	P	P	S	F	V	P	W	S	G	I	K	R	G	K	G	T	P	P
E1	ATGGAGACGCGACCGTGGGCCGCCGTGTGAACCAAACGCGGGAAGGGAACATAAACAACAAGCGACAGAACCCCACC	METRPWAAV*	GACGGGACCGGAGGC	mix2-2263-1_27	0.0658658	0.252278	0.0422535	-0.0459818	0.028169	0.0140845	-0.0459818	-0.0588235	-0.103563	-0.0306545									6.98013	3.44091	0.252278	1	5.5302	3.09041	1.26218	0.00332672	M	E	T	R	P	W	A	A	V									-	M
A1	ATGGCAATAAGGATAAGGCCCGACCGCACCTACAAACGCGGGAAGGGAACATAAACAACAAGCGACAGAACCCCACC	MAIRIRPDRTYKRGKGT*	TTACCCTGGGTACGT	mix2-2263-1_27	0.11011	-0.00950951	0.0985986	0.252252	0.0530531	-0.022022	-0.0185185	-0.037037	-0.0925926	-0.0185185	-0.0555556	-0.0740741	-0.037037	0.027027	0	-0.0185185	0	-0.148148	10.9126	6.78351	0.252252	3	8.78327	6.34347	1.24243	0.00437392	M	A	I	R	I	R	P	D	R	T	Y	K	R	G	K	G	T	A	I
E1	ATGGCCCATCCGCTGGACCCACCCTTCGCCCGGAAACGCGGGAAGGGAACATAAACAACAAGCGACAGAACCCCACC	MAHPLDPPFARKRGKGT*	CCAAGCCCAGGTCTG	mix2-2263-1_27	0.209402	0.042735	0.0149573	0.025641	0.252137	0	0.00854701	-0.175214	-0.0491453	-0.0384615	-0.0384615	-0.0106838	-0.0106838	-0.0192308	0	-0.0961538	0	-0.115385	11.5025	5.99702	0.252137	4	8.45796	6.18082	1.35996	0.00439158	M	A	H	P	L	D	P	P	F	A	R	K	R	G	K	G	T	H	P
E2	ATGGCGGGTGCGTTTCGGATCGTTGGATCGGCCAAACGCGGGAAGGGAACATAACCAGAAAGCAAAAGCAGGAAGCC	MAGAFRIVGSAKRGKGT*	GGGGCGTCAACGAAA	mix2-2263-1_27	0.0598592	0.0140845	0.0830986	0.252113	-0.0359155	0.0985915	-0.221831	-0.05	-0.075	-0.1	0	0	0	0	0	0	0	0	6.98013	4.81728	0.252113	3	6.50612	4.71694	1.07286	0.00349122	M	A	G	A	F	R	I	V	G	S	A	K	R	G	K	G	T	A	G
E1	ATGGTGCAGTTTCGCCGCAGAAAACACCACCTTAAACGCGGGAAGGGAACATAAACAACAAGCGACAGAACCCCACC	MVQFRRRKHHLKRGKGT*	GAGCCGTCCCCTCTT	mix2-2263-1_27	0.281399	0.251987	0.0604134	0.0405405	0.0405405	0.0381558	-0.04531	0	-0.0588235	0	0.0111288	-0.149444	0	0	-0.0882353	0	-0.0294118	-0.323529	7.27507	5.0139	0.251987	1	5.5302	5.2049	1.31552	0.00336453	M	V	Q	F	R	R	R	K	H	H	L	K	R	G	K	G	T	-	M
E1	ATGACGAGTCGCGTATTTCCCGCCGGCGCAAGTAAACGCGGGAAGGGAACATAAACAACAAGCGACAGAACCCCACC	MTSRVFPAGASKRGKGT*	ATAACCCTAAATATG	mix2-2263-1_27	0.268191	0.251974	0.0187144	0.0511111	0.0777778	0.100937	0.00218549	-0.0607346	-0.0661157	-0.0178145	-0.108724	-0.107126	-0.0289256	-0.0289256	-0.0661157	-0.0308356	-0.0247934	-0.179284	44.2403	30.0834	0.251974	1	39.362	35.2957	1.12393	0.0104588	M	T	S	R	V	F	P	A	G	A	S	K	R	G	K	G	T	-	M
E1	ATGTGGAGTGCCCCGTAACCTGCTCGAGGCCACAAACGCGGGAAGGGAACATAAACAACAAGCGACAGAACCCCACC	MWSAP*	TAGATAAACATGAAT	mix2-2263-1_27	-0.0701299	0.251948	0.111688	0.0753247	-0.0415584	-0.257143													7.57	6.58689	0.251948	1	8.94592	7.15673	0.846196	0.00393489	M	W	S	A	P													-	M
A1	ATGAGCAGACGAATGACACGCGCGCCCAAGAGCAAACGCGGGAAGGGAACATAAACAACAAGCGACAGAACCCCACC	MSRRMTRAPKSKRGKGT*	AGTCGCCGTCCTGGG	mix2-2263-1_27	-0.0338828	0.0512821	0.251832	0.0769231	-0.0915751	0.0412088	0	0	0	0	-0.0357143	-0.0100733	-0.0357143	0	0	-0.0357143	0	-0.107143	3.83416	2.45779	0.251832	2	4.55429	2.4398	0.841879	0.00261539	M	S	R	R	M	T	R	A	P	K	S	K	R	G	K	G	T	M	S
O2	ATGCCTGGCGACAATATGATGAGCACCGCCAACAAACGCGGGAAGGGAACATAACCAGAAAGCAAAAGCAGGAAGCC	MPGDNMMSTANKRGKGT*	GCCAGGCTCCAGCCT	mix2-2263-1_27	0.0804598	0.0255803	0.00687401	0.251803	-0.0389903	-0.0291864	-0.00867703	-0.0254677	-0.0267072	-0.0110998	-0.0632184	-0.0800654	-0.0299752	-0.018481	-0.0069867	-0.0114943	-0.00287356	-0.00574713	60.1668	30.0834	0.251803	3	56.6033	32.5306	1.06296	0.0127902	M	P	G	D	N	M	M	S	T	A	N	K	R	G	K	G	T	P	G
O1	ATGCGAAAAAACAACGGAATCGCGCATCCCGTTAAACGCGGGAAGGGAACATAAACAACAAGCGACAGAACCCCACC	MRKNNGIAHPVKRGKGT*	CGTGTTTATAGTATT	mix2-2263-1_27	0.134413	0.0846154	0.251687	0.0230769	0.062753	0.0384615	-0.0129555	0	-0.132659	-0.00985155	-0.00215925	-0.214845	-0.0821862	-0.0175439	-0.0350877	-0.0175439	-0.0175439	-0.0526316	12.7805	9.04468	0.251687	2	9.27122	7.80735	1.37852	0.00465181	M	R	K	N	N	G	I	A	H	P	V	K	R	G	K	G	T	M	R
E2	ATGGGCACGCCGAGTTACTTTTGGGCGCTGCGGAAACGCGGGAAGGGAACATAACCAGAAAGCAAAAGCAGGAAGCC	MGTPSYFWALRKRGKGT*	CCGACCGGGCGGGGC	mix2-2263-1_27	0.0816864	0.055336	0.251647	-0.00395257	0.0144928	0	0	-0.0316206	0	0	0	-0.0632411	-0.0158103	0	0.0144928	-0.030303	-0.242424	-0.030303	6.78351	5.40715	0.251647	2	5.36755	4.71694	1.2638	0.00326053	M	G	T	P	S	Y	F	W	A	L	R	K	R	G	K	G	T	M	G
E1	ATGAATAAAATTTGGCCACCGCTGTCAGGCTACAAACGCGGGAAGGGAATATAAACAACAAGCGACAGAACCCCACC	MNKIWPPLSGYKRGKGI*	TCAGGAACGCTCAAA	mix2-2263-1_27	-0.00852273	-0.049513	-0.0105519	0.038961	0.251623	0.0909091	0.0284091	-0.086039	-0.0625	0	0	-0.03125	0	0	-0.018263	-0.0625	0	-0.09375	7.57	5.40715	0.251623	4	5.2049	3.74102	1.4544	0.00333862	M	N	K	I	W	P	P	L	S	G	Y	K	R	G	K	G	I	K	I
A1	ATGGTACATTAGGACACGGCACTGCCGCCCCTGAACGCGGGAAGGGAACATAAACAACAAGCGACAGAACCCCACC	MVH*	GGGGGGGGGTTGGT	mix2-2263-1_27	0	0.0263158	-0.311005	0.251196															3.73585	1.86792	0.251196	3	3.57837	1.78918	1.04401	0.00240722	M	V	H															V	H
E2	ATGCATGCGTGGGCTCTACACGTTTCGCCGCGGAAACGCGGGAAGGGAACATAACCAGAAAGCAAAAGCAGGAAGCC	MHAWALHVSPRKRGKGT*	CAGGAGTCGTGCACA	mix2-2263-1_27	0.268633	0.00438784	0.0274544	0.0297398	0.251173	0	-0.0194406	-0.0141995	-0.0991224	-0.0245902	-0.0916875	-0.0983607	-0.0983607	-0.057377	0	-0.0491803	-0.0163934	-0.00819672	26.4459	13.1738	0.251173	4	19.8437	15.1267	1.33271	0.00726589	M	H	A	W	A	L	H	V	S	P	R	K	R	G	K	G	T	A	W
E2	ATGTCCAACACACCGCCCCTTCGTTGGGTCCTTAAACGCGGGAAGGGAACATAACCAGAAAGCAAAAGCAGGAAGCC	MSNTPPLRWVLKRGKGT*	GTATCCTGATTTAGT	mix2-2263-1_27	0.0781739	0.0397123	0.251094	-0.0115697	0.128205	0.142276	0.00500313	-0.0243902	-0.0731707	0.00125078	-0.0731707	-0.146341	-0.0243902	-0.0731707	-0.0487805	-0.0243902	0	-0.121951	7.66832	6.88182	0.251094	2	6.66878	6.34347	1.14988	0.00360363	M	S	N	T	P	P	L	R	W	V	L	K	R	G	K	G	T	M	S
A1	ATGCCCATTTAAGACGCCACCCCCGGCCCCCAAACGCGGAAGGGAACATAAACAACAAGCGACAGAACCCCACC	MPI*	AATAAGGCACCCCAC	mix2-2263-1_27	-0.0354406	0	-0.0277778	0.250958															5.70208	2.26117	0.250958	3	5.85551	2.11449	0.973798	0.00316789	M	P	I															P	I
E2	ATGGTCTGCCGGTAGTTTTCCATTGATCTACGCAACCGCGGGAAGGGAACATAACCAGAAAGCAAAAGCAGGAAGCC	MVCR*	GCGGGGGCAGCAACA	mix2-2263-1_27	-0.111155	-0.0802348	0.250881	-0.0297456	0.0273973														7.17676	5.30883	0.250881	2	5.69286	3.57837	1.26066	0.0033653	M	V	C	R														M	V
A1	ATGAAGACTTAGTAATCAGGCGTCGCCTCGCCCAAACGCGGGAAGGGAACATAAACAACAAGCGACAGAACCCCACC	MKT*	AGGGGCCGCAGGAGG	mix2-2263-1_27	-0.16144	0.0743322	0.0731707	0.250871															4.03078	3.14598	0.250871	3	3.41571	2.11449	1.18007	0.00242552	M	K	T															K	T
E1	ATGGACCACTAAGCCCTGCCGCCACGGCAAACGCGGGAGGGAACATAAACAACAAGCGACAGAACCCCACC	MDH*	CGCCCAGCCACGCCG	mix2-2263-1_27	-0.170647	0.250786	-0.0389692	0.0210559															7.27507	3.44091	0.250786	1	6.99408	2.11449	1.04018	0.00359377	M	D	H															-	M
E1	ATGAGGAGACCAGCCTCCGCGACGAATGGAGCGAAACGCGGGAAGGGAACATAAACAACAAGCGACAGAACCCCACC	MRRPASATNGAKRGKGT*	GCTTCATCCTGTAAC	mix2-2263-1_27	0.122055	0.029703	0.250768	-0.0121202	0.0645271	-0.00477979	-0.0367019	-0.0245818	-0.0763059	-0.0172414	-0.0344828	-0.0172414	-0.0220212	-0.0344828	-0.0344828	0.0025606	0	-0.12069	9.92949	7.17676	0.250768	2	9.43388	7.64469	1.05254	0.00431825	M	R	R	P	A	S	A	T	N	G	A	K	R	G	K	G	T	M	R
A1	ATGGTTTAGATCAGCACACGGACTCCTCCTCCAAAACGCGGGAGGGAACATAAACAACAAGCGACAGAACCCCACC	MV*	GATCCTGCAACAATG	mix2-2263-1_27	-0.223785	0.0306905	0.250639																3.3426	1.37636	0.250639	2	3.74102	0.813265	0.893499	0.00235408	M	V																M	V
E2	ATGCCGCCGTGCCCGTAGTGATTACCCCCTGCCAAACGCGGGAAGGGAACATAACCAGAAAGCAAAAGCAGGAAGCC	MPPCP*	TCGAGGGGCGGTGAA	mix2-2263-1_27	0.138585	0.00592294	0.108453	0.250546	-0.0319149	-0.073433													18.1877	11.7974	0.250546	3	15.2894	12.0363	1.18956	0.00598654	M	P	P	C	P													P	P
A2	ATGTGGGAAATCTGAGCAGGGGCCGGCGGGCTTAAACGCGGGAATGGAACATAACCAGAAAGCAAAAGCAGGAAGCC	MWEI*	CGGCGTGCTTGTTGT	mix2-2263-1_27	-0.0549046	-0.0376353	-0.0870718	-0.000390582	0.25053														34.2125	20.6455	0.25053	4	33.5065	18.2171	1.02107	0.00916907	M	W	E	I														E	I
E1	ATGACTGGATGCCAAGGCGCACCCGCCGCTAGAAAACGCGGGAAGGGAACATAAACAACAAGCGACAGAACCCCACC	MTGCQGAPAARKRGKGT*	GCTTGAAACATCGCA	mix2-2263-1_27	0.0486631	0	0.0181818	0.250267	0.0614973	-0.0112299	-0.0336898	0.145455	0	-0.158289	-0.0112299	-0.0588235	-0.0882353	0	0	-0.0294118	0	-0.133155	5.40715	4.03078	0.250267	3	5.5302	4.39163	0.977748	0.00305602	M	T	G	C	Q	G	A	P	A	A	R	K	R	G	K	G	T	T	G
E1	ATGCCGGGTGCTTGACGCCGTCCTCGTACTTCTAAACGCGGGAAGGGAACATAAACAACAAGCGACAGAACCCCACC	MPGA*	GGTCGCTGCCACACG	mix2-2263-1_27	0.0344828	0.0212766	-0.0410858	0.250183	-0.27036														9.2413	4.62065	0.250183	3	9.43388	5.04225	0.979587	0.00421603	M	P	G	A														P	G
A1	ATGACACGGGCGTCAACACTAACCGCCAGCCCCAAACGCGGGAAGGGAACATAAACAACAAGCGACAGAACCCCACC	MTRASTLTASPKRGKGT*	GATAAAACCGCTGGT	mix2-2263-1_27	0.0851779	0.25	0.00711463	-0.0618577	0.0252964	0.00355731	-0.0181818	-0.029249	-0.0545455	-0.0181818	0	-0.0181818	-0.00731225	0	0	-0.0545455	0	-0.109091	9.04468	3.83416	0.25	1	8.94592	4.55429	1.01104	0.00411937	M	T	R	A	S	T	L	T	A	S	P	K	R	G	K	G	T	-	M
E2	ATGATACTTGGCTATCCCAGACCGATAGGTCGCAAACGCGGGAAGGGAACATAACCAGAAAGCAAAAGCAGGAAGCC	MILGYPRPIGRKRGKGT*	GGGACTACCGGGCCA	mix2-2263-1_27	0.142857	0.25	0.232143	0.0357143	-0.0178571	0	-0.0357143	-0.196429	0	0.0178571	0	0	0	0	0	0	-0.0357143	-0.321429	5.50546	4.32572	0.25	1	4.55429	3.90367	1.20885	0.00289511	M	I	L	G	Y	P	R	P	I	G	R	K	R	G	K	G	T	-	M
E1	ATGAATGAACAAACCCCCGGAGCCAGAGTTGCCAAACGCGGGAAGGGAACATAAACAACAAGCGACAGAACCCCACC	MNEQTPGARVAKRGKGT*	TATCGACTAATGCA	mix2-2263-1_27	0.135279	0.25	0.196286	0.0232095	0.0464191	0.0192308	0	-0.172414	-0.0344828	0	0	-0.103448	0	-0.0344828	-0.0344828	-0.0344828	0	-0.256631	5.11221	3.53922	0.25	1	4.71694	3.90367	1.0838	0.00286131	M	N	E	Q	T	P	G	A	R	V	A	K	R	G	K	G	T	-	M
E2	ATGCGCCACCGGCATTTGCAGCCAACTGCCTCCAAACGCGGGAAGGGAACATAACCAGAAAGCAAAAGCAGGAAGCC	MRHRHLQPTASKRGKGT*	CAGGGTGGGGCCTGG	mix2-2263-1_27	0.347902	0.25	0	0	0.0384615	-0.136364	-0.0454545	0	-0.136364	0	0	-0.0454545	0	-0.0909091	-0.136364	0	0	-0.0454545	5.11221	1.47468	0.25	1	3.57837	2.27714	1.42864	0.00263298	M	R	H	R	H	L	Q	P	T	A	S	K	R	G	K	G	T	-	M
E1	ATGTGGGGATGTCACGTCAAGGACCACCGGCCTAAACGCGGGAAGGGAACATAAACAACAAGCGACAGAACCCCACC	MWGCHVKDHRPKRGKGT*	GGGAGACCTGCAATA	mix2-2263-1_27	-0.0227273	0.25	0.0227273	0.0227273	0.227273	0.159091	0.159091	-0.136364	-0.0454545	0	0	-0.454545	-0.0454545	0	0	0	0	-0.0909091	4.32572	4.03078	0.25	1	3.57837	3.09041	1.20885	0.00250385	M	W	G	C	H	V	K	D	H	R	P	K	R	G	K	G	T	-	M
E1	ATGTGTCATCCGCGTTGCTTACATACCTCAGGCAAACGCGGGAAGGGAACATAAACAACAAGCGACAGAACCCCACC	MCHPRCLHTSGKRGKGT*	CGCGGGGGGGGCCAG	mix2-2263-1_27	0.08125	0.25	0.0375	0	0.09375	-0.1375	-0.05	-0.1	-0.1	0	0	0	0.0125	0.0625	-0.05	0	-0.1	0	3.14598	2.26117	0.25	1	3.25306	2.60245	0.967082	0.00221062	M	C	H	P	R	C	L	H	T	S	G	K	R	G	K	G	T	-	M
E1	ATGCGCCTACTCTGTCTCGCTAGCCTCACTGCCAAACGCGGGAAGGGAACATAAACAACAAGCGACAGAACCCCACC	MRLLCLASLTAKRGKGT*	CCTAAAGATGAATAG	mix2-2263-1_27	0.221429	0.0392857	0.25	0.00357143	-0.0321429	-0.0535714	-0.05	-0.0321429	0.0178571	-0.05	0	0.0178571	-0.0821429	0	-0.025	0	0	-0.2	5.50546	3.73585	0.25	2	6.50612	5.69286	0.846196	0.00322326	M	R	L	L	C	L	A	S	L	T	A	K	R	G	K	G	T	M	R
E2	ATGTTTCATTGAGACTCGCGCTGGCAGCCACCTAAACGCGGGAAGGGAACATAACCAGAAAGCAAAAGCAGGAAGCC	MFH*	AGGGCGCTTGGGAGC	mix2-2263-1_27	-0.211905	0.157143	0.25	-0.0428571															5.89871	4.62065	0.25	2	4.55429	2.60245	1.2952	0.00295587	M	F	H															M	F
A1	ATGAACAAGTATACCAGAACGACGCAGCCCAGAAAACGCGGGAAGGGAACATAAACAACAAGCGACAGAACCCCACC	MNKYTRTTQPRKRGKGT*	GACGCCGGTCAGCAC	mix2-2263-1_27	-0.222934	-0.0548433	0.25	0.0769231	0.0192308	-0.0178063	0	0.0192308	-0.037037	0	0	0	0.0220798	-0.037037	0	0	0	-0.0178063	5.11221	2.65442	0.25	2	4.39163	1.30122	1.16408	0.00280041	M	N	K	Y	T	R	T	T	Q	P	R	K	R	G	K	G	T	M	N
E1	ATGATTATGTCCCACGCCCCTCGGCCGCCATTCAAACGCGGGAAGGGAACATAAACAACAAGCGACAGAACCCCACC	MIMSHAPRPPFKRGKGT*	GGTGGAGGTGGCGGG	mix2-2263-1_27	0.125	0.05	0.25	0.135	0	0.02	-0.14	-0.04	-0.16	-0.045	0	-0.08	-0.055	-0.015	-0.04	0	-0.015	-0.04	3.93247	3.24429	0.25	2	4.06633	4.06633	0.967082	0.00252848	M	I	M	S	H	A	P	R	P	P	F	K	R	G	K	G	T	M	I
E1	ATGACACGAACGCGGCGGCCAGGCCGACATGGCAAACGCGGGAAGGGAACATAAACAACAAGCGACAGAACCCCACC	MTRTRRPGRHGKRGKGT*	GCCCTGGATGTGTCC	mix2-2263-1_27	-0.0142857	0.178571	0.25	0.1	-0.35	0	0	0	0	-0.05	0	0	0.0357143	0	0	0	0	-0.15	2.75273	1.96624	0.25	2	3.25306	2.27714	0.846196	0.00212352	M	T	R	T	R	R	P	G	R	H	G	K	R	G	K	G	T	M	T
E1	ATGTGCTTCCTATCTATACGTACCATCGTGGGCAAACGCGGGAAGGGAACATAAACAACAAGCGACAGAACCCCACC	MCFLSIRTIVGKRGKGT*	TGGTCTTGCCTTCGA	mix2-2263-1_27	0.290598	0.102564	-0.00213675	0.25	0.0961538	-0.237179	0	-0.0555556	-0.0555556	0	0	-0.0277778	-0.0555556	0	0	0	-0.0555556	-0.138889	7.66832	5.0139	0.25	3	5.85551	4.87959	1.30959	0.00345018	M	C	F	L	S	I	R	T	I	V	G	K	R	G	K	G	T	C	F
A1	ATGGGAAATAAGCGAAAGCATCGCAGCGGAGTAAAACGCGGGAAGGGAACATAAACAACAAGCGACAGAACCCCACC	MGNKRKHRSGVKRGKGT*	TTATTCATTCCCTCT	mix2-2263-1_27	0.2	0.0625	-0.00833333	0.25	-0.0125	-0.125	-0.104167	-0.0125	0	-0.0666667	0	0.0625	0	-0.0333333	0.0208333	-0.0666667	0	-0.166667	4.71896	3.14598	0.25	3	4.87959	4.22898	0.967082	0.00282184	M	G	N	K	R	K	H	R	S	G	V	K	R	G	K	G	T	G	N
E1	ATGACATTTGACCTTGGGGCGCCATCCCACAGGAAACGCTGGAAGGGAACATAAACAACAAGCGACAGAACCCCACC	MTFDLGAPSHRKRWKGT*	TAACCAAAACCTTAA	mix2-2263-1_27	0.484266	0.0454545	0.0227273	0.25	0.00699301	0.0909091	0.0227273	0	0	0	0	0	0	-0.0769231	0	0	-0.0384615	-0.807692	4.32572	2.06455	0.25	3	4.22898	4.06633	1.02287	0.00263298	M	T	F	D	L	G	A	P	S	H	R	K	R	W	K	G	T	T	F
E2	ATGTCGCGTACCATAGGCCCACGGCTACTGCCCAAACGCGGGAAGGGAACATAACCAGAAAGCAAAAGCAGGAAGCC	MSRTIGPRLLPKRGKGT*	CCCTAAGACCAGCCT	mix2-2263-1_27	0.291667	-0.0833333	0.111111	0.25	0	0.0972222	0.0277778	0.0138889	-0.0416667	-0.125	0	-0.125	-0.208333	0	0	-0.0833333	0	0	3.53922	2.06455	0.25	3	3.90367	2.92776	0.906639	0.00241963	M	S	R	T	I	G	P	R	L	L	P	K	R	G	K	G	T	S	R
A1	ATGATGAAACAGGTAGGGACTGCGATCCTGAGAAAACGCGGGAAGGGACCATAAACAACAAGCGACAGAACCCCACC	MMKQVGTAILRKRGKGP*	AGTCTTACAAAAGGG	mix2-2263-1_27	0.0992823	0.0909091	0.129187	0.25	0.113636	-0.00717703	0	0.0227273	0.0227273	0	0	-0.0825359	0.0454545	0	0	-0.157895	0	-0.473684	4.32572	3.44091	0.25	3	3.09041	2.60245	1.39972	0.00239575	M	M	K	Q	V	G	T	A	I	L	R	K	R	G	K	G	P	M	K
E2	ATGGGGGCTCGAACTCTCCACTCTTCGGGGGGCAAACGCGGGAAGGGAACATAACCAGAAAGCAAAAGCAGGAAGCC	MGARTLHSSGGKRGKGT*	AGGAATGGTCAGCCG	mix2-2263-1_27	0.3	-0.025	-0.075	0.25	0.075	0	0	0	0	-0.05	-0.025	-0.05	0.1	-0.15	-0.05	0	0	-0.25	3.93247	2.35948	0.25	3	3.25306	2.7651	1.20885	0.00236422	M	G	A	R	T	L	H	S	S	G	G	K	R	G	K	G	T	G	A
E2	ATGGTAGTGCCGTGCGGCCGGTGAGTCGCGATTAAACGCGGGAAGGGAACATAACCAGAAAGCAAAAGCAGGAAGCC	MVVPCGR*	GTGTGGCCTGCCGCG	mix2-2263-1_27	-0.220867	0.0416667	-0.0315041	0.0450542	0.25	0.0972222	-0.17107	-0.0243902											7.07845	4.32572	0.25	4	6.66878	2.60245	1.06143	0.00350251	M	V	V	P	C	G	R											V	P
A1	ATGGAAAAAAGGCAAATCGTAAACCCGCCGGCCAAACCCGGGAAGGGAACATAAACAACAAGCGACAGAACCCCACC	MEKRQIVNPPAKPGKGT*	GGCCGACCTAAACTA	mix2-2263-1_27	0.0178571	0.0357143	0.142857	0.142857	0.25	-0.0714286	-0.0357143	-0.178571	-0.107143	-0.142857	-0.0357143	0.0178571	0	-0.0357143	0	0	0	0	5.50546	4.62065	0.25	4	4.55429	3.90367	1.20885	0.00289511	M	E	K	R	Q	I	V	N	P	P	A	K	P	G	K	G	T	K	R
E1	ATGGGCCTCTCCAGCATGTGCTTTCCCCGCAAACGCGGGAAGGGAACATAAACAACAAGCGACAGAACCCCACC	MGLSSMCFPRKRGKGT*	GCCAAATCAGAGCAT	mix2-2263-1_27	-0.0267857	0.0736607	0	0.09375	-0.0200893	0.25	-0.120536	0	-0.0714286	0	0	0	-0.0357143	-0.0357143	0	-0.0357143	-0.0714286		6.29195	3.53922	0.25	5	4.55429	2.4398	1.38155	0.00301386	M	G	L	S	S	M	C	F	P	R	K	R	G	K	G	T		S	S
A1	ATGACTCACATCAACGGCATCCCACGTCCACCAAAACGCGGGAAGGGAACATAAACAACAAGCGACAGAACCCCACC	MTHINGIPRPPKRGKGT*	CACGTGGATTCTCCC	mix2-2263-1_27	-0.126316	0	0	0.075	0.1	0.25	0.05	0.05	0	0	-0.0526316	-0.157895	-0.0526316	0.025	0	-0.105263	0	-0.0552632	3.93247	2.35948	0.25	5	3.09041	1.46388	1.27248	0.00232799	M	T	H	I	N	G	I	P	R	P	P	K	R	G	K	G	T	I	N
E1	ATGCACGTCCGGGGCACCCATGGTGCTCCCCTCAAACGCGGGAAGGGAACATAAACAACAAGCGACAGAACCCCACC	MHVRGTHGAPLKRGKGT*	TATCGACTGACCAA	mix2-2263-1_27	-0.381793	0.144022	0	0.03125	0	0	0.25	0	-0.0434783	0	0	0	0	0	0	0	0	0	3.14598	1.47468	0.25	6	3.74102	0.325306	0.840941	0.00230561	M	H	V	R	G	T	H	G	A	P	L	K	R	G	K	G	T	G	T
E1	ATGGCTGATCGCATGCGGAAGTCGGTCTGTAGCAAACGCGGGAAGGGAACATAAACAACAAGCGACAGAACCCCACC	MADRMRKSVCSKRGKGT*	CGGGGGACTCGGGGG	mix2-2263-1_27	0.198418	0.0967742	0.249949	0.00263745	0.150538	0.0322581	-0.0458511	-0.0943396	-0.0269832	-0.0188679	-0.0943396	-0.121323	-0.0377358	-0.0188679	-0.0377358	-0.0377358	0	-0.169811	9.14299	5.50546	0.249949	2	8.62061	6.66878	1.0606	0.00408614	M	A	D	R	M	R	K	S	V	C	S	K	R	G	K	G	T	M	A
E2	ATGCTCGAGTTCCGCTACTGGGTTCCTTGGACGAAACGCGGGAAGGGAACATAACCAGAAAGCAAAAGCAGGAAGCC	MLEFRYWVPWTKRGKGT*	CTCAGACGATAGGAA	mix2-2263-1_27	0.161343	0.18018	0.108108	0.248976	-0.0515971	0.0630631	0.027027	-0.0364455	-0.0184275	-0.439394	-0.0606061	-0.0454545	0.027027	0	-0.0151515	-0.0454545	0.0028665	-0.106061	10.9126	8.15988	0.248976	3	10.7351	9.75918	1.01653	0.00458595	M	L	E	F	R	Y	W	V	P	W	T	K	R	G	K	G	T	L	E
E2	ATGAATCAGGCGGTGACGCGTGCTGGGGCCAGGAAACGCGGGAAGGGAACATAACCAGAAAGCAAAAGCAGGAAGCC	MNQAVTRAGARKRGKGT*	TCCCGTCCTCGTAGG	mix2-2263-1_27	0.08	0.248889	0	0.133333	0	0.00888889	0.0444444	-0.0355556	0	0	0	-0.08	0	-0.08	0	0	-0.04	-0.28	4.42403	2.65442	0.248889	1	4.06633	2.7651	1.08797	0.0026081	M	N	Q	A	V	T	R	A	G	A	R	K	R	G	K	G	T	-	M
E2	ATGAATTAAGATTCCCGTCGACCGGGCACGTGGAAACGCGGGAAGGGAACATAACCAGAAAGCAAAAGCAGGAAGCC	MN*	AGAAGATAAGGGAGA	mix2-2263-1_27	-0.0708232	-0.136804	0.248789																5.80039	3.93247	0.248789	2	4.55429	2.7651	1.27361	0.00292671	M	N																M	N
E1	ATGACTCTATTGAGCCGGCTTCAAGTGCTGGCTAAACGCGGGAGGGGAACATAAACAACAAGCGACAGAACCCCACC	MTLLSRLQVLAKRGRGT*	TATGTATGATTATAT	mix2-2263-1_27	-0.0691824	0.0566038	0.248777	0.0377358	0.0209644	0	-0.0740741	-0.0726765	0	0	0	0	0	0	0	0	0	-0.148148	5.21052	3.83416	0.248777	2	4.39163	2.92776	1.18647	0.00280274	M	T	L	L	S	R	L	Q	V	L	A	K	R	G	R	G	T	M	T
A1	ATGATGGGAAAGTGCGTAATGAAGTCGCCCCGAAAACGCGGGAAGGGAACATAAACAACAAGCGACAGAACCCCACC	MMGKCVMKSPRKRGKGT*	ATCATGCCTATGTCA	mix2-2263-1_27	0.272487	0.0952381	0.0714286	0.0687831	-0.0740741	0.047619	0.248677	-0.0502645	-0.037037	-0.148148	-0.037037	-0.346561	-0.037037	0	-0.037037	0	0	0	4.12909	2.85104	0.248677	6	4.39163	4.06633	0.940218	0.00261214	M	M	G	K	C	V	M	K	S	P	R	K	R	G	K	G	T	C	V
E2	ATGAGTCGGGTCCCGCTGCGTGTCTGCCCGGGGAAACGCGGGAAGGGAACATAACCAGAAAGCAAAAGCAGGAAGCC	MSRVPLRVCPGKRGKGT*	AAGCAGGCACACCAC	mix2-2263-1_27	0.0638755	0.248672	-0.036681	-0.0665317	0.00202378	0.0169492	-0.0447761	-0.0363015	0	0	-0.0447761	-0.0447761	0	0	-0.0149254	0	0	-0.0427523	11.6008	7.57	0.248672	1	10.8978	7.80735	1.06451	0.00468661	M	S	R	V	P	L	R	V	C	P	G	K	R	G	K	G	T	-	M
E2	ATGCGTACTGAGCAACCATGACCGCCTCTGGAAACGGGGAAGGGAACATAACCAGAAAGCAAAAGCAGGAAGCC	MRTEQP*	GACGATCTAGTGGAC	mix2-2263-1_27	0.203839	0.113829	0.248489	0.0140064	-0.0546747	0.00355492	-0.422538												14.2552	9.73286	0.248489	2	15.7773	13.9882	0.903523	0.00556996	M	R	T	E	Q	P												M	R
E2	ATGATGACGTGGTATAGAGGACCTACTGCCAGCAAACGCGGGAAGGGAACATAACCAGAAAGCAAAAGCAGGAAGCC	MMTWYRGPTASKRGKGT*	GAGCCCCTATATCGA	mix2-2263-1_27	0.222962	0.0126582	0.116811	0.197646	0.248279	-0.104375	-0.0575172	-0.122807	-0.140351	-0.0175439	-0.105263	-0.110149	-0.0701754	0	0	-0.0350877	0	-0.0175439	7.76663	5.89871	0.248279	4	9.27122	8.94592	0.837713	0.00394988	M	M	T	W	Y	R	G	P	T	A	S	K	R	G	K	G	T	T	W
A1	ATGATATAAGCCATTCGCCCGAACCAACTGGCCAAACGCGGGAAGGGAACATAAACAACAAGCGACAGAACCCCACC	MI*	TATATTCACCGGTAA	mix2-2263-1_27	-0.189388	0.0204082	0.248163																4.81728	2.16286	0.248163	2	4.06633	1.13857	1.18468	0.00266802	M	I																M	I
A2	ATGATGTATAAGGGCATAGCCGACCCTCCCGACAAACGCGGGAAGGGAACATAACCAGAAAGCAAAAGCAGGAAGCC	MMYKGIADPPDKRGKGT*	AGGCGGTGCCTCCAG	mix2-2263-1_27	0.23763	-0.0232848	0.0692308	0.247817	0.00956341	0.0923077	-0.00582121	-0.027027	-0.0463617	-0.432432	-0.108108	0	-0.0135135	0	0	0	0	0	12.7805	6.98013	0.247817	3	12.0363	9.43388	1.06183	0.00495469	M	M	Y	K	G	I	A	D	P	P	D	K	R	G	K	G	T	M	Y
A1	ATGAGCCCAACAAAAAACCCAATAACGGCACGGAAACGCGGGAAGGGAACATAAACAACAAGCGACAGAACCCCACC	MSPTKNPITARKRGKGT*	TACAAACCATTCTAC	mix2-2263-1_27	-0.30805	0	0	0.247678	-0.0526316	0	0.0588235	-0.0526316	0	0.0294118	0.0882353	0	0.0882353	0	0	-0.0232198	0	-0.105263	3.3426	2.16286	0.247678	3	3.09041	1.13857	1.0816	0.00219625	M	S	P	T	K	N	P	I	T	A	R	K	R	G	K	G	T	S	P
E1	ATGGCTAGGTCACTTACGTCCACGGACCCCGCGAAACGCGGGAAGGGAACATAAACAACAAGCGACAGAACCCCACC	MARSLTSTDPAKRGKGT*	ACATAAGAAGTTTTG	mix2-2263-1_27	0.238148	0.0442478	0.24763	0.167668	0.0527813	-0.0178571	0	-0.0268647	-0.062737	-0.142857	-0.0982933	-0.0982933	-0.0178571	-0.0357143	-0.0892857	-0.0178571	0	-0.125	11.1092	7.47169	0.24763	2	9.10857	8.13265	1.21965	0.00436443	M	A	R	S	L	T	S	T	D	P	A	K	R	G	K	G	T	M	A
E2	ATGGCTCGAAGCGCCCGTCTACCGCCAGCGAAACGCGGGAAGGGAACATAACCAGAAAGCAAAAGCAGGAAGCC	MARSARLPPAKRGKGT*	GGGCGTCCTGGAGCA	mix2-2263-1_27	0.135931	0.0627706	0.247619	0.119913	0.0493507	-0.00865801	-0.170996	-0.0272727	-0.254545	-0.118182	0.00952381	0	0	-0.00909091	0	0	-0.0272727		20.6455	12.5839	0.247619	2	17.8918	13.3376	1.1539	0.00644455	M	A	R	S	A	R	L	P	P	A	K	R	G	K	G	T		M	A
E2	ATGGCACGTTGTCTGCTCAGTAAACCACGGGCCAAACGCGGGAAGGGAACATAACCAGAAAGCAAAAGCAGGAAGCC	MARCLLSKPRAKRGKGT*	GGAGACTGGGCCGCT	mix2-2263-1_27	0.23166	0.126984	0.047619	-0.0956671	0.247533	0.015873	-0.0604891	-0.027027	-0.108108	-0.0540541	-0.027027	0	0	-0.0540541	0	0	-0.0540541	-0.162162	6.19364	4.42403	0.247533	4	6.01816	5.5302	1.02916	0.00322994	M	A	R	C	L	L	S	K	P	R	A	K	R	G	K	G	T	R	C
E1	ATGGCGCTCTGGTGGCTGCCCCCTTTGCAGCCTAAACGCGGGAAGGGAACATAAACAACAAGCGACAGAACCCCACC	MALWWLPPLQPKRGKGT*	GAACGGGGGAGAGGT	mix2-2263-1_27	0.214103	0.0128205	-0.00128205	-0.0205128	0.247436	0.025641	-0.0025641	-0.0205128	-0.0615385	-0.0461538	-0.0923077	0	-0.0153846	-0.00897436	-0.0307692	0	-0.0153846	-0.0153846	15.3366	7.57	0.247436	4	10.5724	5.69286	1.45062	0.00502609	M	A	L	W	W	L	P	P	L	Q	P	K	R	G	K	G	T	L	W
A1	ATGAGACAGAGAGGACGTCAGAAGAACTCCAACAAACGCGGGAAGGGAACATAAACAACAAGCGACAGAACCCCACC	MRQRGRQKNSNKRGKGT*	AATATAATTATCGAT	mix2-2263-1_27	0.0629371	0.247319	0.0615385	0.108392	0.0310023	-0.0300699	0.0538462	-0.14965	-0.0529138	-0.0151515	-0.106061	-0.0377622	-0.00722611	0	-0.00722611	0	-0.0151515	-0.0909091	12.7805	10.716	0.247319	1	10.7351	9.10857	1.19054	0.00477734	M	R	Q	R	G	R	Q	K	N	S	N	K	R	G	K	G	T	-	M
E2	ATGCGTCAAGTCTGGCATTGAGTCTTCATCTCGAAACGCGGGAAGGGAACATAACCAGAAAGCAAAAGCAGGAAGCC	MRQVWH*	AAAACTAGCCGGGGC	mix2-2263-1_27	-0.156362	0.0555556	-0.0689964	-0.0412186	0.247312	0.0555556	-0.0689964												7.07845	6.58689	0.247312	4	5.04225	3.90367	1.40383	0.00318517	M	R	Q	V	W	H												Q	V
E1	ATGCAGCCGCCGATACAGCTTCACGCGGTACGGAAACGCGGGAAGGGAACATAAACAACAAGCGACAGAACCCCACC	MQPPIQLHAVRKRGKGT*	TCGCCGGCGAGTTCT	mix2-2263-1_27	-0.0672269	0.0114046	0.247299	0.0612245	-0.0198079	-0.0588235	-0.0588235	0.0408163	0	-0.0588235	-0.0588235	0	0.0204082	0	0	0	0	-0.0588235	4.81728	3.44091	0.247299	2	5.5302	3.57837	0.871085	0.00291658	M	Q	P	P	I	Q	L	H	A	V	R	K	R	G	K	G	T	M	Q
A1	ATGGCGCTGAGTCGACTGGGGGAGCCCCTCGGGAAACGCGGGAAGGGAACATAAACAACAAGCGACAGAACCCCACC	MALSRLGEPLGKRGKGT*	AAACCAAGAGCTCGC	mix2-2263-1_27	-0.0151196	-0.0277778	-0.0555556	0.247187	-0.00246132	-0.0555556	0	0.0126582	-0.0277778	0	-0.0277778	0	0.0379747	0.0253165	0	0	-0.111111	0	7.76663	7.66832	0.247187	3	5.85551	5.69286	1.32638	0.00342446	M	A	L	S	R	L	G	E	P	L	G	K	R	G	K	G	T	A	L
E2	ATGGATCCTTCACAATGCCACGACGATCCGGCGAAACGCGGGAAGGGAACATAACCAGAAAGCAAAAGCAGGAAGCC	MDPSQCHDDPAKRGKGT*	ACACGGGGGCATCTA	mix2-2263-1_27	0.0387597	-0.258721	0.0232558	0.247093	0.0513566	-0.0416667	-0.0416667	0	0.0232558	-0.0416667	0	0	0	0	0	0	0	0	4.22741	2.65442	0.247093	3	3.90367	2.60245	1.08293	0.00252289	M	D	P	S	Q	C	H	D	D	P	A	K	R	G	K	G	T	D	P
E2	ATGCGTCGGGCCGTTCGGGCGGGGCCGTCCTCTAAACGCGGGAAGGGAACATAACCAGAAAGCAAAAGCAGGAAGCC	MRRAVRAGPSSKRGKGT*	GGTGCAGGTAG	mix2-2263-1_27	0.0497164	0	0	-0.0146813	0.246914	0.0246914	-0.0540541	0.0246914	-0.108108	0	0	-0.0316984	0.0246914	-0.027027	-0.0540541	0	0	-0.0810811	7.96325	3.04766	0.246914	4	6.01816	2.60245	1.3232	0.00347506	M	R	R	A	V	R	A	G	P	S	S	K	R	G	K	G	T	R	A
E1	ATGGGTCCAGTCGTCGGCGTACTGTTAACCGGGAAACGCGGGAAGGGAACATAAACAACAAGCGACAGAACCCCACC	MGPVVGVLLTGKRGKGT*	CGGGCAACCCGCTGC	mix2-2263-1_27	-0.0357143	0	0.0974026	0.0779221	0.246753	0	0.0681818	-0.107143	-0.0714286	0.0454545	-0.0714286	0	0	0	-0.107143	0	0	-0.107143	4.32572	3.24429	0.246753	4	4.55429	3.09041	0.949812	0.00265742	M	G	P	V	V	G	V	L	L	T	G	K	R	G	K	G	T	P	V
E1	ATGCCAGGTGGCCGGTTTCTCGCGACTGTCCGCAAACGCGGGAAGGGAACATAAACAACAAGCGACAGAACCCCACC	MPGGRFLATVRKRGKGT*	CCCGAGGCGCATGTG	mix2-2263-1_27	0.0397043	0.246577	-0.0127327	0.110214	0.011569	-0.0495619	-0.0609255	-0.042511	-0.0240964	-0.0120482	-0.0240964	-0.060241	-0.0481928	0	-0.0240964	-0.0120482	0	-0.0481928	17.3029	11.0109	0.246577	1	13.5002	9.27122	1.28167	0.00559049	M	P	G	G	R	F	L	A	T	V	R	K	R	G	K	G	T	-	M
E1	ATGCGCGTCCATCACATCGTGTCGTCTCGGCCCAAACGCGGGAAGGGAACATAAACAACAAGCGACAGAACCCCACC	MRVHHIVSSRPKRGKGT*	TATATCATACCATCT	mix2-2263-1_27	0.261014	0.0273973	0.109589	0.246575	0.191781	0.0410959	0	-0.027027	-0.0133284	0	-0.027027	-0.242873	-0.0540541	-0.0540541	-0.027027	-0.0403554	-0.0810811	-0.175491	7.17676	4.91559	0.246575	3	6.01816	4.87959	1.19252	0.00336335	M	R	V	H	H	I	V	S	S	R	P	K	R	G	K	G	T	R	V
E2	ATGATGGTGCCACATCACCAGTAGTGCTGCCGAAACGCGGAAGGGAACATAACCAGAAAGCAAAAGCAGGAAGCC	MMVPHHQ*	AAGGCCCGGTCGGTG	mix2-2263-1_27	-0.066092	-0.0344828	-0.0867816	0.012069	0.246552	-0.0522989	0	-0.0522989											5.89871	3.44091	0.246552	4	4.71694	2.4398	1.25054	0.00294605	M	M	V	P	H	H	Q											V	P
E1	ATGACCTCGGCGCAAGCTGGAATAAGCCGCCTGAAACGCGGGAAGGGAACATAAACAACAAGCGACAGAACCCCACC	MTSAQAGISRLKRGKGT*	CCCGGCGGGGGGGGG	mix2-2263-1_27	0.248252	0.0227273	0	0.0454545	0.0227273	0	-0.0384615	0.246503	-0.0384615	-0.0541958	-0.0769231	-0.0384615	-0.115385	0.0227273	-0.0157343	-0.0769231	0	-0.115385	4.32572	2.75273	0.246503	7	4.22898	3.57837	1.02287	0.00259616	M	T	S	A	Q	A	G	I	S	R	L	K	R	G	K	G	T	A	G
E1	ATGAGTAGTCTCCCCGCGTCATCCGGCCTTCCAAAACGCGGGAAGGGAACATAAACAACAAGCGACAGAACCCCACC	MSSLPASSGLPKRGKGT*	AACAAACTACCGTTT	mix2-2263-1_27	0.00357143	0.246429	-0.00714286	0.0642857	0	0	0	-0.107143	-0.0357143	0	-0.0464286	-0.0821429	-0.0357143	0	0	0	0	0	3.93247	2.65442	0.246429	1	4.55429	3.09041	0.863466	0.00257886	M	S	S	L	P	A	S	S	G	L	P	K	R	G	K	G	T	-	M
A1	ATGAGAGGGACCGAAAGAGCGTGGACCCGCCCCAAACGCGGGAAGGGAACATAAACAACAAGCGACAGAACCCCACC	MRGTERAWTRPKRGKGT*	TCCTAAAGTAATGCT	mix2-2263-1_27	0.138917	0.0475327	0.052654	0.0184049	0.0229928	0.246412	0.0107229	-0.0343025	-0.121739	-0.0347826	-0.0782609	-0.196426	-0.0112563	0	-0.0173913	-0.00869565	-0.00869565	-0.026087	16.0248	9.33962	0.246412	5	18.7051	13.5002	0.856708	0.00602226	M	R	G	T	E	R	A	W	T	R	P	K	R	G	K	G	T	T	E
E1	ATGACTACACTTGCATACCGTCTCACTGGGGGCAAACGCGGGAAGGGAACATAAACAACAAGCGACAGAACCCCACC	MTTLAYRLTGGKRGKGT*	ATGCACTTGAGGATA	mix2-2263-1_27	0.0931677	0.101449	0.246377	0.180124	0.0724638	-0.0238095	0	-0.0238095	-0.0331263	0	-0.0238095	-0.0952381	0.057971	-0.0186335	-0.0807453	-0.119048	0	-0.261905	6.78351	5.50546	0.246377	2	6.83143	5.69286	0.992986	0.00343262	M	T	T	L	A	Y	R	L	T	G	G	K	R	G	K	G	T	M	T
E1	ATGGCGGGTCCCTGGCAGGCTACCGTAGTTTAAACGCGGGAAGGGAACATAAACAACAAGCGACAGAACCCCACC	MAGPWQATVV*	GGCGGGGTCCGTGGG	mix2-2263-1_27	0.0573123	0.013834	0	0.246377	0.206851	-0.255599	-0.00790514	0	-0.113966	-0.0243742	-0.121871								13.567	12.4856	0.246377	3	10.7351	10.5724	1.2638	0.00484546	M	A	G	P	W	Q	A	T	V	V								A	G
E1	ATGGTCCCGGGCCCCGTAGCCATTTCCTGTTTGAAACGCGGGAAGGGAACATAAACAACAAGCGACAGAACCCCACC	MVPGPVAISCLKRGKGT*	CGGGGGTTTGCCCCG	mix2-2263-1_27	0.114237	-0.134697	-0.0434783	0.246377	0	0	-0.0716113	0	-0.0434783	-0.0434783	0	0	0	-0.0434783	0.0196078	0	0	0	5.0139	2.26117	0.246377	3	3.74102	2.11449	1.34025	0.00261445	M	V	P	G	P	V	A	I	S	C	L	K	R	G	K	G	T	V	P
E1	ATGAGACCACATCAGTCCCTATGGTAGACCTTGAAACGCGGGAAGGGAACATAAACAACAAGCGACAGAACCCCACC	MRPHQSLW*	GGGGCGGGGGTGCGA	mix2-2263-1_27	0.264354	0.0326954	0.0235247	0.246013	-0.242424	0	-0.0474482	-0.121212	-0.0777512										7.47169	4.81728	0.246013	3	5.36755	4.87959	1.39201	0.00328161	M	R	P	H	Q	S	L	W										R	P
E2	ATGCCGGCCTTCACCTACACTGCGCCTGCGCTCAAACGCGGGAAGGGAACATAACCAGAAAGCAAAAGCAGGAAGCC	MPAFTYTAPALKRGKGT*	GGCCCCGGACTGTCG	mix2-2263-1_27	0.0202909	0.0588735	0.0361337	0.0922585	0.245989	0.151082	0.0374831	0.00804638	-0.0413814	-0.0881104	-0.046729	-0.196262	-0.086761	-0.0373832	-0.0881104	-0.0280374	-0.00934579	-0.0280374	18.3843	14.7468	0.245989	4	17.4039	14.3135	1.05633	0.00613118	M	P	A	F	T	Y	T	A	P	A	L	K	R	G	K	G	T	A	F
E1	ATGAGACATTCCCCTAGTCAGCCAGTCGCGGCCAAACGCGGGAAGGGAACATAAACAACAAGCGACAGAACCCCACC	MRHSPSQPVAAKRGKGT*	CACTAACATGTCAAA	mix2-2263-1_27	-0.00978337	0.245982	0.0398323	0.0566038	-0.0922432	-0.037037	-0.037037	-0.0740741	-0.0740741	0	0	0	0	0	0	0.0188679	0	0	5.21052	2.75273	0.245982	1	4.39163	2.11449	1.18647	0.00277125	M	R	H	S	P	S	Q	P	V	A	A	K	R	G	K	G	T	-	M
E1	ATGGTATGGAATGGCTGCCTTGCGCGCGCGCGCAAACGCGGGAAGGGAACATAAACAACAAGCGACAGAACCCCACC	MVWNGCLARARKRGKGT*	TGGACCGGTGCACCG	mix2-2263-1_27	0.0792793	0.133333	0.116667	0.0666667	0.0855856	0.245946	0.022973	-0.0103604	-0.0540541	-0.0103604	-0.135135	-0.0810811	-0.0540541	0	0	0	0	-0.405405	5.89871	5.11221	0.245946	5	6.01816	5.69286	0.98015	0.00316244	M	V	W	N	G	C	L	A	R	A	R	K	R	G	K	G	T	N	G
O2	ATGCCCTTGGTGATTACGATACTGCGGGTTGCGAAACGCGGGAAGGGAACATAACCAGAAAGCAAAAGCAGGAAGCC	MPLVITILRVAKRGKGT*	GCTAGAATCAAAGAT	mix2-2263-1_27	0.0319471	0.00094518	-0.0047259	0.245936	0.00160681	-0.0508507	-0.0036862	-0.0465028	-0.0282609	-0.0164461	-0.0207939	-0.0254253	-0.0189036	-0.00869565	-0.00340265	-0.00897921	-0.00434783	-0.0372401	104.014	38.7348	0.245936	3	74.8204	30.0908	1.39018	0.0160207	M	P	L	V	I	T	I	L	R	V	A	K	R	G	K	G	T	P	L
E1	ATGAGAATTTTCCCGCCCTCCGGACACGGTACCAAACGCGGGAAGGGAACATAAACAACAAGCGACAGAACCCCACC	MRIFPPSGHGTKRGKGT*	GGCAAAAAAGTCCAC	mix2-2263-1_27	0.155256	0.0163934	0.245902	-0.0424301	-0.12054	-0.0848602	-0.117647	-0.0588235	-0.0588235	0	0	0.0163934	0	0.0163934	0	0	0	0	5.99702	2.75273	0.245902	2	5.5302	3.57837	1.08441	0.00309778	M	R	I	F	P	P	S	G	H	G	T	K	R	G	K	G	T	M	R
A2	ATGACACAACGCTTTTAATAGTGGCACCCGCGCAAACGCGGGAAGGGAACATAACCAGAAAGCAAAAGCAGGAAGCC	MTQRF*	CAGGCACCCGCGCGC	mix2-2263-1_27	-0.199907	-0.0477737	0.0204082	0	-0.0148423	0.245826													9.63455	5.21052	0.245826	5	7.15673	2.4398	1.34622	0.00386015	M	T	Q	R	F													R	F
E1	ATGGGGCCCTGGCTCGTCAGCGTCGCTCTTCTGAAACGCGGGAAGGGAACATAAACAACAAGCGACAGAACCCCACC	MGPWLVSVALLKRGKGT*	TGTGACGATACACAA	mix2-2263-1_27	0.168989	-0.0191778	-0.0152219	0.245786	-0.00189199	-0.0278638	-0.0130719	-0.0348297	-0.0413657	-0.0326797	-0.0326797	-0.0980392	-0.0325937	0	-0.0261438	-0.0130719	-0.0130719	-0.00653595	22.4151	10.716	0.245786	3	24.8859	15.94	0.900713	0.00724193	M	G	P	W	L	V	S	V	A	L	L	K	R	G	K	G	T	G	P
E1	ATGCCGAGTCGAATCCCCTCCTCACGGCCCCGGAAACGCGGGAAGGGAACATAAACAACAAGCGACAGAACCCCACC	MPSRIPSSRPRKRGKGT*	GATAAACCCGGCACA	mix2-2263-1_27	0	0.1	0.245652	0.144565	0.05	0	0	0	0	0	-0.0869565	-0.130435	-0.0869565	0.025	-0.0434783	-0.0434783	0	-0.173913	3.93247	3.93247	0.245652	2	3.74102	3.74102	1.05118	0.00242292	M	P	S	R	I	P	S	S	R	P	R	K	R	G	K	G	T	M	P
E1	ATGCAACAAAAAAACCGGGTCCATAACAGGTTGAAACGCGGGAAGGGAACATAAACAACAAGCGACAGAACCCCACC	MQQKNRVHNRLKRGKGT*	ATCGTATAAACAGGA	mix2-2263-1_27	0.192982	0.122807	0.0526316	0.0526316	0.245614	0.0701754	-0.0614035	0.00877193	-0.0350877	0	-0.0526316	-0.149123	-0.0789474	-0.105263	0	-0.0263158	-0.0263158	-0.157895	5.60377	4.22741	0.245614	4	6.18082	5.5302	0.906639	0.00313485	M	Q	Q	K	N	R	V	H	N	R	L	K	R	G	K	G	T	Q	K
A2	ATGTTAAAGAAAACCTGAACGGCACACGCCCGGCAAACGCGGGAAGGGAACATAACCAGAAAGCAAAAGCAGGAAGCC	MLKKT*	GGGCCCGAGGTGGTG	mix2-2263-1_27	-0.270455	-0.0136364	0.218182	-0.0636364	-0.0340909	0.245455													5.40715	4.03078	0.245455	5	6.50612	3.09041	0.831086	0.00314754	M	L	K	K	T													K	T
E1	ATGGGGTACGCGGGCGTCCAGGTCGGAACCTGGAAACGCGGGAAGGGAACATAAACAACAAGCGACAGAACCCCACC	MGYAGVQVGTWKRGKGT*	CAGGCCCACGGGGGA	mix2-2263-1_27	0.0834043	-0.0158865	0.0266667	0.24539	0.112057	-0.154043	-0.031773	-0.00255319	-0.106383	0	0	-0.0212766	-0.0212766	0	-0.0425532	0	0	-0.0717731	7.37338	4.71896	0.24539	3	7.64469	5.5302	0.96451	0.00362651	M	G	Y	A	G	V	Q	V	G	T	W	K	R	G	K	G	T	G	Y
E2	ATGAGTCCGCACGTCCGCGTCCCCCCGTGGCATAAACGCGGGAAGGGAACATAACCAGAAAGCAAAAGCAGGAAGCC	MSPHVRVPPWHKRGKGT*	TGACAGGAGACGGAG	mix2-2263-1_27	0.0805711	0.245283	0.0566038	0.0509944	0.150943	0.150943	-0.027027	0.0566038	-0.0540541	-0.675676	-0.027027	0	0	0	0	0	0	-0.0081591	5.21052	4.22741	0.245283	1	6.01816	5.36755	0.865799	0.00303831	M	S	P	H	V	R	V	P	P	W	H	K	R	G	K	G	T	-	M
E1	ATGTCCCCATGTTGGCGGGTGTGCATAGCACACAAACGCGGGAAGGGAACATAAACAACAAGCGACAGAACCCCACC	MSPCWRVCIAHKRGKGT*	GACCCGACACTGAAA	mix2-2263-1_27	0.153495	0.00531915	-0.00126646	0.245187	-0.0260892	-0.16388	-0.0131712	-0.0357143	-0.0714286	-0.00658561	0	0	-0.0263425	-0.0119048	0	-0.0119048	0	0	18.4826	9.04468	0.245187	3	13.6629	8.29531	1.35276	0.00569094	M	S	P	C	W	R	V	C	I	A	H	K	R	G	K	G	T	S	P
E1	ATGTCCGGACTATCTCGCGTACCGACGCGCACCAAACGCGGGAAGGGAACATAAACAACAAGCGACAGAACCCCACC	MSGLSRVPTRTKRGKGT*	TTTTGGAATGGTAAT	mix2-2263-1_27	0.143457	0.0493827	0.0330864	0.245185	0.0518519	-0.0214815	-0.0133333	-0.0809877	-0.106667	0.00617284	-0.0666667	-0.0266667	-0.0133333	-0.0533333	-0.0266667	-0.0133333	0	-0.106667	15.9265	11.3059	0.245185	3	12.199	10.4098	1.30556	0.00525901	M	S	G	L	S	R	V	P	T	R	T	K	R	G	K	G	T	S	G
E1	ATGCCGTCAGGGTAGACCGAGACCCCGAGCTTCAAACGCGGGAAGGGAACATAAACAACAAGCGACAGAACCCCACC	MPSG*	TGTCACCAAGCAGAT	mix2-2263-1_27	0.261099	0.0106083	-0.00649988	0.245094	-0.438926														14.8451	9.04468	0.245094	3	17.5665	15.2894	0.845077	0.00574411	M	P	S	G														P	S
E1	ATGGCGGGCACCAGACGAAGAGTTCACTCCCGCAAACGCGGGAAGGGAACATAAACAACAAGCGACAGAACCCCACC	MAGTRRRVHSRKRGKGT*	GGAAGCGGTCCTTAA	mix2-2263-1_27	0.230258	0.0976233	-0.0355226	0.245081	0.021978	0.010989	-0.186047	-0.0232558	-0.0587784	-0.116279	0	-0.0232558	0	-0.0232558	-0.0232558	-0.0232558	0	-0.0930233	8.94637	5.0139	0.245081	3	6.99408	5.5302	1.27913	0.00373759	M	A	G	T	R	R	R	V	H	S	R	K	R	G	K	G	T	A	G
A1	ATGGAATAGTCGGGTATCACACCCCTCACTTCAAAACGCGGGAAGGGAACATAAACAACAAGCGACAGAACCCCACC	ME*	AAAACAGCCCCACTA	mix2-2263-1_27	0.0801394	-0.349593	0.245064																4.03078	2.55611	0.245064	2	3.41571	2.4398	1.18007	0.00236937	M	E																M	E
E1	ATGAGTAGATGGCCGCCCTTGGCAAGAGCTAGAAAACGCGGGAAGGGAACATAAACAACAAGCGACAGAACCCCACC	MSRWPPLARARKRGKGT*	TGGTCGGGCACGGGG	mix2-2263-1_27	0.0548598	0.245047	0.221869	-0.00261682	0.0407477	-0.111308	-0.0706542	-0.0553271	-0.01	-0.03	-0.06	-0.02	-0.000654206	-0.01	-0.0459813	-0.0306542	0	-0.115327	21.0387	17.9911	0.245047	1	16.2653	14.8014	1.29347	0.00623252	M	S	R	W	P	P	L	A	R	A	R	K	R	G	K	G	T	-	M
E1	ATGCGGAGGCGGCTTGAGAGGCATTGCTCGGGGAAACGCGGGAAGGGAACATAAACAACAAGCGACAGAACCCCACC	MRRRLERHCSGKRGKGT*	ATGATACCGCGCCAC	mix2-2263-1_27	0.0118582	0.0305215	0.24495	0.136063	0.0555427	-0.0447586	-0.0191678	-0.0422932	-0.016342	-0.00318623	-0.026773	-0.0283661	-0.0418823	-0.0179856	-0.0179856	-0.00719425	-0.024769	-0.0447586	49.0576	37.1618	0.24495	2	45.2176	28.3016	1.08492	0.0109357	M	R	R	R	L	E	R	H	C	S	G	K	R	G	K	G	T	M	R
E2	ATGGATCTTAGCAACCGGGCCCCGCCGCGCCATAAACGCGGGAAGGGAACATAACCAGAAAGCAAAAGCAGGAAGCC	MDLSNRAPPRHKRGKGT*	CCCACCCAGGGGTCC	mix2-2263-1_27	0.414497	0.244898	0.0267417	0.0816327	0.0408163	0.0408163	0.0612245	0	-0.37931	-0.427868	-0.0344828	-0.0344828	0	0	0	0	0	-0.0344828	4.81728	2.65442	0.244898	1	4.71694	4.55429	1.02127	0.00275322	M	D	L	S	N	R	A	P	P	R	H	K	R	G	K	G	T	-	M
E2	ATGCTGCGATCCAGCGGGTCTCCGCCGGGGGATAAACGCGGGAAGGGAACATAACCAGAAAGCAAAAGCAGGAAGCC	MLRSSGSPPGDKRGKGT*	GCCCGAGGATGGGGC	mix2-2263-1_27	0.376951	0.012605	0.244898	-0.00860344	0.0102041	-0.0196078	0.0102041	-0.0188075	-0.529412	-0.0392157	-0.0196078	0	0	-0.0196078	0	0	0	0	9.63455	3.73585	0.244898	2	8.29531	6.34347	1.16145	0.00402035	M	L	R	S	S	G	S	P	P	G	D	K	R	G	K	G	T	M	L
E2	ATGAAGAGATACCGACGCGGAACCACTCGCGAAAAACGCGGGAAGGGAACATAACCAGAAAGCAAAAGCAGGAAGCC	MKRYRRGTTREKRGKGT*	CGCCGGAGAGGTACG	mix2-2263-1_27	0.44898	0.22449	0.244898	0.0816327	-0.322581	0	0	0	0	0	-0.225806	-0.0645161	0	0	-0.0645161	-0.0645161	-0.0645161	-0.16129	4.81728	2.65442	0.244898	2	5.04225	4.87959	0.955383	0.00280905	M	K	R	Y	R	R	G	T	T	R	E	K	R	G	K	G	T	M	K
E1	ATGTTTCGAAATTTCGGCGTCCACGCTTCTAGTAAACGCGGGAAGGGAACATAAACAACAAGCGACAGAACCCCACC	MFRNFGVHASSKRGKGT*	CAACTACAATTTCTG	mix2-2263-1_27	0.170068	0.0408163	-0.0544218	-0.0272109	0.244898	0.0612245	0	-0.0952381	0	0.0408163	0	-0.047619	-0.142857	0	0	0	0	-0.190476	4.81728	3.53922	0.244898	4	3.41571	3.09041	1.41033	0.00249829	M	F	R	N	F	G	V	H	A	S	S	K	R	G	K	G	T	R	N
E1	ATGAAAATATCCAGGGCGTGATCTTATTGCGCCAAACGCGGGAAGGGAACATAAACAACAAGCGACAGAACCCCACC	MKISRA*	TTGCTGATTAATTTG	mix2-2263-1_27	0.239583	0.244886	-0.00719697	-0.0856061	-0.272348	0	-0.0882576												9.43793	7.17676	0.244886	1	8.94592	8.94592	1.055	0.00408714	M	K	I	S	R	A												-	M
E2	ATGGGCGGCTACCGCTGGACTCTGTCTGTTTCTAAACGCGGGAAGGGAACATAACCAGAAAGCAAAAGCAGGAAGCC	MGGYRWTLSVSKRGKGT*	TAGCGGGGATCCGCC	mix2-2263-1_27	0.223101	-0.0706751	0.0379747	0.0112078	0.0822785	0.244726	0.0148998	0	-0.0185918	-0.0416667	-0.1875	-0.197917	-0.0208333	-0.03125	-0.0416667	0	0	-0.00408755	15.5333	10.1261	0.244726	5	15.6147	13.6629	0.994785	0.0056117	M	G	G	Y	R	W	T	L	S	V	S	K	R	G	K	G	T	Y	R
E1	ATGTGGAGGCTTGCTATCGTCCTAGGCATGCTTAAACGCGGGAAGGGAACATAAACAACAAGCGACAGAACCCCACC	MWRLAIVLGMLKRGKGT*	CGGGGGGACGATTGA	mix2-2263-1_27	0.0602108	0.244632	0.160012	0.0173905	-0.0183377	-0.0085495	-0.153332	-0.00366754	-0.0283688	-0.0320363	-0.0780142	-0.0851064	0	-0.0141844	-0.035461	0	-0.0141844	-0.0212766	28.707	22.6117	0.244632	1	22.9341	19.681	1.25172	0.00757666	M	W	R	L	A	I	V	L	G	M	L	K	R	G	K	G	T	-	M
A1	ATGATTGGGTTGACTTTTTTAACACCTTCGTGGAAACGCGGGAAGGGAACATAAACAACAAGCGACAGAACCCCACC	MIGLTFLTPSWKRGKGT*	AATACTGTGCCTTAC	mix2-2263-1_27	0.0326923	0.244505	0.0879121	-0.00604396	0	0.010989	-0.078022	0.010989	0	-0.05	0	-0.075	0.010989	0.010989	-0.05	-0.05	-0.025	-0.075	8.94637	6.19364	0.244505	1	6.50612	4.71694	1.37507	0.00364852	M	I	G	L	T	F	L	T	P	S	W	K	R	G	K	G	T	-	M
E1	ATGGCTCCAGGCGGCTCAGACCCGGATGTCAAACGCTGGAAGGGAACATAAACAACAAGCGACAGAACCCCACC	MAPGGSDPDVKRWKGT*	CGGCGCGATAGGCCA	mix2-2263-1_27	0.216667	-0.0512821	-0.0626374	0.244505	-0.0653846	-0.0126374	-0.0512821	-0.025641	-0.0384615	-0.0384615	-0.025641	0	0	0	-0.0128205	0	-0.0641026		13.7636	6.19364	0.244505	3	12.6869	8.29531	1.08487	0.00507861	M	A	P	G	G	S	D	P	D	V	K	R	W	K	G	T		A	P
A1	ATGAGACTGGATCGCTGGCCGAATCATGTTGCAAAACGCGGGAAGGGAACATAAACAACAAGCGACAGAACCCCACC	MRLDRWPNHVAKRGKGT*	CTTAGCGAATGCAAC	mix2-2263-1_27	-0.124014	0.0344086	0.0222222	-0.0523297	0	0	0.0222222	0.078853	0.244444	0	0	-0.0645161	0	0	0	0	0	0	4.42403	2.26117	0.244444	8	5.04225	1.13857	0.877393	0.00273289	M	R	L	D	R	W	P	N	H	V	A	K	R	G	K	G	T	P	N
A1	ATGAGAAAAATCAAAAATGAACACCGGGCCCCCAAACGCGGGAAGGGAACATAAACAACAAGCGACAGAACCCCACC	MRKIKNEHRAPKRGKGT*	GGCGCCCCACCTTCT	mix2-2263-1_27	0.0528571	0.0485714	0.244286	0.12	0.08	0.06	-0.107143	-0.201429	0	0	-0.0514286	-0.107143	0.02	-0.0157143	-0.0357143	-0.0357143	0	-0.0714286	4.91559	4.12909	0.244286	2	4.55429	4.06633	1.07933	0.00273405	M	R	K	I	K	N	E	H	R	A	P	K	R	G	K	G	T	M	R
E2	ATGACTACGGTCTCTTGGCGTCCCTACCTGTAAACGCGGGAAGGGAACATAACCAGAAAGCAAAAGCAGGAAGCC	MTTVSWRPYL*	GGGGCGGAAGGGTCT	mix2-2263-1_27	0.0784314	0.0677362	0.0196078	0.0980392	0.244207	-0.181818	-0.0409982	-0.16221	-0.030303	-0.0909091	-0.0106952								5.0139	2.94935	0.244207	4	5.36755	3.41571	0.934113	0.00288892	M	T	T	V	S	W	R	P	Y	L								T	V
E1	ATGGCGGCGGGCACATCTCCTGCTCGCCGCCAGAAACGCGGGAAGGGAACATAAACAACAAGCGACAGAACCCCACC	MAAGTSPARRQKRGKGT*	GGGAAGGGGGGGGGC	mix2-2263-1_27	0.0705882	0.0676471	-0.0705882	-0.120588	0.244118	0	-0.25	0	0	0	0	0	0	0	0	0	0	0.0588235	3.3426	1.76961	0.244118	4	3.25306	1.95184	1.02752	0.00219836	M	A	A	G	T	S	P	A	R	R	Q	K	R	G	K	G	T	A	G
A2	ATGAATTCTATATAAACACATGGGTCGAGACGTAAACGCGGGAAGGGAACATAACCAGAAAGCAAAAGCAGGAAGCC	MNSI*	CCGTTCCCGGAACGG	mix2-2263-1_27	-0.244048	0.0297619	0.0357143	-0.208333	0.244048														5.50546	3.63753	0.244048	4	3.90367	1.62653	1.41033	0.00269803	M	N	S	I														S	I
E1	ATGACTATACAGGTATCGGGCGGGGTCTAGCCCAAACGCGGGAAGGGAACATAAACAACAAGCGACAGAACCCCACC	MTIQVSGGV*	CAGGTCGGGCGTTTC	mix2-2263-1_27	0.114833	-0.0191388	0.0215311	0	0.244019	-0.00478469	-0.0454545	0.0263158	-0.227273	-0.0454545									3.73585	2.45779	0.244019	4	3.57837	2.7651	1.04401	0.00233844	M	T	I	Q	V	S	G	G	V									I	Q
A1	ATGAAATAAAAAAACCAAACAAACCAAGGCGCGAAACGCGGGAAGGGAACATAAACAACAAGCGACAGAACCCCACC	MK*	CTGCCCCGGGAAGGT	mix2-2263-1_27	-0.135889	0.243902	-0.0847851																4.03078	2.85104	0.243902	1	3.41571	1.95184	1.18007	0.00235814	M	K																-	M
E2	ATGGGCCGAGGAGAGCCGCGCTAGCGATTGCAAAACGCGGGAAGGGAACATAACCAGAAAGCAAAAGCAGGAAGCC	MGRGEPR*	GCGCCGGGCCGAGGC	mix2-2263-1_27	0.3543	0.243902	0.0487805	-0.0526316	0	0.1181	-0.105263	-0.210526											4.03078	1.96624	0.243902	1	3.09041	2.60245	1.30429	0.00228816	M	G	R	G	E	P	R											-	M
E2	ATGGGCAGCTTGCACGCACGCGATAGCCCCTAGGGGAAGGGAACATAACCAGAAAGCAAAAGCAGGAAGCC	MGSLHARDSP*	GGGAGCAGATAGA	mix2-2263-1_27	0.365854	0.0487805	0.243902	0.0693196	0.0731707	0.0243902	0.121951	0	0	-0.894737	-0.0526316								4.03078	2.55611	0.243902	2	3.09041	3.09041	1.30429	0.00228816	M	G	S	L	H	A	R	D	S	P								M	G
E1	ATGGGAGCATCCGGACGGGACCCACCACTGATCAAACGCGGGAAGGGAACATAAACAACAAGCGACAGAACCCCACC	MGASGRDPPLIKRGKGT*	GCGTCCGAGGGGCGC	mix2-2263-1_27	0.278229	0.0243902	0.0243902	0.243902	0.0117435	0.097561	0.0243902	0.0117435	-0.740741	0	0.0243902	0	0	0	0	0	0	0	4.03078	2.16286	0.243902	3	4.39163	3.57837	0.917832	0.00254347	M	G	A	S	G	R	D	P	P	L	I	K	R	G	K	G	T	G	A
E1	ATGATTGCATGTGTCCTTAGCGCTACCCGCGCAAAACGCGGGAAGGGAACATAAACAACAAGCGACAGAACCCCACC	MIACVLSATRAKRGKGT*	GTGCTTCCTGCTCTT	mix2-2263-1_27	0.0532734	0.0102696	0.0917843	0.0243902	0.243902	0.207317	0.0487805	0.0590501	-0.0263158	0.0243902	-0.0526316	0	-0.0789474	-0.0526316	-0.0526316	0	-0.0263158	-0.210526	8.06156	6.78351	0.243902	4	6.18082	3.90367	1.30429	0.00347315	M	I	A	C	V	L	S	A	T	R	A	K	R	G	K	G	T	A	C
E2	ATGCGACCTGCCCCTCCGGGACGTATGTCTGCAAAACGCGGGAAGGGAACATAACCAGAAAGCAAAAGCAGGAAGCC	MRPAPPGRMSAKRGKGT*	TCGTACAGCTGTCCA	mix2-2263-1_27	0.187135	0	0.111111	0.037037	0.243665	-0.0526316	-0.473684	0	0	0	0	-0.0526316	0	0	0	0	0	0	2.65442	1.17974	0.243665	4	3.09041	1.95184	0.858921	0.00201581	M	R	P	A	P	P	G	R	M	S	A	K	R	G	K	G	T	P	A
A1	ATGAGTTATCTCGGCGGACAGGGACCGGAAGCAAAACGCGGGAAGGGAACATAAACAACAAGCGACAGAACCCCACC	MSYLGGQGPEAKRGKGT*	AGCAATCAGTTATTT	mix2-2263-1_27	-0.0702703	0.243243	0	0	0	-0.022973	0	0	0	0	0	-0.05	0	0	0	0	0	-0.1	3.63753	0.983118	0.243243	1	3.25306	0.650612	1.11819	0.00224696	M	S	Y	L	G	G	Q	G	P	E	A	K	R	G	K	G	T	-	M
E2	ATGGATGCTTCTCCCCCGTCTTCGACGACGGTCAAACGCGGGAAGGGAACATAACCAGAAAGCAAAAGCAGGAAGCC	MDASPPSSTTVKRGKGT*	CTTCTTTGATATTTA	mix2-2263-1_27	0.146515	0.0810811	0.243243	-0.210526	0	0.00142248	-0.210526	-0.0526316	0	-0.0526316	0	0.0540541	0	0	0	0	0	0	3.63753	1.57299	0.243243	2	3.09041	1.78918	1.17704	0.00221253	M	D	A	S	P	P	S	S	T	T	V	K	R	G	K	G	T	M	D
E1	ATGGCACGCCCACCCCCTCGACTCGGACAGCCTAAACGCGGGAAGGGAACATAAACAACAAGCGACAGAACCCCACC	MARPPPRLGQPKRGKGT*	GCCTAAGAATCCCTC	mix2-2263-1_27	0.0867117	0.0664414	-0.13964	0.243243	0.135135	-0.208333	-0.0563063	-0.0146396	-0.0416667	0	-0.0416667	-0.0416667	0.0540541	0	0	0	0	0	3.63753	2.26117	0.243243	3	3.90367	2.60245	0.931824	0.00237373	M	A	R	P	P	P	R	L	G	Q	P	K	R	G	K	G	T	A	R
E1	ATGCTGCCCTACAGTGCACACCCACCCCTCTCCAAACGCGGGAAGGGAACATAAACAACAAGCGACAGAACCCCACC	MLPYSAHPPLSKRGKGT*	TTCTTCTTTGTCCTT	mix2-2263-1_27	0.253819	0.0540541	0.0105758	0.243243	0.216216	-0.0329025	-0.0869565	-0.0869565	-0.0434783	0	-0.0434783	-0.119859	0.027027	0	0	-0.0434783	0	-0.347826	3.63753	2.55611	0.243243	3	3.74102	3.57837	0.972338	0.00234352	M	L	P	Y	S	A	H	P	P	L	S	K	R	G	K	G	T	L	P
E1	ATGTCCGCGTAGGTACGGGTCTTATGCCACCGTAAACGCGGGAAGGGAACATAAACAACAAGCGACAGAACCCCACC	MSA*	CAATCCAATGCAT	mix2-2263-1_27	-0.0878084	-0.0384615	-0.116836	0.243106															5.21052	2.26117	0.243106	3	4.22898	1.46388	1.2321	0.00270791	M	S	A															S	A
E1	ATGTACCCACCCCGAAGACCCCCTCGAGGATAAAACGCGGGAAGGGAACATAAACAACAAGCGACAGAACCCCACC	MYPPRRPPRG*	CCCGGAGACCCGTAG	mix2-2263-1_27	-0.0742772	-0.00329013	-0.00329013	0.242971	-0.117647	0.00518445	0.00847458	-0.0210369	0.00847458	-0.0352941	0.0103689								11.6008	9.53624	0.242971	3	13.8255	10.2471	0.839086	0.00491922	M	Y	P	P	R	R	P	P	R	G								Y	P
A1	ATGCCACAAACTAACAAACCTGACGCCGCCACGAAACGCGGGAAGGGAACATAAACAACAAGCGACAGAACCCCACC	MPQTNKPDAATKRGKGT*	GCCCGCGCGGGTGGG	mix2-2263-1_27	0.248889	0.00296296	0.04	0.242963	0.062963	-0.0281481	0.04	-0.128148	0	0	-0.148148	-0.037037	-0.037037	0	-0.0740741	-0.037037	-0.037037	-0.0740741	4.91559	3.14598	0.242963	3	4.39163	3.74102	1.11931	0.00268964	M	P	Q	T	N	K	P	D	A	A	T	K	R	G	K	G	T	P	Q
A2	ATGAGACGCTCGAATACGACCTTGACGACCAGTAAACGCGGGAAGGGAAAATAACCAGAAAGCAAAAGCAGGAAGCC	MRRSNTTLTTSKRGKGK*	GGGGCCGCAAGGAGG	mix2-2263-1_27	0.0277736	-0.048	-0.0206792	-0.0406038	0.242868	-0.0324528	-0.04	-0.0101132	-0.024	-0.008	-0.012	-0.00633962	-0.00422641	0	0.00188679	0	0	-0.016	52.1052	46.5998	0.242868	4	40.6633	37.0849	1.28138	0.010694	M	R	R	S	N	T	T	L	T	T	S	K	R	G	K	G	K	R	S
A1	ATGATCACAAGGACCAACCGACCGCCGCGAGCGAAACGCGGGAAGGGAACATAAACAACAAGCGACAGAACCCCACC	MITRTNRPPRAKRGKGT*	GATAGTAATAGATAT	mix2-2263-1_27	0.0103896	0.0714286	0.242857	0.0571429	0.171429	-0.130519	0.0116883	-0.0909091	-0.0227273	-0.167532	0	0	0.00584416	0	0	0	-0.0909091	-0.0681818	6.88182	4.62065	0.242857	2	7.15673	4.87959	0.961587	0.00344619	M	I	T	R	T	N	R	P	P	R	A	K	R	G	K	G	T	M	I
E1	ATGCCGTGTCGGTACGCCCGCCCCTGCGGGGGCAAACGCGGGAAGGGAACATAAACAACAAGCGACAGAACCCCACC	MPCRYARPCGGKRGKGT*	ACAAGAACGGGGTAA	mix2-2263-1_27	0.0426829	-0.00121951	0.0243902	0.242683	0.195122	-0.05	0.0243902	0.121951	0	0	0	-0.2	0	0	-0.05	0	0	-0.35	4.03078	2.85104	0.242683	3	3.25306	2.4398	1.23907	0.00231214	M	P	C	R	Y	A	R	P	C	G	G	K	R	G	K	G	T	P	C
E2	ATGGCAATTCCATGGGCCCACGAGCGGATGAAGAAACGCGGGAAGGGAACATAACCAGAAAGCAAAAGCAGGAAGCC	MAIPWAHERMKKRGKGT*	GTTCCGAGGGTAAGG	mix2-2263-1_27	0.0747508	0.00055371	0.190476	0.0119048	0.242525	-0.0340532	-0.0232558	-0.0681063	0	0	-0.0232558	0.0238095	0	-0.116279	0	-0.0232558	-0.0697674	-0.186047	8.25819	6.48858	0.242525	4	6.99408	6.01816	1.18074	0.00361057	M	A	I	P	W	A	H	E	R	M	K	K	R	G	K	G	T	I	P
E1	ATGATCGTCTGCGCCACACCGGGCTTGCGGTGAAACGCGGGAAGGGAACATAAACAACAAGCGACAGAACCCCACC	MIVCATPGLR*	GGCCACGCGCACGGG	mix2-2263-1_27	0.0348485	0.242424	0.0606061	0.030303	-0.128788	-0.019697	-0.05	0.030303	0	-0.15	0								3.24429	1.6713	0.242424	1	3.25306	1.62653	0.997303	0.00216358	M	I	V	C	A	T	P	G	L	R								-	M
E2	ATGTCGCCTGCGCTCGCCCTTCGCGCCCGGATGAAACGCGGGAAGGGAACATAACCAGAAAGCAAAAGCAGGAAGCC	MSPALALRARMKRGKGT*	CCCGCGGAGGTGAAT	mix2-2263-1_27	0.31259	0.0505051	0.242424	0.010101	0.0171356	-0.0535714	-0.107143	-0.0714286	-0.160714	0	-0.0714286	-0.0714286	-0.0434704	0	0	0	0	-0.0357143	9.73286	3.73585	0.242424	2	9.10857	6.18082	1.06854	0.00410591	M	S	P	A	L	A	L	R	A	R	M	K	R	G	K	G	T	M	S
E2	ATGGCGCCCTAAGGTGCTCCCTGGCGGTCCGCAAACGCGGGAAGGGAACATACCAGAAAGCAAAAGCAGGAAGCC	MAP*	GACGGGACCGAGTC	mix2-2263-1_27	-0.134199	-0.0454545	0	0.242424															4.12909	1.86792	0.242424	3	3.57837	1.13857	1.1539	0.00239421	M	A	P															A	P
E1	ATGAAACTACAGACAAGCGGGTAATACTCTATGAAACGCGGGAAGGGAACATAAACAACAAGCGACAGAACCCCACC	MKLQTSG*	ATGAGAGGACGCACG	mix2-2263-1_27	0.168268	0.242351	0.106953	-0.0523388	-0.104046	-0.0571429	-0.0680152	-0.187737											11.1092	7.17676	0.242351	1	11.3857	9.27122	0.975716	0.00456819	M	K	L	Q	T	S	G											-	M
E1	ATGTGAGGTCGGTGTCGCCGAGCGGCGGGGGGTAAACGCGGGAAGGGAACATAAACAACAAGCGACAGAACCCCACC	M*	GCTACGGCCGGGGGG	mix2-2263-1_27	0.0944304	0.242278																	7.76663	5.0139	0.242278	1	8.13265	6.01816	0.954993	0.00370535	M																	-	M
E2	ATGATACGTCCGGAAGGTCGCCGCGGCCTCTAGAACGCGGGAAGGGAACATAACCAGAAAGCAAAAGCAGGAAGCC	MIRPEGRRGL*	TGGACGTCCTAGTCG	mix2-2263-1_27	0.180488	0.242276	-0.0487805	0.00455284	0.0578862	-0.0465041	-0.00422764	-0.0465041	-0.097561	-0.230569	-0.0110569								7.37338	4.42403	0.242276	1	6.66878	5.2049	1.10566	0.00343627	M	I	R	P	E	G	R	R	G	L								-	M
E1	ATGCAACGATAAGGTCGGGGGTGGACGCATCGAAACGCGGGAAGGGAACATAAACAACAAGCGACAGAACCCCACC	MQR*	GGGATGAGCGGAGACC	mix2-2263-1_27	0.0833333	0.242063	-0.134921	0.0753968															5.30883	3.53922	0.242063	1	4.55429	3.41571	1.16568	0.00277268	M	Q	R															-	M
O1	ATGACATGAGATACGTGACATCAGCTATTGGGAAACGCGGGAAGGGAACATAAACAACAAGCGACAGAACCCCACC	MT*	TATAATCTTGGGAAC	mix2-2263-1_27	-0.140827	-0.046081	0.242033																12.6822	9.53624	0.242033	2	8.78327	5.2049	1.44391	0.00439094	M	T																M	T
E1	ATGTGGACTAGTCAATCGGGCCGCTCGCGTTGAAACGCGGGAAGGGAACATAAACAACAAGCGACAGAACCCCACC	MWTSQSGRSR*	CGTGGTGGAGGCTGA	mix2-2263-1_27	0.053838	0.0362473	0.116738	0.242004	0.164179	0	0	-0.0207889	-0.0714286	-0.0714286	-0.44936								6.58689	5.99702	0.242004	3	4.55429	4.39163	1.44631	0.00295797	M	W	T	S	Q	S	G	R	S	R								W	T
A2	ATGAGGAGACCGTAGGGAGGTAAGCCGCCCGAAAACGCGGGAAGGGAACATAACCAGAAAGCAAAAGCAGGAAGCC	MRRP*	ATCCTAGAAGGAGGC	mix2-2263-1_27	-0.206415	0.0248518	-0.0463612	-0.0469003	0.241995														17.2046	8.25819	0.241995	4	17.2412	4.71694	0.997873	0.0058957	M	R	R	P														R	P
E1	ATGTCGAGTCAACGATCCGCTGCTGTTCACAAACGCGGGAAGGGAACATAAACAACAAGCGACAGAACCCCACC	MSSQRSAAVHKRGKGT*	GGTCGAGTAGGCCC	mix2-2263-1_27	0.0465116	0.24186	0.205814	0.0895349	0.0930233	0	0	0	0	-0.0267442	-0.1	-0.05	-0.05	0	0	0	-0.4		4.22741	4.03078	0.24186	1	3.25306	3.09041	1.29952	0.00233758	M	S	S	Q	R	S	A	A	V	H	K	R	G	K	G	T		-	M
O1	ATGCTATCATTAGGCTGGGTCGACACGTCCATCAAACGCGGGAAGGGAACATAAACAACAAGCGACAGAACCCCACC	MLSLGWVDTSIKRGKGT*	CGGCTTGGGGGGTCT	mix2-2263-1_27	-0.0181818	0.241818	-0.0536364	0.0472727	-0.00636364	0.08	-0.0345455	-0.0163636	0.00454546	0.01	-0.0363636	-0.0909091	-0.0181818	0	-0.0363636	-0.0363636	0	-0.0363636	9.83118	9.83118	0.241818	1	8.94592	8.78327	1.09896	0.00408583	M	L	S	L	G	W	V	D	T	S	I	K	R	G	K	G	T	-	M
E2	ATGAATTGTACCGACCGTCGCTCGTAGGCGCATAAACGCGGGAAGGGAACATAACCAGAAAGCAAAAGCAGGAAGCC	MNCTDRRS*	GGGTGGGAGCGCACC	mix2-2263-1_27	0.250323	0.241798	-0.145699	-0.0281581	-0.143632	-0.0260914	-0.0105916	-0.0563162	-0.0816327										7.76663	5.50546	0.241798	1	7.97	7.64469	0.974483	0.00367557	M	N	C	T	D	R	R	S										-	M
E2	ATGCTTGTGGTTCAGAACTCATAGCCCATCTCGAAACGCGGGAAGGGAACATAACCAGAAAGCAAAAGCAGGAAGCC	MLVVQNS*	TTCTAGAATGGGC	mix2-2263-1_27	0.197802	0.241758	-0.0593407	0.0318681	-0.0461538	-0.138462	-0.0615385	-0.108791											12.7805	8.84806	0.241758	1	14.8014	12.8496	0.863466	0.00514401	M	L	V	V	Q	N	S											-	M
E1	ATGATCCGAAACCAACGCACCGCTACTGGTTTCAAACGCGGGAAGGGAACATAAACAACAAGCGACAGAACCCCACC	MIRNQRTATGFKRGKGT*	TGCCCTCGGGCTACG	mix2-2263-1_27	0	0.0208333	0.1875	0.241667	0.170833	-0.0375	-0.0583333	0	-0.0333333	0	0	-0.025	-0.0666667	0	-0.0333333	0	-0.0666667	-0.266667	4.71896	4.71896	0.241667	3	4.87959	4.71694	0.967082	0.00272778	M	I	R	N	Q	R	T	A	T	G	F	K	R	G	K	G	T	I	R
O2	ATGGAGGCGCTGTAGTGATGCTCCTTCCAGCTAAAACGCGGGAAGGGAACATAACCAGAAAGCAAAAGCAGGAAGCC	MEAL*	TGAATGCAGCTAGCA	mix2-2263-1_27	-0.1416	-0.00283703	-0.00493787	-0.00933707	0.241633														80.5173	31.3614	0.241633	4	77.4229	19.0304	1.03997	0.0147235	M	E	A	L														A	L
A2	ATGGTTACGAATCGCAGGGGCGTGCTTGCGCGCAAACGAGGGAAGGGAACATAACCAGAAAGCAAAAGCAGGAAGCC	MVTNRRGVLARKRGKGT*	GGGCGGCGTGCGCGG	mix2-2263-1_27	0.0396249	0.0447761	-0.0260203	0.241492	0.0723815	0	-0.0647206	-0.105094	0	-0.012724	-0.0707965	-0.0265487	-0.079646	0.00497512	0	0	0	-0.00884956	19.7607	12.6822	0.241492	3	18.3798	12.3616	1.07513	0.00625319	M	V	T	N	R	R	G	V	L	A	R	K	R	G	K	G	T	V	T
E1	ATGTGCACATGGGCCAGTTGCCCGCGTGGTTCTAAACGCGGGAAGGGAACATAAACAACAAGCGACAGAACCCCACC	MCTWASCPRGSKRGKGT*	TATCCTTATTCCATT	mix2-2263-1_27	0.310345	0.0517241	0.241379	-0.0172414	0.0172414	0	-0.0517241	0	-0.0689655	0	0	0	-0.0689655	-0.0344828	-0.0344828	-0.0344828	0	-0.275862	5.70208	2.94935	0.241379	2	4.71694	3.74102	1.20885	0.00285496	M	C	T	W	A	S	C	P	R	G	S	K	R	G	K	G	T	M	C
E2	ATGCTAGTTATCTTGAACAGACCGATCGTATGTAAACGCGGGAAGGGAACATAACCAGAAAGCAAAAGCAGGAAGCC	MLVILNRPIVCKRGKGT*	GACACCCCTGACGGG	mix2-2263-1_27	0.0344828	0	0.103448	0.0862069	0.103448	0.241379	0.212644	-0.0416667	0.0172414	-0.0416667	0.0172414	-0.107759	-0.0416667	-0.0833333	-0.125	0	-0.0416667	-0.0833333	5.70208	5.50546	0.241379	5	3.90367	2.92776	1.4607	0.00269687	M	L	V	I	L	N	R	P	I	V	C	K	R	G	K	G	T	I	L
E1	ATGCCTAGGGGTTTACGTCCGAACCGATCGTGTAAACGCGGGAAGGGAACATAAACAACAAGCGACAGAACCCCACC	MPRGLRPNRSCKRGKGT*	GCCATTTCTGTTTTA	mix2-2263-1_27	0.184551	0	0.218487	0.241273	-0.0349063	-0.0324822	-0.0192308	-0.115385	-0.0576923	-0.153846	-0.0769231	-0.0384615	0	0	-0.0192308	0	0	-0.0961538	11.6991	6.39026	0.241273	3	8.45796	6.18082	1.38321	0.00422387	M	P	R	G	L	R	P	N	R	S	C	K	R	G	K	G	T	P	R
E1	ATGGGCTCGAGGCGTCTTTCAGCCCCTACCTCCAAACGCGGGAAGGGAACATAAACAACAAGCGACAGAACCCCACC	MGSRRLSAPTSKRGKGT*	TATTTCTATCTCTTG	mix2-2263-1_27	0.0607558	0.0136628	0.241182	0.00833333	-0.0226744	-0.0340116	0.00474806	-0.0179264	-0.00775194	0	-0.00358527	-0.00775194	-0.0113372	0.000581395	-0.00775194	-0.0232558	0.00416667	-0.100775	23.5948	14.7468	0.241182	2	20.9822	12.3616	1.12451	0.00685553	M	G	S	R	R	L	S	A	P	T	S	K	R	G	K	G	T	M	G
E1	ATGATATTTCAGCGCGCCTCGCCCCGACCGGCCAAACGCGGGAAGGGAACATAAACAACAAGCGACAGAACCCCACC	MIFQRASPRPAKRGKGT*	AATAGCCAACATTCT	mix2-2263-1_27	0.163752	0.241176	0.0570747	0.0647059	0.0941176	0.0823529	-0.00699523	-0.484102	-0.0422893	-0.0135135	-0.0135135	-0.0405405	0.00588235	-0.0135135	0	0	-0.0540541	-0.027027	16.713	10.8143	0.241176	1	12.0363	9.59653	1.38855	0.00522747	M	I	F	Q	R	A	S	P	R	P	A	K	R	G	K	G	T	-	M
A1	ATGATATACCAACGCACACGGAACTCTCGCCGCAAACGCGGGAAGGGAACATAAACAACAAGCGACAGAACCCCACC	MIYQRTRNSRRKRGKGT*	AAACAATGGTTAACT	mix2-2263-1_27	0.12135	0.240876	0.0291971	0.0407162	0.0656934	-0.0582801	-0.00832573	-0.046875	0.00729927	0	0	-0.125	-0.046875	0.00729927	-0.03125	0	0	-0.140625	13.4687	6.6852	0.240876	1	10.4098	5.85551	1.29385	0.00468333	M	I	Y	Q	R	T	R	N	S	R	R	K	R	G	K	G	T	-	M
E1	ATGCATCGATGAGCCTCTCTGCGGCACACCCGAAACGCGGGAAGGGAACATAAACAACAAGCGACAGAACCCCACC	MHR*	TTGTCTCTCATTTTC	mix2-2263-1_27	-0.185185	0.240741	0	0															5.30883	3.3426	0.240741	1	4.39163	1.78918	1.20885	0.00272751	M	H	R															-	M
O1	ATGAGACACGCACCGCTCGAAACGGCTACATGGAAACGCGGGAAGGGAACATAAACAACAAGCGACAGAACCCCACC	MRHAPLETATWKRGKGT*	GCTCCGGATTAGCGC	mix2-2263-1_27	0.147238	0.2405	0.022412	-0.0104556	-0.00350496	0.00461075	-0.00890556	-0.0325023	-0.0104458	-0.0208915	-0.00193513	-0.0328874	-0.0166362	-0.00425532	-0.0170213	0	-0.0255319	-0.217021	42.3724	25.856	0.2405	1	38.2235	28.4643	1.10854	0.00976706	M	R	H	A	P	L	E	T	A	T	W	K	R	G	K	G	T	-	M
E1	ATGGCTGGGCCCTACGTGGTGTTGCGGCCCGCGAAACGCGGGAAGGGAACATAAACAACAAGCGACAGAACCCCACC	MAGPYVVLRPAKRGKGT*	TATTTCCTGTCGTG	mix2-2263-1_27	0.253564	0.0035132	0.0347568	0.240364	-0.000579848	0.0394297	0.11215	0.00555972	-0.0656934	0	-0.116788	-0.10219	-0.17051	-0.0218978	-0.0948905	-0.0145985	-0.0291971	-0.0364963	21.0387	11.4042	0.240364	3	22.2835	16.9159	0.94414	0.00672112	M	A	G	P	Y	V	V	L	R	P	A	K	R	G	K	G	T	A	G
E1	ATGGTGCCGCGCCAGACCCGCCCCCCGGGTAGCAAACGCGGGAAGGGAACATAAACAACAAGCGACAGAACCCCACC	MVPRQTRPPGSKRGKGT*	CCGCATACTCTTTTC	mix2-2263-1_27	0.151613	0	0.0645161	0.240323	0.0322581	0	0.0645161	0.0322581	0	-0.6	0	-0.05	0	0.0645161	0	0	0	0	3.04766	1.6713	0.240323	3	3.25306	2.27714	0.93686	0.00210484	M	V	P	R	Q	T	R	P	P	G	S	K	R	G	K	G	T	V	P
E1	ATGCGACCAATCCTCTTCTGCGGGGTGTCCACCAAACGCGGGAAGGGAACATAAACAACAAGCGACAGAACCCCACC	MRPILFCGVSTKRGKGT*	GCAGATTTTGTGACG	mix2-2263-1_27	-0.016016	0.24024	0.027027	0.135135	-0.0940941	-0.0740741	0.0980981	-0.148148	-0.111111	0	-0.037037	0	-0.01001	0.027027	0	0	0	-0.037037	3.63753	2.75273	0.24024	1	4.39163	3.25306	0.828288	0.00242904	M	R	P	I	L	F	C	G	V	S	T	K	R	G	K	G	T	-	M
E1	ATGCCGAAGTGAAGTCAGTGGTGGTAACTTCGCAAACGCGGGAAGGGAACATAAACAACAAGCGACAGAACCCCACC	MPK*	TAGATTCAAATTCTA	mix2-2263-1_27	0.14387	-0.0952381	0.240122	-0.135765															4.62065	3.73585	0.240122	2	3.41571	3.09041	1.35276	0.00241903	M	P	K															M	P
E1	ATGATACAGTGGACCTACTCGGGGGATCGGTAAACGCGGAAGGGAACATAAACAACAAGCGACAGAACCCCACC	MIQWTYSGDR*	CTAATACATCCCCAT	mix2-2263-1_27	0.208333	0.240079	-0.015377	0.0322421	0.111111	0.031746	-0.077381	-0.015377	-0.21875	-0.03125	-0.1875								6.19364	4.12909	0.240079	1	5.2049	4.55429	1.18996	0.00299872	M	I	Q	W	T	Y	S	G	D	R								-	M
E1	ATGCCCGCATCATTCTGCCTTGGAGCCCGCAACAAACGCGGGAAGGGAACATAAACAACAAGCGACAGAACCCCACC	MPASFCLGARNKRGKGT*	TATTGATAGATTTTA	mix2-2263-1_27	0.264096	0.019802	0.240073	0.0049505	0.039604	0.0346535	0.0680563	0.00432517	-0.0210526	-0.0105263	-0.0631579	-0.0483064	-0.0105263	-0.0266285	-0.0371548	-0.0266285	-0.0736842	-0.347368	19.859	10.2244	0.240073	2	15.452	11.8737	1.2852	0.00590891	M	P	A	S	F	C	L	G	A	R	N	K	R	G	K	G	T	M	P
E1	ATGACTTTGTACAGCCCCGCCGTCGCTCACGGCAAACGCGGGAAGGGAACATAAACAACAAGCGACAGAACCCCACC	MTLYSPAVAHGKRGKGT*	ATTATTGACCTTATC	mix2-2263-1_27	0.247742	0.0477419	0.02	0.24	0.2	0.0754839	-0.0322581	-0.0445161	0	0	-0.0322581	-0.129032	-0.0322581	0	-0.0322581	-0.0322581	0	-0.516129	4.91559	3.44091	0.24	3	5.04225	4.87959	0.974881	0.00276966	M	T	L	Y	S	P	A	V	A	H	G	K	R	G	K	G	T	T	L
E1	ATGGGCCCTTGGATGCCCCCGCGGCGCGCAAACGGGGAAGGAACATAAACAACAAGCGACAGAACCCCACC	MGPWMPPRRANGEGT*	AGCACCTGACGAG	mix2-2263-1_27	-0.117241	0	-0.0344828	0.205517	0.24	0.00551724	-0.0289655	-0.0344828	-0.0144828	0	-0.0144828	0	0	0	-0.137931	-0.0689655			4.91559	2.94935	0.24	4	4.71694	2.27714	1.04211	0.00271461	M	G	P	W	M	P	P	R	R	A	N	G	E	G	T			P	W
E2	ATGCGGACGGTCTTACGCTCGCACCGTTCTTTGAAACGCGGGAAGGGAACATAACCAGAAAGCAAAAGCAGGAAGCC	MRTVLRSHRSLKRGKGT*	GACTGCTTTTGATTT	mix2-2263-1_27	0.320741	0.02	-0.128148	0	0.102963	0.24	0	0	0	-0.037037	0	-0.148148	-0.148148	-0.037037	0	0	-0.037037	-0.148148	4.91559	2.06455	0.24	5	4.39163	3.25306	1.11931	0.00265684	M	R	T	V	L	R	S	H	R	S	L	K	R	G	K	G	T	V	L
E2	ATGGTGTGACGCCGGCCCCCCTGCAATTCGCTCAAACGCGGGAAGGGAACATAACCAGAAAGCAAAAGCAGGAAGCC	MV*	AGGTGCCGGAGTCA	mix2-2263-1_27	-0.153907	-0.0639553	0.239713																9.33962	6.39026	0.239713	2	10.7351	5.69286	0.870007	0.00421321	M	V																M	V
A1	ATGAAAAAAACGCAGAAGCCTCACCAGACGTACAAACGCGGGAAGGGAACATAAACAACAAGCGACAGAACCCCACC	MKKTQKPHQTYKRGKGT*	AGCATTCAGGACACT	mix2-2263-1_27	0.166752	-0.0464488	0.239707	0.0735975	0.202908	-0.0229027	-0.0102934	-0.0958569	-0.0149254	-0.0298507	-0.0746269	-0.0447761	-0.0746269	-0.0447761	-0.0149254	0	0	-0.179104	11.4042	8.65143	0.239707	2	10.8978	9.75918	1.04647	0.00449446	M	K	K	T	Q	K	P	H	Q	T	Y	K	R	G	K	G	T	M	K
E1	ATGACCCGTCCGTTCCAGTCCCTGGCTTCATTTAAACGCGGGAAGGGAACATAAACAACAAGCGACAGAACCCCACC	MTRPFQSLASFKRGKGT*	ACATCCGAGAGTGAT	mix2-2263-1_27	0.0116753	0.00787402	0.0393701	0.116617	0.239614	0.0357046	-0.0419495	0.015748	-0.103448	-0.103448	-0.206897	-0.0172414	0	-0.0172414	0.00787402	0	0	0	12.4856	10.421	0.239614	4	9.43388	8.13265	1.32348	0.00442075	M	T	R	P	F	Q	S	L	A	S	F	K	R	G	K	G	T	R	P
E1	ATGATAAGATTACGGATGGCATTGCTGTTTATCAAACGCGGGAAGGGAACATAAACAACAAGCGACAGAACCCCACC	MIRLRMALLFIKRGKGT*	CAATAACCCCCCGAG	mix2-2263-1_27	0.054321	0.214815	0.239506	0.160494	0.0271605	0.0395062	0	0	0	0	-0.00987654	-0.00493827	-0.0222222	0.0123457	-0.133333	-0.0222222	0	-0.555556	7.96325	7.17676	0.239506	2	7.31939	6.99408	1.08797	0.0035754	M	I	R	L	R	M	A	L	L	F	I	K	R	G	K	G	T	M	I
E1	ATGGAGAACAACGCATCCCGAGTCCCCCCTCCGAAACGCGGGAAGGGAACATAAACAACAAGCGACAGAACCCCACC	MENNASRVPPPKRGKGT*	TAATTTAATCTATTT	mix2-2263-1_27	0.122222	0.239444	0.0833333	0.111111	0.0555556	0.111111	0.0416667	-0.126111	0	-0.1	-0.08	-0.16	-0.00611111	-0.02	0.0138889	-0.146111	-0.02	-0.12	7.07845	5.50546	0.239444	1	8.13265	7.31939	0.870374	0.00356114	M	E	N	N	A	S	R	V	P	P	P	K	R	G	K	G	T	-	M
E1	ATGGTAGCGCGCGTCCAGCCCCGCACCAAGTGGAAACGCGGGAAGGGAACATAAACAACAAGCGACAGAACCCCACC	MVARVQPRTKWKRGKGT*	TGGGACGGTCGGGGC	mix2-2263-1_27	0.377796	0.056338	0.239437	0.0140845	0.084507	0.140845	0.0140845	-0.0588235	-0.0294118	0	-0.117647	0	-0.117647	0	-0.147059	-0.0588235	0	-0.382353	6.98013	3.83416	0.239437	2	5.5302	5.04225	1.26218	0.00315738	M	V	A	R	V	Q	P	R	T	K	W	K	R	G	K	G	T	M	V
E1	ATGAAGGTTATTCATGGCGCGCGCTGGTGACCGAAACGCGGGAAGGGAACATAAACAACAAGCGACAGAACCCCACC	MKVIHGARW*	GAGGCCCCGACCCTG	mix2-2263-1_27	0.0519366	0.140845	0.239437	0.028169	0.0642606	-0.037412	-0.034331	0.00792253	-0.065581	-0.0625									6.98013	5.30883	0.239437	2	5.2049	4.22898	1.34107	0.00310028	M	K	V	I	H	G	A	R	W									M	K
E2	ATGCGGGGTGTTGGATACTTTTACCCATCTAGCAAACGCGGGAAGGGAACATAACCAGAAAGCAAAAGCAGGAAGCC	MRGVGYFYPSSKRGKGT*	CCGAGGCGGCCGGGA	mix2-2263-1_27	0.0652174	-0.0217391	0.23913	0.0434783	-0.0434783	0.108696	-0.0434783	0.0217391	0	0	0	-0.0652174	0	-0.0869565	0	0	0	-0.0869565	4.52234	3.04766	0.23913	2	3.74102	2.27714	1.20885	0.00245995	M	R	G	V	G	Y	F	Y	P	S	S	K	R	G	K	G	T	M	R
E1	ATGATGGAAGATCCCATGTGGCCGACACTGAAACGCGGGAAGGGAACATAAACAACAAGCGACAGAACCCCACC	MMEDPMWPTLKRGKGT*	CATAATGCAGACACT	mix2-2263-1_27	0.122153	0.0869565	0.23913	0.169772	-0.00828157	0	-0.0517598	-0.00414079	-0.125259	0	-0.047619	-0.238095	0	0	-0.047619	0	-0.0952381		4.52234	3.53922	0.23913	2	3.41571	3.09041	1.32398	0.0023935	M	M	E	D	P	M	W	P	T	L	K	R	G	K	G	T		M	M
A1	ATGAGACATAAGTAAGAAGAAGCGCCTGGCTGGAAACGCGGGAAGGGAACATAAACAACAAGCGACAGAACCCCACC	MRHK*	GCCGGCCGTCCAGGC	mix2-2263-1_27	-0.0158103	0.055336	-0.183794	0.23913	-0.0237154														4.52234	2.94935	0.23913	3	3.57837	2.27714	1.2638	0.00242725	M	R	H	K														R	H
E2	ATGTGGCCATCGTGCCTCGCCGCATCTATCCGGAAACGCGGGAAGGGAACATAACCAGAAAGCAAAAGCAGGAAGCC	MWPSCLAASIRKRGKGT*	TGACGTTGAACCGCA	mix2-2263-1_27	0.0585284	0	0.0434783	0	0.23913	0.0217391	-0.0167224	0	0	-0.0769231	0	-0.0769231	0	0	-0.0384615	0	0	0	4.52234	1.47468	0.23913	4	4.22898	0.975918	1.06937	0.00255243	M	W	P	S	C	L	A	A	S	I	R	K	R	G	K	G	T	P	S
E1	ATGCCGGAGGGTGTGGTTCTACAGACGTCCCGTAAACGCGGGAAGGGAACATAAACAACAAGCGACAGAACCCCACC	MPEGVVLQTSRKRGKGT*	ATTTCGCTTCCCCAA	mix2-2263-1_27	0.228527	0.239037	0.0203941	0.0521739	-0.0112293	0.0160463	-0.0530497	-0.112105	-0.107914	-0.028777	-0.0172349	-0.115108	-0.028777	-0.0244292	-0.028777	-0.0143885	0	0	22.6117	14.3535	0.239037	1	22.6088	19.1931	1.00013	0.00686052	M	P	E	G	V	V	L	Q	T	S	R	K	R	G	K	G	T	-	M
A1	ATGATGCTGGATCGACAAGAAAGATAGACAGATAAACGCGGAAGGAACATAAACAACAAGCGACAGAACCCCACC	MMLDRQER*	ACGGTAGAACGGTG	mix2-2263-1_27	0.0221214	0.0581395	0.0768576	0.238798	-0.0882019	-0.0487805	-0.0731707	-0.038287	-0.0731707										8.45481	8.06156	0.238798	3	6.66878	6.50612	1.26782	0.00352938	M	M	L	D	R	Q	E	R										M	L
E2	ATGCCGTACGCCACCCCCTTGGTCCTCTACGATAAACGCGGGAAGGGAACATAACCAGAAAGCAAAAGCAGGAAGCC	MPYATPLVLYDKRGKGT*	CAGGGGCCGGGGGTC	mix2-2263-1_27	0.0979592	0.0642857	0.112245	0.0142857	0.0357143	0.238776	-0.0183673	-0.132653	0.00918367	0.00918367	-0.0408163	-0.105102	-0.0510204	-0.0438776	0	-0.00306122	-0.0204082	-0.163265	13.7636	10.9126	0.238776	5	15.94	14.1508	0.863466	0.00531236	M	P	Y	A	T	P	L	V	L	Y	D	K	R	G	K	G	T	A	T
E1	ATGAGGCGCGGCGGTCGCAGGGCCACAAGGCCTAAACGCGGGAAGGGAACATAAACAACAAGCGACAGAACCCCACC	MRRGGRRATRPKRGKGT*	GCGGCGGGCTGCGGG	mix2-2263-1_27	0.0240113	0.238701	0	-0.0216572	-0.0155367	0.0508475	0	-0.0155367	0	-0.0277778	-0.0555556	-0.111111	0.0169492	0	0	0	0	-0.0833333	5.80039	3.24429	0.238701	1	5.85551	3.41571	0.990587	0.00302871	M	R	R	G	G	R	R	A	T	R	P	K	R	G	K	G	T	-	M
O2	ATGCTGCTACCACATGCTTCCAGACTGGTTTGAAACGCGGGAAGGGAACATAACCAGAAAGCAAAAGCAGGAAGCC	MLLPHASRLV*	CCCCAGGGTGGTCTA	mix2-2263-1_27	0.0633138	-0.00711211	0.238657	-0.0181011	0.0222187	-0.0217107	-0.072966	-0.0474319	-0.0729927	0.003663	-0.0693297								26.8391	17.4995	0.238657	2	22.2835	15.94	1.20444	0.0071809	M	L	L	P	H	A	S	R	L	V								M	L
A1	ATGATATTATAGCGAATGAGGCTGACCGCGGAAAAGCGGGAAGGGAACATAAACAACAAGCGACAGAACCCCACC	MIL*	ATCGCGAATGGACAA	mix2-2263-1_27	-0.384226	0.238625	0.116279	0.0293225															4.22741	2.35948	0.238625	1	3.74102	0.650612	1.13001	0.00240541	M	I	L															-	M
E2	ATGTCTGGCCCGTGTACGCACGAATTCCCTCCGAAACGCGGGAAGGGAACATAACCAGAAAGCAAAAGCAGGAAGCC	MSGPCTHEFPPKRGKGT*	GTCGCCCAGAGGGGC	mix2-2263-1_27	0.163881	0.0195867	0.0285714	0.238275	0.0772686	0.0190476	0.0190476	-0.028212	-0.0754717	-0.0188679	-0.0943396	-0.207547	-0.0754717	-0.0186882	0	-0.0188679	0	-0.0377358	10.3227	6.39026	0.238275	3	8.62061	6.83143	1.19745	0.00404023	M	S	G	P	C	T	H	E	F	P	P	K	R	G	K	G	T	S	G
E1	ATGGGTGCACTGAAGGCGAGATCGAGTCTTGGCAAACGCGGGAAGGGAACATAAACAACAAGCGACAGAACCCCACC	MGALKARSSLGKRGKGT*	GTGGAAATGCTCCAA	mix2-2263-1_27	0	0.238095	0.0426065	0.0952381	-0.0350877	-0.14411	0	-0.0526316	0	0	0	-0.105263	0.0137845	0	0	0	0	-0.0526316	4.12909	4.12909	0.238095	1	3.09041	3.09041	1.3361	0.00224994	M	G	A	L	K	A	R	S	S	L	G	K	R	G	K	G	T	-	M
E2	ATGTCACGAGGCCTTGCCGGCGCCCCGCATTCAAAACGCGGGAAGGGAACATAACCAGAAAGCAAAAGCAGGAAGCC	MSRGLAGAPHSKRGKGT*	TAACTTTTTGCATAC	mix2-2263-1_27	0.287356	0.0238095	0.238095	0	0.0714286	-0.0689655	0	-0.0689655	-0.0689655	-0.137931	0	0	0	0	-0.0689655	-0.0344828	0	-0.103448	4.12909	1.37636	0.238095	2	4.71694	2.60245	0.875376	0.00255537	M	S	R	G	L	A	G	A	P	H	S	K	R	G	K	G	T	M	S
A1	ATGAGAGAGAGTCCACAAAAAAAAATGCCTGAGAAACGCGGGAAGGGAACATAAACAACAAGCGACAGAACCCCACC	MRESPQKKMPEKRGKGT*	TTAAGCCCTATTTAA	mix2-2263-1_27	0.295238	0.0857143	0.238095	0.133333	-0.428571	0	0.0285714	-0.0190476	0	0	-0.047619	-0.0952381	0	0	0	0	0	-0.190476	3.44091	2.26117	0.238095	2	3.41571	3.25306	1.00738	0.00219492	M	R	E	S	P	Q	K	K	M	P	E	K	R	G	K	G	T	M	R
E2	ATGGCTCCACCGACGTCATCTCGTTAAGGGCCCAAACGCGGGAAGGGAACATAACCAGAAAGCAAAAGCAGGAAGCC	MAPPTSSR*	GAGGCAGAGGGCGGG	mix2-2263-1_27	0.047619	0	0.0238095	0.238095	-0.047619	-0.0952381	0	-0.119048	0										4.12909	3.53922	0.238095	3	3.41571	3.09041	1.20885	0.00231876	M	A	P	P	T	S	S	R										A	P
E1	ATGTCAGACGTGTGGAGCTGTAGCATCTCGTAAACGCGGGAAGGGAACATAAACAACAAGCGACAGAACCCCACC	MSDVWSCSIS*	AATTCATCAGCTCAG	mix2-2263-1_27	0.114286	-0.031746	-0.0126984	0.015873	0.238095	-0.0380952	-0.0253968	0.0015873	0.00793651	-0.0857143	-0.192063								12.3873	8.84806	0.238095	4	11.3857	9.43388	1.08797	0.00463752	M	S	D	V	W	S	C	S	I	S								D	V
E1	ATGTCGGTTCCGCTGAGTGAGATCACTCGCCCTAAACGCGGGAAGGGAACATAAACAACAAGCGACAGAACCCCACC	MSVPLSEITRPKRGKGT*	GTCCCCTATGATACG	mix2-2263-1_27	-0.0238095	0.062381	0.0385714	0.14619	0.238095	-0.164286	-0.047619	-0.142857	-0.027619	0	0.01	-0.017619	0	0	0	0	-0.0238095	-0.0238095	9.83118	9.83118	0.238095	4	6.83143	6.50612	1.43911	0.00370926	M	S	V	P	L	S	E	I	T	R	P	K	R	G	K	G	T	V	P
E1	ATGGCCAGGCGGGACTCTGCCCACATCCGTGACAAACGCGGGAAGGGAACATAAACAACAAGCGACAGAACCCCACC	MARRDSAHIRDKRGKGT*	TAGGGTGATCTGGCC	mix2-2263-1_27	-0.190476	0.0873016	0.031746	0.047619	0.238095	0.015873	0.015873	0.015873	0	0	-0.047619	-0.0714286	0	0	0	0	0	-0.119048	6.19364	3.53922	0.238095	4	6.83143	2.4398	0.906639	0.00322763	M	A	R	R	D	S	A	H	I	R	D	K	R	G	K	G	T	R	R
E2	ATGGGAAAATCACCCCGGGTCCTCTTCGTTCCGAAACGCGGGAAGGGAACATAACCAGAAAGCAAAAGCAGGAAGCC	MGKSPRVLFVPKRGKGT*	ACTGGAAACGGACCT	mix2-2263-1_27	0.261905	0	0.047619	0.047619	0.0714286	0.238095	0	-0.142857	-0.047619	0	0	-0.047619	-0.0952381	0	-0.238095	-0.047619	0	-0.047619	4.12909	2.06455	0.238095	5	3.41571	2.60245	1.20885	0.00231876	M	G	K	S	P	R	V	L	F	V	P	K	R	G	K	G	T	S	P
E2	ATGGTCAAGGGGACAAAACTAAGAATAACCCGCAAACGCGGGAAGGGAACATAACCAGAAAGCAAAAGCAGGAAGCC	MVKGTKLRITRKRGKGT*	GCCCGCGCCGAGTAG	mix2-2263-1_27	-0.283087	0.126894	0.237624	0.00990099	0.178218	-0.0315215	0.019802	0.0290968	-0.0612245	-0.0612245	0.0191958	-0.0408163	-0.0612245	0	0	0	-0.0204082	-0.0612245	9.92949	7.47169	0.237624	2	7.97	3.74102	1.24586	0.00388938	M	V	K	G	T	K	L	R	I	T	R	K	R	G	K	G	T	M	V
E1	ATGAAATTGCCAGTGGCCTCGGCACCGCGGCTCAAACGCGGGAAGGGAACATAAACAACAAGCGACAGAACCCCACC	MKLPVASAPRLKRGKGT*	GATTCCGAACTAATC	mix2-2263-1_27	0.217834	0.0224817	0.0603353	0.0125206	0.237607	0.0546101	-0.0106945	-0.0314773	-0.0176994	-0.015791	-0.0392157	-0.153046	-0.0451504	-0.0176994	-0.0588235	-0.021621	0	-0.156863	51.5154	29.6901	0.237607	4	41.4765	31.392	1.24204	0.0104889	M	K	L	P	V	A	S	A	P	R	L	K	R	G	K	G	T	L	P
A1	ATGCGTCTGAGCGCGGGCCGTGGCGCGGCCCGGAAACGCGGGAAGGGAACATAAACAACAAGCGACAGAACCCCACC	MRLSAGRGAARKRGKGT*	CGGCGTGGCGGCGCG	mix2-2263-1_27	-0.0679257	-0.0204082	0.0840694	0	0	0	0	0.237283	0.0134024	-0.0612245	0	-0.0164484	-0.025891	-0.102041	0	-0.0204082	0	0	6.58689	3.53922	0.237283	7	7.97	3.57837	0.82646	0.00343241	M	R	L	S	A	G	R	G	A	A	R	K	R	G	K	G	T	G	R
A2	ATGGTACGTCAAAGAATCTTAAGCCGCATTTTTAAACGCAGGAAGGGAACATAACCAGAAAGCAAAAGCAGGAAGCC	MVRQRILSRIFKRRKGT*	CGCATTGTGGGAGAG	mix2-2263-1_27	0.0267857	0.031746	0.037037	0.0534061	0.117394	0.237103	0.015873	0.005291	0	-0.0676257	-0.0155423	-0.0876323	-0.057209	-0.0625	-0.0729167	0	0.000165344	-0.130126	18.5809	17.6961	0.237103	5	15.6147	14.8014	1.18996	0.00573818	M	V	R	Q	R	I	L	S	R	I	F	K	R	R	K	G	T	Q	R
E2	ATGAGGGTGTCACTCCGGCCCGCGCGATCTGCGAAACGCGGGAAGGGAACATAACCAGAAAGCAAAAGCAGGAAGCC	MRVSLRPARSAKRGKGT*	GGCGGGATACCCAAA	mix2-2263-1_27	0.149178	0.115044	0.157269	0.00480405	0.236915	-0.0217446	-0.119722	-0.0734513	-0.128571	-0.114286	-0.00543616	-0.0571429	-0.0714286	-0.0285714	-0.0142857	0	-0.0285714	0	11.1092	7.86494	0.236915	4	11.3857	9.75918	0.975716	0.00446572	M	R	V	S	L	R	P	A	R	S	A	K	R	G	K	G	T	V	S
E1	ATGCCTTGCAAACCGCTCACCTAACTTCGTGCGAAACGCGGGAAGGGAACATAAACAACAAGCGACAGAACCCCACC	MPCKPLT*	CATGGCACAGACGAG	mix2-2263-1_27	0.037764	0.0102683	0.00636264	0.236909	-0.0242576	-0.00418969	-0.0355484	-0.176876											40.0129	26.8391	0.236909	3	28.139	20.0063	1.42197	0.00862377	M	P	C	K	P	L	T											P	C
E1	ATGGCTCCACCTATTGCTTGCTGAAAGCGACAAAAACGCGGGAAGGGAACATAAACAACAAGCGACAGAACCCCACC	MAPPIAC*	TCTATAATAGATATT	mix2-2263-1_27	-0.289474	0.105263	-0.236842	0.236842	0.131579	-0.105263	0.0526316	0.0263158											3.73585	3.14598	0.236842	3	3.09041	1.78918	1.20885	0.00217167	M	A	P	P	I	A	C											A	P
E2	ATGACTTATGTGAGGTCGCCATCGGACGGCCTCAAACGCGGGAAGGGAACATAACCAGAAAGCAAAAGCAGGAAGCC	MTYVRSPSDGLKRGKGT*	GCATAATGGATTCTG	mix2-2263-1_27	0.0812357	0.0354691	0.00114416	-0.00686499	-0.347826	0	0.236842	0	0	0	0	0	0	0	0	0	0	0	3.73585	2.45779	0.236842	6	3.74102	2.7651	0.998617	0.00230023	M	T	Y	V	R	S	P	S	D	G	L	K	R	G	K	G	T	R	S
O1	ATGATACCACCAGCGGACGTTGCTACCACGGTCAAACGCGGGAAGGGAACATAAACAACAAGCGACAGAACCCCACC	MIPPADVATTVKRGKGT*	CGGTGAATTATTATT	mix2-2263-1_27	-0.0862237	0.0512946	0.236688	0.00036639	0.0183195	0.00073278	0.00036639	-0.0374939	-0.0543478	0.00561798	0.011236	-0.0652174	0	-0.0269907	0	-0.0217391	0	-0.0326087	17.4995	8.3565	0.236688	2	14.9641	5.85551	1.16943	0.00555404	M	I	P	P	A	D	V	A	T	T	V	K	R	G	K	G	T	M	I
E1	ATGGCACGACCGGAGCCCTTGCTACCCCGCGCGAAACGCGGGAAGGGAACATAAACAACAAGCGACAGAACCCCACC	MARPEPLLPRAKRGKGT*	GGTCATGCCCCGCGC	mix2-2263-1_27	0.047619	0.0625	0.11756	-0.00595238	0.236607	0.00297619	-0.0327381	-0.107143	-0.0178571	-0.0714286	-0.0357143	-0.0178571	-0.0892857	0	-0.0714286	0	0	-0.0178571	9.43793	7.47169	0.236607	4	9.10857	7.64469	1.03616	0.00397044	M	A	R	P	E	P	L	L	P	R	A	K	R	G	K	G	T	R	P
E1	ATGGGCAAAAAGCTCAGTGCACACGGCCGCCTCAAACGCGGGAAGGGAACATAAACAACAAGCGACAGAACCCCACC	MGKKLSAHGRLKRGKGT*	TTATGATATGCACCC	mix2-2263-1_27	0.23039	0.0153358	0.00458311	0.236559	0.150538	0.0696281	0.0803808	-0.0327869	0	-0.0163934	0	-0.213115	-0.0491803	-0.0163934	-0.0163934	-0.0497091	-0.0327869	-0.360656	9.14299	6.58689	0.236559	3	9.92184	9.43388	0.921502	0.00403441	M	G	K	K	L	S	A	H	G	R	L	K	R	G	K	G	T	G	K
A2	ATGGTGTGTAGCGGGCTGCAAACGCTCCACCCCAAACGCGGGAAGGGAACCTAACCAGAAAGCAAAAGCAGGAAGCC	MVCSGLQTLHPKRGKGT*	CGGGAGCGCGGTCGT	mix2-2263-1_27	0.0502451	0.0208333	0	0	0	0	0	0.23652	0.0625	-0.0171569	-0.0588235	0	-0.0882353	-0.117647	-0.0588235	-0.0294118	0	0	4.71896	2.26117	0.23652	7	5.5302	2.92776	0.853307	0.00277219	M	V	C	S	G	L	Q	T	L	H	P	K	R	G	K	G	T	L	Q
A1	ATGAGATTAAAAGCGAGACATAACGCTGTGCGGAAACGCGGGAAGGGAACATAAACAACAAGCGACAGAACCCCACC	MRLKARHNAVRKRGKGT*	TTAAATAGTCGTGCT	mix2-2263-1_27	0.0333333	0.174603	0.031746	0.236508	0	-0.0222222	0	-0.0190476	-0.0174603	0	-0.133333	0.015873	-0.0666667	-0.0333333	-0.0666667	0	0	-0.0666667	6.19364	4.12909	0.236508	3	4.87959	3.09041	1.26929	0.00289727	M	R	L	K	A	R	H	N	A	V	R	K	R	G	K	G	T	R	L
E1	ATGGGGCGTACCGGTAACGATCCGCGTGCCGCCAAACGCGGGAAGGGAACATAAACAACAAGCGACAGAACCCCACC	MGRTGNDPRAAKRGKGT*	CTAGCCGTGCCGCGC	mix2-2263-1_27	0.291092	0.152174	-0.0649523	-0.0379109	0.0408271	0.236479	-0.0379109	-0.0758218	0	-0.111082	-0.0243902	-0.00265111	-0.195122	-0.0243902	-0.0487805	-0.0243902	0	-0.0731707	9.04468	5.30883	0.236479	5	6.66878	5.85551	1.35627	0.0035668	M	G	R	T	G	N	D	P	R	A	A	K	R	G	K	G	T	T	G
E1	ATGAAAAATGACTCCGGTCCTCGCGTCCCCTAAACGCGGGAAGGGAACATAAACAACAAGCGACAGAACCCCACC	MKNDSGPRVP*	TTTATATCTATCGAC	mix2-2263-1_27	0.342466	0.236464	0.126875	0.00358774	0.0446836	-0.0202218	-0.0671885	-0.166667	0	-0.166667	-0.238095								7.17676	4.71896	0.236464	1	6.83143	6.34347	1.05055	0.00335088	M	K	N	D	S	G	P	R	V	P								-	M
E1	ATGCCGCCGACCACAGCCTGCGCTCGGTTCTTCAAACGCGGGAAGGGAACATAAACAACAAGCGACAGAACCCCACC	MPPTTACARFFKRGKGT*	GTTAAGTTAGACTTG	mix2-2263-1_27	0.0583004	0.0108696	0.129447	0.236166	-0.0474308	-0.0681818	0	0	-0.0454545	0	-0.0800395	-0.0227273	0	-0.0227273	0.0108696	0	0	-0.159091	9.04468	4.81728	0.236166	3	7.15673	4.22898	1.2638	0.00363861	M	P	P	T	T	A	C	A	R	F	F	K	R	G	K	G	T	P	P
E2	ATGTCACCCGGGTCCATCTTCTTCCTTCAGGTGAAACGCGGGAAGGGAACATAACCAGAAAGCAAAAGCAGGAAGCC	MSPGSIFFLQVKRGKGT*	GGACGGCGCCAGTCC	mix2-2263-1_27	-0.0262238	0.0192308	0.236014	0.0192308	0.0769231	0.0384615	0	-0.0454545	0	0	0	-0.0454545	0	0	-0.136364	-0.136364	0	0	5.11221	2.45779	0.236014	2	3.57837	1.62653	1.42864	0.00248568	M	S	P	G	S	I	F	F	L	Q	V	K	R	G	K	G	T	M	S
E2	ATGGCCGACGACCTGCGCCTGCGTAGCGTTCCGAAACGCGGGAAGGGAACATAACCAGAAAGCAAAAGCAGGAAGCC	MADDLRLRSVPKRGKGT*	GGGAGGAGGGCGGAT	mix2-2263-1_27	0.204082	0.0930372	0.204082	0.235894	0.0636255	0.0204082	-0.0384154	-0.117647	-0.0678271	0	-0.147059	-0.185474	-0.0294118	-0.0294118	0	-0.0588235	0	-0.147059	4.81728	3.83416	0.235894	3	5.5302	5.5302	0.871085	0.00278207	M	A	D	D	L	R	L	R	S	V	P	K	R	G	K	G	T	A	D
E1	ATGAATGGTGCCACGAGCTATGCGGGCTGCTGCAAACGCGGGAAGGGAACATAAACAACAAGCGACAGAACCCCACC	MNGATSYAGCCKRGKGT*	TACAGAATAATTCTT	mix2-2263-1_27	0.0599885	0.235808	0.0321997	0.106436	0.051299	0.0239954	0.0409334	-0.0647082	-0.0909091	-0.00136739	-0.0677076	0.00873362	-0.0360372	-0.010101	-0.010101	-0.040404	-0.010101	-0.187552	22.5134	16.6147	0.235808	1	16.1027	12.199	1.39812	0.00610261	M	N	G	A	T	S	Y	A	G	C	C	K	R	G	K	G	T	-	M
E1	ATGTCCTAAGAAGTCCACTCTTGCGATCACCTCAACGCGGGAAGGGAACATAAACAACAAGCGACAGAACCCCACC	MS*	GCATGGCATCCTACT	mix2-2263-1_27	-0.12619	-0.0857143	0.235714																5.89871	4.81728	0.235714	2	6.83143	4.71694	0.863466	0.00314876	M	S																M	S
E1	ATGAAAGATGATATCTCAAAGGCATCTGTTCACAAACGCGGGAAGGGAACATAAACAACAAGCGACAGAACCCCACC	MKDDISKASVHKRGKGT*	GACCGCGAGGGACAG	mix2-2263-1_27	-0.0357143	0.0571429	0.0571429	0.142857	0.235714	0.0857143	-0.05	-0.05	0	-0.1	-0.0214286	0	0	0.0285714	0	0	-0.05	0	3.44091	2.35948	0.235714	4	3.25306	1.13857	1.05775	0.00214129	M	K	D	D	I	S	K	A	S	V	H	K	R	G	K	G	T	D	D
A2	ATGTGGTTGAACTTATAGCCCGTCTCCCCCAGAAAACGCGGGAAGGGAACAAACCAGAAAGCAAAAGCAGGAAGCC	MWLNL*	CTGCCCGTCCAGAGA	mix2-2263-1_27	-0.177907	-0.00311368	0.000101754	-0.065489	-0.0154666	0.235337													30.575	13.567	0.235337	5	25.6992	6.83143	1.18972	0.00768738	M	W	L	N	L													N	L
E2	ATGCGGCGCATCGATCCTCGACCGAAGCACAGCAAACGCGGGAAGGGAACATAACCAGAAAGCAAAAGCAGGAAGCC	MRRIDPRPKHSKRGKGT*	GCCACTGAGAGGTAG	mix2-2263-1_27	-0.0246212	0.234375	0.235322	0.0625	0.112216	0.03125	0	-0.121212	-0.0606061	0	-0.0606061	-0.242424	-0.0449811	0	0	0	0	-0.121212	6.29195	5.11221	0.235322	2	5.36755	4.22898	1.17222	0.00298075	M	R	R	I	D	P	R	P	K	H	S	K	R	G	K	G	T	M	R
E1	ATGTACAAGGTCGGTACCCGCAACCACACCCCTAAACGCGGGAAGGGAACATAAACAACAAGCGACAGAACCCCACC	MYKVGTRNHTPKRGKGT*	TAAATTTCCGGTACT	mix2-2263-1_27	0.163752	0.0282989	0.235294	0.00604134	0.117647	0.0352941	0	0	0.0235294	-0.027027	-0.0540541	-0.162162	0	-0.027027	0	0	-0.027027	-0.324324	8.3565	5.30883	0.235294	2	6.01816	4.87959	1.38855	0.00335993	M	Y	K	V	G	T	R	N	H	T	P	K	R	G	K	G	T	M	Y
E2	ATGTCGCTTACGTACTCCTCACCCCCCTCTCACAAACGCGGGAAGGGAACATAACCAGAAAGCAAAAGCAGGAAGCC	MSLTYSSPPSHKRGKGT*	CTGCGCCAAGGGAGA	mix2-2263-1_27	0.458111	0.0588235	0.235294	0.0196078	0	-0.0944742	-0.0713012	-0.0909091	-0.212121	-0.030303	0	0	-0.030303	0	0	0	0	-0.242424	5.0139	2.26117	0.235294	2	5.36755	4.87959	0.934113	0.00278349	M	S	L	T	Y	S	S	P	P	S	H	K	R	G	K	G	T	M	S
E2	ATGGTTTGGTGCGCCGCAAGAGGGACCCCCCCTAAACGCGGGAAGGGAACATAACCAGAAAGCAAAAGCAGGAAGCC	MVWCAARGTPPKRGKGT*	TGACCGTGGAGAAC	mix2-2263-1_27	0.309463	0.0882353	0.235294	0	0.044757	0.0294118	0.0882353	-0.129156	-0.0140665	0	-0.217391	-0.173913	-0.0869565	0	0	0	-0.0434783	-0.130435	3.3426	2.16286	0.235294	2	3.74102	3.57837	0.893499	0.00220995	M	V	W	C	A	A	R	G	T	P	P	K	R	G	K	G	T	M	V
E2	ATGCCCCCAGTAGCCGGCGGTGTGCCCGGGCGTTAAACGCGGGAAGGGAACATAACCAGAAAGCAAAAGCAGGAAGCC	MPPVAGGVPGR*	CCTGGGGCCCACCCC	mix2-2263-1_27	-0.370448	0	0.0035014	0.235294	0.0392157	0	0.0070028	0.137255	0	0	0	0							5.0139	2.75273	0.235294	3	4.55429	0.813265	1.10092	0.00264917	M	P	P	V	A	G	G	V	P	G	R							P	P
E1	ATGGGGATTCGGGTGCAGGCCCCCGTTGCACGGAAACGCGGGAAGGGAACATAAACAACAAGCGACAGAACCCCACC	MGIRVQAPVARKRGKGT*	ATCGCATGACGGAA	mix2-2263-1_27	-0.00767263	0	-0.0673487	0	0.235294	0.0392157	0.0980392	0.0784314	-0.0434783	0	0.0196078	-0.0869565	-0.0673487	0.0196078	-0.0434783	-0.0434783	0	-0.130435	5.0139	2.65442	0.235294	4	3.74102	1.95184	1.34025	0.00249685	M	G	I	R	V	Q	A	P	V	A	R	K	R	G	K	G	T	I	R
E1	ATGCCGCTGTCAGGCTCGCACTGACCGCAACGCAACGCGGGAAGGGAACATAAACAACAAGCGACAGAACCCCACC	MPLSGSH*	CGAGTAGTCGGGTTC	mix2-2263-1_27	-0.0285205	0.0196078	-0.00623886	-0.0516934	-0.181818	0.0392157	0.235294	0.0196078											5.0139	1.96624	0.235294	6	3.57837	1.30122	1.40117	0.00246366	M	P	L	S	G	S	H											G	S
O1	ATGGAATATCACCCAGCCTTTCGACGCGAAAAGAAACGCGGGAAGGGAACATAAACAACAAGCGACAGAACCCCACC	MEYHPAFRREKKRGKGT*	TTCTGGGCTGTTATA	mix2-2263-1_27	0.30941	-0.0111643	0.235247	0.0151515	-0.0263158	-0.0263158	-0.0374801	-0.0637959	0	-0.0263158	-0.0526316	-0.131579	0	0	-0.0263158	-0.0789474	-0.0263158	-0.0526316	6.48858	2.26117	0.235247	2	6.18082	4.06633	1.04979	0.00313801	M	E	Y	H	P	A	F	R	R	E	K	K	R	G	K	G	T	M	E
E1	ATGGCTCCACGTGCCCGAGGCGACTCGCCGCGTAAACGCGGGAAGGGAACATAAACAACAAGCGACAGAACCCCACC	MAPRARGDSPRKRGKGT*	CACGGCCGGAGTCGC	mix2-2263-1_27	0.0985915	0.0140845	0.183099	0.12368	0.235035	0.0140845	-0.0625	0.0110035	0	-0.09375	-0.0171655	-0.0625	-0.113996	-0.15625	0	0	0	-0.0625	6.98013	6.19364	0.235035	4	5.2049	4.55429	1.34107	0.00304329	M	A	P	R	A	R	G	D	S	P	R	K	R	G	K	G	T	P	R
E1	ATGACGTCCTGACTCCCCTGTCACGCCCCCTCTAAACGCGGGAAGGGAACATAAACAACAAGCGACAGAACCCCACC	MTS*	GAGACTTACTTTTCT	mix2-2263-1_27	-0.27765	0	0.235023	0															5.50546	2.94935	0.235023	2	5.04225	1.30122	1.09187	0.00280635	M	T	S															M	T
E1	ATGCGACGTCCAGCACCTCATCGGAATTAAACGCGGGAAGGGAACATAAACAACAAGCGACAGAACCCCACC	MRRPAPHRN*	AGCCGCCAGCACAGC	mix2-2263-1_27	-0.0407801	0.214539	0.234929	0.0851064	-0.0381206	-0.0398936	-0.166667	-0.103723	-0.0620567	-0.0416667									4.62065	4.42403	0.234929	2	3.90367	3.57837	1.18367	0.00246379	M	R	R	P	A	P	H	R	N									M	R
E1	ATGTGCAAGGGAGTCGTGTGTGGCCACGCCCTCAAACGCGGGAAGGGAACATAAACAACAAGCGACAGAACCCCACC	MCKGVVCGHALKRGKGT*	GCTTGTACACATCCC	mix2-2263-1_27	0.13838	0.234575	0.127144	0	-0.00906761	0.0611078	0.0772718	0.0274	0.011236	-0.0238518	-0.0764833	-0.105263	-0.0526316	0	-0.0175439	-0.0175439	0	-0.304554	8.74975	7.07845	0.234575	1	9.27122	8.13265	0.943753	0.00386819	M	C	K	G	V	V	C	G	H	A	L	K	R	G	K	G	T	-	M
A1	ATGGGTTTTGTCACCGTTTTTTCACTCTCCCCGAAACGCGGGAAGGGAACATAAACAACAAGCGACAGAACCCCACC	MGFVTVFSLSPKRGKGT*	TTGAGAGGGCCGAG	mix2-2263-1_27	0.258004	0.234568	0.135802	0.0617284	0.0123457	0	0.0123457	0.0864198	-0.0847458	-0.0338983	-0.0508475	-0.135593	-0.191044	-0.0847458	-0.169492	-0.0338983	-0.0169492	0	7.96325	4.42403	0.234568	1	9.59653	7.80735	0.829805	0.00379918	M	G	F	V	T	V	F	S	L	S	P	K	R	G	K	G	T	-	M
E1	ATGTCTGAGTAATGCATCGTGTCTGTTCGCAGCAACGCGGGAAGGGAACATAAACAACAAGCGACAGAACCCCACC	MSE*	GCCGCCGGAACGTTT	mix2-2263-1_27	-0.16076	0.0566684	-0.0111282	0.234549															9.73286	7.66832	0.234549	3	9.59653	5.85551	1.01421	0.00403542	M	S	E															S	E
A1	ATGATCTACAACACCATGTCGGCGGATCCGCGGAAACGCGGGAAGGGAACATAAACAACAAGCGACAGAACCCCACC	MIYNTMSADPRKRGKGT*	GGGGCAACTGACGAC	mix2-2263-1_27	0.143011	-0.0311828	0.0333333	0.0354839	0.234409	-0.0145161	0.0166667	0.0166667	-0.0967742	-0.0322581	-0.0322581	-0.0311828	-0.0155914	-0.0645161	0	-0.0645161	0	-0.0967742	5.89871	3.3426	0.234409	4	5.04225	3.57837	1.16986	0.00285776	M	I	Y	N	T	M	S	A	D	P	R	K	R	G	K	G	T	Y	N
A2	ATGAATCGTAAGCAGGCTAATGCACTCACCGTCAAACGCGGGAAGGGAACATAACCAGAAAGCAAAAGCAGGAAGCC	MNRKQANALTVKRGKGT*	TGAGGTGAGTTGGGC	mix2-2263-1_27	0.0729689	0.0860385	0.0414314	0.234342	0.0327103	-0.0116338	-0.0604968	-0.0260235	-0.0564565	-0.0345963	-0.0376405	-0.0794359	-0.0327945	-0.022971	-0.0114855	-0.0114855	-0.0138385	-0.0601917	142.257	94.9692	0.234342	3	106.863	78.2361	1.33121	0.0186744	M	N	R	K	Q	A	N	A	L	T	V	K	R	G	K	G	T	N	R
E2	ATGCCCCTCACACCTTTGCGTTAGTCGCCTGCAAACGCGGGAAGGGAACATAACCAGAAAGCAAAAGCAGGAAGCC	MPLTPLR*	CAGAGCCACGACC	mix2-2263-1_27	0.12892	0.00348432	0.0243902	0.234321	-0.0696864	-0.142857	0	-0.142857											4.03078	2.35948	0.234321	3	4.55429	3.25306	0.885052	0.00247044	M	P	L	T	P	L	R											P	L
E1	ATGAGGATGGCAGGCTTGAGCCCCATCTTCACGAAACGCGGGAAGGGAACATAAACAACAAGCGACAGAACCCCACC	MRMAGLSPIFTKRGKGT*	CCTGCTGTCCGGGGG	mix2-2263-1_27	0.134266	0.234266	0	0	0	0	0.0181818	-0.192308	0	0	0	0.0181818	-0.0769231	0	0.0181818	-0.0769231	0	-0.0384615	5.40715	1.76961	0.234266	1	4.22898	1.78918	1.27859	0.0026387	M	R	M	A	G	L	S	P	I	F	T	K	R	G	K	G	T	-	M
E2	ATGCGTGATCATTGAGGCCTGCAACACCACCCCAAACGCGGGAAGGGAACATAACCAGAAAGCAAAAGCAGGAAGCC	MRDH*	GGAAGCTGAGCAGTG	mix2-2263-1_27	-0.0516717	0.234043	0.192503	-0.10537	-0.221884														4.62065	3.53922	0.234043	1	3.41571	2.4398	1.35276	0.00235779	M	R	D	H														-	M
E1	ATGCGCCTGATTGTGGTAGCGCTCCTCGCCCCGAAACGCGGGAAGGGAACATAAACAACAAGCGACAGAACCCCACC	MRLIVVALLAPKRGKGT*	ATGTTTTAATCATAT	mix2-2263-1_27	0.00386847	0.106383	0.0212766	0.234043	0.191489	0.12766	0	0	-0.0606061	0	-0.0999355	0	-0.0606061	-0.0606061	-0.160542	-0.0606061	-0.030303	-0.151515	4.62065	3.3426	0.234043	3	5.36755	3.90367	0.860849	0.00270144	M	R	L	I	V	V	A	L	L	A	P	K	R	G	K	G	T	R	L
E1	ATGTCCCCAGACCCAACAGACTCCGTATTGCCCAAACGCGGGAAGGGAACATAAACAACAAGCGACAGAACCCCACC	MSPDPTDSVLPKRGKGT*	TGGGGATCCCTTGTC	mix2-2263-1_27	0.0423862	-0.0502355	-0.00941915	0.233909	0.0235479	-0.100471	0	-0.0188383	-0.0408163	0	0	-0.0408163	-0.00941915	0	0	-0.00941915	0	-0.0204082	8.94637	3.63753	0.233909	3	7.97	3.57837	1.12251	0.00371028	M	S	P	D	P	T	D	S	V	L	P	K	R	G	K	G	T	S	P
E1	ATGCCGCTGGTCGCAAGTGTCCCCGGCCTAGCCAAACGCGGGAAGGGAACATAAACAACAAGCGACAGAACCCCACC	MPLVASVPGLAKRGKGT*	ATCGGACGACGGGGA	mix2-2263-1_27	0.0985786	0.0393701	0.0740362	0.233868	0.015748	0.0314961	0.00787402	-0.0779221	-0.0960221	-0.121996	-0.038961	-0.0649351	-0.012987	0	0.00276102	-0.0519481	0	-0.038961	12.4856	6.39026	0.233868	3	12.5243	7.64469	0.996911	0.00469894	M	P	L	V	A	S	V	P	G	L	A	K	R	G	K	G	T	P	L
A1	ATGGTTTATACGATCCATCATTACCATCTCCAAAAACGCGGGAAGGGAACATAAACAACAAGCGACAGAACCCCACC	MVYTIHHYHLQKRGKGT*	ACCAGTTTCTATTAT	mix2-2263-1_27	0.0434783	0.0164512	0.0677634	0.107325	0.233843	0.0908735	-0.027027	-0.120642	-0.0665883	0.0144928	-0.027027	0.030944	-0.0125343	-0.027027	-0.0540541	0	0	-0.27027	6.78351	6.48858	0.233843	4	6.01816	6.01816	1.12717	0.00313602	M	V	Y	T	I	H	H	Y	H	L	Q	K	R	G	K	G	T	Y	T
O2	ATGTATTCAAGATGGTCCATGACCGCTTCACACAAACGCGGGAAGGGAACATAACCAGAAAGCAAAAGCAGGAAGCC	MYSRWSMTASHKRGKGT*	AACCCGGGGTGCGGG	mix2-2263-1_27	0.0979381	0.0114829	-0.0166835	0.2338	0.0286497	-0.0433082	-0.0235411	-0.0551592	-0.0109996	0.00223214	-0.0544689	-0.0161543	-0.00807713	-0.0103093	-0.0183864	-0.0132318	-0.0206186	-0.0876289	44.0437	21.8252	0.2338	3	31.5547	18.8678	1.39579	0.00906745	M	Y	S	R	W	S	M	T	A	S	H	K	R	G	K	G	T	Y	S
E1	ATGGCAGACTCTACCGGCACCCCGGCCCGCACTAAACGCGGGAAGGGAACATAAACAACAAGCGACAGAACCCCACC	MADSTGTPARTKRGKGT*	GGTCAGTACCCGGA	mix2-2263-1_27	0.0701299	0.0623377	0.103896	0.038961	0.0519481	0.025974	0.233766	-0.12987	-0.0285714	-0.0285714	0	-0.0285714	0	-0.114286	-0.0285714	0	0	-0.228571	7.57	4.22741	0.233766	6	5.69286	3.57837	1.32974	0.00318649	M	A	D	S	T	G	T	P	A	R	T	K	R	G	K	G	T	T	G
E1	ATGGAGCCGTGGCAGCCCCCCCCCGCCCCTCAAAAACGCGGGAAGGGAACATAAACAACAAGCGACAGAACCCCACC	MEPWQPPPAPQKRGKGT*	CTTGACGTGCCGTGG	mix2-2263-1_27	0.218247	0.00805009	0	0.0697674	0.233453	0.0697674	-0.0456172	-0.0536673	-0.0769231	0	-0.153846	-0.0384615	-0.0384615	-0.153846	0	0	0	-0.0384615	4.22741	2.65442	0.233453	4	4.22898	3.57837	0.999628	0.00244175	M	E	P	W	Q	P	P	P	A	P	Q	K	R	G	K	G	T	P	W
E1	ATGCCGCAGTATACGCCGTCCGATATGCCGCCTAAACGCGGGAAGGGAACATAAACAACAAGCGACAGAACCCCACC	MPQYTPSDMPPKRGKGT*	GCCCAGAGGGAGCCC	mix2-2263-1_27	-0.138889	0.155556	0.233333	-0.0333333	-0.0277778	0.0222222	0.0222222	-0.00555556	0	0	-0.127778	-0.05	0	0	0	0	0	-0.05	4.42403	3.04766	0.233333	2	3.25306	1.78918	1.35996	0.00228624	M	P	Q	Y	T	P	S	D	M	P	P	K	R	G	K	G	T	M	P
E2	ATGGGCTCCGAGCGTCCGCCGTTACGACCCCGGAAACGCTGGAAGGGAACATAACCAGAAAGCAAAAGCAGGAAGCC	MGSERPPLRPRKRWKGT*	GTCACGTCCGCCCAC	mix2-2263-1_27	0.16411	0.000110092	-0.0274128	0.233211	0.0183486	-0.0182385	-0.0468257	-0.0970642	-0.016	-0.0114128	-0.008	-0.04	-0.00341284	0	0	0	-0.00341284	-0.136	21.432	10.0278	0.233211	3	20.3316	12.6869	1.05412	0.00637907	M	G	S	E	R	P	P	L	R	P	R	K	R	W	K	G	T	G	S
E2	ATGCCCGGCCGCCCGACCTGCCTTTCCCCGCTGAAACGCGGGAATGGAACATAACCAGAAAGCAAAAGCAGGAAGCC	MPGRPTCLSPLKRGNGT*	GCCCGGGGGGACCAG	mix2-2263-1_27	0.297676	0.0338152	0.0353357	0.233194	0.0151408	0.0045401	-0.00758111	-0.0727273	-0.0545455	-0.0424242	-0.0969697	-0.145455	-0.10303	-0.0363636	0	-0.0363636	0	-0.0242424	27.8222	11.1092	0.233194	3	26.8378	18.7051	1.03668	0.00750133	M	P	G	R	P	T	C	L	S	P	L	K	R	G	N	G	T	P	G
E1	ATGAAACAAGAAGTCTGGACTCGGACATTCCGGAAACGCGGGAAGGGAACATAAACAACAAGCGACAGAACCCCACC	MKQEVWTRTFRKRGKGT*	TAAAATACCGATTTT	mix2-2263-1_27	0.0449311	0.225333	0.0582524	0.0194175	0.147663	0.23301	0.00970874	-0.0368029	-0.0232558	-0.0232558	-0.0135471	-0.0368029	-0.0930233	-0.0232558	-0.0232558	0	-0.0232558	-0.44186	10.1261	8.25819	0.23301	5	6.99408	6.01816	1.44781	0.00368852	M	K	Q	E	V	W	T	R	T	F	R	K	R	G	K	G	T	E	V
E1	ATGGGCGGCGCCAGTTTCTCTCAGCGGGGGCACAAACGCGGGAAGGGAACATAAACAACAAGCGACAGAACCCCACC	MGGASFSQRGHKRGKGT*	CGCTGGGCGGGACGG	mix2-2263-1_27	-0.150485	0.232887	-0.0485437	0.00632911	0.0691901	-0.00337962	0.0307853	-0.00337962	-0.038835	-0.00337962	-0.00970874	-0.0130884	0.0126582	-0.0582524	-0.00970874	-0.00970874	-0.00970874	0	15.5333	7.66832	0.232887	1	16.7533	5.85551	0.927178	0.00545458	M	G	G	A	S	F	S	Q	R	G	H	K	R	G	K	G	T	-	M
A1	ATGGATAAGAGAAAGGGGACAAGCACGGACCTGAAACGCGGGAAGGGAACATAAACAACAAGCGACAGAACCCCACC	MDKRKGTSTDLKRGKGT*	GCAGCAGAGGCCCGG	mix2-2263-1_27	-0.140734	0.0425408	0.232809	0.099359	0.0425408	0.0113636	-0.102564	0	0	0	-0.00291375	-0.0142774	0	-0.0142774	-0.025641	0	0	-0.128205	8.65143	5.21052	0.232809	2	6.34347	2.92776	1.36383	0.00341299	M	D	K	R	K	G	T	S	T	D	L	K	R	G	K	G	T	M	D
O2	ATGTTGTATTGTGCACACTGAAGAGCGATGGTTAAACGCGGGAAGGGAACATAACCAGAAAGCAAAAGCAGGAAGCC	MLYCAH*	CGATTACCCGCCACA	mix2-2263-1_27	0.0848684	0.0421053	0.0315789	0.0105263	0.232675	0.0118421	-0.237939												9.33962	7.96325	0.232675	4	7.80735	7.31939	1.19626	0.00371568	M	L	Y	C	A	H												Y	C
E1	ATGGAGCAAGAAAGCCGGTGCAGTAGATGCCGGAAACGCGGGAAGGGAACATAAACAACAAGCGACAGAACCCCACC	MEQESRCSRCRKRGKGT*	AATCTGACTTGGTAA	mix2-2263-1_27	0.145421	0.232629	-0.0200964	0.0403411	-0.0631072	-0.129848	-0.0154245	-0.145273	-0.0107527	0	0	0.0168335	0.0137931	0	-0.0107527	0	0	-0.0537634	14.2552	11.1092	0.232629	1	15.1267	13.9882	0.942385	0.00514876	M	E	Q	E	S	R	C	S	R	C	R	K	R	G	K	G	T	-	M
A1	ATGAGAGATAATAAAAACGGCACTGACCCCCGGAAACGCGGGAAGGGAACATAAACAACAAGCGACAGAACCCCACC	MRDNKNGTDPRKRGKGT*	GCAAGAGAGGAATCA	mix2-2263-1_27	0.171927	-0.0481728	0.057309	0.232558	-0.0141196	0.116279	-0.0249169	-0.144518	0	0	-0.0481728	-0.0714286	0	0.0232558	0	0	-0.0357143	-0.214286	4.22741	3.04766	0.232558	3	4.55429	4.06633	0.928226	0.00248727	M	R	D	N	K	N	G	T	D	P	R	K	R	G	K	G	T	R	D
E2	ATGGGCAGCGCCGGGTCCCCGCCACGCCTCGGCAAACGCGGGAAGGGAACATAACCAGAAAGCAAAAGCAGGAAGCC	MGSAGSPPRLGKRGKGT*	TGCTTTCAAGTCTA	mix2-2263-1_27	-0.0383721	0.0930233	0.0465116	0.0465116	-0.05	0.232558	-0.1	-0.0534884	0	0	0	-0.0267442	0	0	0	0	0	-0.15	4.22741	2.06455	0.232558	5	3.25306	1.46388	1.29952	0.00224768	M	G	S	A	G	S	P	P	R	L	G	K	R	G	K	G	T	A	G
A1	ATGGCATTTCTAATTTAAAATCTCATCGTCTGCAAACGCGGGAAGGGAACATAAACAACAAGCGACAGAACCCCACC	MAFLI*	GGTGGAGCGGATACG	mix2-2263-1_27	-0.0779221	0.0714286	-0.0177489	-0.174459	-0.0017316	0.232468													6.88182	4.91559	0.232468	5	5.36755	3.41571	1.28212	0.00302511	M	A	F	L	I													L	I
E2	ATGGCACCAGCTCCGATGTGAACTAAGGCTATGAAACGCGGGAAGGGAACATAACCAGAAAGCAAAAGCAGGAAGCC	MAPAPM*	CCCTATGCCAGGCCA	mix2-2263-1_27	0.0929487	0.0721154	-0.0737179	0.232372	0.0272436	-0.088141	-0.224359												4.71896	3.73585	0.232372	3	4.22898	3.74102	1.11586	0.00251227	M	A	P	A	P	M												A	P
E2	ATGTGCCTTGTCATCGCGATCACCGGGCGCCACAAACGCGGGAAGGGAACATAACCAGAAAGCAAAAGCAGGAAGCC	MCLVIAITGRHKRGKGT*	AAGACAATCTTGGGA	mix2-2263-1_27	0.154043	0.0557447	0.23234	0.0238298	0.0425532	-0.0348936	-0.126809	-0.0387234	-0.1	0.0319149	-0.04	0	0	-0.02	0	-0.02	0	-0.16	9.2413	7.07845	0.23234	2	8.13265	7.48204	1.13632	0.00374427	M	C	L	V	I	A	I	T	G	R	H	K	R	G	K	G	T	M	C
E2	ATGGCCGGCCCTCTCTATCCCATATCTCTGCCTAAACGCGGGAAGGGAACATAACCAGAAAGCAAAAGCAGGAAGCC	MAGPLYPISLPKRGKGT*	CTCGGCCGGCCCGTG	mix2-2263-1_27	0.0391145	0.0393295	0.010101	0.232323	0.150441	0.0292285	-0.0212766	-0.12766	-0.0425532	-0.0537288	-0.0851064	-0.12766	-0.0212766	0	-0.0212766	0	0	0	9.73286	5.21052	0.232323	3	7.64469	4.39163	1.27315	0.00373268	M	A	G	P	L	Y	P	I	S	L	P	K	R	G	K	G	T	A	G
E1	ATGACACGACGCTGTGCGGCCCCGTACGCGGCCAAACGCGGGAAGGGAACATAAACAACAAGCGACAGAACCCCACC	MTRRCAAPYAAKRGKGT*	GTACGCGGGGCCC	mix2-2263-1_27	0.182266	0.196429	0.0714286	0.232143	-0.0141626	0	0	-0.0665025	-0.0166256	0	-0.0689655	-0.0689655	-0.172414	0.0178571	-0.172414	0	0	-0.103448	5.50546	3.83416	0.232143	3	4.71694	4.06633	1.16717	0.00271687	M	T	R	R	C	A	A	P	Y	A	A	K	R	G	K	G	T	T	R
E1	ATGCCCACCGTCAACTTTGTCGCCGCCCCGTGCACGCGGGAAGGGACATAAACAACAAGCGACAGAACCCCACC	MPTVNFVAAPCTREGT*	TTTTCTAATCCGCCC	mix2-2263-1_27	0.148098	0.231884	0.0289855	0.0869565	0.173913	0.0869565	0	-0.0625	-0.0167572	-0.03125	-0.141757	-0.110507	-0.141757	-0.09375	-0.03125	0	-0.15625		6.78351	4.52234	0.231884	1	5.2049	4.39163	1.30329	0.00297677	M	P	T	V	N	F	V	A	A	P	C	T	R	E	G	T		-	M
E2	ATGCCCCAGGGTGAAGTTCTTGTGCCGGCGGGCAAACGCGGGAAGGGAACCTAACCAGAAAGCAAAAGCAGGAAGCC	MPQGEVLVPAGKRGKGT*	GAGGGCGGGCATAC	mix2-2263-1_27	0.315171	0.231624	-0.0258547	0.0166667	0.0222222	-0.0136752	-0.0905983	-0.127564	-0.181197	-0.0769231	-0.0232906	-0.0192308	0	-0.0192308	-0.0192308	0	0	0.0111111	17.6961	7.86494	0.231624	1	16.9159	12.8496	1.04612	0.00565856	M	P	Q	G	E	V	L	V	P	A	G	K	R	G	K	G	T	-	M
A1	ATGTACAACCGACTCTTCAGACCCCACAATTGCAAACGCGGGAAGGGAACATAAACAACAAGCGACAGAACCCCACC	MYNRLFRPHNCKRGKGT*	TCACTCGCAGGAAGC	mix2-2263-1_27	0.0445795	0.23151	-0.0157042	0.0719352	-0.0157042	0.0212766	-0.142857	0.0425532	-0.0238095	-0.166667	0.0212766	-0.0714286	0.0319149	0	0.0106383	0.0319149	0	-0.0714286	9.2413	5.30883	0.23151	1	6.83143	4.22898	1.35276	0.00354011	M	Y	N	R	L	F	R	P	H	N	C	K	R	G	K	G	T	-	M
E1	ATGCTTCGTGCCGATCCCCCCCGGGTCCCCTCCAAACGCGGGAAGGGAACATAAACAACAAGCGACAGAACCCCACC	MLRADPPRVPSKRGKGT*	TTAAAATTGATGCAT	mix2-2263-1_27	0.108466	0.0284392	0.0555556	0.231481	-0.0165344	-0.026455	-0.0343915	-0.133598	-0.0357143	-0.0178571	0	-0.0357143	-0.0178571	-0.0178571	0	0.0277778	0	-0.0978836	10.6177	4.91559	0.231481	3	9.10857	5.04225	1.16568	0.00402462	M	L	R	A	D	P	P	R	V	P	S	K	R	G	K	G	T	L	R
O1	ATGCTAACGCCAGACCGAGCACTTCACGCCTAGAAGCGGGAAGGGAACATAAACAACAAGCGACAGAACCCCACC	MLTPDRALHA*	GCGGCGCGCGCAGCC	mix2-2263-1_27	-0.0532514	-0.0265617	0.0326421	0.231375	0.0120968	-0.0547235	-0.0551715	-0.015873	-0.015617	-0.0275858	-0.0355223								24.3813	20.8421	0.231375	3	20.4943	16.428	1.18966	0.00659512	M	L	T	P	D	R	A	L	H	A								L	T
E1	ATGTCATGTGCCAGCTCTGAAGTTCCCAGCTGAAAACGCGGGAAGGGAACATAAACAACAAGCGACAGAACCCCACC	MSCASSEVPS*	AGCTCAACAGCTC	mix2-2263-1_27	-0.0715686	0.195098	0.231373	0.0205882	0.00980392	0.0156863	-0.00686274	-0.0303922	-0.166667	-0.05	-0.1								10.0278	7.57	0.231373	2	9.75918	6.66878	1.02752	0.00403708	M	S	C	A	S	S	E	V	P	S								M	S
E1	ATGCCACCCTGGGCTGTGATGCGTCGATTGCACAAACGCGGGAAGTGAACATAAACAACAAGCGACAGAACCCCACC	MPPWAVMRRLHKRGK*	GTGGCGGAGGGAAGA	mix2-2263-1_27	-0.0576972	0.0493827	0.0702948	0.231293	-0.236332	-0.0488788	0	0	0	-0.0204082	0	0	0.0123457	0	0	0			7.96325	4.52234	0.231293	3	7.97	4.06633	0.999153	0.00354244	M	P	P	W	A	V	M	R	R	L	H	K	R	G	K			P	P
E1	ATGCCGACACAACTGTCCCCGACGAGCAGGCCAAAACGCGGGAAGGGAACATAAACAACAAGCGACAGAACCCCACC	MPTQLSPTSRPKRGKGT*	GGACTCCCTCGCTAT	mix2-2263-1_27	0.225338	-0.0725338	0.167311	0.231141	0	0.0638298	-0.0909091	-0.181818	0	-0.136364	-0.0454545	-0.0909091	0	0	0	0	-0.0909091	0.0212766	4.62065	2.94935	0.231141	3	3.57837	3.09041	1.29127	0.0023614	M	P	T	Q	L	S	P	T	S	R	P	K	R	G	K	G	T	P	T
E2	ATGGCTCCGTGCTCGTGGACCTGGGTCCTGCCTAAACGCGGGAAGGGAACATAACCAGAAAGCAAAAGCAGGAAGCC	MAPCSWTWVLPKRGKGT*	CGGGGCCGGGGGGAG	mix2-2263-1_27	0.150759	0.0403226	0.0241935	0.230835	0.00265655	-0.0191651	0	-0.0699241	-0.0235294	-0.0470588	-0.0779886	-0.0860531	-0.0705882	0	-0.0352941	0	-0.0154649	-0.00370019	12.1907	6.19364	0.230835	3	13.8255	9.10857	0.881751	0.00474381	M	A	P	C	S	W	T	W	V	L	P	K	R	G	K	G	T	A	P
E1	ATGGTGGCCCTTACAGACCAGCTCAAACTGCCCAAACGCGGGAAGGGAACATAAACAACAAGCGACAGAACCCCACC	MVALTDQLKLPKRGKGT*	TAGGGTCCCCGATGC	mix2-2263-1_27	0.0769231	0.230769	0.0769231	0.179487	0.0897436	-0.025641	0.0512821	-0.205128	0	-0.025641	-0.0512821	-0.307692	-0.0512821	0	0	0	-0.025641	0.0128205	7.66832	5.89871	0.230769	1	6.34347	5.2049	1.20885	0.00326245	M	V	A	L	T	D	Q	L	K	L	P	K	R	G	K	G	T	-	M
E2	ATGCGGGACACCTGGCTTGTAGCCCACGCCGCGAAACGCGGGAAGGGAACATAACCAGAAAGCAAAAGCAGGAAGCC	MRDTWLVAHAAKRGKGT*	TCGATCGCAGGGCGG	mix2-2263-1_27	0.0944056	0.230769	0.025641	0.025641	0.102564	0.102564	0	-0.312354	0.128205	-0.0909091	-0.0909091	-0.0850816	-0.0652681	0	0	-0.0198135	0	-0.0454545	3.83416	2.94935	0.230769	1	3.57837	3.09041	1.07148	0.00222882	M	R	D	T	W	L	V	A	H	A	A	K	R	G	K	G	T	-	M
E2	ATGACGAGATACCCACACTAGTGCCCTGTGCGAAACGCGGGAAGGGAACATAACCAGAAAGCAAAAGCAGGAAGCC	MTRYPH*	GCGACCGGGCGCCAC	mix2-2263-1_27	0.192308	-0.192308	0.230769	0.0576923	0.0384615	-0.288462	0												5.11221	3.93247	0.230769	2	4.22898	4.06633	1.20885	0.0025558	M	T	R	Y	P	H												M	T
E1	ATGCACCCGCCCTTCGACCCCGCGGGTCCAGCCAAACGCGGGAAGGGAACATAAACAACAAGCGACAGAACCCCACC	MHPPFDPAGPAKRGKGT*	CTTTGCAACAAGATA	mix2-2263-1_27	-0.0636752	-0.0217949	0.00299145	0.230769	0	0.0307692	-0.0555556	0.0153846	0	0	-0.0277778	0	-0.0555556	0	0	0	0	-0.0555556	6.39026	2.35948	0.230769	3	5.85551	1.78918	1.09132	0.00301469	M	H	P	P	F	D	P	A	G	P	A	K	R	G	K	G	T	H	P
E1	ATGCCCGGTCAAGTTACGTCATGCAGCTGGACCAAACGCGGGAAGGGAACATAAACAACAAGCGACAGAACCCCACC	MPGQVTSCSWTKRGKGT*	CCCAAGTCTCGTATT	mix2-2263-1_27	0.108974	-0.024359	0.155128	0.230769	-0.074359	0.0512821	-0.024359	-0.124359	-0.05	0	0.025641	-0.024359	0	0	0	0	0	-0.15	3.83416	2.45779	0.230769	3	3.25306	2.11449	1.17863	0.00216578	M	P	G	Q	V	T	S	C	S	W	T	K	R	G	K	G	T	P	G
E1	ATGGGCAAAACTCATTGGTACAGGTCAGACCGGAAACGCGGGAAGGGAACATAAACAACAAGCGACAGAACCCCACC	MGKTHWYRSDRKRGKGT*	ACAGACCGAGAATGA	mix2-2263-1_27	0.0544872	0.0320513	0.0769231	0	0.230769	0.0576923	0.0576923	0.0576923	0.0192308	0	0	-0.0865385	0	0	-0.125	0	-0.0416667	-0.25	5.11221	3.3426	0.230769	4	3.90367	2.4398	1.30959	0.00249495	M	G	K	T	H	W	Y	R	S	D	R	K	R	G	K	G	T	K	T
E1	ATGTCGCGATATCCCTTATGATCCTGAGCGGAAAAACGCGGGAAGGGAACATAAACAACAAGCGACAGAACCCCACC	MSRYPL*	TTAACTATCGAATTA	mix2-2263-1_27	0.123929	0.230725	0.00471159	-0.0499714	-0.0591091	-0.0982296	-0.0735294												10.1261	6.48858	0.230725	1	11.0604	8.45796	0.915528	0.00419266	M	S	R	Y	P	L												-	M
E2	ATGAATTGCCCCCCACGCCTAGGACCATAGGTTAAACGCGGGAAGGGAACATAACCAGAAAGCAAAAGCAGGAAGCC	MNCPPRLGP*	ATGAAGCTCAATTGC	mix2-2263-1_27	-0.021645	0.230519	0.0102814	-0.0132576	-0.0313853	-0.0208333	-0.104167	0	0	-0.0286797									7.57	5.21052	0.230519	1	7.80735	5.2049	0.9696	0.00345567	M	N	C	P	P	R	L	G	P									-	M
E2	ATGGTCAACGCGATCCCACCCCCCAGACTGGGCAAACGCGGGAAGGGAACATAACCAGAAAGCAAAAGCAGGAAGCC	MVNAIPPPRLGKRGKGT*	CGAGAATCACTCCGA	mix2-2263-1_27	0.171833	0.230458	0.0586253	0.0774933	0.115229	0.0606469	-0.285714	-0.178571	-0.142857	-0.0714286	0	0	0	0	0	0	0	0	5.21052	4.12909	0.230458	1	4.55429	4.22898	1.14409	0.00262494	M	V	N	A	I	P	P	P	R	L	G	K	R	G	K	G	T	-	M
E1	ATGTGCCGCCTACCCCCGGCCCTCGCGCACTGGAAACGCGGGAAGGGAACATAAACAACAAGCGACAGAACCCCACC	MCRLPPALAHWKRGKGT*	TTGGTACTACCCTCT	mix2-2263-1_27	-0.0462185	0.025974	0.012987	0.230328	0.025974	-0.0164248	-0.0294118	-0.117647	0.012987	-0.0294118	-0.0294118	0	-0.0588235	-0.0294118	0	-0.0294118	0	0	7.57	2.65442	0.230328	3	5.5302	2.11449	1.36885	0.00311236	M	C	R	L	P	P	A	L	A	H	W	K	R	G	K	G	T	C	R
A1	ATGATACGAAAGGAAATTGGAACGGGCGCACGCAAACGCGGGAAGGGAACATAAACAACAAGCGACAGAACCCCACC	MIRKEIGTGARKRGKGT*	CATCTTAGTGTGGTA	mix2-2263-1_27	0.0875813	0.230243	-0.027027	0.121451	0.0126582	0.0379747	-0.0810811	-0.0413958	-0.027027	-0.0143688	0	-0.0413958	-0.0684229	0	0	-0.0810811	0	-0.108108	7.76663	5.40715	0.230243	1	6.01816	4.71694	1.29053	0.00321614	M	I	R	K	E	I	G	T	G	A	R	K	R	G	K	G	T	-	M
E2	ATGGTAGCAGGCACGTGGCCGCCCGCGTCCCCTAAACGCGGGAAGGGAACATAACCAGAAAGCAAAAGCAGGAAGCC	MVAGTWPPASPKRGKGT*	GCACTTGACCGACGC	mix2-2263-1_27	0.571429	0.047619	0.230159	0.047619	-0.0555556	0.047619	-0.0555556	-0.166667	-0.166667	-0.0555556	-0.0555556	-0.0555556	0	-0.111111	0	-0.0555556	-0.166667	0	4.12909	1.76961	0.230159	2	2.92776	2.92776	1.41033	0.00213983	M	V	A	G	T	W	P	P	A	S	P	K	R	G	K	G	T	M	V
E1	ATGGCTCAGATGGTGCGGCAACCCCGGAGCCGGAAACGCGGGAAGGGAACATAAACAACAAGCGACAGAACCCCACC	MAQMVRQPRSRKRGKGT*	GAGGGGGGCACGCCG	mix2-2263-1_27	-0.0298935	0.0405405	0.135135	0.108108	-0.00655201	0.020475	0.0405405	-0.003276	0.230139	-0.0606061	-0.033579	-0.0909091	-0.0909091	-0.030303	-0.030303	0	-0.0167895	-0.151515	7.27507	6.39026	0.230139	8	5.36755	4.39163	1.35538	0.00304533	M	A	Q	M	V	R	Q	P	R	S	R	K	R	G	K	G	T	Q	P
E1	ATGTCCCGACGCGATCCCATCGAGTACCGGCCAAAACGCGGGAAGGGAACATAAACAACAAGCGACAGAACCCCACC	MSRRDPIEYRPKRGKGT*	CCTGCAAATCGTCAC	mix2-2263-1_27	-0.0448919	0.0821775	0.230127	0.00735059	0.12447	-0.0204964	-0.0141472	-0.0409929	-0.0303824	-0.0204964	-0.0339192	-0.0604027	-0.0240332	-0.0134228	-0.0201342	0	0	-0.100671	30.9682	30.28	0.230127	2	24.2353	22.1208	1.27781	0.00741409	M	S	R	R	D	P	I	E	Y	R	P	K	R	G	K	G	T	M	S
E2	ATGTGGCGACGTGCCTGCCCCCCCGCAAGGCTAAAACGCGGGAAGGGAACATAACCAGAAAGCAAAAGCAGGAAGCC	MWRRACPPARLKRGKGT*	GACCACGTTGAACA	mix2-2263-1_27	0.238717	0.0840695	0.230123	-0.00192049	0.0492606	-0.047004	-0.0574227	-0.103659	-0.111917	-0.0914634	-0.0951604	-0.0609756	-0.0121951	0	0	0	0	-0.0204532	24.9712	14.7468	0.230123	2	26.6751	22.1208	0.936123	0.0071524	M	W	R	R	A	C	P	P	A	R	L	K	R	G	K	G	T	M	W
A1	ATGACTGAGCGTCGACCACGACCCCAGTTTATGAAACGCGGGAAGGGAACATAAACAACAAGCGACAGAACCCCACC	MTERRPRPQFMKRGKGT*	TACATTGGAATATGC	mix2-2263-1_27	0.0909091	0	0.00284091	0.230114	0.0227273	-0.0568182	0	-0.125	0.0227273	0	-0.0625	0	0	0	0	-0.0625	0	-0.03125	4.32572	3.93247	0.230114	3	5.2049	5.04225	0.831086	0.00257986	M	T	E	R	R	P	R	P	Q	F	M	K	R	G	K	G	T	T	E
E2	ATGTCTCGTACCTAACGGTCACAAAGAGAGCCGAAACGCGGGAAGGGAACATAACCAGAAAGCAAAAGCAGGAAGCC	MSRT*	GGAGCGCGGGCCAGT	mix2-2263-1_27	-0.47254	0.0434783	0.229977	-0.083524	0.217391														4.52234	2.85104	0.229977	2	3.09041	0.487959	1.46335	0.00223356	M	S	R	T														M	S
E1	ATGTCAGTAGATTCTCAGTTTCGCCTCTGCCTCAAACGCTGGAAGGGAACATAAACAACAAGCGACAGAACCCCACC	MSVDSQFRLCLKRWKGT*	TTTTATTTTCCCACT	mix2-2263-1_27	0.20434	-0.00151368	0.229933	0.00184194	0.165684	0.0217629	-0.0032766	-0.0375137	-0.00911854	-0.0243161	-0.0760669	-0.094462	-0.0416717	-0.0344742	-0.0243951	-0.0303951	-0.0395137	-0.168213	49.1559	32.3446	0.229933	2	53.5129	44.079	0.918581	0.0108057	M	S	V	D	S	Q	F	R	L	C	L	K	R	W	K	G	T	M	S
A1	ATGCACAAACAACAAAGAACAGAGCCAACCAGGAAACGCGGGAAGGGAACATAAACAACAAGCGACAGAACCCCACC	MHKQQRTEPTRKRGKGT*	CGGTCCGACCAACTC	mix2-2263-1_27	0.262553	0.0656382	0.229885	0.0574713	0.149425	0.0426497	-0.0148215	-0.157895	0	-0.00332728	-0.0526316	-0.0526316	-0.0526316	0	-0.0526316	0	-0.0263158	-0.289474	8.55312	5.40715	0.229885	2	6.18082	4.87959	1.38382	0.0033324	M	H	K	Q	Q	R	T	E	P	T	R	K	R	G	K	G	T	M	H
E2	ATGGCTAGTCCCCTCGACGGTCCGCCGGCCGCCAAACGCGGGAAGGGAACATAACCAGAAAGCAAAAGCAGGAAGCC	MASPLDGPPAAKRGKGT*	CGATTGCAACCCGG	mix2-2263-1_27	0.211905	0.05	0.229762	-0.0880952	0	-0.142857	-0.047619	-0.142857	-0.047619	0	-0.047619	0	0	0	0	0.025	0	0	3.93247	2.16286	0.229762	2	3.41571	2.60245	1.15129	0.00220498	M	A	S	P	L	D	G	P	P	A	A	K	R	G	K	G	T	M	A
A2	ATGATTCAAAAAACCAATGTACACTCCGCAAGGAAACGCGGGAAGGGAACATAACCAGAAAGCAAAAGCAGGAAGCC	MIQKTNVHSARKRGKGT*	TTGAGCGTGGAGAA	mix2-2263-1_27	0.204505	0.0405405	0.0675676	0.22973	0.0945946	0.0405405	0.0366366	-0.0126126	-0.0174174	0	-0.111111	-0.0222222	-0.111111	-0.0753754	-0.0222222	0.0135135	0	-0.0666667	7.27507	4.81728	0.22973	3	7.31939	4.22898	0.993945	0.0033374	M	I	Q	K	T	N	V	H	S	A	R	K	R	G	K	G	T	I	Q
E1	ATGAAAAATAAATGGACGTGGGTCTCGTAGTGGAAACGCGGGAAGGGAACATACAACAAGCGACAGAACCCCACC	MKNKWTWVS*	CGCGGCCAGGAACCG	mix2-2263-1_27	0.109244	0.109244	0.229692	0.0560224	0.168067	-0.109244	-0.0980392	-0.0196078	-0.109244	-0.266106									11.6991	9.73286	0.229692	2	8.29531	7.80735	1.41033	0.00399768	M	K	N	K	W	T	W	V	S									M	K
E2	ATGGCCGTTGCCATCTACCGATCGGCATCGGCTAAACGCGGGAAGGGAACATAACCAGAAAGCAAAAGCAGGAAGCC	MAVAIYRSASAKRGKGT*	ACGAGACTGCGGTCC	mix2-2263-1_27	0	0	-0.0869565	-0.0791527	0.025641	-0.0434783	0.229654	-0.00222966	0	0	0	0	0	0	0	-0.0434783	0	0	3.83416	3.83416	0.229654	6	3.74102	3.74102	1.0249	0.00224794	M	A	V	A	I	Y	R	S	A	S	A	K	R	G	K	G	T	I	Y
E1	ATGGTTGCGCCAGAACCTTGGCCCCACACAGAGAAACGCGGGAAGGGAACATAAACAACAAGCGACAGAACCCCACC	MVAPEPWPHTEKRGKGT*	CAGGGGCCCGAGCTG	mix2-2263-1_27	-0.120442	0.016164	0.229647	0.011236	0.128524	0.0723438	-0.0413956	-0.0238518	0	-0.0526316	-0.0701754	-0.0175439	0.00492805	-0.0238518	0	0	-0.0175439	-0.0526316	8.74975	5.11221	0.229647	2	9.27122	3.90367	0.943753	0.00378693	M	V	A	P	E	P	W	P	H	T	E	K	R	G	K	G	T	M	V
E1	ATGCGCGATTCCGACGCACTTGCCCAAGCCGGGAAACGCGGGAAGGGAACATAAACAACAAGCGACAGAACCCCACC	MRDSDALAQAGKRGKGT*	TTTTACCCATATTTG	mix2-2263-1_27	0.141905	0	0.229524	0.02	0.06	-0.00761905	-0.047619	-0.0952381	-0.047619	-0.0952381	-0.047619	-0.027619	-0.027619	0	0	0	0	-0.0752381	4.91559	2.94935	0.229524	2	3.41571	2.60245	1.43911	0.00235574	M	R	D	S	D	A	L	A	Q	A	G	K	R	G	K	G	T	M	R
A1	ATGATACACAACCTATTGCAGCTACCTGGGGGTAAACGCGGGAAGGGAACATAAACAACAAGCGACAGAACCCCACC	MIHNLLQLPGGKRGKGT*	ATTTGTATTTTGCAG	mix2-2263-1_27	0.374152	0.229358	-0.0251296	0.0791783	0.0917431	-0.130435	0.0183486	-0.14639	0.00917431	0	-0.0652174	-0.0434783	0	-0.0652174	-0.0217391	0	-0.0652174	-0.23913	10.716	5.30883	0.229358	1	7.48204	6.50612	1.43223	0.00376886	M	I	H	N	L	L	Q	L	P	G	G	K	R	G	K	G	T	-	M
O1	ATGCGTCAATGGCACGGCCCGCTGTGAGTCTTCAAAGCGGGAAGGGAACTAACAACAAGCGACAGAACCCCACC	MRQWHGPL*	GGTGCGGCCCAGCCG	mix2-2263-1_27	0.237968	0	0.0392157	0.229055	-0.0454545	-0.136364	-0.116756	-0.136364	-0.0713012										5.0139	1.76961	0.229055	3	3.57837	2.11449	1.40117	0.00239834	M	R	Q	W	H	G	P	L										R	Q
E1	ATGAAATGCCCGGTGCTCCTATGTCGCCCACGCAAACGCGGGAAGGGAACATAAACAACAAGCGACAGAACCCCACC	MKCPVLLCRPRKRGKGT*	TAAGGAAAGCTAGTG	mix2-2263-1_27	0.14668	0.17163	0.0359155	0.0285714	0.228974	-0.0422535	-0.0839034	-0.112475	0	0	-0.0351107	-0.084507	-0.0140845	-0.028169	0	0	-0.0140845	-0.183099	13.7636	8.06156	0.228974	4	11.5484	8.29531	1.19183	0.00462327	M	K	C	P	V	L	L	C	R	P	R	K	R	G	K	G	T	C	P
E1	ATGGTACGTGGGAGCAGGCGTTTCCCGGGTTGAAACGCGGGAAGGGAACATAAACAACAAGCGACAGAACCCCACC	MVRGSRRFPG*	AACCGACGGGCTCCA	mix2-2263-1_27	0.229085	0.0708037	0.0386111	0.228966	0.0141494	-0.170804	-0.0779569	-0.0327641	-0.0821396	-0.0441628	-0.150934								52.0069	32.8361	0.228966	3	48.9586	41.6392	1.06226	0.0106553	M	V	R	G	S	R	R	F	P	G								V	R
E1	ATGCCTCGGTTATGATCGCTCCGCCCGTTCGAGAAACGCGGGAAGGGAACATAAACAACAAGCGACAGAACCCCACC	MPRL*	GGGACGGGCCGGGCC	mix2-2263-1_27	-0.339891	0.0322404	0.015847	-0.0010929	0.228962														5.99702	3.63753	0.228962	4	4.87959	1.30122	1.229	0.00277772	M	P	R	L														R	L
E1	ATGGGTTCGTCGCCACACGTTGCGTACCCGTGGAAACGCGGGAAGGGAACATAAACAACAAGCGACAGAACCCCACC	MGSSPHVAYPWKRGKGT*	GCTGGTGGCCCCGTC	mix2-2263-1_27	0.409094	0.0457143	0.22894	0.0228571	0.023533	0.0299232	0.00135177	-0.0265438	-0.182796	-0.0752688	-0.220092	-0.187834	-0.0423349	-0.0107527	-0.0050384	0	-0.0107527	0	17.2046	9.2413	0.22894	2	15.1267	14.3135	1.13736	0.00536224	M	G	S	S	P	H	V	A	Y	P	W	K	R	G	K	G	T	M	G
E2	ATGGGACCGGGGCGAAGATCGATACCGTCAAACAAACGCGGGAAGGGAACATAACCAGAAAGCAAAAGCAGGAAGCC	MGPGRRSIPSNKRGKGT*	CCGGGGTAGCGGAGC	mix2-2263-1_27	0.00331214	0.00900901	0.142687	0.13275	0.228935	-0.196476	-0.0498145	-0.0441176	-0.0294118	0	-0.0147059	-0.00569687	-0.102941	0	0	-0.0147059	0	-0.0147059	10.9126	10.716	0.228935	4	11.0604	10.4098	0.986637	0.00425487	M	G	P	G	R	R	S	I	P	S	N	K	R	G	K	G	T	P	G
E1	ATGGCGCTCGTCTTACGTGGGGCCCAGACTGGCAAACGCGGGAAGGGAACATAAACAACAAGCGACAGAACCCCACC	MALVLRGAQTGKRGKGT*	AGGGGGCGCGGGGGC	mix2-2263-1_27	0.313588	0	0	0.0240964	0.0481928	0.228916	-0.00368139	-0.0555556	-0.0277778	-0.0277778	0	-0.138889	-0.111111	-0.0277778	-0.0277778	0	-0.0555556	-0.138889	8.15988	2.65442	0.228916	5	5.85551	3.74102	1.39354	0.00321884	M	A	L	V	L	R	G	A	Q	T	G	K	R	G	K	G	T	V	L
E1	ATGTTGTACCAGGAGGCCGTCCGTGTCAAGTGCAAACGCGGGAAGGGAACATAAACAACAAGCGACAGAACCCCACC	MLYQEAVRVKCKRGKGT*	ACCTCAGGCAAATGT	mix2-2263-1_27	0.189673	0.0295858	0.0479857	0.177515	0.228905	0.116479	-0.00186431	-0.0273973	0.00405285	-0.0899733	-0.0292616	-0.0547945	-0.0703575	-0.0136986	-0.0273973	-0.0410959	-0.0273973	-0.219178	16.6147	12.7805	0.228905	4	11.8737	9.10857	1.39929	0.00493244	M	L	Y	Q	E	A	V	R	V	K	C	K	R	G	K	G	T	Y	Q
A1	ATGTCAAAGCCATGCGCCAAAGCCAAACGGCCGAAACGCGGGAAGGGAACATAAACAACAAGCGACAGAACCCCACC	MSKPCAKAKRPKRGKGT*	GGCAGTCGCCGGCGG	mix2-2263-1_27	0.0855814	0.0930233	-0.0437209	0.228837	0.00651163	-0.0734884	-0.08	-0.0567442	0	-0.04	-0.04	0	0	0	0	-0.04	0	-0.04	4.22741	2.85104	0.228837	3	4.06633	3.09041	1.03961	0.00236538	M	S	K	P	C	A	K	A	K	R	P	K	R	G	K	G	T	S	K
E2	ATGTCTAAAGAATAGTTCCCGGCTACTACCGGGAAACGCGGGAAGGGAACATAACCAGAAAGCAAAAGCAGGAAGCC	MSKE*	CCCGAGGGAAGGGAG	mix2-2263-1_27	-0.0687635	-0.161579	-0.0638298	0.0965156	0.2288														6.78351	6.09533	0.2288	4	7.64469	6.34347	0.887349	0.00329752	M	S	K	E														K	E
E1	ATGCCGCGGAGGCACACCGCCATCCCCCCCCGAAAACGCGGGAAGGGAACATAAACAACAAGCGACAGAACCCCACC	MPRRHTAIPPRKRGKGT*	GTTCTACGTTCTCCG	mix2-2263-1_27	0.139818	0.00892857	0.00892857	0.228723	0.0178571	0	-0.0212766	-0.0212766	-0.0425532	-0.0638298	-0.12766	-0.106383	0	0	0	0	0	0	11.0109	3.14598	0.228723	3	7.64469	3.09041	1.44033	0.00381389	M	P	R	R	H	T	A	I	P	P	R	K	R	G	K	G	T	P	R
E1	ATGTAAGGTCATCGCGGAACCCTGGTACTCAAACGCGGGAAGGGAACATAAACAACAAGCGACAGAACCCCACC	M*	GTGGGGGCGGGCGGG	mix2-2263-1_27	-0.114695	0.228674																	4.42403	3.93247	0.228674	1	5.04225	3.90367	0.877393	0.00255657	M																	-	M
E1	ATGGGCGCTCGACCGCTGTCCGCCAGGCCGCGGAAACGCGGGAAGGGAACATAAACAACAAGCGACAGAACCCCACC	MGARPLSARPRKRGKGT*	CGCGCCGGGAAGCTC	mix2-2263-1_27	0.138394	-0.0475569	0.0224373	0.228578	-0.110302	0.0765913	-0.0199	-0.0651008	-0.0495868	-0.0330579	-0.0330579	-0.0165289	0	-0.0330579	0	0	0	-0.0495868	22.4151	10.421	0.228578	3	19.681	11.711	1.13892	0.00627558	M	G	A	R	P	L	S	A	R	P	R	K	R	G	K	G	T	G	A
A1	ATGATAACACAGAACATAGAAAGGGCGACAGGGAAACGCGGGAAGGGAACATAAACAACAAGCGACAGAACCCCACC	MITQNIERATGKRGKGT*	CACCGCCCATATCAA	mix2-2263-1_27	0.209524	0.228571	0.047619	0.0285714	0.0857143	-0.114286	0	-0.0190476	0	-0.047619	0	0.0285714	-0.161905	-0.142857	0	0	0	-0.0952381	3.44091	2.06455	0.228571	1	3.41571	2.60245	1.00738	0.00210713	M	I	T	Q	N	I	E	R	A	T	G	K	R	G	K	G	T	-	M
E1	ATGAAGTCGTCATGGACTGTCGTACTTGACTATAAACGCGGGAAGGGAACATAAACAACAAGCGACAGAACCCCACC	MKSSWTVVLDYKRGKGT*	CGCGAGGCGGGCCCA	mix2-2263-1_27	0.514286	0.0857143	0.228571	0.0688312	0.0571429	0	-0.0454545	0	-0.0909091	-0.0909091	0	-0.136364	-0.0909091	-0.0454545	0	-0.0454545	0	-0.318182	3.44091	1.6713	0.228571	2	3.57837	3.25306	0.961587	0.00213684	M	K	S	S	W	T	V	V	L	D	Y	K	R	G	K	G	T	M	K
E1	ATGTGGAGACACTCGACCTCCGCCACCGCGCATAAACGCGGGAAGGGAACATAAACAACAAGCGACAGAACCCCACC	MWRHSTSATAHKRGKGT*	ACACACGATGCGGAT	mix2-2263-1_27	-0.00779221	0.0285714	0.228571	-0.0623377	0	0.0571429	0	-0.0909091	0	0	0.0285714	0	0	0	0	0	0	-0.181818	3.44091	1.27805	0.228571	2	3.57837	1.30122	0.961587	0.00213684	M	W	R	H	S	T	S	A	T	A	H	K	R	G	K	G	T	M	W
A1	ATGCATCATCATACAAAAACGAACCGTGGTGGAAAACGCGGGAAGGGAACATAAACAACAAGCGACAGAACCCCACC	MHHHTKTNRGGKRGKGT*	GTGGATGTTTCCGTGG	mix2-2263-1_27	0.178947	0.0285714	0.228571	0.00451128	0.0285714	-0.129323	-0.0240602	-0.0526316	0	-0.0526316	0	-0.157895	0	0	0	0	0	-0.0526316	3.44091	1.37636	0.228571	2	3.09041	1.78918	1.11342	0.00204459	M	H	H	H	T	K	T	N	R	G	G	K	R	G	K	G	T	M	H
E2	ATGGTGGTGGGCAGTCGGTGGGCCGGCTGCGACAAACGCGGGAAGGGAACATAACCAGAAAGCAAAAGCAGGAAGCC	MVVGSRWAGCDKRGKGT*	GGACGCCTGTGTCGC	mix2-2263-1_27	-0.12619	0.215476	-0.125	0.228571	0.0285714	0	0	0	0	0	-0.0416667	-0.0833333	-0.0833333	0	0.0285714	0	0	-0.0416667	3.44091	1.86792	0.228571	3	3.90367	1.62653	0.881455	0.00219355	M	V	V	G	S	R	W	A	G	C	D	K	R	G	K	G	T	V	V
E2	ATGGCTGAAAGGCCCGCAACCACGGCAGCGGAGAAACGCGGGAAGGGAACATAACCAGAAAGCAAAAGCAGGAAGCC	MAERPATTAAEKRGKGT*	GTAGGTGGGGGCGAG	mix2-2263-1_27	0.0845238	0.0571429	-0.125	0.228571	0.129762	-0.0833333	-0.125	0	-0.0416667	0	0	0	-0.0416667	-0.0416667	0	0	-0.0416667	0	3.44091	1.57299	0.228571	3	3.90367	2.11449	0.881455	0.00219355	M	A	E	R	P	A	T	T	A	A	E	K	R	G	K	G	T	A	E
E1	ATGCCGGATCCCAACAGATGGCTTGCGCTTGCCAAACGCGGGAAGGGAACATAAACAACAAGCGACAGAACCCCACC	MPDPNRWLALAKRGKGT*	AGATGTCCTTTTGAA	mix2-2263-1_27	0.0574863	0.0600993	0.228312	-0.0115626	0.0120199	-0.145675	-0.011236	-0.0674157	-0.00503005	0	0	0.0116279	-0.005422	-0.0449438	0	0.0116279	0	-0.0561798	16.9096	10.6177	0.228312	2	14.4761	9.43388	1.1681	0.00524983	M	P	D	P	N	R	W	L	A	L	A	K	R	G	K	G	T	M	P
A1	ATGGTATAAGCAGTCAGAGGGAGATAGCCGGCGAAACGCGGGAAGGGAACATAAACAACAAGCGACAGAACCCCACC	MV*	ATTTGTATTAGTATT	mix2-2263-1_27	-0.20633	0.0430394	0.228102																14.0586	8.55312	0.228102	2	15.7773	6.01816	0.891061	0.00509164	M	V																M	V
E1	ATGACACGGCACGCTATCCCCCGTGGCCTACCCAAACGCTGGAAGGGAACATAAACAACAAGCGACAGAACCCCACC	MTRHAIPRGLPKRWKGT*	GGGACAAATTGGGTG	mix2-2263-1_27	0.221845	0.22807	0.0350877	0.0554612	0.0175439	0.0701754	0.0701754	-0.0469723	-0.0147142	-0.0322581	0.0379174	-0.158461	-0.0322581	0	-0.0645161	0	0	-0.354839	5.60377	3.63753	0.22807	1	5.04225	4.22898	1.11136	0.00273788	M	T	R	H	A	I	P	R	G	L	P	K	R	W	K	G	T	-	M
E1	ATGAGTGGACAGTCCTGAACCAGCATGAAGCATAAACGCGGGAAGGGAACATAAACAACAAGCGACAGAACCCCACC	MSGQS*	TTGGTGTATGCCGCG	mix2-2263-1_27	0.120175	0.22807	-0.110526	0.0403509	-0.045614	-0.229825													5.89871	3.63753	0.22807	1	6.18082	4.55429	0.954357	0.00295623	M	S	G	Q	S													-	M
E2	ATGCTCGAGCTCGACGGCACCGTTGGGCCCCTCAAACGCGGGAAGGGAACATAACCAGAAAGCAAAAGCAGGAAGCC	MLELDGTVGPLKRGKGT*	GGGCGAACCTCTGGC	mix2-2263-1_27	0.0506329	0.227848	0.0065209	-0.0452628	0	-0.030303	-0.156502	0	0.00767165	-0.030303	0	0	0	0	0	0	-0.030303	0	7.76663	7.37338	0.227848	1	5.36755	5.36755	1.44696	0.00307494	M	L	E	L	D	G	T	V	G	P	L	K	R	G	K	G	T	-	M
A2	ATGACATATCTCTCGTTCCTGCAACACTCCACAAAACGCGGGAAGGGAACATAACCAGAAAGCAAAAGCAGGAAGCC	MTYLSFLQHSTKRGKGT*	CAGGCGGAGTAGGGC	mix2-2263-1_27	0.0944824	0.227816	0.00497036	0.050342	-0.0383949	-0.102782	-0.0340173	-0.0851801	-0.0418605	-0.00269038	-0.00465116	0.00392157	-0.00218878	0	0	0	-0.00465116	-0.0372093	50.139	30.4766	0.227816	1	34.9704	23.5847	1.43375	0.00947562	M	T	Y	L	S	F	L	Q	H	S	T	K	R	G	K	G	T	-	M
E2	ATGCCACCGCTGATGGGTCTTGGACATTGGTTAAACGCGGGAAGGAACTAACCAGAAAGCAAAAGCAGGAAGCC	MPPLMGLGHWLNAGRN*	GGGAGCCAAGGCCCA	mix2-2263-1_27	0.0675874	0.0599471	0.22774	0.0238025	0.0238025	0	-0.0246841	-0.0243902	-0.0123421	-0.0731707	-0.0731707	-0.0731707	-0.0731707	0	0	0	0		8.15988	4.42403	0.22774	2	6.66878	4.06633	1.22359	0.00333017	M	P	P	L	M	G	L	G	H	W	L	N	A	G	R	N		M	P
A2	ATGAACCCAAAACGCAGCAAAAACTACAGACAAAAACGCGGGAAGGGAACATAACCAGAAAGCAAAAGCAGGAAGCC	MNPKRSKNYRQKRGKGT*	CGCTCGAGGAGGCT	mix2-2263-1_27	0.131643	0.0784091	0.00743007	0.227622	-0.0370629	-0.075	-0.00550699	-0.125	0	-0.011014	-0.0375	0	-0.029021	-0.025	0	-0.025	0	-0.075	14.0586	9.04468	0.227622	3	13.0122	10.0845	1.08041	0.00479461	M	N	P	K	R	S	K	N	Y	R	Q	K	R	G	K	G	T	N	P
A1	ATGTCATTACACTGTGACCTTTGTACCGCCCGGAAACGCGGGAAGGGAACATAAACAACAAGCGACAGAACCCCACC	MSLHCDLCTARKRGKGT*	TGAAGCCCTATCGGG	mix2-2263-1_27	0.182147	0.0588235	0.0433437	0.227554	0	0.0706914	-0.0175439	-0.0660475	-0.0701754	-0.0350877	-0.0701754	-0.0175439	-0.0877193	0.00980392	0	-0.0877193	-0.0350877	-0.0701754	10.0278	5.21052	0.227554	3	9.27122	6.18082	1.0816	0.00390962	M	S	L	H	C	D	L	C	T	A	R	K	R	G	K	G	T	S	L
E1	ATGCTCACCTGCCATTCGGGCCTCGCGTCACCGAAACGCGGGAAGGGAACATAAACAACAAGCGACAGAACCCCACC	MLTCHSGLASPKRGKGT*	TCAATCCATGACAGA	mix2-2263-1_27	0	0	0	0.108374	0.227422	-0.103448	0	0.168309	-0.172414	0	0	0	-0.0689655	0	-0.0213465	0	-0.103448	-0.0344828	4.12909	4.12909	0.227422	4	4.71694	4.71694	0.875376	0.00244082	M	L	T	C	H	S	G	L	A	S	P	K	R	G	K	G	T	T	C
E1	ATGCCGGCTGCCAAAGTCTATACGCCAGCTTCCAAACGCGGGAAGGGAACATAAACAACAAGCGACAGAACCCCACC	MPAAKVYTPASKRGKGT*	GCGGTGGCCCTCGCA	mix2-2263-1_27	0.144955	0.037037	0.0925926	0	0.0740741	0.227331	-0.0268199	0	-0.0159642	0	0	-0.103448	-0.0344828	0	0	0	0	-0.310345	5.30883	3.3426	0.227331	5	4.71694	3.25306	1.12548	0.00263158	M	P	A	A	K	V	Y	T	P	A	S	K	R	G	K	G	T	A	K
E1	ATGCGGCGGTACACTACGGCCAATCCCTAACTGAAACGCGGGAAGGGAACATAAACAACAAGCGACAGAACCCCACC	MRRYTTANP*	CGATTCTGTTGGTTC	mix2-2263-1_27	-0.0454545	0.0227273	0.0681818	0.227273	-0.0227273	-0.0681818	0	-0.181818	0	0									4.32572	2.75273	0.227273	3	3.57837	2.11449	1.20885	0.00227623	M	R	R	Y	T	T	A	N	P									R	R
A1	ATGATACAACACATCCAAAACGCTCGCCTTCCAAAACGCGGGAAGGGAACATAAACAACAAGCGACAGAACCCCACC	MIQHIQNARLPKRGKGT*	GGGAACGACTCCCA	mix2-2263-1_27	0.242823	0.227273	0.0382775	0.136364	0.0909091	0.136364	0	0	0.0227273	-0.105263	-0.105263	-0.157895	0	-0.0526316	-0.105263	-0.157895	-0.105263	-0.0526316	4.32572	3.04766	0.227273	1	3.09041	2.7651	1.39972	0.00217796	M	I	Q	H	I	Q	N	A	R	L	P	K	R	G	K	G	T	-	M
E2	ATGCCCACTCCACTGCCTTGCCTTCATTGGGCCAAACGCGGGAAGGGAACATAACCAGAAAGCAAAAGCAGGAAGCC	MPTPLPCLHWAKRGKGT*	GGTCTACTTGGGGAG	mix2-2263-1_27	0.023199	0.01221	0.0915751	0.031746	0.227106	0.01221	-0.0512821	0.021978	-0.0769231	-0.102564	0	0	0	0	0	0.015873	0	-0.0512821	6.19364	4.62065	0.227106	4	6.34347	3.90367	0.976381	0.00301074	M	P	T	P	L	P	C	L	H	W	A	K	R	G	K	G	T	T	P
E1	ATGCTGGGGTCGCACGAGGTCTTTGTCTCTAACGGGAAGGGAACATAAACAACAAGCGACAGAACCCCACC	MLGSHEVFVSNGKGT*	TGAGTATCAATTGAA	mix2-2263-1_27	-0.0411051	0.0690701	0.0380728	0.227089	0.00943396	0.00943396	-0.0178571	-0.0357143	-0.0357143	-0.0178571	-0.125	0	-0.0178571	-0.0357143	0	-0.0178571			10.421	9.73286	0.227089	3	9.10857	8.13265	1.14409	0.0039261	M	L	G	S	H	E	V	F	V	S	N	G	K	G	T			L	G
E1	ATGAACAGAAGGATTCAAAGGGCGCCCCCACAGAAACGCGGGAAGGGAACATAAACAACAAGCGACAGAACCCCACC	MNRRIQRAPPQKRGKGT*	CCAACGGCCACCTGG	mix2-2263-1_27	0.356358	0.0204082	0.0612245	0.0612245	0.226845	0.0204082	0	0	0	-0.615385	-0.115385	-0.0384615	0.0408163	0.0204082	0	0	0	-0.0384615	4.81728	2.35948	0.226845	4	4.22898	3.57837	1.13911	0.00246779	M	N	R	R	I	Q	R	A	P	P	Q	K	R	G	K	G	T	R	R
E1	ATGCCGTATCCGGGTCTGGGAGGGGCATCCGGAACGGGGAAGGGAACATAAACAACAAGCGACAGAACCCCACC	MPYPGLGGASGTGKGT*	AAATCGCATACGATC	mix2-2263-1_27	0.0721843	0.226731	-0.0441945	-0.160171	-0.0220972	-0.0274541	0	-0.0350877	0	0	0.00763359	0	0	0	0	0	-0.0175439		12.8788	4.71896	0.226731	1	9.27122	4.06633	1.38912	0.00420024	M	P	Y	P	G	L	G	G	A	S	G	T	G	K	G	T		-	M
E1	ATGACAGAGTCGGAAGTATCAGACTCAGCGCCGAAACGCGGGAAGGGAACATAAACAACAAGCGACAGAACCCCACC	MTESEVSDSAPKRGKGT*	CTAGCTGATGAATTG	mix2-2263-1_27	0	0	0	-0.0217391	0.0136646	-0.00745342	-0.0583851	0.226708	-0.0434783	-0.152174	0.0428571	0	0	0	0	0	0	0	6.88182	6.88182	0.226708	7	7.48204	7.48204	0.919779	0.00326037	M	T	E	S	E	V	S	D	S	A	P	K	R	G	K	G	T	V	S
E1	ATGACGAGGACTGTGCCACAGCTTCCTCTTTTCAAACGCGGGAAGGGAACATAAACAACAAGCGACAGAACCCCACC	MTRTVPQLPLFKRGKGT*	CCAATGGACACCATG	mix2-2263-1_27	0.246667	0.08	0.0266667	0.08	-0.0333333	0.226667	0.00666667	0	0	-0.2	0	0	-0.0333333	0	-0.0666667	0	0	-0.333333	4.91559	3.53922	0.226667	5	4.87959	4.71694	1.00738	0.0025901	M	T	R	T	V	P	Q	L	P	L	F	K	R	G	K	G	T	T	V
E1	ATGCGCGGTTCACGGCCTACTCTAACGTTCGACAAACGCGGGAAGGGAACATAAACAACAAGCGACAGAACCCCACC	MRGSRPTLTFDKRGKGT*	AGTATTCCAAATGTA	mix2-2263-1_27	0.411905	0.15	0.00952381	0.22619	-0.0238095	-0.0119048	0	-0.0952381	0	-0.0952381	-0.047619	-0.0714286	-0.0238095	0	-0.0238095	0	-0.047619	-0.357143	5.89871	3.04766	0.22619	3	6.83143	6.34347	0.863466	0.00302154	M	R	G	S	R	P	T	L	T	F	D	K	R	G	K	G	T	R	G
E1	ATGCCCGTCCACCTAAGACCGTTGCACCCGCCTAAACGCGGGAAGGGAACATAAACAACAAGCGACAGAACCCCACC	MPVHLRPLHPPKRGKGT*	CGGTATCCTTATTCC	mix2-2263-1_27	0.380278	0.0757576	0.0353949	0.226031	0.0151515	-0.163934	0	-0.0491803	-0.0163934	0.00757576	-0.0176354	-0.394685	0	0	0	-0.0491803	0	-0.0491803	12.9772	5.70208	0.226031	3	9.92184	8.13265	1.30794	0.00428343	M	P	V	H	L	R	P	L	H	P	P	K	R	G	K	G	T	P	V
O2	ATGATATATTGTAGCAGCCGTTGGCCATCATGGAAACGCGGGAAGGGAACATAACCAGAAAGCAAAAGCAGGAAGCC	MIYCSSRWPSWKRGKGT*	CGGAGGTTAGGTGAG	mix2-2263-1_27	0.162152	0.100816	0.0484839	0.0334	0.226027	0.0709558	0.00246268	-0.00438664	-0.011236	-0.0424811	-0.011236	-0.0200092	-0.0268585	0	-0.0337079	-0.0449438	-0.0674157	-0.337079	14.3535	9.92949	0.226027	4	14.4761	11.711	0.99153	0.00494711	M	I	Y	C	S	S	R	W	P	S	W	K	R	G	K	G	T	Y	C
E2	ATGGGCCGCTGTACTCGTCCCCCGGGATTAGCGAAACGCGGGAAGGGAACATAACCAGAAAGCAAAAGCAGGAAGCC	MGRCTRPPGLAKRGKGT*	TGCCCTGACCCCCGG	mix2-2263-1_27	0.136842	0.121739	0.0521739	0.225934	0.0347826	0.0604119	0.026087	-0.0614798	-0.385965	-0.0350877	0	-0.0175439	-0.0350877	-0.0350877	0	0	0	-0.0877193	11.3059	6.78351	0.225934	3	9.27122	6.83143	1.21946	0.00402453	M	G	R	C	T	R	P	P	G	L	A	K	R	G	K	G	T	G	R
E1	ATGCGGCACCCTAACGCATCCAGGTCGTTATTCAAACGCGGGAAGGGAACATAAACAACAAGCGACAGAACCCCACC	MRHPNASRSLFKRGKGT*	TAATAACAAGACTC	mix2-2263-1_27	0.0937951	0.166667	0.22583	0.0598846	0.027417	-0.104257	0	-0.00829726	-0.111111	-0.015873	-0.031746	-0.0952381	0	-0.047619	-0.047619	0	-0.031746	-0.0876623	12.9772	8.15988	0.22583	2	10.2471	7.48204	1.26642	0.00432139	M	R	H	P	N	A	S	R	S	L	F	K	R	G	K	G	T	M	R
E1	ATGCTGCTTTGTTCGACCCCGGCGAGATCCCAGAAACGCGGGAAGGGAACATAAACAACAAGCGACAGAACCCCACC	MLLCSTPARSQKRGKGT*	TGGTTCGTACCCTCT	mix2-2263-1_27	0.255718	0	0.225806	0.129032	0.0604106	0.0140762	0	-0.0256109	-0.0520039	0	0	-0.0181818	-0.0909091	-0.0727273	0.0107527	-0.0181818	0	-0.381818	9.14299	5.30883	0.225806	2	8.94592	7.15673	1.02203	0.00373285	M	L	L	C	S	T	P	A	R	S	Q	K	R	G	K	G	T	M	L
E1	ATGGCAGCGACGTCGGTCTGTGGTGGCCAGCCGAAACGCGGGAAGGGAACATAAACAACAAGCGACAGAACCCCACC	MAATSVCGGQPKRGKGT*	CACGGGCCGGTGGGC	mix2-2263-1_27	-0.0169779	0.0645161	0.10017	0.225806	-0.0730051	0.0322581	-0.113752	-0.263158	0.0967742	0	0	0	0	0	0	0	0	-0.0526316	3.04766	2.45779	0.225806	3	3.09041	2.4398	0.986169	0.0019474	M	A	A	T	S	V	C	G	G	Q	P	K	R	G	K	G	T	A	A
O1	ATGCGGACGCGCGCCACATGGACCGCCTGTCGAAAACGCGGGAAGGGAACATAAACAACAAGCGACAGAACCCCACC	MRTRATWTACRKRGKGT*	CGATGAGTTCGGGTC	mix2-2263-1_27	0.108504	-0.0909091	-0.0454545	0	0.21261	0.0058651	-0.0909091	-0.0909091	0.0645161	0	-0.058651	-0.136364	0.225806	0	-0.0454545	0.0322581	0	0	3.04766	2.16286	0.225806	12	3.57837	2.60245	0.851691	0.00203526	M	R	T	R	A	T	W	T	A	C	R	K	R	G	K	G	T	R	K
E1	ATGGCCGGTCCCTTGCGTGCCTGGTTCGGGCGGAAACGCGGGAAGGGAACATAAACAACAAGCGACAGAACCCCACC	MAGPLRAWFGRKRGKGT*	GAAGTTATCCCTTT	mix2-2263-1_27	-0.132325	0.0138111	0.0238895	0.225644	0.101717	0	-0.0125047	-0.0550579	0	0	0.0175439	-0.0125047	0	0	-0.0425532	-0.0212766	-0.0212766	-0.0851064	11.2075	8.15988	0.225644	3	7.64469	4.55429	1.46605	0.00378264	M	A	G	P	L	R	A	W	F	G	R	K	R	G	K	G	T	A	G
E1	ATGTATGACGCTCGCGCTGTGCTACGGACCCGCGGGAAGGGAACATAAACAACAAGCGACAGAACCCCACC	MYDARAVLRTRGKGT*	CGAATGCCTATTTCT	mix2-2263-1_27	-0.14	0.0636364	0.0745455	0.225455	0.0872727	-0.0854545	0.00727273	-0.08	-0.04	-0.0109091	0.00909091	0	-0.02	0	0	-0.1			10.8143	7.57	0.225455	3	8.13265	4.55429	1.32974	0.00380935	M	Y	D	A	R	A	V	L	R	T	R	G	K	G	T			Y	D
E1	ATGCCCGGGACCCGCCTGCCCCTCTCCTGCCAAAAACGCTGGAAGGGAACATAAACAACAAGCGACAGAACCCCACC	MPGTRLPLSCQKRWKGT*	TTTCGAGCATCGGTG	mix2-2263-1_27	-0.0245985	0.0212172	0.00591716	0.225444	0.0153001	0.0473373	-0.0310228	0	-0.0226543	0	-0.0285714	-0.0142857	0	0	0	0	0	-0.194083	16.6147	7.76663	0.225444	3	11.3857	5.04225	1.45926	0.00479688	M	P	G	T	R	L	P	L	S	C	Q	K	R	W	K	G	T	P	G
E2	ATGCGTCATGTTCCATCCTGCTGACGTCGCAGAGAAACGCGGGAAGGGAACATAACCAGAAAGCAAAAGCAGGAAGCC	MRHVPSC*	TACGTCTCAAAGCCG	mix2-2263-1_27	0.241254	0.080418	0.0945025	0.225352	-0.0445252	-0.141299	-0.0826897	-0.322581											6.98013	4.62065	0.225352	3	5.04225	4.55429	1.38433	0.00289015	M	R	H	V	P	S	C											R	H
E1	ATGAGTCAAGTTCGAACGGGGCTCAGGGCACGGAAACGCGGGAAGGGAACATAAACAACAAGCGACAGAACCCCACC	MSQVRTGLRARKRGKGT*	CCTGAATGTTCTGAA	mix2-2263-1_27	0.388374	0.225108	-0.0902907	-0.0500928	-0.030303	-0.0290662	0	-0.0606061	0	0	-0.0401979	-0.00989487	0	-0.0909091	-0.0606061	-0.030303	0	-0.121212	4.81728	2.65442	0.225108	1	5.36755	5.04225	0.897481	0.00263111	M	S	Q	V	R	T	G	L	R	A	R	K	R	G	K	G	T	-	M
E1	ATGAAAATTAGGTCGCTCGGAGCGTCGATGCGCAAACGCGGGAAGGGAACATAAACAACAAGCGACAGAACCCCACC	MKIRSLGASMRKRGKGT*	TACTAGAATCCTTTC	mix2-2263-1_27	0.25	0.025	0.1	0.225	-0.025	-0.125	0.025	-0.15	-0.1	0	-0.1	0.075	0	0	0	-0.15	0	-0.05	3.93247	2.55611	0.225	3	3.25306	2.92776	1.20885	0.0021278	M	K	I	R	S	L	G	A	S	M	R	K	R	G	K	G	T	K	I
E2	ATGGCGGAGAGAGAAGTCCCCCCCCTCTGACTGAAACGCGGGAAGGGAACATAACCAGAAAGCAAAAGCAGGAAGCC	MAEREVPPL*	CGTGGCGGGCACACGA	mix2-2263-1_27	-0.0916667	0.0166667	0.0722222	-0.0861111	0.225	-0.0583333	0.0777778	-0.119444	-0.025	0									7.07845	4.71896	0.225	4	6.50612	3.74102	1.08797	0.00312891	M	A	E	R	E	V	P	P	L									E	R
A2	ATGACAACGACTGAAACCAGAGTCTTAAGTCCGAAACGCGGGAAGGGAACATAACCAGAAAGCAAAAGCAGGAAGCC	MTTTETRVLSPKRGKGT*	CCAGGGAGGGCGCCT	mix2-2263-1_27	-0.0295455	-0.0409091	0.025	0.175	0.225	0.075	0.025	-0.0454545	-0.0454545	-0.136364	-0.0454545	-0.0454545	0	0	0	-0.0454545	0	-0.0909091	3.93247	2.26117	0.225	4	3.57837	1.95184	1.09896	0.00218973	M	T	T	T	E	T	R	V	L	S	P	K	R	G	K	G	T	T	T
E1	ATGCATCCACCATAACTGCCGCCACAAGCTCTCAAACGCGGGAAGGGAACATAAACAACAAGCGACAGAACCCCACC	MHPP*	AAACCCGCCCAATCT	mix2-2263-1_27	0.0581232	0.0245098	0	0.22493	-0.278711														20.0556	10.9126	0.22493	3	22.7714	13.8255	0.880735	0.00624014	M	H	P	P														H	P
E1	ATGACAATACGGGCGACGCTCTGACCGTGACCAAAACGCGGGAAGGGAACATAAACAACAAGCGACAGAACCCCACC	MTIRATL*	GTTTGACCCAATCAT	mix2-2263-1_27	0.102073	0.0669856	0.22488	-0.141946	0.0877193	-0.00797448	0.0526316	-0.15949											5.60377	4.52234	0.22488	2	5.36755	4.87959	1.04401	0.00275088	M	T	I	R	A	T	L											M	T
E2	ATGCCCGGTCTCCACGAGGTCCGTCCACCGAAACGCGGGAAGGGAACATAACCAGAAAGCAAAAGCAGGAAGCC	MPGLHEVRPPKRGKGT*	GGGCGGCGAGGAGGA	mix2-2263-1_27	0.324575	-0.0201798	0.0454545	0.224875	-0.00959041	0	-0.156244	-0.0153846	-0.0153846	-0.0769231	-0.2	-0.0307692	-0.0307692	-0.0153846	0	0.00649351	-0.0307692		15.14	5.80039	0.224875	3	10.5724	7.48204	1.43202	0.00455011	M	P	G	L	H	E	V	R	P	P	K	R	G	K	G	T		P	G
E1	ATGACGCCTGGCAACCATCCCCGCGCTCAAAGGAAACGCGGGAAGGGAACATAAACAACAAGCGACAGAACCCCACC	MTPGNHPRAQRKRGKGT*	CGCCGAGGGTATGC	mix2-2263-1_27	0.198413	0.190476	-0.026455	0.0238095	0.224868	-0.0740741	-0.037037	-0.148148	-0.0502645	0	0.0687831	-0.037037	0	0	-0.111111	-0.037037	0	-0.111111	4.12909	2.85104	0.224868	4	4.39163	3.57837	0.940218	0.00236204	M	T	P	G	N	H	P	R	A	Q	R	K	R	G	K	G	T	P	G
E2	ATGGAAATACTCGTCCCCCCTGCGGCGTGATAAAAACGCGGGAAGGGAACATAACCAGAAAGCAAAAGCAGGAAGCC	MEILVPPAA*	GTGAAAATAAAACTG	mix2-2263-1_27	0.169533	0.027027	0.0982801	0.224816	0.162162	-0.0454545	-0.0909091	-0.272727	-0.181818	-0.0454545									3.63753	2.35948	0.224816	3	3.57837	2.92776	1.01653	0.00213719	M	E	I	L	V	P	P	A	A									E	I
E1	ATGGCAAGAACCGAGAGCCCCTGTGATCTCCCCAAACGCGGGAAGGGAACATAAACAACAAGCGACAGAACCCCACC	MARTESPCDLPKRGKGT*	GGTGCCCGGGTCTGC	mix2-2263-1_27	0.0170628	0.109677	0.224788	0.0893039	0.036163	-0.0144312	0.0129032	-0.119949	-0.0265705	-0.0394737	-0.0263158	-0.0921053	-0.0263158	-0.0263158	-0.0526316	0	0	-0.0657895	15.2383	13.1738	0.224788	2	12.3616	10.8978	1.23271	0.00477683	M	A	R	T	E	S	P	C	D	L	P	K	R	G	K	G	T	M	A
O2	ATGGGACATATGAAATTCACCGGATCGGATAAACGCGGGAAGGGAACATAACCAGAAAGCAAAAGCAGGAAGCC	MGHMKFTGSDKRGKGT*	CTGGACTCGCCATCG	mix2-2263-1_27	0.081125	0.048375	0	0.081125	0.22475	0.12875	0.04225	-0.046875	0.041125	-0.070125	-0.07775	-0.03125	-0.0625	-0.078125	0.008	-0.02325	-0.234375		12.289	10.716	0.22475	4	10.4098	9.92184	1.18052	0.00425086	M	G	H	M	K	F	T	G	S	D	K	R	G	K	G	T		H	M
E1	ATGTAGGGTCCGGTGAGCCACTAGCGCTAGCCAAAACGCGGGAATGGAACATAAACAACAAGCGACAGAACCCCACC	M*	CAAGCTCTAGATTCT	mix2-2263-1_27	-0.21732	0.224747																	9.73286	5.40715	0.224747	1	11.0604	3.74102	0.879973	0.00403563	M																	-	M
E1	ATGCGCTGGGTTCCTGCGACGGTCCCGTTGGTCAAACGCGGGAAGGGAACATAAACAACAAGCGACAGAACCCCACC	MRWVPATVPLVKRGKGT*	GGGGGGGAGGTGCGT	mix2-2263-1_27	0.251012	-0.0242915	0.0526316	0.0263158	0.224696	0.01417	0	-0.0769231	-0.392713	-0.0384615	0.0263158	0	0	0	0	0	0	-0.0506073	3.73585	2.55611	0.224696	4	4.22898	3.90367	0.883392	0.00226432	M	R	W	V	P	A	T	V	P	L	V	K	R	G	K	G	T	W	V
E2	ATGGTTCACGTTCGTTTCCCGGGGCCGGGAGCTAAACGCGGGAAGGGAACATAACCAGAAAGCAAAAGCAGGAAGCC	MVHVRFPGPGAKRGKGT*	TGATCCCCCGAGCGA	mix2-2263-1_27	0.369702	0.22449	0	0.0635793	0.00470958	-0.010989	-0.0361067	-0.192308	-0.307692	-0.0769231	0	0	-0.0384615	0	0	0	0	0	4.81728	2.85104	0.22449	1	4.22898	4.06633	1.13911	0.00244217	M	V	H	V	R	F	P	G	P	G	A	K	R	G	K	G	T	-	M
E2	ATGCGTCTTTTCGCGGTTCGTTACTTACGCCATAAACGCGGGAAGGGAACATAACCAGAAAGCAAAAGCAGGAAGCC	MRLFAVRYLRHKRGKGT*	CGGAGCAGGTAGCGC	mix2-2263-1_27	0.28039	0.22449	0.0408163	0.22449	-0.00532387	-0.0869565	-0.173913	-0.0434783	0	0	-0.0230701	-0.0665484	0	0	-0.0434783	-0.0230701	-0.0434783	-0.173913	4.81728	3.04766	0.22449	1	3.74102	3.09041	1.28769	0.00235368	M	R	L	F	A	V	R	Y	L	R	H	K	R	G	K	G	T	-	M
A1	ATGCCATACAACAACAACACACCCCCCCCCGTCAAACGCGGGAAGGGAACATAAACAACAAGCGACAGAACCCCACC	MPYNNNTPPPVKRGKGT*	GCATCAAGGGTGCTT	mix2-2263-1_27	0.0802721	0.00748299	0.0612245	0.22449	0.15034	-0.0333333	-0.0183673	-0.112925	-0.0795918	-0.133333	-0.0666667	-0.0666667	0.0204082	-0.0333333	0	0	0	0	4.81728	3.14598	0.22449	3	4.87959	3.57837	0.987229	0.00254967	M	P	Y	N	N	N	T	P	P	P	V	K	R	G	K	G	T	P	Y
A1	ATGACCCAAAAGCAAGCCCGCGCACTGACCAAACGCGGGAAGGGAACATAAACAACAAGCGACAGAACCCCACC	MTQKQARALTKRGKGT*	GTTGGACAGGTAGCG	mix2-2263-1_27	-0.0244898	-0.04	0	0.22449	-0.04	0	0	-0.04	0	-0.04	0	-0.04	0	0	0	0	0		4.81728	1.08143	0.22449	3	4.06633	0.813265	1.18468	0.00241351	M	T	Q	K	Q	A	R	A	L	T	K	R	G	K	G	T		T	Q
[truncated: 12,997 more rows]
[truncated: 1 more columns]
