# Supplementary material for: Benzoxaborole-modified azithromycins inhibit translation without inducing ermC expression
Source: Antimicrob Agents Chemother. 2026 Mar 24;70(5):e01539-25. doi: 10.1128/aac.01539-25 (PMC13148051; doi:10.1128/aac.01539-25)
Supplement: Table S10 — Processed Toe-seq data for AZI-BB2-treated sample (replicate 2). [file aac.01539-25-s0006.xlsx]

## Sheet: AZI-BB2-2_dataset_filtered
Table S10. Processed Toe-seq data for AZI-BB2-treated sample (replicate 2).
						Distribution of ribosome density along the coding region of mRNAs																									Amino acids encoded by the corresponding codons																	Stall motif
mRNA type	ATGNNNNNNNNNNNNNNNNNNNNNNNNNNNNNNAAACGCGGGAAGGGAACATAA	peptide	barcode	sample	FL	1	2	3	4	5	6	7	8	9	10	11	12	13	14	15	16	17	CPM-mRNA	CPM-ORF	MaxStopProbability	StopPosition	CPM-mRNAcontrol	CPM-ORFcontrol	CPM-mRNAratio	Likelihood	1	2	3	4	5	6	7	8	9	10	11	12	13	14	15	16	17	E site	P site
E2	ATGAGGTCGAGAAGCACACGTGCCGCCCAGTGCAAACGCGGGAAGGGAACATAACCAGAAAGCAAAAGCAGGAAGCC	MRSRSTRAAQCKRGKGT*	GGCGCCGCCTGAGGC	mix2-2263-2_28	0.12619	0.55	-0.0047619	-0.0809524	-0.154762	-0.109524	0	0.0166667	-0.0571429	0	0	-0.142857	-0.0285714	0	0	0	0	-0.0857143	5.81055	4.74528	0.55	1	5.90853	5.40208	0.983417	0.00714576	M	R	S	R	S	T	R	A	A	Q	C	K	R	G	K	G	T	-	M
E1	ATGCGCGGGCGACAACGACCACATCTGGCAGAGAAACGCGGGAAGGGAACATAAACAACAAGCGACAGAACCCCACC	MRGRQRPHLAEKRGKGT*	GTATTCATCAATCAT	mix2-2263-2_28	0	-0.0280788	0.546305	-0.0502463	-0.0399015	0	-0.2	-0.0226601	-0.0285714	0	-0.0285714	0	0	0	0.0517241	0	-0.0571429	0	5.61686	5.61686	0.546305	2	5.90853	5.06445	0.950637	0.00702569	M	R	G	R	Q	R	P	H	L	A	E	K	R	G	K	G	T	M	R
A1	ATGAGACACATGAGATCACCTCCCCATACCCCCAAACGCGGGAAGGGAACATAAACAACAAGCGACAGAACCCCACC	MRHMRSPPHTPKRGKGT*	CCCGAATGTTCTTCT	mix2-2263-2_28	0.171403	0.545054	-0.0334876	0.0224719	-0.0868033	0	0.00286407	-0.45076	-0.0196078	0	0	-0.0980392	-0.0196078	0	-0.0196078	0.011236	-0.0196078	-0.0196078	8.61898	6.68213	0.545054	1	8.60957	8.27194	1.00109	0.00893083	M	R	H	M	R	S	P	P	H	T	P	K	R	G	K	G	T	-	M
E1	ATGCCAATCGAATGACGGCGCGCGCGACCTGGAAACGCGGGAAGGGAACATAAACAACAAGCGACAGAACCCCACC	MPIE*	AAAGTCAAATGCTCA	mix2-2263-2_28	-0.273131	0.0508475	0.0429286	0.520839	-0.352181														11.4274	9.39372	0.520839	3	10.2977	5.5709	1.1097	0.00980478	M	P	I	E														P	I
E2	ATGAAGGCATTGCGGAGCGTCCCTTTTCCAGCCAAACGCGGGAAGGGAACATAACCAGAAAGCAAAAGCAGGAAGCC	MKALRSVPFPAKRGKGT*	CAAACGTCGTGGGGG	mix2-2263-2_28	0.031746	0.5194	0.0379189	-0.0238095	0.0291005	0	0	-0.047619	-0.0714286	-0.0238095	-0.0238095	-0.0238095	0	-0.0238095	-0.047619	-0.0467372	-0.0714286	-0.190476	7.84424	6.10108	0.5194	1	7.09024	5.5709	1.10634	0.00780294	M	K	A	L	R	S	V	P	F	P	A	K	R	G	K	G	T	-	M
E1	ATGGGATTTAGGTGCTTGCGGCCCTGGGGGACGAAACGCGGGAAGGGAACATAAACAACAAGCGACAGAACCCCACC	MGFRCLRPWGTKRGKGT*	CGGGCGCCGGAGGGG	mix2-2263-2_28	-0.309253	0.000247402	-0.0212766	0.517566	-0.0192974	-0.0192974	-0.0192974	0.0136071	0.0116279	-0.0309253	-0.0212766	-0.0212766	0.00197922	-0.00964869	0	-0.0212766	0	-0.0638298	8.32845	7.26319	0.517566	3	7.93431	4.55801	1.04968	0.00818949	M	G	F	R	C	L	R	P	W	G	T	K	R	G	K	G	T	G	F
E2	ATGGCCTAATTTGGTACAACTAACCCCCGGTGAACGCGGGAAGGGAACATAACCAGAAAGCAAAAGCAGGAAGCC	MA*	GGCTCGGGCTAGCCG	mix2-2263-2_28	-0.464835	-0.171429	0.510989																5.03581	4.06738	0.510989	2	5.90853	2.02578	0.852295	0.006359	M	A																M	A
E1	ATGCGGTAGGCTTGCACCCCACCCCGGCCGGTAAACGCGGGAAGGGAACATAAACAACAAGCGACAGAACCCCACC	MR*	CTAGTGGCCCTTGTT	mix2-2263-2_28	-0.336207	-0.0579937	0.509404																4.26107	3.1958	0.509404	2	4.89564	2.02578	0.870381	0.00569659	M	R																M	R
E2	ATGCACGCTCTGCAGGCGACCCGGCTCACGTCGAAACGCGGGAAGGGAACATAACCAGAAAGCAAAAGCAGGAAGCC	MHALQATRLTSKRGKGT*	CGCGCGAGCCTGGG	mix2-2263-2_28	0.0555556	0	-0.0187338	-0.0187338	0.00904393	-0.148902	-0.0697674	0.508075	0	-0.116279	0	-0.0697674	-0.0326227	-0.0232558	0.0138889	0.0277778	-0.0465116	-0.0465116	6.97266	6.58529	0.508075	7	7.25905	7.09024	0.960547	0.00741927	M	H	A	L	Q	A	T	R	L	T	S	K	R	G	K	G	T	A	T
E1	ATGCCCTTGGTCAATACACAGCGGCCTGCCCCGAAACGCGGGAAGGGAACATAAACAACAAGCGACAGAACCCCACC	MPLVNTQRPAPKRGKGT*	TCCGCGAGCCCGTC	mix2-2263-2_28	-0.214286	-0.011039	-0.111039	-0.012013	0.507468	0.00194805	0	0.012987	0	-0.025	-0.012013	-0.025	0.012987	0	-0.05	0	-0.05	-0.025	7.45687	5.32634	0.507468	4	6.7526	3.3763	1.1043	0.00739885	M	P	L	V	N	T	Q	R	P	A	P	K	R	G	K	G	T	L	V
A2	ATGATAATACTGTAAGAACAGGGCACCGACCCGAAACGCGGGAAGGTAACATAACCAGAAAGCAAAAGCAGGAAGCC	MIIL*	GGGGGGCGGGCGCCC	mix2-2263-2_28	-0.421782	0.0260726	0.00264026	-0.010396	0.504455														9.78109	8.03793	0.504455	4	10.1289	4.05156	0.965661	0.00901692	M	I	I	L														I	L
E1	ATGAGGCAATATCTACCACGGGCACCGCCGGACAAACGCGGGAAGGGAACATAAACAACAAGCGACAGAACCCCACC	MRQYLPRAPPDKRGKGT*	CTCGTCCTAAGGACG	mix2-2263-2_28	0.150708	0.503458	0.124183	0.0621867	-0.0255727	0	0.0130719	-0.0485437	-0.038835	-0.669713	-0.0128815	0	-0.0128815	-0.00317279	-0.00970874	-0.0194175	-0.00970874	0.00653595	14.8169	12.0085	0.503458	1	17.388	16.5439	0.852136	0.011999	M	R	Q	Y	L	P	R	A	P	P	D	K	R	G	K	G	T	-	M
A1	ATGGGAAACAGAAAGAACTATACATAGCCCATTAAACGCGGGAAGGGAACATAAACAACAAGCGACAGAACCCCACC	MGNRKNYT*	AAGTGAGTAAAGTTT	mix2-2263-2_28	-0.225	0.01875	0.053125	0.478125	-0.134375	0.03125	-0.1625	0	0										6.19792	5.42318	0.478125	3	6.7526	4.22038	0.917856	0.00659359	M	G	N	R	K	N	Y	T										G	N
A1	ATGTATTATAAACGCTGAAACTCATGCCACGCCAAACGCGGGAAGGGAACATAAACAACAAGCGACAGAACCCCACC	MYYKR*	GCCTGGGCCCCCCGG	mix2-2263-2_28	0	-0.131304	-0.0591304	0.466957	-0.08	-0.04													4.45475	4.45475	0.466957	3	4.22038	3.88275	1.05553	0.005061	M	Y	Y	K	R													Y	Y
E1	ATGCGTTAAGACGCGGAGGAGGGCCTGGCTGCAAACGCGGGAAGGGAACATAAACAACAAGCGACAGAACCCCACC	MR*	GACGGCGCTGCTCTT	mix2-2263-2_28	-0.206349	-0.119048	0.436508																6.10108	3.1958	0.436508	2	7.09024	2.02578	0.86049	0.00607984	M	R																M	R
E1	ATGCCGGGAACGTTCTAGTAGGGTGCTTCCGCCAAACGCGGGAAGGGAACATAAACAACAAGCGACAGAACCCCACC	MPGTF*	AAACATACGCCAATA	mix2-2263-2_28	-0.294886	-0.0704545	0.127273	0.433523	-0.106818	-0.125													5.32634	4.06738	0.433523	3	5.40208	2.53223	0.985978	0.0053408	M	P	G	T	F													P	G
O2	ATGTTACTGCTGTAGAGCCACGACCTGCTGCGCGGGAAGGGAACATAACCAGAAAGCAAAAGCAGGAAGCC	MLLL*	TGGGAGGAGCACTGC	mix2-2263-2_28	-0.338926	-0.0302829	-0.0477454	-0.0193192	0.432294														37.7686	22.0801	0.432294	4	39.1651	9.62246	0.964342	0.0174361	M	L	L	L														L	L
E1	ATGAAATTATCCGGCCGCCGTCCAGACTGGCAGAAACGCGGGAAGGGAACATAAACAACAAGCGACAGAACCCCACC	MKLSGRRPDWQKRGKGT*	TATTTAACTGTATCA	mix2-2263-2_28	0.0182186	0.430769	0.0441296	0.0769231	0	0.0153846	0	-0.0263158	-0.0789474	0.0153846	-0.0263158	-0.210526	0	0	-0.0635628	-0.0526316	0	-0.157895	6.29476	4.26107	0.430769	1	6.41497	4.55801	0.981261	0.00587687	M	K	L	S	G	R	R	P	D	W	Q	K	R	G	K	G	T	-	M
E1	ATGCCGGGTCGCGGCCGGCCGCCTGCCATTGCGAAACGCGGGAAGGGAACATAAACAACAAGCGACAGAACCCCACC	MPGRGRPPAIAKRGKGT*	GTGGCGCGGGC	mix2-2263-2_28	0.0117525	0.00126743	0.00200813	0.00544006	-0.00306158	0.427164	0.00163778	-0.0957484	-0.0367389	-0.0209043	-0.0443435	-0.034632	-0.0773377	-0.00844403	-0.0156782	-0.0391174	-0.00739058	-0.0472487	76.4087	65.8529	0.427164	5	77.9926	66.682	0.979692	0.0262082	M	P	G	R	G	R	P	P	A	I	A	K	R	G	K	G	T	R	G
E1	ATGGGAAGGAGGTTACTCGCTGTAGCCCTGGGGAAACGCGGGAAGGGAACATAAACAACAAGCGACAGAACCCCACC	MGRRLLAVALGKRGKGT*	AAACAAACAACTATT	mix2-2263-2_28	-0.170635	0.0531746	0.00873016	0.42619	-0.0269841	0.0222222	0	-0.0357143	0	0	-0.0134921	-0.0714286	-0.0357143	-0.0134921	0	0	-0.0357143	-0.107143	4.35791	3.38949	0.42619	3	4.72682	2.86986	0.921954	0.00474795	M	G	R	R	L	L	A	V	A	L	G	K	R	G	K	G	T	G	R
E1	ATGCGGACGCCGAACAGCCAGGGCCCCCCTGCTAAACGCGGGAAGGGAACATAAACAACAAGCGACAGAACCCCACC	MRTPNSQGPPAKRGKGT*	TCCGATCGCCGGGGT	mix2-2263-2_28	0.148148	-0.037037	-0.0833333	-0.111111	0.425926	-0.0277778	-0.0185185	-0.0185185	-0.0185185	-0.203704	-0.0555556	-0.0185185	0.00925926	0	0	0.00925926	0	0	10.459	7.55371	0.425926	4	9.11602	7.93431	1.14732	0.00752586	M	R	T	P	N	S	Q	G	P	P	A	K	R	G	K	G	T	T	P
E2	ATGAGAAAAATCCAGCCAGAGGCACTGTCCCGTAAACGCGGGAAGGGAACATAACCAGAAAGCAAAAGCAGGAAGCC	MRKIQPEALSRKRGKGT*	CGGCGCCGGGGGACC	mix2-2263-2_28	0.0566038	0.0377358	0.0377358	-0.0333333	0.419497	0.0377358	0.0377358	-0.0433962	-0.0622642	0	-0.0955975	-0.0666667	-0.181132	-0.0477987	-0.0144654	0.0610063	-0.0333333	-0.133333	5.13265	4.5516	0.419497	4	5.06445	4.89564	1.01347	0.00501237	M	R	K	I	Q	P	E	A	L	S	R	K	R	G	K	G	T	K	I
E2	ATGCGTAAACATTTCAATGCGCCTCGCGTCGGGAAACGCGGGAAGGGAACATAACCAGAAAGCAAAAGCAGGAAGCC	MRKHFNAPRVGKRGKGT*	GCGATACGGGTAAGC	mix2-2263-2_28	0.296226	0.0188679	0.415094	-0.072327	-0.166667	-0.0666667	0	-0.0666667	0	-0.0477987	0	-0.2	-0.0333333	0	0.0188679	0.0188679	0	-0.0811321	5.13265	3.09896	0.415094	2	5.06445	4.38919	1.01347	0.00495977	M	R	K	H	F	N	A	P	R	V	G	K	R	G	K	G	T	M	R
E2	ATGGCACCGCCTCTCTTCAACATTGCGTAGCCCAAACGCGGGAAGGGAACATAACCAGAAAGCAAAAGCAGGAAGCC	MAPPLFNIA*	CAGCGGAGATCCCCA	mix2-2263-2_28	-0.118426	-0.109123	0.0769231	-0.132379	0.415027	-0.0465116	0	-0.0776386	0	-0.0232558									6.29476	4.5516	0.415027	4	7.25905	4.38919	0.867161	0.00587676	M	A	P	P	L	F	N	I	A									P	P
E1	ATGAGACCGTTGACACCAACCCCGCCGGCGGCCAAACGCGGGAAGGGAACATAAACAACAAGCGACAGAACCCCACC	MRPLTPTPPAAKRGKGT*	TTTAGTCCGTTTTGG	mix2-2263-2_28	0.00587703	0.413653	-0.0856239	0.0961121	-0.0418626	-0.0253165	-0.0379747	0.0142857	-0.0126582	-0.0253165	-0.0379747	-0.0688065	-0.0292043	0.00714286	-0.0110307	-0.0181736	-0.0379747	-0.106781	13.5579	11.9116	0.413653	1	13.3364	11.8171	1.01661	0.00886187	M	R	P	L	T	P	T	P	P	A	A	K	R	G	K	G	T	-	M
E2	ATGAAACATCGCGTCTTAGGAGCCAGAGCGACCAAACGCGGGAAGGGAACATAACCAGAAAGCAAAAGCAGGAAGCC	MKHRVLGARATKRGKGT*	GTCCTACGTCCTTGA	mix2-2263-2_28	-0.153741	0.413178	-0.0322581	0.0102951	0.0425532	0	0.0212766	-0.0109815	0	-0.0322581	0	-0.0967742	0	0	0	0	0	-0.0967742	4.5516	3.1958	0.413178	1	5.23327	2.53223	0.869743	0.00480874	M	K	H	R	V	L	G	A	R	A	T	K	R	G	K	G	T	-	M
E1	ATGACTGGATGCCAAGGCGCACCCGCCGCTAGAAAACGCGGGAAGGGAACATAAACAACAAGCGACAGAACCCCACC	MTGCQGAPAARKRGKGT*	GCTTGAAACATCGCA	mix2-2263-2_28	-0.129143	0.0417143	0.0182857	0.413143	0.109143	-0.0394286	0.024	-0.0474286	-0.0285714	-0.0428571	-0.0142857	-0.0348571	-0.0428571	0.016	-0.0142857	0	0	-0.214286	12.1053	10.5558	0.413143	3	11.8171	8.60957	1.02439	0.00824823	M	T	G	C	Q	G	A	P	A	A	R	K	R	G	K	G	T	T	G
E1	ATGGGACCGCCAATTGCCGCAGAAGCCGCTGCCAAACGCGGGAAGGGAACATAAACAACAAGCGACAGAACCCCACC	MGPPIAAEAAAKRGKGT*	ATCCAGGACCACCAA	mix2-2263-2_28	-0.22026	0	0.0519481	0.412468	-0.183117	0.025974	-0.02	0	0	0	-0.02	0	0.012987	0	0	0	-0.02	-0.02	7.45687	5.52002	0.412468	3	8.44076	4.22038	0.883436	0.0064316	M	G	P	P	I	A	A	E	A	A	A	K	R	G	K	G	T	G	P
E1	ATGAAGTGATCAAACCCTCGAGCTCTTCCTCGCAAACGCGGGAAGGGAACATAAACAACAAGCGACAGAACCCCACC	MK*	TCATGAATAGTTTCT	mix2-2263-2_28	-0.184105	0.402879	-0.0256571																16.4632	13.3643	0.402879	1	15.8686	9.96009	1.03747	0.00964217	M	K																-	M
E1	ATGGTGCTATATACCGCCTGGCGTGTCCCCCCCAAACGCGGGAAGGGAACATAAACAACAAGCGACAGAACCCCACC	MVLYTAWRVPPKRGKGT*	GGCCTGCGGTCCAG	mix2-2263-2_28	0.126135	0.0200313	0.395931	-0.113302	0.0422535	0	0	0.0118936	0	0.0140845	-0.00813772	-0.2	-0.222222	0	-0.0222222	0	0	0	6.87582	4.93897	0.395931	2	7.59668	6.07734	0.905108	0.00583671	M	V	L	Y	T	A	W	R	V	P	P	K	R	G	K	G	T	M	V
E1	ATGAGATTGGCCCGGCCTCAGGCGTCACTGTTCAAACGCGGGAAGGGAACATAAACAACAAGCGACAGAACCCCACC	MRLARPQASLFKRGKGT*	CGGAGTTGCCTTTGC	mix2-2263-2_28	-0.0523504	0.394231	0.0299145	-0.0598291	-0.00213675	0.0940171	-0.0160256	0	-0.0138889	-0.0277778	-0.0138889	-0.0662393	-0.0747863	-0.0331197	-0.0277778	0	-0.0138889	-0.0972222	11.3306	8.52214	0.394231	1	12.1547	8.27194	0.932198	0.00778121	M	R	L	A	R	P	Q	A	S	L	F	K	R	G	K	G	T	-	M
E2	ATGCCGGTGGGACATGCTTTACGTCGCTTCCGCAAACGCGGGAAGGGAACATAACCAGAAAGCAAAAGCAGGAAGCC	MPVGHALRRFRKRGKGT*	TCACCGCGGCTCAAC	mix2-2263-2_28	-0.195767	-0.0396825	0.391534	0.010582	-0.0396825	-0.0396825	0	0	-0.0502645	0	0	0	0	0	-0.037037	0	0	0	4.06738	2.90527	0.391534	2	4.55801	2.36341	0.89236	0.00422569	M	P	V	G	H	A	L	R	R	F	R	K	R	G	K	G	T	M	P
O2	ATGTTAATAGTATAATAGTGCACGTCCATTCACAAACGCGGGAGGGAACATAACCAGAAAGCAAAAGCAGGAAGCC	MLIV*	GGTTGGCGAAACGAT	mix2-2263-2_28	-0.305056	-0.0645443	-0.0526562	-0.0305673	0.391157														44.6444	32.7328	0.391157	4	51.6574	22.4524	0.864239	0.0180335	M	L	I	V														I	V
E2	ATGGATCTGGTCGACCCCCAGACCGCCACGGCCAAACGCGGGAAGGGAACATAACCAGAAAGCAAAAGCAGGAAGCC	MDLVDPQTATAKRGKGT*	ACGGCCAGGGGCCGA	mix2-2263-2_28	-0.453704	0	0.0462963	0.0555556	0.388889	1e-09	0	0.00925926	0	-0.0277778	0	-0.0277778	0	0	-0.0277778	0.037037	0	0	5.22949	3.38949	0.388889	4	6.07734	1.18171	0.86049	0.0049365	M	D	L	V	D	P	Q	T	A	T	A	K	R	G	K	G	T	L	V
E2	ATGTAGAGAAAAAACGCGGGTCTGGGCGCATGGAAACGCGGGAAGGGAACATAACCAGAAAGCAAAAGCAGGAAGCC	M*	AGAGGCCGGGCTGAG	mix2-2263-2_28	-0.444122	0.388244																	5.13265	4.5516	0.388244	1	4.38919	2.02578	1.16938	0.00444335	M																	-	M
E2	ATGATACCAAATCGGAAGTCACGGGCAACCGTGAAACGCGGGAAGGGAACATAACCAGAAAGCAAAAGCAGGAAGCC	MIPNRKSRATVKRGKGT*	ACGGGATCCCGACGA	mix2-2263-2_28	0.00549882	-0.0235664	0.00353496	0.387274	-0.0490966	-0.0263158	0.0149254	-0.105263	0.0149254	0.0149254	0	0	-0.0263158	0	-0.0263158	0	0	-0.184211	6.48845	4.74528	0.387274	3	6.41497	4.72682	1.01145	0.0053319	M	I	P	N	R	K	S	R	A	T	V	K	R	G	K	G	T	I	P
E1	ATGAGTTCATGCAGGCCCTCTACAGGTGTCCCTAAACGCGGGAAGGGAACATAAACAACAAGCGACAGAACCCCACC	MSSCRPSTGVPKRGKGT*	GGGGGGCGAGGACGG	mix2-2263-2_28	0.00343249	-0.0753242	0.0198322	0.386728	0.0158276	-0.0322273	0	-0.140732	0	0	0	-0.0657895	0.00133486	-0.0131579	-0.0453852	0	0	-0.0177346	13.3643	11.5243	0.386728	3	12.8299	10.6354	1.04165	0.00815365	M	S	S	C	R	P	S	T	G	V	P	K	R	G	K	G	T	S	S
E1	ATGTAGATTACCCACCCCTTAAAGCGCAGCCATAAACGCGGGAAGGGAACATAAACAACAAGCGACAGAACCCCACC	M*	ATTAGGGAACGCATT	mix2-2263-2_28	-0.427317	0.385366																	3.97054	2.80843	0.385366	1	4.22038	1.18171	0.940802	0.00403449	M																	-	M
E1	ATGTAGGGCGTTAGAGGATACCTCCGCTTCTTAAAACGCGGGAAGGGAACATAAACAACAAGCGACAGAACCCCACC	M*	GCTAGGGCGGAGATC	mix2-2263-2_28	-0.355742	0.384454																	4.93897	3.8737	0.384454	1	4.72682	2.02578	1.04488	0.00444744	M																	-	M
E2	ATGATTAGTATGGCAGCAAGGTGCGCGCGCTCGAAACGCGGGAAGGGAACATAACCAGAAAGCAAAAGCAGGAAGCC	MISMAARCARSKRGKGT*	AGGTATCCGAAAGGG	mix2-2263-2_28	-0.0260442	0.0555283	0.383292	0.000491401	-0.0358722	0.0181818	-0.108108	-0.0176904	-0.027027	0	-0.0717445	-0.0899263	0	0	0	0	0	-0.027027	5.32634	4.74528	0.383292	2	6.24616	5.06445	0.852738	0.00493293	M	I	S	M	A	A	R	C	A	R	S	K	R	G	K	G	T	M	I
E2	ATGCCTGGACGCCGACGCCAGCCGCATATCGATAAACGCGGGAAGGGAACATAACCAGAAAGCAAAAGCAGGAAGCC	MPGRRRQPHIDKRGKGT*	GCGCCCGGCCTGGGC	mix2-2263-2_28	0.0185185	0	0.00132275	0.0595238	-0.214286	-0.0357143	0.037037	0.382275	0	-0.0357143	-0.0357143	0.0185185	-0.0357143	0.0185185	0	0	0	-0.178571	5.22949	5.13265	0.382275	7	4.72682	4.72682	1.10634	0.00449898	M	P	G	R	R	R	Q	P	H	I	D	K	R	G	K	G	T	R	Q
A1	ATGGGGAAAAAGCAATACAGGAAATCTGGGGAAAAACGCGGGAAGGGAACATAAACAACAAGCGACAGAACCCCACC	MGKKQYRKSGEKRGKGT*	CGACCGGGCCGACCC	mix2-2263-2_28	0.0213371	-0.056899	-0.027027	0.381697	0.0161214	0	0	-0.27027	0.0350877	0	-0.0810811	0	0.0175439	0	0.0175439	-0.0540541	0	0	5.52002	4.35791	0.381697	3	6.24616	5.06445	0.883747	0.00496551	M	G	K	K	Q	Y	R	K	S	G	E	K	R	G	K	G	T	G	K
E2	ATGAAGACACAACGTACAGGCCAGCGATTCGTCAAACGCGGGAAGGGAACATAACCAGAAAGCAAAAGCAGGAAGCC	MKTQRTGQRFVKRGKGT*	GATGCGCACGGATTG	mix2-2263-2_28	0.0656499	0.3813	0.0656499	-0.0802387	0.0192308	-0.187666	0	0.00397878	-0.0689655	0	0	-0.061008	0	0	0	0	0	-0.137931	5.03581	4.35791	0.3813	1	4.89564	4.55801	1.02863	0.00448393	M	K	T	Q	R	T	G	Q	R	F	V	K	R	G	K	G	T	-	M
E1	ATGCGATGGGACATGGCCGCACGGAGCCGCTCCAAACGCGGGAAGGGAACATAAACAACAAGCGACAGAACCCCACC	MRWDMAARSRSKRGKGT*	CTATTGCAGGAATCT	mix2-2263-2_28	0.0584848	0.379394	0.134545	0.0248485	0.01	-0.0757576	-0.0151515	0.039697	-0.0757576	0.01	-0.0151515	-0.0454545	-0.0354545	-0.0606061	-0.020303	-0.010303	-0.0151515	-0.287879	9.68425	7.65056	0.379394	1	11.1418	9.45365	0.869182	0.00695802	M	R	W	D	M	A	A	R	S	R	S	K	R	G	K	G	T	-	M
A1	ATGGTTTATCACCCCGGCATCATGCCAATTTCCAAACGCGGGAAGGGAACATAAACAACAAGCGACAGAACCCCACC	MVYHPGIMPISKRGKGT*	AAGACACATTGCTAG	mix2-2263-2_28	0.132143	0	0.375	-0.308333	-0.0333333	0.0357143	0.027381	0	-0.0666667	0.0357143	-0.0333333	-0.0333333	-0.0333333	0	0.0178571	-0.0821429	0	0	5.42318	4.16423	0.375	2	5.06445	4.38919	1.07083	0.00455558	M	V	Y	H	P	G	I	M	P	I	S	K	R	G	K	G	T	M	V
E1	ATGAGTCAAGTACCCGCACTGGCCGCGCGTCAAAAACGCGGGAAGGGAACATAAACAACAAGCGACAGAACCCCACC	MSQVPALAARQKRGKGT*	GCCCGCGCTCTCTTA	mix2-2263-2_28	-0.163243	0.0104505	0.372973	0.0259459	0.0133333	0.0263063	0.04	-0.0144144	-0.0814414	-0.0540541	0	0	0	0	0	-0.027027	-0.027027	0.0133333	7.26319	6.68213	0.372973	2	6.24616	3.88275	1.16282	0.00526988	M	S	Q	V	P	A	L	A	A	R	Q	K	R	G	K	G	T	M	S
E2	ATGGGATTATAGCCGCCACGTGCCTTGCTGTCTAAACGCGGGAAGGGAACATAACCAGAAAGCAAAAGCAGGAAGCC	MGL*	TAGGCAGAGCGGGGA	mix2-2263-2_28	-0.306426	-0.0309561	-0.0462382	0.368339															8.52214	7.16634	0.368339	3	9.79128	5.23327	0.870381	0.00625226	M	G	L															G	L
E1	ATGTAAGGTCCGAACGGATTGGGAGGAAGGGCAAAACGCGGGAAGGGAACATAAACAACAAGCGACAGAACCCCACC	M*	ACACGTCATGGACCC	mix2-2263-2_28	-0.324681	0.367942																	5.90739	4.74528	0.367942	1	6.07734	3.03867	0.972035	0.00484516	M																	-	M
E2	ATGAGTATTGGCCGCCGACCATCTGGCTTCACTAAACGCGGGAAGGGAACATAACCAGAAAGCAAAAGCAGGAAGCC	MSIGRRPSGFTKRGKGT*	TCGGCGCAGATGCA	mix2-2263-2_28	-0.124026	0.367316	-0.0484848	-0.0134199	0	-0.0192641	-0.0142857	-0.0209957	-0.0352814	0	0	-0.0209957	-0.00670996	-0.0428571	-0.0142857	0	0	-0.00670996	12.7832	10.1685	0.367316	1	11.8171	7.93431	1.08176	0.00745459	M	S	I	G	R	R	P	S	G	F	T	K	R	G	K	G	T	-	M
E2	ATGGGGCCGTAGAACGCCAAAGCTTGTTCCTTGAAACGCGGGAGGGAACATAACCAGAAAGCAAAAGCAGGAAGCC	MGP*	GGGCCAGAACGCTGC	mix2-2263-2_28	-0.125466	-0.00745342	-0.0434783	0.365839															6.77897	5.52002	0.365839	3	7.7655	5.5709	0.872961	0.00540576	M	G	P															G	P
E1	ATGATATAGATTAGCCAGCATCACATGACGGTTAAACGCGGGAAGGGAACATAAACAACAAGCGACAGAACCCCACC	MI*	AGTTGATATGATATT	mix2-2263-2_28	-0.310662	0.00367647	0.365809																6.19792	4.84212	0.365809	2	5.73971	2.70104	1.07983	0.00480383	M	I																M	I
E1	ATGCCTCGTACGGGTCTTTGCATTGGCACTAGAAAACGCGGGAAGGGAACATAAACAACAAGCGACAGAACCCCACC	MPRTGLCIGTRKRGKGT*	CACGGACAGGATCGC	mix2-2263-2_28	-0.0343915	0.365079	0.12963	-0.0502645	0	0	-0.037037	-0.0132275	-0.037037	-0.037037	-0.222222	-0.0502645	0.0238095	0	0	0	0	-0.037037	4.06738	3.00212	0.365079	1	4.55801	3.20749	0.89236	0.00394017	M	P	R	T	G	L	C	I	G	T	R	K	R	G	K	G	T	-	M
E2	ATGAGACGTCCAGTGTCCGGATGGCACCCGCCTAAACGCGGGAAGGGAACATAACCAGAAAGCAAAAGCAGGAAGCC	MRRPVSGWHPPKRGKGT*	CTTCATGCTCCTAGG	mix2-2263-2_28	0.0883263	0.363713	0.126582	0.0632911	0.0917018	0.0506329	-0.00956399	-0.0666667	0	0	-0.2	-0.333333	-0.0444444	0	-0.0222222	-0.0413502	-0.0222222	-0.0222222	7.65056	6.29476	0.363713	1	7.59668	6.7526	1.00709	0.00553689	M	R	R	P	V	S	G	W	H	P	P	K	R	G	K	G	T	-	M
E1	ATGAAACATCAGCGAATGCCGTCCCGCTTGCTAAAACACGGGAAGGGAACATAAACAACAAGCGACAGAACCCCACC	MKHQRMPSRLLKHGKGT*	CTGACAACTAAATCA	mix2-2263-2_28	0.209186	0.362853	0.0899275	-0.0921837	-0.00298147	-0.128525	-0.0235294	-0.0166801	0	-0.0352941	-0.0637389	-0.0117647	-0.0352941	0	-0.0588235	-0.0352941	0.00684931	-0.0941176	14.139	9.68425	0.362853	1	14.3493	11.8171	0.985345	0.00804778	M	K	H	Q	R	M	P	S	R	L	L	K	H	G	K	G	T	-	M
E1	ATGAGGATCATCCTACACTGAACCTCGGACAAGAAACGCGGGAAGGGAACATAAACAACAAGCGACAGAACCCCACC	MRIILH*	TATGTCCTGCATAG	mix2-2263-2_28	-0.05	0.3625	0.125	0.075	-0.2	-0.15	-0.1												7.7474	6.00423	0.3625	1	6.7526	4.72682	1.14732	0.0053464	M	R	I	I	L	H												-	M
A1	ATGCCATTAGAGTAATTGGATATTGATCTCCCCAAACGCGGGAGGGAACATAAACAACAAGCGACAGAACCCCACC	MPLE*	GACACTGGGCGAGTG	mix2-2263-2_28	-0.153333	-0.0252632	0	0.361754	-0.0263158														7.26319	4.5516	0.361754	3	6.41497	3.20749	1.13222	0.00515257	M	P	L	E														P	L
E1	ATGCGCAGACTGGCCGCCTCGCGTTCCCGTGGTAAACGCGGGAAGGGAACATAAACAACAAGCGACAGAACCCCACC	MRRLAASRSRGKRGKGT*	AAATAATCACGTTTT	mix2-2263-2_28	0.0336232	0.0175072	0.361043	0.0285217	0.00452174	-0.051942	-0.101449	-0.0404638	-0.0289855	-0.0434783	0.008	-0.0724638	-0.00649275	-0.0144928	-0.0289855	-0.0289855	-0.0144928	-0.0289855	12.1053	8.61898	0.361043	2	11.6482	8.77839	1.03924	0.00717693	M	R	R	L	A	A	S	R	S	R	G	K	R	G	K	G	T	M	R
E2	ATGTCTATTGCCGCATTGTCTACCTCTGCGCCTAAACGCGGGAAGGGAACATAACCAGAAAGCAAAAGCAGGAAGCC	MSIAALSTSAPKRGKGT*	GATCAGAAAGGATAT	mix2-2263-2_28	0.197997	0.360788	0	-0.0746124	0.0277778	-0.0558786	0.0138889	-0.0187338	0	0	-0.116279	-0.0465116	-0.0232558	-0.0465116	-0.0232558	0	-0.0465116	-0.10239	6.97266	3.97054	0.360788	1	7.25905	5.23327	0.960547	0.00526849	M	S	I	A	A	L	S	T	S	A	P	K	R	G	K	G	T	-	M
E1	ATGACGAGTCCATCGCCTCGGCCCCGACCCTCCAAACGCGGGAAGGGAACATAAACAACAAGCGACAGAACCCCACC	MTSPSPRPRPSKRGKGT*	GGACCCCCCACGTTC	mix2-2263-2_28	0.0175824	-0.0857143	0.36044	-0.0945055	0.0043956	0.0043956	-0.0285714	-0.0549451	0	-0.0571429	0	0.0461538	0	-0.0131868	-0.0285714	-0.0131868	0	-0.0285714	6.29476	6.00423	0.36044	2	5.90853	5.5709	1.06537	0.00479714	M	T	S	P	S	P	R	P	R	P	S	K	R	G	K	G	T	M	T
E1	ATGAGAATACATCGGACGGGTTGGTCCTCCGGCAAACGCGGGAAGGGAACATAAACAACAAGCGACAGAACCCCACC	MRIHRTGWSSGKRGKGT*	GGACCGGGCAAGGG	mix2-2263-2_28	0.210628	0.360024	0.0663043	0.0192029	-0.0520531	-0.00519324	-0.0833333	-0.130193	0	0	0	-0.0468599	-0.0416667	-0.0138889	-0.0277778	-0.0416667	-0.0694444	-0.102415	11.1369	7.55371	0.360024	1	12.1547	10.2977	0.916263	0.00706926	M	R	I	H	R	T	G	W	S	S	G	K	R	G	K	G	T	-	M
A1	ATGGGATTCAAGGGTAAGCAGGAGCCGCTCGAGAAACGCGGGAAGGGAACATAAACAACAAGCGACAGAACCCCACC	MGFKGKQEPLEKRGKGT*	CATAGGGCGACTCTG	mix2-2263-2_28	-0.0455604	-0.0246092	0.0206186	0.359993	-0.00133023	-0.136182	-0.0322581	-0.0322581	0	-0.0483871	0.0103093	-0.0322581	0	0	0	0.0103093	0	-0.0322581	9.39372	6.48845	0.359993	3	10.4665	6.58379	0.8975	0.00641998	M	G	F	K	G	K	Q	E	P	L	E	K	R	G	K	G	T	G	F
E1	ATGCCTGGATGACACACACCTCGTCGGCACGTCAAACGCGGGAAGGGAACATAAACAACAAGCGACAGAACCCCACC	MPG*	TTCTCGATTCATTTG	mix2-2263-2_28	-0.120831	-0.100601	-0.0306178	0.359213															5.71371	4.5516	0.359213	3	5.23327	3.20749	1.0918	0.00447686	M	P	G															P	G
E2	ATGGAGAATTACCCGGCGGCTCTACCCGATCCGAAACGCGGGAAGGGAACATAACCAGAAAGCAAAAGCAGGAAGCC	MENYPAALPDPKRGKGT*	GCCGGGCGGTACCGG	mix2-2263-2_28	-0.146708	0.358683	-0.0489026	-0.0927994	0	-0.0275318	0.00154024	-0.0188679	0.0117443	0	-0.00866384	-0.0188679	-0.0071236	0.0117443	0.0306122	0.00154024	-0.0188679	-0.00866384	9.49056	6.58529	0.358683	1	8.9472	4.72682	1.06073	0.00612049	M	E	N	Y	P	A	A	L	P	D	P	K	R	G	K	G	T	-	M
E1	ATGCCGGGTGCAGTATCTGGTCATCCCAAAACCGGGAAGGGAACATAAACAACAAGCGACAGAACCCCACC	MPGAVSGHPKTGKGT*	GAGCGTGGGGGCGGG	mix2-2263-2_28	-0.2	-0.00833333	0.0333333	0.358333	0.133333	-0.108333	-0.05	-0.00833333	0	0	0	-0.025	0	-0.05	-0.05	-0.025			5.81055	3.77686	0.358333	3	6.7526	3.03867	0.86049	0.00484652	M	P	G	A	V	S	G	H	P	K	T	G	K	G	T			P	G
E2	ATGAGTAAAGTTGTCAATCCACCTCCCTGCCATAAACGCGGGAAGGGAACATAACCAGAAAGCAAAAGCAGGAAGCC	MSKVVNPPPCHKRGKGT*	TTGCGGGCCGCGCCA	mix2-2263-2_28	-0.178571	0.357143	0.0714286	-0.0178571	0	0	-0.0357143	-0.0357143	-0.0714286	-0.142857	0	0.0357143	0	0	0.0178571	0	0	0	5.42318	4.45475	0.357143	1	4.72682	3.03867	1.14732	0.00424947	M	S	K	V	V	N	P	P	P	C	H	K	R	G	K	G	T	-	M
E1	ATGAATTTACTAAGTCCGGGGCCTCTGTCCAGAAAACGCGGGAAGGGAACATAAACAACAAGCGACAGAACCCCACC	MNLLSPGPLSRKRGKGT*	CGGACCGTGATTCAT	mix2-2263-2_28	-0.202381	0.357143	0.0833333	-0.0119048	-0.0357143	-0.0714286	0.0357143	0	-0.0357143	0	0	0.0238095	-0.0595238	-0.0357143	0.0238095	0	0	-0.0357143	4.06738	3.58317	0.357143	1	4.72682	3.03867	0.86049	0.00389695	M	N	L	L	S	P	G	P	L	S	R	K	R	G	K	G	T	-	M
E2	ATGATGGGATTAACGTCGCGACTCCCCCCGAGGAAACGCGGGAAGGGAACATAACCAGAAAGCAAAAGCAGGAAGCC	MMGLTSRLPPRKRGKGT*	GGAGGCGGGGCCTCA	mix2-2263-2_28	0.028125	0.01875	0.109375	0.059375	0.35625	-0.084375	-0.059375	-0.025	-0.025	-0.025	-0.025	-0.034375	0	-0.025	-0.084375	-0.025	0	-0.15	6.19792	4.84212	0.35625	4	6.7526	5.40208	0.917856	0.00491287	M	M	G	L	T	S	R	L	P	P	R	K	R	G	K	G	T	G	L
E1	ATGAGGCAGGAACAACGAAGCACCCCGCCCCTCAAACGCGGGAAGAGAACATAAACAACAAGCGACAGAACCCCACC	MRQEQRSTPPLKRGKRT*	ACGCGGAGTGCTGCT	mix2-2263-2_28	0.00121149	0.356006	0.122188	0.0195569	0.00969194	-0.138802	-0.0645552	0.00934579	-0.12963	-0.0185185	-0.00917272	-0.037037	0	0.00934579	-0.0555556	-0.0555556	-0.0185185	0	10.3621	9.00635	0.356006	1	9.11602	7.93431	1.1367	0.00627281	M	R	Q	E	Q	R	S	T	P	P	L	K	R	G	K	R	T	-	M
E1	ATGGGACTCCGGTCTGTGGACACGCCGCCCTATAAACGCGGGAAGGGAACATAAACAACAAGCGACAGAACCCCACC	MGLRSVDTPPYKRGKGT*	GATTCGCCCTTGTA	mix2-2263-2_28	-0.237919	0.0419888	0.0104167	0.354489	-0.00488617	-0.0256121	-0.0153028	-0.0360288	0	-0.0103093	-0.0206186	-0.0103093	-0.0103093	0.0104167	-0.0102019	0	0.00520833	-0.0309278	18.5938	10.3621	0.354489	3	16.3751	5.06445	1.13549	0.00888424	M	G	L	R	S	V	D	T	P	P	Y	K	R	G	K	G	T	G	L
E1	ATGATGGTATACGTCACTCGGTCCCACGAGCATAAACGCGGGAAGGGAACATAAACAACAAGCGACAGAACCCCACC	MMVYVTRSHEHKRGKGT*	AAATAAAGAACGTCC	mix2-2263-2_28	-0.0104895	0	0.030303	0.0454545	0.0501166	0.353147	-0.0011655	0.128205	-0.0512821	-0.0512821	-0.102564	-0.102564	-0.0874126	0	0.0151515	0	0	-0.0361305	6.3916	6.29476	0.353147	5	6.58379	5.23327	0.970809	0.00487808	M	M	V	Y	V	T	R	S	H	E	H	K	R	G	K	G	T	Y	V
E1	ATGGGATACCCATACTCAGCTATCGGTGCAGGCAAATGCGGGAAGGGAACATAAACAACAAGCGACAGAACCCCACC	MGYPYSAIGAGKCGKGT*	CAGCCGGGAGATAGC	mix2-2263-2_28	-0.0715347	0.0369431	-0.0813119	0.353094	0.039047	-0.0406559	-0.00990099	-0.0693069	-0.029703	-0.023453	0.0375	0.0125	-0.029703	0.00625	-0.020854	-0.019802	-0.039604	-0.029703	15.4948	11.2337	0.353094	3	17.0503	10.8042	0.908768	0.00847921	M	G	Y	P	Y	S	A	I	G	A	G	K	C	G	K	G	T	G	Y
E1	ATGGCACCTGGCTCGGCCCACCCGGTTCCCCGGAAACGCGGGAAGGGAACATAAACAACAAGCGACAGAACCCCACC	MAPGSAHPVPRKRGKGT*	CTGGGATGGGTCCCC	mix2-2263-2_28	-0.192461	-0.0367473	-0.01266	-0.00891418	0.352726	0.0120436	0	0.00678047	-0.0112376	0	-0.0165007	-0.018018	-0.0472736	0.0120436	-0.00374585	0	-0.027027	-0.00900901	18.4001	12.4927	0.352726	4	18.7385	9.11602	0.981941	0.00917725	M	A	P	G	S	A	H	P	V	P	R	K	R	G	K	G	T	P	G
E2	ATGGCCCCACCACTGAGACACAGTCGCCCGGACAAACGCGGGAAGGGAACATAACCAGAAAGCAAAAGCAGGAAGCC	MAPPLRHSRPDKRGKGT*	GGAATTCCCAGCCC	mix2-2263-2_28	-0.147908	0.0714286	-0.025974	0.352092	-0.0295815	-0.0699856	-0.036075	-0.0310245	0	0	0	0	0.00793651	-0.012987	-0.025974	-0.0519481	0	0	12.2022	8.61898	0.352092	3	12.9988	7.25905	0.938716	0.00725136	M	A	P	P	L	R	H	S	R	P	D	K	R	G	K	G	T	A	P
A1	ATGGGTCAGATGGCCGAGTCGTTCCGCCCGCTCAAACGCGGGAAGGGAACATAAACAACAAGCGACAGAACCCCACC	MGQMAESFRPLKRGKGT*	GGCCGGGGGGCCGGC	mix2-2263-2_28	0.0555556	0	0.0185185	0	0.037037	0.351852	0	-0.0740741	0.222222	0	0	-0.166667	-0.148148	-0.148148	0	-0.0740741	-0.037037	-0.0740741	5.22949	4.74528	0.351852	5	4.55801	4.55801	1.14732	0.00409584	M	G	Q	M	A	E	S	F	R	P	L	K	R	G	K	G	T	M	A
E1	ATGGGTGGACCACTTACACCGATGATGACCAATAAACGCGGGAAGGGAACATAAACAACAAGCGACAGAACCCCACC	MGGPLTPMMTNKRGKGT*	ACCTCGGGGGGCTGC	mix2-2263-2_28	-0.252643	0	-0.0787526	0.0132135	0.35148	0.000528541	0	-0.0227273	0.0116279	0	0	0	0	0	0	0	0	-0.0227273	8.32845	5.13265	0.35148	4	7.42787	2.70104	1.12124	0.00545216	M	G	G	P	L	T	P	M	M	T	N	K	R	G	K	G	T	G	P
E1	ATGCGGCCCACGAACTTTGCACACGCTATCTCTAAACGCGGGAAGGGAACATAAACAACAAGCGACAGAACCCCACC	MRPTNFAHAISKRGKGT*	CGACTACATTTCGTT	mix2-2263-2_28	0.0556718	0.351086	-0.0279968	0.0609815	0.0442478	-0.0191472	-0.0181818	-0.0456959	0	0	-0.0181818	-0.127273	0	-0.0363636	-0.100724	-0.0181818	-0.0363636	0	10.9432	7.65056	0.351086	1	9.28483	6.41497	1.17861	0.0063234	M	R	P	T	N	F	A	H	A	I	S	K	R	G	K	G	T	-	M
E2	ATGGAGAGGAATTGCCTACGGGCGGCATCGACTAAACGCGGGAAGGGAACATAACCAGAAAGCAAAAGCAGGAAGCC	MERNCLRAASTKRGKGT*	GGGCGGCGAACGGTT	mix2-2263-2_28	0	0.349699	0.0327304	-0.333333	0.0697674	-0.185185	0.08441	-0.037037	0	0	0	-0.037037	0	0	0	0	0	-0.037037	4.16423	3.77686	0.349699	1	4.55801	4.55801	0.913607	0.003801	M	E	R	N	C	L	R	A	A	S	T	K	R	G	K	G	T	-	M
E1	ATGCCACTGGTCAATGTCGGTCATCGCCCAAGCAAACGCGGGAAGGGAACATAAACAACAAGCGACAGAACCCCACC	MPLVNVGHRPSKRGKGT*	AGTATTTATCAGACA	mix2-2263-2_28	0.0190952	-0.000587544	0.0552291	0.348414	0.0320212	-0.0217391	-0.0367215	-0.0584606	-0.00411281	0	-0.0217391	-0.134548	0	0.027027	-0.0584606	0	-0.0108696	-0.0910693	14.3327	10.9432	0.348414	3	15.531	11.4794	0.922844	0.00794632	M	P	L	V	N	V	G	H	R	P	S	K	R	G	K	G	T	P	L
E1	ATGTCTCCACCACCCGGCCTCGGTTCATCCCCAAAACGCGGGAAGGGAACATAAACAACAAGCGACAGAACCCCACC	MSPPPGLGSSPKRGKGT*	CAAGGGGTGTGCTGG	mix2-2263-2_28	-0.360197	0.0361842	0.00986842	0.347862	0.0452303	0	-0.0789474	0	0	0	0	0	0	0	0	0	0	0	6.19792	4.84212	0.347862	3	6.41497	2.70104	0.966164	0.00472369	M	S	P	P	P	G	L	G	S	S	P	K	R	G	K	G	T	S	P
E2	ATGAGAGATAACGGGCAGTTCCAGGCGGCTACGAAACGCGGGAAGGGAACATAACCAGAAAGCAAAAGCAGGAAGCC	MRDNGQFQAATKRGKGT*	CGGGTGGGGGCGAAT	mix2-2263-2_28	-0.0509259	0.347222	-0.0717593	0.0671296	0.00462963	-0.111111	-0.037037	-0.037037	0	0	0	0	0	-0.037037	0	0	-0.0740741	0	4.64844	3.68001	0.347222	1	4.55801	3.3763	1.01984	0.00390115	M	R	D	N	G	Q	F	Q	A	A	T	K	R	G	K	G	T	-	M
E1	ATGAGAGTTTCCGGTTGTCTTCCCATTACTCACAAACGCGGGAAGGGAACATAAACAACAAGCGACAGAACCCCACC	MRVSGCLPITHKRGKGT*	ACTGCCGCGCGGGCT	mix2-2263-2_28	-0.0806938	0.346531	0.00113122	0	-0.066365	-0.0192308	-0.0380845	0.0196078	-0.0769231	0	0	-0.0192308	0	0.0196078	-0.0192308	-0.00942685	-0.0384615	-0.0192308	9.87793	6.87582	0.346531	1	8.77839	5.40208	1.12526	0.00595055	M	R	V	S	G	C	L	P	I	T	H	K	R	G	K	G	T	-	M
E2	ATGAATAAACTCGCCGCATCATGGTAAAAGACCAAACGCGGAAGGGAACTAACCAGAAAGCAAAAGCAGGAAGCC	MNKLAASW*	CGGACGTGGGGGTG	mix2-2263-2_28	-0.134615	0.346154	0.0192308	-0.0384615	0	-0.115385	-0.0769231	0	0										5.03581	2.61475	0.346154	1	4.38919	1.68815	1.14732	0.00393899	M	N	K	L	A	A	S	W										-	M
E1	ATGAGTCAATACTGCAGCCACCCGGCGCACCACAAACGCGGGAAGGGAACATAAACAACAAGCGACAGAACCCCACC	MSQYCSHPAHHKRGKGT*	CGGGTACCTCAGAAA	mix2-2263-2_28	0.0571326	0.34542	0.0141937	-0.00799141	0.0305344	-0.0163406	-0.0236164	-0.00799141	-0.046875	0.00763359	0.00763359	-0.0625	0	-0.00799141	-0.078125	-0.015625	0.00763359	-0.171875	12.6864	9.78109	0.34542	1	10.8042	8.60957	1.17421	0.00680803	M	S	Q	Y	C	S	H	P	A	H	H	K	R	G	K	G	T	-	M
A1	ATGAACAATAATGAGGACGAGGACTCGCGTGGAAAACGCGGGAAGGGAACATAAACAACAAGCGACAGAACCCCACC	MNNNEDEDSRGKRGKGT*	TTGGAGCCCATCATT	mix2-2263-2_28	-0.0257048	0	0	-0.0257048	-0.109038	-0.0277778	-0.0406302	0.0169983	0.0298507	0.344527	-0.0555556	-0.0277778	-0.0277778	0	-0.0277778	-0.0833333	0.0149254	0.0149254	6.48845	6.10108	0.344527	9	6.07734	5.73971	1.06765	0.00466679	M	N	N	N	E	D	E	D	S	R	G	K	R	G	K	G	T	D	S
E1	ATGAAATTTAAGAAGAAGGCTCGTGTCAGGCCCAAACGCGGGAAGGGAACATAAACAACAAGCGACAGAACCCCACC	MKFKKKARVRPKRGKGT*	GGAGAGGAGGTGTCT	mix2-2263-2_28	0.0610063	0.344025	0.0698113	0.183019	-0.266667	-0.0333333	-0.1	0	-0.0333333	-0.0144654	-0.0333333	-0.128931	-0.0333333	0.0188679	-0.0333333	0	0	0	5.13265	4.64844	0.344025	1	5.06445	4.89564	1.01347	0.00411059	M	K	F	K	K	K	A	R	V	R	P	K	R	G	K	G	T	-	M
E1	ATGGAGAGCGTAAGAGGCCCACGCCTGAAGCACAAACGCGGGAAGGGAACATAAACAACAAGCGACAGAACCCCACC	MESVRGPRLKHKRGKGT*	GGCGGGGGCGTGCCG	mix2-2263-2_28	0.139394	0.343939	-0.0474747	-0.0914141	-0.103535	0	0.0333333	-0.0116162	0	-0.0681818	-0.0116162	-0.0681818	0	-0.0227273	-0.0227273	0	-0.0116162	-0.0681818	8.71582	5.22949	0.343939	1	7.42787	5.5709	1.1734	0.00540871	M	E	S	V	R	G	P	R	L	K	H	K	R	G	K	G	T	-	M
A1	ATGTAATACAAAGCTTGGTCAACGCGCCTCGCTAAACGCGGGAAGGGAACATAAACAACAAGCGACAGAACCCCACC	M*	ACACGAAATTATGGC	mix2-2263-2_28	-0.204082	0.343228																	7.45687	6.3916	0.343228	1	8.27194	5.40208	0.901466	0.0053195	M																	-	M
E1	ATGCGGCGGTACACTACGGCCAATCCCTAACTGAAACGCGGGAAGGGAACATAAACAACAAGCGACAGAACCCCACC	MRRYTTANP*	CGATTCTGTTGGTTC	mix2-2263-2_28	0.0492203	-0.00438597	0.00487329	0.342593	-0.104289	-0.0350877	-0.0350877	-0.0701754	0.000974658	-0.122807									10.459	5.90739	0.342593	3	9.62246	5.73971	1.08693	0.00615274	M	R	R	Y	T	T	A	N	P									R	R
E2	ATGAAAAGAGGAGAGTATCCGTCAAAAGGTAAGACCGGGAAGGGAACATAACCAGAAAGCAAAAGCAGGAAGCC	MKRGEYPSKGKTGKGT*	CCTCGGGTTCAACGG	mix2-2263-2_28	0.0166976	0.341373	0.00556586	0.0148423	0.0519481	-0.0482375	-0.0408163	-0.0204082	-0.102041	-0.0482375	0.012987	-0.0612245	-0.0204082	-0.0204082	-0.0204082	-0.0204082	-0.0204082		7.45687	5.81055	0.341373	1	8.27194	6.58379	0.901466	0.00529075	M	K	R	G	E	Y	P	S	K	G	K	T	G	K	G	T		-	M
E2	ATGTGGTAAGCACGGGGCGCATACACCGCGGTTAAACGCGGGAAGGAACATAACCAGAAAGCAAAAGCAGGAAGCC	MW*	GGGGCGCATACGGTC	mix2-2263-2_28	-0.166667	-0.166667	0.34127																6.10108	5.22949	0.34127	2	7.09024	4.89564	0.86049	0.00475333	M	W																M	W
E1	ATGTATCCGATTGCGTTACCTCCTAACCGGCTGAAACGCGGGAAGGGAACATAAACAACAAGCGACAGAACCCCACC	MYPIALPPNRLKRGKGT*	GGGGGGAGGGGCCGA	mix2-2263-2_28	-0.243452	0.155952	0	0.039881	0.339881	-0.0113095	-0.047619	-0.047619	-0.142857	0	0	-0.0714286	-0.0339286	0	0.0125	0	0	0.0125	7.7474	6.3916	0.339881	4	7.09024	4.38919	1.09269	0.00508696	M	Y	P	I	A	L	P	P	N	R	L	K	R	G	K	G	T	P	I
E2	ATGCTCGAGCGGTCGCGTCCCCCCGACATCACCAAACGCGGGAAGGGAACATAACCAGAAAGCAAAAGCAGGAAGCC	MLERSRPPDITKRGKGT*	AGGCCGGGGTGCAGG	mix2-2263-2_28	-0.155486	0.00376176	0.338558	-0.0852665	-0.0344828	-0.0163009	0	-0.0689655	0	0	0	0	0	0	0.0181818	0	0	0	5.32634	3.58317	0.338558	2	4.89564	2.53223	1.08798	0.00404909	M	L	E	R	S	R	P	P	D	I	T	K	R	G	K	G	T	M	L
A1	ATGACGTAAACGGGATGGGAGATTTGCTTCCGCAAACGCGGGAAGGGAACATAAACAACAAGCGACAGAACCCCACC	MT*	GGGGCCTGTGCCGGT	mix2-2263-2_28	-0.215599	-0.0606061	0.337556																11.8148	8.81267	0.337556	2	11.1418	5.90853	1.0604	0.00657261	M	T																M	T
E2	ATGCAGATAATACAAATACCCGAGGTTGACATGAAACGCGGGAAGGGAACATAACCAGAAAGCAAAAGCAGGAAGCC	MQIIQIPEVDMKRGKGT*	TGGTGCGGCCTGAGC	mix2-2263-2_28	0.02	0.08	0.0442857	-0.0385714	-0.232857	0	-0.0671429	0.337143	0	0	0	0	-0.0714286	-0.0357143	0	0	0	0	4.84212	4.74528	0.337143	7	4.72682	4.55801	1.02439	0.00387695	M	Q	I	I	Q	I	P	E	V	D	M	K	R	G	K	G	T	I	P
E1	ATGACATCATCGTCATCAGTCGTGCGATCCGGCAAACGCGGGAAGGGAACATAAACAACAAGCGACAGAACCCCACC	MTSSSSVVRSGKRGKGT*	ATTGTTATACAAAT	mix2-2263-2_28	0.00347826	0.336522	0.00956522	-0.0330435	-0.08	-0.08	0	-0.12	0	0	0	0	-0.04	0.0434783	0	0	0	-0.04	4.45475	4.26107	0.336522	1	4.22038	4.05156	1.05553	0.00364731	M	T	S	S	S	S	V	V	R	S	G	K	R	G	K	G	T	-	M
E1	ATGAAGGAGTACCCCGCGACCCCTCCGGCGTTTAAACGCGGGAAGGGAACATAAACAACAAGCGACAGAACCCCACC	MKEYPATPPAFKRGKGT*	GCGTGGGGACAGGTT	mix2-2263-2_28	-0.0761826	0.33503	0.00540498	-0.0175563	-0.0679765	-0.0336134	-0.0744072	0.0140845	0.00469484	-0.00840336	0	0	-0.00840336	0.00568115	-0.00370852	0.00098631	-0.0168067	-0.0420168	20.6275	15.7853	0.33503	1	20.089	13.5052	1.0268	0.00921288	M	K	E	Y	P	A	T	P	P	A	F	K	R	G	K	G	T	-	M
E1	ATGAGAGAGGCGGGCCGCGGAACTTCTTTCCCTAAACGCGGGAAGGGAACATAAACAACAAGCGACAGAACCCCACC	MREAGRGTSFPKRGKGT*	ATGTCCTTTACTTTT	mix2-2263-2_28	0.140798	0.331486	0.0920177	0.0260532	-0.0482262	-0.0105322	0.00609756	-0.0227273	0	-0.00526608	-0.0227273	-0.118902	-0.0166297	-0.0340909	-0.0909091	-0.0454545	-0.0227273	-0.147727	15.8822	12.0085	0.331486	1	14.8557	13.1676	1.06909	0.00769386	M	R	E	A	G	R	G	T	S	F	P	K	R	G	K	G	T	-	M
E1	ATGAATAACATTATAGATTAATCCCCCGCAGTAAACGCGGGAAGGGAACATAAACAACAAGCGACAGAACCCCACC	MNNIID*	GAGCGCGACGGGGCC	mix2-2263-2_28	-0.122078	0.00292208	0.330519	-0.0168831	-0.0357143	-0.0353896	-0.062013												10.6527	8.81267	0.330519	2	9.45365	6.41497	1.12683	0.00593707	M	N	N	I	I	D												M	N
E1	ATGATATTTCAGCGCGCCTCGCCCCGACCGGCCAAACGCGGGAAGGGAACATAAACAACAAGCGACAGAACCCCACC	MIFQRASPRPAKRGKGT*	AATAGCCAACATTCT	mix2-2263-2_28	0.131599	0.330275	0.102873	0.0550459	0.022259	-0.00721913	-0.00721913	-0.342307	-0.15476	0	0.0275229	-0.0983607	-0.00721913	0.00917431	0.00195518	-0.0236126	-0.0163934	-0.0163934	10.5558	7.16634	0.330275	1	10.2977	8.27194	1.02506	0.00607069	M	I	F	Q	R	A	S	P	R	P	A	K	R	G	K	G	T	-	M
E1	ATGACCTAAGTGTGCCAACCCCTCCCGTGACGTAAACGCGGGAAGGGAACATAAACAACAAGCGACAGAACCCCACC	MT*	GCCAGCAATCGGCTG	mix2-2263-2_28	-0.0895062	-0.126235	0.329321																7.84424	6.58529	0.329321	2	6.7526	5.06445	1.16166	0.00487525	M	T																M	T
E1	ATGCGACGGAACGCCCTGGCATCCCGGCCTAAACGCGGGAAGGGAACATAAACAACAAGCGACAGAACCCCACC	MRRNALASRPKRGKGT*	TATACGACACCCCC	mix2-2263-2_28	0.171171	0.32801	0.0520066	0.0151515	-0.0593776	0.030303	-0.135135	0	-0.027027	-0.135135	-0.135135	-0.0540541	-0.027027	-0.027027	0	0	0		6.3916	4.06738	0.32801	1	6.24616	5.23327	1.02329	0.00445962	M	R	R	N	A	L	A	S	R	P	K	R	G	K	G	T		-	M
O2	ATGGCACCGCCGAAGGACACACTGACGTTGACGAAACGCGGGAAGGGAACATAACCAGAAAGCAAAAGCAGGAAGCC	MAPPKDTLTLTKRGKGT*	GGAGCGCCTGAGGAC	mix2-2263-2_28	-0.250428	0.00311736	-0.00615984	0.327454	-0.0240683	0.00470881	0.00168506	-0.0119546	-0.000992314	-0.00798532	-0.0196403	0.00540156	-0.00293013	-0.00530794	0	-0.00297694	-0.00530794	-0.00897764	72.3413	43.0949	0.327454	3	72.4217	25.3223	0.998891	0.0193265	M	A	P	P	K	D	T	L	T	L	T	K	R	G	K	G	T	A	P
E2	ATGTTCGGGTAGTACCACCAGTCATCGAACCGAAACGCGGGGGGAACATAACCAGAAAGCAAAAGCAGGAAGCC	MFG*	CGAAAATGTGTCCG	mix2-2263-2_28	-0.137255	-0.1	-0.054902	0.327451															4.93897	3.97054	0.327451	3	5.06445	3.20749	0.975222	0.00386751	M	F	G															F	G
E2	ATGCCGGGGCCCTCATCTGCTGCGCAGCCAGTCAAACGCGGGAAGGGAACATAACCAGAAAGCAAAAGCAGGAAGCC	MPGPSSAAQPVKRGKGT*	GGGGGGAGGGCCATC	mix2-2263-2_28	-0.23453	-0.0351413	0.0741024	0.326967	-0.0221543	0	-0.038961	0.00840336	-0.012987	-0.038961	0.00840336	0.00840336	0	0	0	-0.00458365	0	-0.025974	11.5243	7.94108	0.326967	3	12.9988	5.73971	0.886566	0.00661903	M	P	G	P	S	S	A	A	Q	P	V	K	R	G	K	G	T	P	G
O1	ATGCCGCGGAAGTCACACCGACCGACTCGCTAGAAACGCGGGAAGGGAACATAAACAACAAGCGACAGAACCCCACC	MPRKSHRPTR*	GACAAAACAAGAGTA	mix2-2263-2_28	-0.00927941	0.00127551	-0.00105549	0.325654	-0.041075	-0.050842	-0.0491265	-0.0684583	-0.0311385	-0.00444199	-0.0149969								75.9245	74.8592	0.325654	3	72.4217	70.3959	1.04837	0.019502	M	P	R	K	S	H	R	P	T	R								P	R
E2	ATGGGGGGACCTGAGACGGTCTTTGTCAGCGAAAAACGCGGGAAGGGAACATAACCAGAAAGCAAAAGCAGGAAGCC	MGGPETVFVSEKRGKGT*	GGTGAGACATTGTGC	mix2-2263-2_28	-0.295105	0.0158508	0.0307692	0.323077	0.0461538	0	0	-0.030303	0	0	0.0153846	0	-0.0909091	0	0	0.0153846	0	-0.030303	6.29476	3.00212	0.323077	3	5.5709	1.01289	1.12994	0.00422438	M	G	G	P	E	T	V	F	V	S	E	K	R	G	K	G	T	G	G
E1	ATGATCCGAAACCAACGCACCGCTACTGGTTTCAAACGCGGGAAGGGAACATAAACAACAAGCGACAGAACCCCACC	MIRNQRTATGFKRGKGT*	TGCCCTCGGGCTACG	mix2-2263-2_28	0.000641026	-0.025	0.322436	0.0211538	-0.0615385	0.0769231	-0.1	-0.025	-0.05	-0.025	0	-0.025	0	-0.0121795	-0.025	0.0384615	-0.05	-0.112179	7.55371	6.97266	0.322436	2	6.7526	6.58379	1.11864	0.0047194	M	I	R	N	Q	R	T	A	T	G	F	K	R	G	K	G	T	M	I
E1	ATGAGAAGGTCAGCGTTCCCTACAAACTCGAACAAACGCGGGAAGGGAACATAAACAACAAGCGACAGAACCCCACC	MRRSAFPTNSNKRGKGT*	TATCAAGTAACTCTT	mix2-2263-2_28	0.0865389	0.321131	0.0311013	-0.0104733	0.00270163	-0.00549741	-0.0281389	-0.0168834	-0.0282693	-0.00754717	-0.0358165	-0.0583928	-0.0244957	-0.0282041	-0.0282693	-0.0169485	-0.0168834	-0.107515	50.4549	39.5117	0.321131	1	44.736	37.6458	1.12784	0.0147096	M	R	R	S	A	F	P	T	N	S	N	K	R	G	K	G	T	-	M
E2	ATGAATAAACATGGTCGCACCGCTGGACCACGCAAACGCGGGAAGGGAACATAACCAGAAAGCAAAAGCAGGAAGCC	MNKHGRTAGPRKRGKGT*	TGCGCGTGGCGGGAG	mix2-2263-2_28	0.218634	0.320911	0.00124224	0	-0.0285714	-0.0140787	-0.0285714	-0.0132505	-0.0285714	-0.0712215	-0.0140787	0	-0.0571429	0	0	-0.171429	-0.0571429	-0.0712215	6.68213	4.5516	0.320911	1	5.90853	5.40208	1.13093	0.00434852	M	N	K	H	G	R	T	A	G	P	R	K	R	G	K	G	T	-	M
E1	ATGGTACATAGCCTCTTGGCTCATTGGCTGAACAAACGCGGGAAGGGAACATAAACAACAAGCGACAGAACCCCACC	MVHSLLAHWLNKRGKGT*	TCGGCGGGGGCGGCA	mix2-2263-2_28	0.0769231	0.320513	0.025641	-0.153846	-0.0384615	-0.0769231	0	0	0	0	0	-0.115385	0	0	0	0	0	0	3.77686	1.74316	0.320513	1	4.38919	2.1946	0.86049	0.00334465	M	V	H	S	L	L	A	H	W	L	N	K	R	G	K	G	T	-	M
E2	ATGGCAGCTTATACCACCGGGCGCAGTCGAACGAAACGCGGGAAGGGAACATAACCAGAAAGCAAAAGCAGGAAGCC	MAAYTTGRSRTKRGKGT*	CCCGGGCCAGATAAC	mix2-2263-2_28	0.000496032	0.015873	0.031746	0.159226	0.0634921	0.031746	-0.046131	0.320437	-0.25	-0.0625	-0.15625	0.031746	0	-0.0625	0	0	0	-0.125	6.10108	5.61686	0.320437	7	5.40208	5.23327	1.12939	0.00411235	M	A	A	Y	T	T	G	R	S	R	T	K	R	G	K	G	T	T	G
E2	ATGACGGAACTGAAGGACACTAGTGCGCTTTATAAACGCGGGAAGGGAACATAACCAGAAAGCAAAAGCAGGAAGCC	MTELKDTSALYKRGKGT*	CGGATTTAGATTACG	mix2-2263-2_28	0.112338	0.32013	0.0402597	0.0402597	-0.0448052	-0.161688	-0.0850649	0	0	0	0	0	-0.0227273	-0.0168831	0	0	0	0	6.77897	4.93897	0.32013	1	7.42787	4.89564	0.912641	0.00466748	M	T	E	L	K	D	T	S	A	L	Y	K	R	G	K	G	T	-	M
E1	ATGTGCGGAGTCCCTCGGTCAGAGACTCGAACGAAACGCGGGAAGGGAACATAAACAACAAGCGACAGAACCCCACC	MCGVPRSETRTKRGKGT*	GCCCGGCGGGTTCCT	mix2-2263-2_28	0.038835	0	0	0.00970874	-0.0420154	-0.00753264	0.00970874	-0.0172414	-0.0172414	0.319886	-0.128222	-0.00753264	-0.0344828	0	-0.0344828	0	-0.0420154	-0.0862069	9.97478	9.20004	0.319886	9	9.79128	9.79128	1.01874	0.00569328	M	C	G	V	P	R	S	E	T	R	T	K	R	G	K	G	T	E	T
E1	ATGGGGTCATAGGGCCAGTGCTCCGCGTCTATCAAACGCGGGAAGGGAACATAAACAACAAGCGACAGAACCCCACC	MGS*	CGAGGGTCGGCGGGC	mix2-2263-2_28	-0.258991	0.0185648	0.00624376	0.31968															15.1074	8.4253	0.31968	3	12.9988	3.20749	1.16222	0.00702102	M	G	S															G	S
E1	ATGTAACGAGGAGGGACACGACGCGAATACCTTAAACGCGGGAAGGGAACATAAACAACAAGCGACAGAACCCCACC	M*	GACGGGGAGGGGGAA	mix2-2263-2_28	-0.138541	0.31927																	8.90951	6.87582	0.31927	1	9.96009	5.90853	0.894521	0.00552071	M																	-	M
A1	ATGCGAGATCAGCCATGCATCGCCGAGACCAGGAAACGCGGGAAGGGAACATAAACAACAAGCGACAGAACCCCACC	MRDQPCIAETRKRGKGT*	TATGATGACCCCCTG	mix2-2263-2_28	-0.0440613	-0.00702427	0.318646	0.0114943	-0.0740741	0	0.045977	-0.0696041	-0.0185185	0	-0.00702427	-0.00702427	-0.0740741	0.050447	-0.037037	0	0.00446999	-0.037037	8.4253	5.52002	0.318646	2	9.11602	5.06445	0.92423	0.00527549	M	R	D	Q	P	C	I	A	E	T	R	K	R	G	K	G	T	M	R
E1	ATGGGATGTTCCTGACTCGGTCCTTCGATAGGCAAACGCGGGAAGGGAACATAAACAACAAGCGACAGAACCCCACC	MGCS*	GTCGGCGCTGTGCGA	mix2-2263-2_28	0	0.31832	-0.0693853	-0.0724285	-0.0267803														5.13265	5.13265	0.31832	1	5.23327	5.23327	0.980774	0.00384119	M	G	C	S														-	M
E1	ATGCATCCTGGCCTTCGCCGACCATCAACCACTAAACGCGGGAAGGGAACATAAACAACAAGCGACAGAACCCCACC	MHPGLRRPSTTKRGKGT*	CAACAAGAACTCCTA	mix2-2263-2_28	-0.243179	0.00662252	0.0595143	0.317881	-0.0137748	-0.00679912	-0.0200442	-0.0134216	0	-0.0133333	0	-0.0133333	0.00662252	0	0	0.00662252	-0.0200442	-0.0266667	14.6232	7.65056	0.317881	3	12.6611	3.20749	1.15497	0.00685882	M	H	P	G	L	R	R	P	S	T	T	K	R	G	K	G	T	H	P
A1	ATGGATGTGGGAGTAGAATCCACCCGTATGCGTAAACGCGGGAAGGGAACATAAACAACAAGCGACAGAACCCCACC	MDVGVESTRMRKRGKGT*	GTGACCGCTCGTCCG	mix2-2263-2_28	-0.0859044	0.0181488	0	0.315789	0.176044	0.0907441	-0.206897	-0.0689655	0.0350877	-0.0338778	-0.0344828	0.0181488	-0.103448	0.0175439	0	-0.0689655	-0.0344828	-0.0344828	5.52002	5.42318	0.315789	3	4.89564	4.38919	1.12754	0.00381761	M	D	V	G	V	E	S	T	R	M	R	K	R	G	K	G	T	D	V
E1	ATGGGAAGTTCCGATTGAGAGGCAGGCGCATTAAACGGGGAAGGGAACATAAACAACAAGCGACAGAACCCCACC	MGSSD*	GGGCTATGTGAGGGT	mix2-2263-2_28	-0.0425879	0.315085	-0.00509078	-0.0380902	-0.0249102	0.00392105													33.0233	22.1769	0.315085	1	30.0491	19.0761	1.09898	0.0112695	M	G	S	S	D													-	M
E2	ATGAAATGTATGATCCGCCCGCCGGCCGCGGCGAAACGCGGGAAGGGAACATAACCAGAAAGCAAAAGCAGGAAGCC	MKCMIRPPAAAKRGKGT*	CTGCTCGACGGTGAT	mix2-2263-2_28	-0.038134	0.315068	0.11033	0.0684932	0.0551648	0.0684932	-0.0403554	-0.093669	-0.162162	0	-0.0673825	-0.0403554	-0.027027	-0.027027	-0.027027	0.0136986	0	-0.108108	7.0695	5.81055	0.315068	1	6.24616	4.89564	1.13182	0.00441565	M	K	C	M	I	R	P	P	A	A	A	K	R	G	K	G	T	-	M
E2	ATGTTATTTTGTCACAGAGCGGTTGTCCTAGCGAAACGCGGGAAGGGAACATAACCAGAAAGCAAAAGCAGGAAGCC	MLFCHRAVVLAKRGKGT*	TAGTACAGGATTCGC	mix2-2263-2_28	0.126984	0.037037	-0.0343915	0.314815	0	0.0185185	-0.0357143	0	-0.0714286	-0.0714286	-0.0714286	0	-0.0357143	0.0185185	0	0	-0.0714286	-0.124339	5.22949	2.32422	0.314815	3	4.72682	2.70104	1.10634	0.00370504	M	L	F	C	H	R	A	V	V	L	A	K	R	G	K	G	T	L	F
E1	ATGACTAGATCCCACGCCTCTGCCGCATCTCTTAAACGCGGGAAGGGAACATAAACAACAAGCGACAGAACCCCACC	MTRSHASAASLKRGKGT*	TTATGTTGTACCAAA	mix2-2263-2_28	0.15901	0.130025	0.312961	-0.267296	0.0188679	-0.0434783	-0.0151764	-0.0144928	0	-0.0869565	-0.057971	-0.0724638	0	-0.0144928	-0.00505879	0	0	-0.0434783	10.2653	8.03793	0.312961	2	11.6482	10.973	0.881275	0.00591991	M	T	R	S	H	A	S	A	A	S	L	K	R	G	K	G	T	M	T
E2	ATGTATCGTTCGCCATGTCCACTGCTTTGCGCTAAACGCGGGAAGGGAACATAACCAGAAAGCAAAAGCAGGAAGCC	MYRSPCPLLCAKRGKGT*	CCGTTGGTGTAGGGT	mix2-2263-2_28	0.129728	0.150118	0.0833333	0.312057	-0.249704	-0.0425532	-0.0425532	-0.0425532	-0.0212766	-0.0212766	-0.0425532	-0.0851064	0	0	0	-0.0425532	-0.0425532	-0.0212766	6.97266	5.32634	0.312057	3	7.93431	6.92142	0.878798	0.00468054	M	Y	R	S	P	C	P	L	L	C	A	K	R	G	K	G	T	Y	R
O1	ATGTAAACTAAAGACTAGAAAGGATAGCTCCTTAAACGCGGGAAGGGAACATAAACAACAAGCGACAGAACCCCACC	M*	CGGGGCTGCGGTCGG	mix2-2263-2_28	-0.296669	0.312044																	8.61898	6.3916	0.312044	1	9.62246	4.38919	0.895715	0.00528701	M																	-	M
E2	ATGAAGGGAACCACGCGGCGATGCGCATATCGGAAACGCGGGAAGGGAACATAACCAGAAAGCAAAAGCAGGAAGCC	MKGTTRRCAYRKRGKGT*	GCCGGCGAGGTGC	mix2-2263-2_28	0.0427907	0.311628	0.0465116	-0.0837209	-0.0334884	-0.08	-0.04	-0.0567442	0	0	-0.12	0.0232558	-0.04	0	0	0.0232558	-0.0167442	0	4.16423	3.38949	0.311628	1	4.22038	3.71393	0.986695	0.00330963	M	K	G	T	T	R	R	C	A	Y	R	K	R	G	K	G	T	-	M
E2	ATGCCAGGATGACCCTACGCACACGACCGCGGAAACGCGGGAAGGGAACTAACCAGAAAGCAAAAGCAGGAAGCC	MPG*	CGCGACCGCGGACAC	mix2-2263-2_28	-0.182623	-0.0848496	-0.0245763	0.311585															25.0822	21.4022	0.311585	3	28.1921	18.9073	0.889688	0.0100636	M	P	G															P	G
E2	ATGAAATGGACGGCACTTGGTCCCGCATAAGTTAAACGCGGGAAGGGAACATAACCAGAAAGCAAAAGCAGGAAGCC	MKWTALGPA*	GGTCGCTGACGGGGG	mix2-2263-2_28	0.0747253	0.311172	0.0163004	0.00494506	0.0212454	0.0216117	-0.0833333	-0.0666667	-0.0666667	-0.133333									8.81267	6.3916	0.311172	1	10.1289	7.93431	0.870051	0.00539021	M	K	W	T	A	L	G	P	A									-	M
E1	ATGTCGCCATAAATCGGTGCCAGTGTGACTCAGAAACGCGGGAAGGGAACATAAACAACAAGCGACAGAACCCCACC	MSP*	CCGGGGTTAAGGTGC	mix2-2263-2_28	-0.12054	-0.0443394	-0.0837404	0.310907															17.0443	13.1706	0.310907	3	18.0632	11.9859	0.94359	0.00781808	M	S	P															S	P
E2	ATGCCACCAAGGAATCGGGGGATGGAAATACCCAAACGCGGGAAGGGAACATAACCAGAAAGCAAAAGCAGGAAGCC	MPPRNRGMEIPKRGKGT*	AGCTAGGGTCGTAAC	mix2-2263-2_28	-0.0125763	0.017094	0.102442	0.310379	-0.0714286	-0.0628816	0.025641	-0.0400488	0	0	0	-0.0857143	0.0028083	0	0	-0.0142857	-0.0714286	-0.0428571	11.3306	6.77897	0.310379	3	11.8171	6.24616	0.958832	0.00607443	M	P	P	R	N	R	G	M	E	I	P	K	R	G	K	G	T	P	P
E2	ATGAATAGATCGCCCCCCTTACACTGACCAGTAAACGCGGGAAGGGAACATAACCAGAAAGCAAAAGCAGGAAGCC	MNRSPPLH*	CGGCCGGGGGTGCGC	mix2-2263-2_28	0.103448	0.310345	-0.103448	0	0	-0.310345	0	0	0										5.61686	3.09896	0.310345	1	4.89564	3.20749	1.14732	0.00377149	M	N	R	S	P	P	L	H										-	M
E1	ATGACGAGTCGCGTATTTCCCGCCGGCGCAAGTAAACGCGGGAAGGGAACATAAACAACAAGCGACAGAACCCCACC	MTSRVFPAGASKRGKGT*	ATAACCCTAAATATG	mix2-2263-2_28	0.00621215	0.308532	-0.0309244	-0.00745458	-0.0100506	-0.00845459	-0.0208385	-0.00682327	-0.0154799	-0.0247678	-0.044475	-0.0540962	-0.00912126	0.000166668	-0.0104192	0.000166668	-0.00928793	-0.0524649	59.3644	40.8675	0.308532	1	54.5273	37.3081	1.08871	0.0157526	M	T	S	R	V	F	P	A	G	A	S	K	R	G	K	G	T	-	M
E1	ATGAGCGACCTGGTCACCACGGCACACTTCCCTAAACGCGGGAAGGGAACATAAACAACAAGCGACAGAACCCCACC	MSDLVTTAHFPKRGKGT*	CAAAAAACAGATCTC	mix2-2263-2_28	0.2	-0.2	-0.00833333	0.0166667	0.308333	-0.00833333	-0.00833333	0	-0.05	0	-0.025	-0.1	-0.025	0	-0.025	0	0	-0.05	5.81055	3.77686	0.308333	4	6.7526	5.5709	0.86049	0.00417026	M	S	D	L	V	T	T	A	H	F	P	K	R	G	K	G	T	D	L
E1	ATGCCTGGCGATCCTGCATGGCCGCGTGGACACAAACGCGGGAAGGGAACATAAACAACAAGCGACAGAACCCCACC	MPGDPAWPRGHKRGKGT*	ATCATAACGAAA	mix2-2263-2_28	-0.18961	-0.109091	0.0363636	0.306494	0.0909091	0	-0.0103896	-0.038961	0	-0.0285714	0	0	0	0	0	0	0	-0.0571429	5.32634	3.29264	0.306494	3	5.90853	2.53223	0.901466	0.0038791	M	P	G	D	P	A	W	P	R	G	H	K	R	G	K	G	T	P	G
E1	ATGATCCGACAAGGAACGCAAGGCGCAGTAAAACGCGGGAAGGGAACATAAACAACAAGCGACAGAACCCCACC	MIRQGTQGAVKRGKGT*	TACTGTCCTCTGGTA	mix2-2263-2_28	0.0838213	0.146687	0.304931	-0.00292758	-0.0235747	-0.134361	-0.0847458	-0.0169492	-0.0338983	0	0.0285054	-0.00785824	0.00909091	0.0181818	0	-0.0847458	-0.185208		10.6527	8.13477	0.304931	2	9.96009	8.44076	1.06954	0.00556415	M	I	R	Q	G	T	Q	G	A	V	K	R	G	K	G	T		M	I
E2	ATGACGCTAGGGACCACCCGGGCGAGCACCGGCAAACGCGGGAAGGGAACATAACCAGAAAGCAAAAGCAGGAAGCC	MTLGTTRASTGKRGKGT*	CGACGCCAATGTCTT	mix2-2263-2_28	0.0904255	-0.108663	0.304711	-0.0288754	-0.0144377	0.0425532	-0.0357143	-0.0357143	-0.0357143	0	0	-0.0714286	-0.0357143	0	0	0	0	-0.0714286	4.5516	3.00212	0.304711	2	4.72682	3.54512	0.962929	0.00343935	M	T	L	G	T	T	R	A	S	T	G	K	R	G	K	G	T	M	T
E2	ATGGCACCACCTACGGGGCCCGACTGTCCAAACAAACGCGGGAAGGGAACATAACCAGAAAGCAAAAGCAGGAAGCC	MAPPTGPDCPNKRGKGT*	CAGAGCTACTAGGAC	mix2-2263-2_28	-0.299629	0	0.0226345	0.304453	-0.00575139	-0.0261596	0	-0.0181818	0	0	0	0	0.0408163	0	0	0	0	-0.0181818	9.49056	6.29476	0.304453	3	9.28483	3.3763	1.02216	0.00525337	M	A	P	P	T	G	P	D	C	P	N	K	R	G	K	G	T	A	P
E2	ATGTAGTATTAACCTTGGCGCCCGCACGCCCCGAAACGCGGGAAGGGAACATAACCAGAAAGCAAAAGCAGGAAGCC	M*	GTTGGCACGAAGTGA	mix2-2263-2_28	-0.261111	0.304365																	6.97266	6.00423	0.304365	1	5.90853	3.54512	1.1801	0.0041775	M																	-	M
E1	ATGTGGTAGGGTCCCTGTGTCACCGCCGCGGGCAACGCGGGAAGGGAACATAAACAACAAGCGACAGAACCCCACC	MW*	CAGCTTGACCACAAT	mix2-2263-2_28	-0.219457	-0.0938914	0.304299																5.03581	4.06738	0.304299	2	5.73971	3.3763	0.877362	0.00375394	M	W																M	W
A2	ATGAAAAAAACTAACGGCGGCTAGTTGAAGGCCAAACGCGGGAAGGGAACATAACCAGAAAGCAAAAGCAGGAAGCC	MKKTNGG*	AGCTTTTGTTGGGGG	mix2-2263-2_28	0.021164	0.0562169	0.304233	-0.0575397	0.0433201	0	0.0122355	-0.309854											18.3032	12.6864	0.304233	2	18.9073	13.3364	0.968051	0.00792434	M	K	K	T	N	G	G											M	K
E1	ATGAAGAAGAGGCACGGCATGGCCAAGTGCTGTAAACGCGGGAAGGGAACATAAACAACAAGCGACAGAACCCCACC	MKKRHGMAKCCKRGKGT*	CTGGGGGGTTAGCTT	mix2-2263-2_28	0.0942159	0.303399	0.00918307	-0.19201	-0.00751342	-0.0153846	0	0	0.000119261	-0.0153846	-0.0461538	-0.0384019	0	-0.00763268	-0.0153846	0	-0.00763268	-0.0152654	12.4927	9.39372	0.303399	1	10.973	8.77839	1.13849	0.00598004	M	K	K	R	H	G	M	A	K	C	C	K	R	G	K	G	T	-	M
E2	ATGTAAGATCTGTTCTATCGCCACGGGCTCCTGAAACGCGGGAAGGGACATAACCAGAAAGCAAAAGCAGGAAGCC	M*	CCGGGCGAGCTCGGC	mix2-2263-2_28	-0.254545	0.302442																	12.1053	9.68425	0.302442	1	12.9988	7.09024	0.931266	0.00621387	M																	-	M
A2	ATGTAATATTTCCACAACAAAAACCACCACCACAAACGCGGGAAGGGAACATAACCAGAAAGCAAAAGCAGGAAGCC	M*	CGAGTCCTCAGTTAG	mix2-2263-2_28	-0.232501	0.300031																	27.3096	17.3348	0.300031	1	23.2965	9.45365	1.17226	0.00938707	M																	-	M
E2	ATGACCACCAAGCGCCGCCAACGCGGGATCTCCAAACGCGGGAAGGGAACATAACCAGAAAGCAAAAGCAGGAAGCC	MTTKRRQRGISKRGKGT*	AGTGCGCGGGACCAA	mix2-2263-2_28	0.0837037	0.3	0.12	0.0488889	-0.017037	0	-0.037037	-0.0740741	0	-0.0740741	-0.0740741	-0.037037	-0.037037	0	-0.148148	-0.0740741	0	0.02	4.84212	3.00212	0.3	1	4.55801	3.20749	1.06233	0.00341227	M	T	T	K	R	R	Q	R	G	I	S	K	R	G	K	G	T	-	M
E2	ATGGCGCCATCCTAGCCCTGCCTCAGCCCTTCGCGGGAAGGAACATAACCAGAAAGCAAAAGCAGGAAGCC	MAPS*	GCCACCTGCCCGGCC	mix2-2263-2_28	0.0254181	-0.11505	0.00602007	0.299666	-0.204682														11.1369	5.71371	0.299666	3	10.973	5.90853	1.01494	0.00570569	M	A	P	S														A	P
E1	ATGATACCAATTGCCACCCGATATCCTAGCCGTAAACGCGGGAAGGGAACATAAACAACAAGCGACAGAACCCCACC	MIPIATRYPSRKRGKGT*	CTCGGACCAGGTCAC	mix2-2263-2_28	0.112277	0.104967	0.0618557	0.123711	0.298969	-0.0987816	-0.0236176	-0.272727	-0.0363636	-0.0181818	-0.0181818	-0.0545455	-0.00787254	0	-0.0545455	0.0103093	0	-0.127273	9.39372	6.97266	0.298969	4	9.28483	7.93431	1.01173	0.00514284	M	I	P	I	A	T	R	Y	P	S	R	K	R	G	K	G	T	P	I
A1	ATGAGACACAGACATCACCCAAAGCCCGCCGGGAAACGCTGGAAGGGAACATAAACAACAAGCGACAGAACCCCACC	MRHRHHPKPAGKRWKGT*	TCAAAGGAGAGTTCT	mix2-2263-2_28	-0.127249	0.298157	-0.0245722	0.0190873	0	0	0	0	0.0232558	0	0	-0.0188679	0	0	-0.0754717	0	0	-0.0754717	8.32845	5.61686	0.298157	1	8.9472	4.72682	0.930845	0.00489152	M	R	H	R	H	H	P	K	P	A	G	K	R	W	K	G	T	-	M
E1	ATGAGGATCAGAACTACATGGCACACTATCCACAAACGCGGGAAGGGAACATAAACAACAAGCGACAGAACCCCACC	MRIRTTWHTIHKRGKGT*	GGTCATATTTGATGG	mix2-2263-2_28	0.034902	0.116667	0.0955882	0.297745	-0.00323529	-0.0652941	-0.0386275	-0.0726471	0.00872549	-0.00598039	-0.0133333	-0.105294	-0.0266667	-0.0666667	0.00137255	0.00735294	-0.0133333	-0.145294	13.1706	11.9116	0.297745	3	12.6611	11.8171	1.04024	0.00622517	M	R	I	R	T	T	W	H	T	I	H	K	R	G	K	G	T	R	I
E1	ATGGGACTTCGGCTCGGGCCCGTGGTTCCGAGGAAACGCGGGAAGGGAACATAAACAACAAGCGACAGAACCCCACC	MGLRLGPVVPRKRGKGT*	CAAGGCGCCTGTGTA	mix2-2263-2_28	0.0511509	-0.0566922	-0.00873828	0.297741	-0.0959079	-0.0196078	-0.0196078	-0.0784314	0.0108696	-0.00873828	-0.0588235	-0.0196078	0.0108696	0	-0.00873828	0	0	-0.0196078	8.90951	3.8737	0.297741	3	8.60957	4.38919	1.03484	0.00492748	M	G	L	R	L	G	P	V	V	P	R	K	R	G	K	G	T	G	L
E1	ATGCGCTTCGTCATTTGGCACATTGCTCTCGTGAAACGCGGGAAGGGAACATAAACAACAAGCGACAGAACCCCACC	MRFVIWHIALVKRGKGT*	CGCGGACGAGAGGGC	mix2-2263-2_28	0.331868	0.0153846	-0.0131868	0.296703	-0.0131868	-0.0813187	-0.0131868	-0.0417582	0	-0.0263736	-0.0285714	-0.285714	-0.0285714	0	0	-0.0285714	-0.0285714	-0.0263736	6.29476	3.48633	0.296703	3	5.90853	5.06445	1.06537	0.00394887	M	R	F	V	I	W	H	I	A	L	V	K	R	G	K	G	T	R	F
E1	ATGACAGTAACGAGTTTACGCCTCCCCGCCCTTAAACGCGGGAAGGGAACATAAACAACAAGCGACAGAACCCCACC	MTVTSLRLPALKRGKGT*	GCCGGGCGGTACACG	mix2-2263-2_28	0.245261	0.296309	0	0.117892	0.0134686	-0.0542069	-0.0322581	-0.016129	-0.0483871	-0.016129	-0.0542069	-0.112903	-0.0806452	-0.016129	-0.0806452	-0.0483871	0	-0.0967742	9.39372	5.42318	0.296309	1	10.4665	8.44076	0.8975	0.00528425	M	T	V	T	S	L	R	L	P	A	L	K	R	G	K	G	T	-	M
O1	ATGCGTATTTGGCCGAGTTTGTGCCTGCGCGGGAAACGCGGGAAGGGAACATAAACAACAAGCGACAGAACCCCACC	MRIWPSLCLRGKRGKGT*	CCCCTTTATTTACTT	mix2-2263-2_28	0.0535512	0.0346004	0.2956	0.0321395	-0.0543532	-0.12969	-0.0332326	-0.0199176	-0.022351	-0.00422411	0.0024334	-0.0223235	-0.0180994	-0.00601483	-0.0229388	-0.00724526	-0.0120846	-0.0598077	53.2634	35.9286	0.2956	2	55.8778	40.3468	0.953212	0.0147156	M	R	I	W	P	S	L	C	L	R	G	K	R	G	K	G	T	M	R
A1	ATGCATTTAAAGTTTAACGCATCGCCCCATGGAAAACGCGGGAAGGGAACATAAACAACAAGCGACAGAACCCCACC	MHLKFNASPHGKRGKGT*	GAACTAGTTTATGGT	mix2-2263-2_28	0.0367133	0	-0.0541958	0.295455	0.18007	-0.124126	0.0227273	-0.0157343	0	-0.0384615	-0.0384615	0.0297203	0	0	-0.0157343	0	-0.0926573	-0.230769	4.26107	3.58317	0.295455	3	4.38919	4.05156	0.970809	0.00319718	M	H	L	K	F	N	A	S	P	H	G	K	R	G	K	G	T	H	L
A1	ATGAGACCAACGCAGGCACACACCCGTTCAGCCAAACGCGGGAAGGGAACATAAACAACAAGCGACAGAACCCCACC	MRPTQAHTRSAKRGKGT*	CACGTGTGGTGTCGG	mix2-2263-2_28	-0.354645	0.295082	0.0814208	0.0972678	0.015847	-0.11694	0	-0.0333333	0	-0.0169399	0	0.0163934	0	-0.0333333	0.0163934	0	0	0.0327869	5.90739	4.26107	0.295082	1	5.06445	1.85697	1.16644	0.00367821	M	R	P	T	Q	A	H	T	R	S	A	K	R	G	K	G	T	-	M
E1	ATGCCAGGGTCGATGCCGGTCCGTCCAGCCACGAAACGCGGGAAGGGAACATAAACAACAAGCGACAGAACCCCACC	MPGSMPVRPATKRGKGT*	GCTTGTAGCGGACGG	mix2-2263-2_28	-0.0801587	0.0646825	-0.00436508	0.293651	0.0785714	0	-0.0138889	-0.0138889	0	0.00714286	0	-0.00634921	-0.027381	-0.0277778	-0.0694444	-0.0416667	0	-0.152778	13.5579	8.32845	0.293651	3	12.1547	6.41497	1.11545	0.00611774	M	P	G	S	M	P	V	R	P	A	T	K	R	G	K	G	T	P	G
E2	ATGGGGGCATAGCCGTGGTCCCGCTCATCTGGCAAACGCGGGAAGGGAACATACCAGAAAGCAAAAGCAGGAAGCC	MGA*	AGGAGGGGAGCACAA	mix2-2263-2_28	-0.162963	-0.04	0	0.293333															13.0737	7.36003	0.293333	3	12.6611	4.55801	1.03259	0.00611932	M	G	A															G	A
E2	ATGGAGAAATGATCCCGTGGGTCCGTACGGGCAAACGCGGGAAGGGAACATAACCAGAAAGCAAAAGCAGGAAGCC	MEK*	GGGATAAACCAGTCC	mix2-2263-2_28	-0.144562	0.293103	0.0119363	-0.168435															5.03581	3.68001	0.293103	1	4.89564	2.86986	1.02863	0.00344677	M	E	K															-	M
E2	ATGACGTGTTCGCCTACCGTTCTCTAGGGAAAACGCGGGAAGGGAACATAACCAGAAAGCAAAAGCAGGAAGCC	MTCSPTVL*	GGAGTCCGCGCCTCC	mix2-2263-2_28	-0.322759	0.293103	-0.057931	0.136552	-0.0144828	0	0	0	0										4.84212	4.06738	0.293103	1	4.89564	2.53223	0.989069	0.00340632	M	T	C	S	P	T	V	L										-	M
O1	ATGAAGCCAAGACAGGTTAAAAATTTGGAGCCAAACGCGTGAAGGGAACATAAACAACAAGCGACAGAACCCCACC	MKPRQVKNLEPNA*	CAGTTTCGAATCCCT	mix2-2263-2_28	0.0071005	0.293071	-0.00429151	-0.0537609	-0.160581	0	0.00530587	-0.00429151	-0.011236	-0.011236	0	0.0122503	0	-0.0379994					13.9453	10.2653	0.293071	1	15.0245	11.1418	0.928169	0.00656338	M	K	P	R	Q	V	K	N	L	E	P	N	A					-	M
O2	ATGTTAGACCGTGTGCGACTCTACGCGTTTTCCAAACGCGGGAAGGGAACATAACCAGAAAGCAAAAGCAGGAAGCC	MLDRVRLYAFSKRGKGT*	TCTCTTTTTGTGTTA	mix2-2263-2_28	0.0600985	0.0492611	0.0499179	-0.0417077	0.292282	-0.0489327	-0.0377668	0	-0.0190476	-0.0045977	0	-0.0426929	0	-0.0666667	0	-0.0190476	-0.00952381	-0.128407	19.659	17.819	0.292282	4	17.7256	16.5439	1.10908	0.00762895	M	L	D	R	V	R	L	Y	A	F	S	K	R	G	K	G	T	D	R
E1	ATGTTGAAACGTAATTGGTGTACCACAAAACAGAAACGCGGGAAGGGAACATAAACAACAAGCGACAGAACCCCACC	MLKRNWCTTKQKRGKGT*	ATCCCATGTGTAGGT	mix2-2263-2_28	0.0679313	-0.0489618	0.291207	-0.015637	0.0289669	-0.0276852	-0.0212766	-0.0638298	0.0120482	0.0120482	-0.0212766	-0.06101	0.0120482	-0.0212766	-0.0425532	-0.0212766	0.0240964	-0.12766	8.03793	6.10108	0.291207	2	7.93431	6.7526	1.01306	0.00455881	M	L	K	R	N	W	C	T	T	K	Q	K	R	G	K	G	T	M	L
E1	ATGATAACTAATAACCTACTCGGTGTAAGGTGGAAACGCGGGAAGGGAACATAAACAACAAGCGACAGAACCCCACC	MITNNLLGVRWKRGKGT*	TTAAAACCGCTCATT	mix2-2263-2_28	-0.0164474	0.29057	0.0274123	-0.0844298	0.0164474	-0.0208333	0	-0.0208333	-0.0625	0.0263158	-0.0208333	-0.0285088	0.0263158	0	-0.0285088	0	-0.0416667	-0.0625	7.36003	6.10108	0.29057	1	8.10313	6.58379	0.908295	0.00445794	M	I	T	N	N	L	L	G	V	R	W	K	R	G	K	G	T	-	M
E2	ATGGGACCCGATCTATGGAGGATCGCCTCCTGGAAACGCGGGAAGGGAACATAACCAGAAAGCAAAAGCAGGAAGCC	MGPDLWRIASWKRGKGT*	CCACTAGATATAGCC	mix2-2263-2_28	-0.123585	-0.0466038	-0.0188679	0.29	-0.0188679	0.01	0.01	0.01	0	-0.0377358	0	0	0	0	-0.0377358	0	0	-0.0566038	9.68425	3.1958	0.29	3	8.9472	2.02578	1.08238	0.00497868	M	G	P	D	L	W	R	I	A	S	W	K	R	G	K	G	T	G	P
E2	ATGATTCCATCATGCTACAGAGCGAAGTCGCGGAAACGCGGGAAGGGAACATAACCAGAAAGCAAAAGCAGGAAGCC	MIPSCYRAKSRKRGKGT*	CGGTCCGGGGGCACT	mix2-2263-2_28	0.181624	0.0797721	0.0014245	0.289886	-0.0740741	-0.0740741	-0.037037	-0.0740741	-0.0178063	-0.0740741	0	0	0	0	0	-0.0534188	-0.037037	-0.0740741	5.03581	3.00212	0.289886	3	4.55801	3.3763	1.10483	0.00333639	M	I	P	S	C	Y	R	A	K	S	R	K	R	G	K	G	T	I	P
E2	ATGTGTTTTCGAACGGAGGCCTCGCATCGGATGAAACGCGGGAAGGGAACATAACCAGAAAGCAAAAGCAGGAAGCC	MCFRTEASHRMKRGKGT*	ATGATCTAGTTTTGG	mix2-2263-2_28	-0.0721545	0.0472561	-0.0137195	0.289634	0.101118	0.0121951	-0.0416667	-0.0416667	-0.0416667	-0.0416667	-0.0416667	-0.112805	-0.0208333	-0.00863821	-0.0294715	0	0	-0.00863821	7.94108	6.00423	0.289634	3	8.10313	5.73971	0.980003	0.00454639	M	C	F	R	T	E	A	S	H	R	M	K	R	G	K	G	T	C	F
E1	ATGAGGCCAGTTAGCCCGTGCGTCGTCCTGGTCAAACGCGGGAAGGGAACATAAACAACAAGCGACAGAACCCCACC	MRPVSPCVVLVKRGKGT*	TCCGCTTTGATCGGC	mix2-2263-2_28	0.131841	0.289623	0.021322	0.0895522	0.0149254	0.0149254	-0.238095	0.0149254	0	0.0298507	0	-0.0742715	0	0	0	-0.0952381	0	-0.19936	6.48845	4.5516	0.289623	1	7.09024	5.90853	0.915124	0.00410943	M	R	P	V	S	P	C	V	V	L	V	K	R	G	K	G	T	-	M
E2	ATGCGCAGAGAGTCCGCCCCTCACCCCCGCATTAAACGCGGGAAGGGAACATAACCAGAAAGCAAAAGCAGGAAGCC	MRRESAPHPRIKRGKGT*	GGACGAGACACGCCC	mix2-2263-2_28	0.136111	0.116667	0.288889	0.152778	-0.133333	-0.0694444	-0.161111	-0.0138889	-0.025	0	-0.0194444	-0.0805556	-0.0138889	0.00833333	0	-0.0277778	0.00833333	-0.152778	11.6211	8.90951	0.288889	2	12.1547	10.8042	0.9561	0.00574563	M	R	R	E	S	A	P	H	P	R	I	K	R	G	K	G	T	M	R
E2	ATGAGGCTGCGGCATCCGAGCGTGTACGTCCACAAACGCGGGAAGGGAACATAACCAGAAAGCAAAAGCAGGAAGCC	MRLRHPSVYVHKRGKGT*	GGGGCCGAGAGCGAG	mix2-2263-2_28	-0.145679	0.288889	0.0419753	0.0444444	0.0345679	-0.0444444	-0.0222222	-0.0666667	-0.0666667	-0.0222222	-0.0222222	0	-0.0222222	0	-0.0222222	0.0246914	0	0	7.84424	6.19792	0.288889	1	7.59668	4.89564	1.03259	0.00443105	M	R	L	R	H	P	S	V	Y	V	H	K	R	G	K	G	T	-	M
E2	ATGAGGGTCCCGGTCCATAGACGGCCCGACGCAAAACGCGGGAAGGGAACATAACCAGAAAGCAAAAGCAGGAAGCC	MRVPVHRRPDAKRGKGT*	TCCCTAGTGCAGTTA	mix2-2263-2_28	-0.237037	0.0962963	0.133333	0	0.0222222	0.288889	-0.0740741	-0.125926	0.00740741	0	0	0	-0.0740741	-0.037037	0	0	0	0	4.35791	2.80843	0.288889	5	4.55801	1.85697	0.9561	0.00318331	M	R	V	P	V	H	R	R	P	D	A	K	R	G	K	G	T	P	V
E1	ATGCCGGACCCTACCGCCCTTGCTGCCGAACGTAAACGCGGGAAGGGAACATAAACAACAAGCGACAGAACCCCACC	MPDPTALAAERKRGKGT*	GCCACCCCCGACC	mix2-2263-2_28	-0.0612343	-0.0351977	0.288814	0	0.036162	-0.0424301	-0.0294118	-0.0130183	0	0	0	0.0163934	-0.0294118	0	-0.117647	-0.0294118	0	0.0163934	5.90739	4.35791	0.288814	2	5.73971	3.88275	1.02921	0.00373831	M	P	D	P	T	A	L	A	A	E	R	K	R	G	K	G	T	M	P
E1	ATGCGACAGGGGCTGACAGGGCCCGAATGTCTTAAACGCGGGAAGGGAACATAAACAACAAGCGACAGAACCCCACC	MRQGLTGPECLKRGKGT*	GGGGGGTGAGGGCGA	mix2-2263-2_28	-0.337413	0.288462	0	0.0384615	0.0273893	-0.030303	-0.0413753	0	0	0	0	0	0	0.0192308	0.0192308	0	-0.030303	0	5.03581	2.22738	0.288462	1	5.5709	0.844076	0.903949	0.00352673	M	R	Q	G	L	T	G	P	E	C	L	K	R	G	K	G	T	-	M
E1	ATGAAGACGCACCGGGACCCCGGCCGCAGCCCGAAACGCGGGAAGGGAACATAAACAACAAGCGACAGAACCCCACC	MKTHRDPGRSPKRGKGT*	GAAAGTTGGACCTC	mix2-2263-2_28	0.247917	0.2875	-0.170833	-0.0145833	-0.0145833	0.04375	-0.0104167	-0.0145833	-0.0208333	-0.0416667	0.00208333	-0.0833333	0.00625	-0.0208333	-0.0104167	-0.025	-0.0625	-0.104167	15.4948	9.29688	0.2875	1	16.2063	13.8428	0.9561	0.00679931	M	K	T	H	R	D	P	G	R	S	P	K	R	G	K	G	T	-	M
A1	ATGATGTTTAGGTCTGAGACCAGCGTACCCGGCAAACGCGGGAAGGGAACATAAACAACAAGCGACAGAACCCCACC	MMFRSETSVPGKRGKGT*	GTCCCGGGGCTTCCG	mix2-2263-2_28	-0.018323	-0.0149254	0.0202645	0.287222	-0.0258464	-0.111273	-0.0597015	-0.0149254	0	-0.0149254	0	0	0	-0.0149254	-0.0149254	0.00813008	0.00133479	-0.0597015	11.9116	5.52002	0.287222	3	11.3106	5.40208	1.05314	0.00563175	M	M	F	R	S	E	T	S	V	P	G	K	R	G	K	G	T	M	F
E1	ATGGACAATGCACCCACGGGGCCTCGGTCGGAGAAACGCGGGAAGGGAACATAAACAACAAGCGACAGAACCCCACC	MDNAPTGPRSEKRGKGT*	CATGTGGACGCCGGC	mix2-2263-2_28	0.00350438	0.0162703	0.286859	-0.0453066	-0.00500626	0.00225282	0	0.0397997	-0.0212766	-0.00951189	0.0235294	0	-0.0212766	-0.0425532	-0.0190238	-0.0307885	0.0352941	-0.148936	8.23161	6.10108	0.286859	2	7.93431	5.40208	1.03747	0.00452304	M	D	N	A	P	T	G	P	R	S	E	K	R	G	K	G	T	M	D
E1	ATGGAATAACGGGGTTCTACGGCGCGCCCGTATAAACGCGGGAAGGGAACATAAACAACAAGCGACAGAACCCCACC	ME*	AGTCCCTCCGGCATA	mix2-2263-2_28	-0.104737	0.286842	0.0194737																7.36003	4.74528	0.286842	1	8.44076	4.55801	0.871963	0.00445516	M	E																-	M
E1	ATGAAAAACCTCGCACCACGCCTGCGATGAATCAAACGCGGGAAGGGAACATAAACAACAAGCGACAGAACCCCACC	MKNLAPRLR*	CCTCTGCTCATGTCA	mix2-2263-2_28	-0.0220944	0.286622	-0.121217	0.127724	0.00892857	-0.0570521	-0.0240617	-0.0847458	-0.160563	-0.0338983									10.8464	8.32845	0.286622	1	9.96009	7.42787	1.08898	0.00525852	M	K	N	L	A	P	R	L	R									-	M
E1	ATGAGCAATGAGTGCCAAGGACAGATAGAGCGCAAACGCGGGAAGGGAACATAAACAACAAGCGACAGAACCCCACC	MSNECQGQIERKRGKGT*	ATTTAACATAGTTTA	mix2-2263-2_28	-0.127184	0.286513	0.0216632	0.00209644	0.0566038	0	-0.037037	0	0	0	0	0	0	0	-0.0363382	0	0	-0.12928	5.13265	4.45475	0.286513	1	4.55801	3.20749	1.12607	0.00331653	M	S	N	E	C	Q	G	Q	I	E	R	K	R	G	K	G	T	-	M
A1	ATGAAAAAATATTCATCAAGACAGGCCGCGCGGAAACGCGGGAAGGGAACATAAACAACAAGCGACAGAACCCCACC	MKKYSSRQAARKRGKGT*	ATCCAAGCCCCTAGT	mix2-2263-2_28	0.260606	0.108586	0.286111	-0.0239899	-0.0795455	-0.00959596	-0.180556	-0.157576	-0.0277778	-0.0277778	-0.0138889	-0.0277778	-0.0416667	-0.0138889	-0.0138889	0.00429293	0	-0.0416667	10.6527	6.10108	0.286111	2	12.1547	10.1289	0.876425	0.00554327	M	K	K	Y	S	S	R	Q	A	A	R	K	R	G	K	G	T	M	K
E1	ATGCGTCGACGGGTTATACTCACGCGGGGACCCAAACGCGGGAAGGGAACATAAACAACAAGCGACAGAACCCCACC	MRRRVILTRGPKRGKGT*	GGAGAGACGCGGGG	mix2-2263-2_28	0.0492063	-0.0357143	0.285714	-0.0781746	0	-0.0357143	-0.0535714	-0.0535714	-0.0178571	0	0	-0.0178571	0.0111111	0	-0.0357143	0	0	-0.0178571	8.71582	4.5516	0.285714	2	9.45365	5.40208	0.921954	0.00483139	M	R	R	R	V	I	L	T	R	G	P	K	R	G	K	G	T	M	R
E2	ATGGGTAGCAGGTAGTGCTCGGCGTCCGCGCCCAAACGCGGGAAGGGAACATAACCAGAAAGCAAAAGCAGGAAGCC	MGSR*	CAGGGCTTGTGTGCG	mix2-2263-2_28	-0.0730519	-0.214286	-0.0324675	0.285714	0.0600649														8.52214	6.10108	0.285714	3	9.45365	6.07734	0.901466	0.00479882	M	G	S	R														G	S
E1	ATGCTCTAGCACCGCGCGCATGTAGGGGGCCCAAACGCGGGAAGGGAACATAAACAACAAGCGACAGAACCCCACC	ML*	CGGACCGGGGCGCGG	mix2-2263-2_28	-0.232143	0.285714	-0.0178571																5.42318	3.1958	0.285714	1	4.72682	1.68815	1.14732	0.00339958	M	L																-	M
E2	ATGGGTACAGCCTTGGACGGCCCTGGGCACCGCAAACGCGGGAAGGGAACATAACCAGAAAGCAAAAGCAGGAAGCC	MGTALDGPGHRKRGKGT*	CCCGCGGCCCGTGGT	mix2-2263-2_28	-0.152116	0.005291	0.0515873	-0.0582011	-0.0198413	0.285714	-0.015873	0.0026455	0.00925926	0	0	0.0185185	-0.015873	-0.015873	0	0	0	-0.0952381	10.459	5.90739	0.285714	5	10.6354	4.38919	0.983417	0.00528819	M	G	T	A	L	D	G	P	G	H	R	K	R	G	K	G	T	A	L
E2	ATGCCAATACCCGCCCCCTGCCCAGGGCGCCCAAAACGCGGGAAGGGAACATAACCAGAAAGCAAAAGCAGGAAGCC	MPIPAPCPGRPKRGKGT*	TGACCGCGTCCGGAA	mix2-2263-2_28	-0.141608	0.0740093	0.285548	0.0384615	-0.0524476	-0.030303	-0.101981	-0.030303	0.0192308	0	0	-0.0606061	0	0	0	0	0	0	5.03581	3.00212	0.285548	2	5.5709	2.53223	0.903949	0.00349111	M	P	I	P	A	P	C	P	G	R	P	K	R	G	K	G	T	M	P
E1	ATGTAACCCGCGCACGCCCTGTTATCCCCCTGTAAACGCGGGAAGGGAACATAAACAACAAGCGACAGAACCCCACC	M*	TTCGGGCGTCAGAAA	mix2-2263-2_28	-0.331341	0.284724																	13.6548	9.39372	0.284724	1	15.0245	5.40208	0.908832	0.00633616	M																	-	M
E1	ATGATAACGCTTATGACTTCCCCAGTCTGCAGGAAACGCGGGAAGGGAACATAAACAACAAGCGACAGAACCCCACC	MITLMTSPVCRKRGKGT*	GGCCCAGGGGACTGT	mix2-2263-2_28	-0.0222145	0.283582	0.111073	0.0197848	-0.00347102	0	0	0	0	0	-0.0548421	-0.139535	-0.0232558	-0.0548421	0	0	0	-0.116279	6.48845	4.06738	0.283582	1	7.25905	4.38919	0.893842	0.00405231	M	I	T	L	M	T	S	P	V	C	R	K	R	G	K	G	T	-	M
E2	ATGATCATTTGCCTATTGGGTCCCCGGGCGTCGAAACGCGGGAAGGGAACATAACCAGAAAGCAAAAGCAGGAAGCC	MIICLLGPRASKRGKGT*	ATGTACCGCGACGGC	mix2-2263-2_28	0.18384	0.283543	0.0704225	0.0600445	-0.0893254	0.0140845	0.0300222	-0.0263158	0	0	-0.0526316	-0.105263	-0.157895	-0.0263158	0	-0.0526316	0	-0.131579	6.87582	4.16423	0.283543	1	6.41497	5.06445	1.07184	0.0039725	M	I	I	C	L	L	G	P	R	A	S	K	R	G	K	G	T	-	M
E2	ATGTAGGCTTCCGCGTCGCTCACTTCGTTACAAAAACGCGGGAAGGGAACATAACCAGAAAGCAAAAGCAGGAAGCC	M*	CCTCCCGATGGGGGG	mix2-2263-2_28	-0.282336	0.282819																	5.42318	3.58317	0.282819	1	6.24616	2.36341	0.868242	0.00365964	M																	-	M
E1	ATGCGGTAGCCAGCTCCGGCATGGGACCTCGCAAACGCGGGAAGGGAACAAGAACAACAAGCGACAGAACCCCACC	MR*	TTGTTTATCAATTAC	mix2-2263-2_28	-0.161039	-0.0787879	0.280519																10.1685	5.52002	0.280519	2	9.28483	3.54512	1.09517	0.00494198	M	R																M	R
E1	ATGTAACAAAAAAACAGAAGACCCATTAACACTAAACGCGGGAATGGAACATAAACAACAAGCGACAGAACCCCACC	M*	CCTGCCTTTGTTGAC	mix2-2263-2_28	-0.19697	0.280303																	6.3916	5.52002	0.280303	1	6.07734	4.05156	1.05171	0.00377969	M																	-	M
E2	ATGCCACTCGAGCCAGAGGCAGTGCCCCCCCGGAAACGCGGGAAGGGAACATAACCAGAAAGCAAAAGCAGGAAGCC	MPLEPEAVPPRKRGKGT*	GTATTGGGGACCGTG	mix2-2263-2_28	-0.178535	-0.0356037	0.0815273	0.280186	-0.0588235	0	0	-0.0412797	0	0.0175439	0.0350877	-0.0294118	0.0175439	0	0	-0.0588235	0	0	5.52002	3.58317	0.280186	3	5.73971	2.53223	0.961724	0.00355333	M	P	L	E	P	E	A	V	P	P	R	K	R	G	K	G	T	P	L
E1	ATGGGCGCACGAACTCGGTCTTGGCAGGAACCCAAACGCGGGAAGGGAACATAAACAACAAGCGACAGAACCCCACC	MGARTRSWQEPKRGKGT*	AAAGGACCTAACTTA	mix2-2263-2_28	0.103217	0.0130788	0.00459526	0.279958	0	-0.0487805	0	0.00459526	0	-0.146341	-0.0487805	-0.0731707	0.0144928	0.0289855	-0.0243902	0.0144928	-0.0243902	-0.097561	6.68213	3.8737	0.279958	3	6.92142	4.72682	0.965428	0.00397864	M	G	A	R	T	R	S	W	Q	E	P	K	R	G	K	G	T	G	A
E1	ATGAGATCATTATGTGCAGATGCCAGCCCGAGCAAACGCGGGAAGGGAACATAAACAACAAGCGACAGAACCCCACC	MRSLCADASPSKRGKGT*	AGGAGGCGGGAAAGC	mix2-2263-2_28	0.125286	0.278986	-0.160374	-0.0518688	-0.011823	-0.0322273	0.0289855	-0.0394737	0	-0.0131579	0	-0.0657895	-0.0131579	-0.0131579	0	-0.0131579	0.00724638	-0.0263158	13.3643	10.459	0.278986	1	12.8299	11.6482	1.04165	0.00588205	M	R	S	L	C	A	D	A	S	P	S	K	R	G	K	G	T	-	M
E1	ATGCCAGGGTCGCTGACTATTTACCAATCCAAGAAACGCGGGAAGGGAACATAAACAACAAGCGACAGAACCCCACC	MPGSLTIYQSKKRGKGT*	GGGGCGGGAGGGGGC	mix2-2263-2_28	-0.0890411	-0.0609229	0.278298	0.0410959	0	-0.0263158	0.0136986	0	0	-0.0263158	0	0	-0.0263158	0.0136986	-0.0126172	0	0	-0.105263	7.0695	4.16423	0.278298	2	6.41497	3.20749	1.10203	0.00393176	M	P	G	S	L	T	I	Y	Q	S	K	K	R	G	K	G	T	M	P
E1	ATGTAATACGCGCTGATCGCACTGTTAAGGCGTAAACGCGGGAAGGGAACATAAACAACAAGCGACAGAACCCCACC	M*	CCCTAAGGTATCT	mix2-2263-2_28	-0.307723	0.278172																	9.10319	6.00423	0.278172	1	9.11602	3.20749	0.998593	0.00471394	M																	-	M
E1	ATGATCCAGCGTACTGCGGCGAGGCCCGGGAAACGCGGGAAGGGAACATAAACAACAAGCGACAGAACCCCACC	MIQRTAARPGKRGKGT*	ACGGCCGGTGCGCCC	mix2-2263-2_28	-0.0810587	-0.00206783	0.277916	-0.102564	-0.044665	-0.025641	-0.025641	0	-0.025641	-0.0512821	0.016129	0	0.0322581	0.0322581	0	0	0		6.00423	3.8737	0.277916	2	6.58379	3.71393	0.911972	0.00376732	M	I	Q	R	T	A	A	R	P	G	K	R	G	K	G	T		M	I
E1	ATGAGAAAACACAGGAGCGCATACACCTGGGTTAAACGCGGGAAGGGAACATAAACAACAAGCGACAGAACCCCACC	MRKHRSAYTWVKRGKGT*	GTCCCCATAGATCCC	mix2-2263-2_28	-0.158371	0.160633	0.277149	0.0757919	0.0192308	0	-0.0882353	0	0	-0.010181	0.0192308	-0.0395928	-0.0791855	-0.0294118	-0.0588235	-0.0294118	0	-0.0588235	5.03581	4.64844	0.277149	2	5.73971	4.38919	0.877362	0.00341902	M	R	K	H	R	S	A	Y	T	W	V	K	R	G	K	G	T	M	R
E1	ATGATCGGTGTGATCGACGTTCGCCACGCCCTCAAACGCGGGAAGGGAACATAAACAACAAGCGACAGAACCCCACC	MIGVIDVRHALKRGKGT*	AACCGGGCCTTAAAC	mix2-2263-2_28	0.0297297	0.135135	0.276577	0.018018	-0.054955	0.0130631	-0.022973	-0.0153153	0	-0.0153153	0	-0.166667	-0.00765766	0.00900901	-0.0333333	-0.0486486	-0.0333333	-0.0833333	10.7495	10.0716	0.276577	2	10.1289	9.79128	1.06127	0.0050862	M	I	G	V	I	D	V	R	H	A	L	K	R	G	K	G	T	M	I
E2	ATGAGACATCAAGTAACCCCGAGTTACACGCGCAAACGCGGGAAGGGAACATAACCAGAAAGCAAAAGCAGGAAGCC	MRHQVTPSYTRKRGKGT*	AGGGAGGGGAACCGG	mix2-2263-2_28	0.0444444	0.276543	-0.0691358	0	0.0123457	-0.0222222	0.0123457	-0.0444444	-0.0888889	-0.0222222	-0.0444444	0	0	0	0.0123457	0	-0.0222222	0	7.84424	5.22949	0.276543	1	7.59668	5.06445	1.03259	0.00424169	M	R	H	Q	V	T	P	S	Y	T	R	K	R	G	K	G	T	-	M
E1	ATGTCAAAGGACAACCACTGGAAAGCGCAGCAAAAACGCGGGAAGGGAACATAAACAACAAGCGACAGAACCCCACC	MSKDNHWKAQQKRGKGT*	CGCGGGGGGCAGGGG	mix2-2263-2_28	-0.00163934	-0.000546448	0.276503	-0.100546	0.0819672	0.0327869	0	0.0163934	-0.00163934	-0.0672131	-0.0672131	0.0327869	-0.0169399	0.0163934	0	-0.0333333	-0.0333333	-0.0666667	5.90739	4.93897	0.276503	2	5.06445	3.88275	1.16644	0.00344662	M	S	K	D	N	H	W	K	A	Q	Q	K	R	G	K	G	T	M	S
E2	ATGCGCTGGCTAAGGTCTCAAGTACCCGCTCTAAAACGCGGGAAGGGAACATAACCAGAAAGCAAAAGCAGGAAGCC	MRWLRSQVPALKRGKGT*	CCGTATCTCGAGTCG	mix2-2263-2_28	0.177252	0.0504412	0.276392	-0.29415	-0.045103	-0.0076261	-0.0076261	0	-0.0149254	0	-0.0447761	0	0	-0.0149254	-0.0298507	-0.0298507	0	-0.0225515	13.2674	7.65056	0.276392	2	11.3106	8.60957	1.17301	0.00559813	M	R	W	L	R	S	Q	V	P	A	L	K	R	G	K	G	T	M	R
E2	ATGCGCTGGAGACGCCCCCCGGGACGAAGCTTTAAACGCGGGAAGGGAACATAACCAGAAAGCAAAAGCAGGAAGCC	MRWRRPPGRSFKRGKGT*	GCCCGCCCGGACTGG	mix2-2263-2_28	0.145036	0.0729007	0.276145	-0.193149	-0.0285476	-0.0232558	-0.191686	-0.00563988	0	0.011976	0	-0.0232558	-0.0116279	0	0	0	0	-0.0232558	16.1727	9.78109	0.276145	2	14.5181	10.8042	1.11397	0.00640003	M	R	W	R	R	P	P	G	R	S	F	K	R	G	K	G	T	M	R
E2	ATGCCAAAGGTGCTGAGTAGACGCGTCTTTCACAAACGCGGGAAGGGAACATAACCAGAAAGCAAAAGCAGGAAGCC	MPKVLSRRVFHKRGKGT*	GGCCGGGGGAAGACT	mix2-2263-2_28	-0.0172414	0.0689655	0.0344828	0.275862	0.0517241	-0.258621	-0.0517241	-0.0344828	0	0.0344828	-0.0344828	-0.0689655	0	0	0	0	0	0	5.61686	4.5516	0.275862	3	4.89564	3.88275	1.14732	0.00335243	M	P	K	V	L	S	R	R	V	F	H	K	R	G	K	G	T	P	K
E2	ATGCAACGGACGTATCCCGGGGCCGCACCTGCGAAACGCGGGAAGGGAACATAACCAGAAAGCAAAAGCAGGAAGCC	MQRTYPGAAPAKRGKGT*	CCAAGGCCAACGGAA	mix2-2263-2_28	0.0894737	0.0768421	0.0652632	0.275789	-0.0273684	0	0	-0.04	-0.08	0	-0.04	-0.04	-0.08	-0.04	-0.04	0	-0.04	-0.04	3.68001	2.61475	0.275789	3	4.22038	3.20749	0.871963	0.00282202	M	Q	R	T	Y	P	G	A	A	P	A	K	R	G	K	G	T	Q	R
E1	ATGGCTCCGGGAGTGGGTGTCTTTCGACTGTACAAACGCGGGAAGGGAACATAAACAACAAGCGACAGAACCCCACC	MAPGVGVFRLYKRGKGT*	GTCCGCGGAGGGGGA	mix2-2263-2_28	-0.238776	0	0.0816327	0.27551	-0.0129252	-0.0166667	0	0	0	0	0.0204082	-0.05	0.0037415	0.0037415	0	0	-0.0333333	-0.0333333	9.49056	4.16423	0.27551	3	10.1289	2.02578	0.936978	0.00488013	M	A	P	G	V	G	V	F	R	L	Y	K	R	G	K	G	T	A	P
E2	ATGGATCATTATCAGAGTCCCCGCCTTGGGACGAAACGCGGGAAGGGAACATAACCAGAAAGCAAAAGCAGGAAGCC	MDHYQSPRLGTKRGKGT*	GAGGGCGGGATTAGG	mix2-2263-2_28	-0.283422	0.275401	0.016934	0.106061	0.0311943	0	-0.0588235	-0.0142603	-0.0294118	0	0	-0.0294118	0	0.0151515	0	-0.0294118	0	0	6.3916	4.06738	0.275401	1	5.73971	2.02578	1.11358	0.00365024	M	D	H	Y	Q	S	P	R	L	G	T	K	R	G	K	G	T	-	M
E2	ATGGCACGAAACCACCGTCCAACGGCCCGCGGTAAACGCGGGAAGGGAACATAACCAGAAAGCAAAAGCAGGAAGCC	MARNHRPTARGKRGKGT*	CACCAGTAACACCCA	mix2-2263-2_28	0.0869565	0.0797101	0.0724638	0.275362	-0.0724638	-0.0217391	-0.0217391	-0.0652174	-0.0217391	-0.0434783	-0.0289855	-0.0507246	-0.0289855	0	-0.0652174	0	0	-0.108696	6.68213	5.13265	0.275362	3	7.7655	6.7526	0.86049	0.00405127	M	A	R	N	H	R	P	T	A	R	G	K	R	G	K	G	T	A	R
E1	ATGCGCATAGGGAGCTGGGCGTGTATTCGCTACAAACGCGGGAAGGGAACATAAACAACAAGCGACAGAACCCCACC	MRIGSWACIRYKRGKGT*	GGAGAATCTGAGCTT	mix2-2263-2_28	0.0594276	0.0905724	0.275084	-0.046633	0.0210438	0	-0.0511785	-0.0186869	-0.00925926	-0.0277778	-0.00925926	-0.148316	-0.0279461	-0.0047138	-0.00925926	0	0.00454546	-0.106566	21.3053	14.7201	0.275084	2	18.232	13.8428	1.16857	0.00741864	M	R	I	G	S	W	A	C	I	R	Y	K	R	G	K	G	T	M	R
E2	ATGTATTAAGATACATACCCCAGAACCAACATAAAACGCGGGAAGGGAACATAACCAGAAAGCAAAAGCAGGAAGCC	MY*	CGGAATGCGCTCCGG	mix2-2263-2_28	-0.284262	0.274576	0.0677966																5.71371	3.58317	0.274576	1	5.90853	2.02578	0.967027	0.00354937	M	Y																-	M
E1	ATGTCTATTACGGAGAGTCCCGGGCCCCCATCTAAACGCGGGAAGGGAACATAAACAACAAGCGACAGAACCCCACC	MSITESPGPPSKRGKGT*	GGCTGGGGGGGATCG	mix2-2263-2_28	-0.11828	0.27451	0.00822264	0.0461733	0.0208729	-0.0449083	-0.0253004	0	0	-0.129032	0	0	0	0	0	0	0	0	4.93897	3.29264	0.27451	1	5.23327	2.70104	0.943763	0.00327439	M	S	I	T	E	S	P	G	P	P	S	K	R	G	K	G	T	-	M
E2	ATGGCAAAAGTCGGTTCCCACAATTCACAAGCCAAACGCGGGAAGGGAACATAACCAGAAAGCAAAAGCAGGAAGCC	MAKVGSHNSQAKRGKGT*	AGCTCCAGGTTGAAA	mix2-2263-2_28	0.18915	0.132942	0.274194	0.00195503	-0.0889541	-0.058651	-0.012219	0	0	-0.030303	0	-0.0606061	0	-0.044477	-0.121212	0	0	-0.121212	6.00423	3.77686	0.274194	2	5.5709	4.22038	1.07779	0.00353457	M	A	K	V	G	S	H	N	S	Q	A	K	R	G	K	G	T	M	A
A1	ATGTCAGACTGGGTATTCGGCGGACTCTCCTGGAAACGCGGGAAGGGAACATAAACAACAAGCGACAGAACCCCACC	MSDWVFGGLSWKRGKGT*	GCAAGCCCCTCTGGT	mix2-2263-2_28	0.023088	0.0151515	0.00937951	-0.0591631	0.27417	0.041847	0.018759	0.0223665	0	-0.010101	-0.0642136	-0.0779221	-0.00721501	0.012987	-0.0440115	0.00649351	-0.030303	-0.111111	14.9137	9.29688	0.27417	4	16.7127	10.4665	0.89236	0.00646954	M	S	D	W	V	F	G	G	L	S	W	K	R	G	K	G	T	D	W
E2	ATGTCATATAGGGCCGCCAGCTCGACATGGTTAACCGGGAAGGGAACATAACCAGAAAGCAAAAGCAGGAAGCC	MSYRAASSTWLTGKGT*	AGGGTGCCGGGACGC	mix2-2263-2_28	0.0408163	0.0204082	0.180382	0.273864	-0.00329164	0.0138249	-0.0645161	0.0204082	-0.0559579	-0.129032	0.0204082	-0.0559579	-0.044108	-0.0645161	0.00855826	-0.0322581	-0.0645161		4.74528	4.5516	0.273864	3	5.23327	5.23327	0.906753	0.00322758	M	S	Y	R	A	A	S	S	T	W	L	T	G	K	G	T		S	Y
A1	ATGAAAAACACAAACCTTCGACCAAGGAAATTTAAACGCGGGAAGGGAACATAAACAACAAGCGACAGAACCCCACC	MKNTNLRPRKFKRGKGT*	AGTTCATAAACCAC	mix2-2263-2_28	0.203139	0.273758	0.016129	-0.183958	-0.021796	0.0265911	-0.0919791	0	-0.0540541	0	0.016129	-0.162162	0	0.0322581	0	0	0	-0.0540541	6.00423	3.48633	0.273758	1	6.24616	4.89564	0.961268	0.00365261	M	K	N	T	N	L	R	P	R	K	F	K	R	G	K	G	T	-	M
E1	ATGAAATCGTCAGCCTGGTTACGCCCCCCTCCAAAACGCGGGAAGGGAACATAAACAACAAGCGACAGAACCCCACC	MKSSAWLRPPPKRGKGT*	CTCAGCCGCCGATTA	mix2-2263-2_28	0.0333333	0.273333	0.0733333	0	-0.06	0.0933333	0.00666667	-0.04	-0.0266667	-0.0466667	-0.226667	-0.0533333	0.00666667	0	-0.0133333	0	-0.0133333	0	14.5264	11.2337	0.273333	1	12.6611	10.1289	1.14732	0.00588584	M	K	S	S	A	W	L	R	P	P	P	K	R	G	K	G	T	-	M
E1	ATGATAGACCAAGTCCGACGCGACACCGTAGCGAAACGCGGGAAGGGAACATAAACAACAAGCGACAGAACCCCACC	MIDQVRRDTVAKRGKGT*	TCCCACTGCGAGCCG	mix2-2263-2_28	-0.0344612	0.0037594	0.12594	0.0288221	0.273183	-0.0451128	-0.0714286	0.0131579	0	0	-0.0714286	-0.0238095	-0.047619	0	-0.0344612	-0.0238095	0.00250627	-0.047619	7.36003	7.26319	0.273183	4	7.09024	6.41497	1.03805	0.00402605	M	I	D	Q	V	R	R	D	T	V	A	K	R	G	K	G	T	D	Q
E2	ATGTAGCGGGAAAGCTACTCTACTACAGAGCCCAAACGCGGGAAGGGAACATACCAGAAAGCAAAAGCAGGAAGCC	M*	TTTCTACATCAAAAG	mix2-2263-2_28	-0.33764	0.27304																	7.84424	3.09896	0.27304	1	7.25905	0.506445	1.08062	0.00413104	M																	-	M
E1	ATGAAAAGCCCTAAAGCCGCTCGTATGTCTGTGAAACGCGGGAAGGGAACATAAACAACAAGCGACAGAACCCCACC	MKSPKAARMSVKRGKGT*	GGCGTTATTGTTTTT	mix2-2263-2_28	-0.003432	0.272844	0.258687	-0.233805	-0.028743	0.00471901	-0.027027	-0.027027	0	0	-0.027027	-0.027027	-0.0540541	0	0	0	0	-0.108108	6.10108	5.13265	0.272844	1	6.24616	5.23327	0.976773	0.003658	M	K	S	P	K	A	A	R	M	S	V	K	R	G	K	G	T	-	M
E2	ATGATCCGAATATCACGGGGAATATAGACGCGAAAACGCGGGAAGGGAACATAACCAGAAAGCAAAAGCAGGAAGCC	MIRISRGI*	TCCCTCCCGATTTAG	mix2-2263-2_28	0.030303	0.0151515	0.272727	-0.0757576	-1e-09	-0.0909091	-0.0454545	-0.0227273	-0.0227273										6.3916	4.74528	0.272727	2	7.42787	5.5709	0.86049	0.00390654	M	I	R	I	S	R	G	I										M	I
E2	ATGGCCAGAGGGTCTACGTGCGGTTGCCGCCAGAAACGCGGGAAGGGAACATAACCAGAAAGCAAAAGCAGGAAGCC	MARGSTCGCRQKRGKGT*	AGATAGCGCACAGGC	mix2-2263-2_28	0.0172414	0.272727	0.0909091	0.0454545	-0.080721	-0.103448	0	-0.0344828	0	0	-0.0462382	-0.206897	0	0	0	0.0227273	0	0	4.26107	2.03369	0.272727	1	4.89564	2.53223	0.870381	0.00304987	M	A	R	G	S	T	C	G	C	R	Q	K	R	G	K	G	T	-	M
E1	ATGGGTCAGTGAACGGGTGGCTAGTTCAAGCCCGAAACGCGGGAAGGGAACATAAACAACAAGCGACAGAACCCCACC	MGQ*	CGGACGGGTGCCAGC	mix2-2263-2_28	-0.0805556	-0.116667	0.0194444	0.272222															11.6211	8.71582	0.272222	3	12.1547	8.10313	0.9561	0.00541415	M	G	Q															G	Q
E1	ATGTAGGCAAGGTCACCGACAGACCGAGGCGGGAAACGCGGGAAGGGAACATAAACAACAAGCGACAGAACCCCACC	M*	ACCTGCAGTTTGTCC	mix2-2263-2_28	-0.284021	0.272167																	5.52002	4.5516	0.272167	1	6.24616	3.3763	0.883747	0.00354062	M																	-	M
E1	ATGGCAATGTGAGGGCAGTCCTATCGGGACCAAAACGCGGGAAGGGAACATAAACAACAAGCGACAGAACCCCACC	MAM*	AATCCGCATAATTAT	mix2-2263-2_28	0.00783699	0.0101881	-0.196708	0.271944															4.26107	2.90527	0.271944	3	4.89564	2.53223	0.870381	0.0030411	M	A	M															A	M
E1	ATGCCGTGTAGGAGACCCGGGGCTTCAGCGTGGAAACGCGGGAAGGGAACATAAACAACAAGCGACAGAACCCCACC	MPCRRPGASAWKRGKGT*	AACCGAAAAGCTCAT	mix2-2263-2_28	0.120327	0.0764352	-0.0153538	0.271862	-0.356308	0	0	-0.00851135	0.00934579	-0.0178571	0	-0.00851135	0	0	0	0	0	-0.0535714	10.3621	5.22949	0.271862	3	9.45365	5.73971	1.0961	0.00484295	M	P	C	R	R	P	G	A	S	A	W	K	R	G	K	G	T	P	C
E1	ATGGGGCGACAGCATCAAACTCAGGAGAGACCCAAACGCGGGAAGGGAACATAAACAACAAGCGACAGAACCCCACC	MGRQHQTQERPKRGKGT*	CCGAGATAGCAGAAA	mix2-2263-2_28	-0.0235294	-0.140392	0.0972549	0.271373	0.0580392	0.0188235	-0.0203922	-0.100392	-0.08	-0.04	0	0	-0.000784314	0	0	0	0	-0.04	4.93897	4.06738	0.271373	3	4.22038	3.3763	1.17027	0.003034	M	G	R	Q	H	Q	T	Q	E	R	P	K	R	G	K	G	T	G	R
A2	ATGTAAAATGAGAGCTTTGCAGCCTCCGCAAAACGCGGGAAGGGAACATAACCAGAAAGCAAAAGCAGGAAGCC	M*	GGACGCTGTGCAGAC	mix2-2263-2_28	-0.278655	0.270729																	15.979	10.0716	0.270729	1	15.3622	5.40208	1.04015	0.00635905	M																	-	M
E1	ATGACTTGACCCGTTCCTGAGGGCGCGCCTTGAAACGCGGGAAGGGAACATAAACAACAAGCGACAGAACCCCACC	MT*	GCCCGGAAGGCACCG	mix2-2263-2_28	-0.211765	0.0277311	0.270588																11.5243	6.29476	0.270588	2	11.8171	4.05156	0.975222	0.00532278	M	T																M	T
E1	ATGTTTCGGACATTAGGGGGGCCCAGAAATGCCAAACGCGGGAAGGGAACATAAACAACAAGCGACAGAACCCCACC	MFRTLGGPRNAKRGKGT*	ATATCCACTTTGTAT	mix2-2263-2_28	0.092935	0.0175439	0.00663822	0.269796	0.092935	-0.00948317	-0.00948317	-0.0540541	-0.0540541	-0.027027	-0.0540541	-0.027027	0.0175439	-0.027027	0.0175439	0	0	-0.135135	5.52002	4.16423	0.269796	3	6.24616	4.55801	0.883747	0.00350978	M	F	R	T	L	G	G	P	R	N	A	K	R	G	K	G	T	F	R
A1	ATGATTTAGAAGAGAGGAGAATACCTGCGCTGCAAACGCGGGAAGGGAACATAAACAACAAGCGACAGAACCCCACC	MI*	TGTATATCTGTTGTT	mix2-2263-2_28	-0.182712	0.10341	0.268676																9.39372	5.90739	0.268676	2	10.973	4.38919	0.856077	0.0048601	M	I																M	I
A2	ATGAAACCATAGAACATGGAAAGCCCAACGCTCAAACGCGGGAAGGGAACATAACCAGAAAGCAAAAGCAGGAAGCC	MKP*	GCGACGGGGGGCACG	mix2-2263-2_28	-0.220154	0.00977164	-0.0134095	0.268322															26.0506	13.3643	0.268322	3	23.6341	6.92142	1.10225	0.00831249	M	K	P															K	P
A1	ATGGGTGACATTTAAACCAAGGTTTCCCCCTGGAAACGCGGGAAGGGAACATAAACAACAAGCGACAGAACCCCACC	MGDI*	GAATCCCGATCCTC	mix2-2263-2_28	-0.139723	0.0108696	-0.0618577	0.267787	-0.06917														8.90951	4.84212	0.267787	3	9.28483	4.05156	0.959577	0.00453364	M	G	D	I														G	D
E1	ATGCCCATGAGAGCCGCTCGCTGCCCCCCGCGCAAACGCGGGAAGGGAACATAAACAACAAGCGACAGAACCCCACC	MPMRAARCPPRKRGKGT*	GCGAGCCGTGCTGCC	mix2-2263-2_28	0.0883324	0.0613649	0.0324711	0.267474	-0.0181618	-0.0869565	-0.0652174	-0.0489818	-0.0090809	-0.195652	-0.0145845	-0.03082	0.0162356	0	0.0126582	0.0126582	0	0	7.65056	5.81055	0.267474	3	7.7655	6.41497	0.985199	0.00409885	M	P	M	R	A	A	R	C	P	P	R	K	R	G	K	G	T	P	M
E1	ATGATAGAAGTTATACCGGGGGTCGTCGTGCGGAAACGCGGGAAGGGAACATAAACAACAAGCGACAGAACCCCACC	MIEVIPGVVVRKRGKGT*	GGCGTGGTAGTTTCC	mix2-2263-2_28	-0.0603622	0.267203	0.0977867	0.169014	-0.0579477	0.0140845	0	-0.0857143	-0.0571429	-0.0571429	0	-0.0571429	0	0	-0.000402415	0.056338	-0.0285714	-0.2	6.87582	5.32634	0.267203	1	5.90853	4.22038	1.16371	0.00365203	M	I	E	V	I	P	G	V	V	V	R	K	R	G	K	G	T	-	M
A1	ATGGAGAAACACGTGAAGCAGCCGCGGACTCAGAAACGCGGGAAGGGAACATAAACAACAAGCGACAGAACCCCACC	MEKHVKQPRTQKRGKGT*	GGGGGCGGGAAGCGG	mix2-2263-2_28	-0.0789474	0.267018	0.108772	-0.183509	0.0133333	0.147018	-0.0119298	-0.0392982	0	0	-0.0263158	-0.0263158	0.0133333	-0.0263158	0.0133333	0.0270175	0	-0.0526316	7.26319	7.16634	0.267018	1	6.41497	4.89564	1.13222	0.0038032	M	E	K	H	V	K	Q	P	R	T	Q	K	R	G	K	G	T	-	M
E2	ATGCAGACGTTCCCCGCGGTTGGAGAGTGTGGGAAACGCGGGAAGGGAACATAACCAGAAAGCAAAAGCAGGAAGCC	MQTFPAVGECGKRGKGT*	AGGCGAAGGCGGGGG	mix2-2263-2_28	-0.0596491	0.266667	-0.077193	0	0	0	-0.0666667	-0.0491228	0	0	-0.0666667	0.0175439	0	0.0175439	0	0	0	0	5.52002	2.80843	0.266667	1	5.06445	2.36341	1.08995	0.00325683	M	Q	T	F	P	A	V	G	E	C	G	K	R	G	K	G	T	-	M
E1	ATGAAATAACACGTCGGCCCGATTTAGAGTGCCAAACGCGGGAAAGGAACATAAACAACAAGCGACAGAACCCCACC	MK*	ATCCGAAAACATAGTG	mix2-2263-2_28	-0.147599	0.00370763	0.266596																9.29688	7.36003	0.266596	2	9.96009	6.24616	0.933413	0.00466933	M	K																M	K
E2	ATGCAACGGGGACCGCCAGCGATCGGCGCTTCCAAACGCGGGAAGGGAACATAACCAGAAAGCAAAAGCAGGAAGCC	MQRGPPAIGASKRGKGT*	CAACGGGGAGCACGC	mix2-2263-2_28	0.266329	0.265823	0.0179747	-0.00202532	-0.02	-0.496709	-0.0946835	0.0253165	0	0	0	0	0.0253165	0	0	0	0.0126582	0	7.65056	3.77686	0.265823	1	8.44076	6.41497	0.906383	0.00417709	M	Q	R	G	P	P	A	I	G	A	S	K	R	G	K	G	T	-	M
E1	ATGCGATATGGGACATCGAACCCTACCGCTGAGAAACGCGGGAAGGGAACATAAACAACAAGCGACAGAACCCCACC	MRYGTSNPTAEKRGKGT*	GATATTGCAATGCCT	mix2-2263-2_28	0.125738	0.265823	0.0852321	-0.0317862	-0.0796062	-0.00956399	-0.0666667	-0.0888889	-0.0222222	0	-0.019128	-0.0222222	0	0.00309423	0.0379747	0	0	-0.177778	7.65056	4.64844	0.265823	1	7.59668	5.5709	1.00709	0.00404668	M	R	Y	G	T	S	N	P	T	A	E	K	R	G	K	G	T	-	M
E1	ATGGTAGTCAAAGATATCGGTGGAATCCAGGGCAAACGCGGGAAGGGAACATAAACAACAAGCGACAGAACCCCACC	MVVKDIGGIQGKRGKGT*	TGGGGGACAGGTGCT	mix2-2263-2_28	0.123684	0.265789	0.0434211	-0.0197368	-0.160526	-0.0368421	0.00131579	-0.0605263	-0.075	-0.025	0	-0.0618421	0.0539474	0	0	0	0	-0.075	7.36003	5.52002	0.265789	1	6.7526	6.07734	1.08995	0.00385998	M	V	V	K	D	I	G	G	I	Q	G	K	R	G	K	G	T	-	M
E1	ATGTAGGTCCGGTAGAACCTAAACTATGACGCCAAACGCGGGAAGGGAACATAAACAACAAGCGACAGAACCCCACC	M*	TCGGGTCTAGTTAAA	mix2-2263-2_28	-0.29021	0.265734																	6.3916	3.00212	0.265734	1	6.58379	1.18171	0.970809	0.00367063	M																	-	M
E1	ATGGAACAGTCGAATATCGCCGCGCTAGTGTCGAAACGCGGGAAGGGAACATAAACAACAAGCGACAGAACCCCACC	MEQSNIAALVSKRGKGT*	GGGGGCGCGGGGGCA	mix2-2263-2_28	-0.119715	0.265352	-0.0490772	-0.0173658	-0.0807886	0.0134228	-0.0240772	0.0134228	0.0201342	-0.0125	0	-0.0125	0	0.00671141	0.0134228	-0.0125	0	-0.025	14.4295	11.5243	0.265352	1	13.5052	9.45365	1.06844	0.00581436	M	E	Q	S	N	I	A	A	L	V	S	K	R	G	K	G	T	-	M
E1	ATGACATAACGACAGGGTCTTCCGCCTGTTGGAAACGCGGGAAGGGAACATAAACAACAAGCGACAGAACCCCACC	MT*	CAAGGCCTAATTCGA	mix2-2263-2_28	-0.196271	-0.0861749	0.265302																24.9854	21.1117	0.265302	2	27.5169	18.0632	0.908002	0.00849655	M	T																M	T
E1	ATGCGTACACGCCGTCCGGCCCTTCCGCGGGCCAAACGCGGGAAGGGAACATAAACAACAAGCGACAGAACCCCACC	MRTRRPALPRAKRGKGT*	CGTTGACATCTATTA	mix2-2263-2_28	0.146929	-0.0628993	0.264373	0.137101	0	-0.0628993	0.0181818	-0.0805897	0	0	0	0	0.0181818	-0.027027	-0.0810811	0	-0.0540541	-0.189189	5.32634	3.68001	0.264373	2	6.24616	5.06445	0.852738	0.00340246	M	R	T	R	R	P	A	L	P	R	A	K	R	G	K	G	T	M	R
E2	ATGACGGGCTGTCCTCTCCTTCTGAACGGGTGTAAACGCGGGAAGGGAACATAACCAGAAAGCAAAAGCAGGAAGCC	MTGCPLLLNGCKRGKGT*	TGACCCTGCGGGTAT	mix2-2263-2_28	-0.289105	0.113208	-0.0401704	0.264151	0.0377358	0	0.0188679	0.0377358	-0.0322581	0	-0.0322581	0	-0.0322581	0	-0.0322581	0.0188679	0	0	5.13265	2.80843	0.264151	3	5.23327	1.18171	0.980774	0.00318752	M	T	G	C	P	L	L	L	N	G	C	K	R	G	K	G	T	T	G
A1	ATGTAGCACCTTGACACCCAAACGGGCGCCTAAACGCGGGAAGGGAACATAAACAACAAGCGACAGAACCCCACC	M*	GGCCCCCCGTAATGA	mix2-2263-2_28	-0.192872	0.264151																	5.13265	2.13053	0.264151	1	4.55801	1.01289	1.12607	0.00305768	M																	-	M
E2	ATGAGGGAATCTGGACAAGCCGCTCTTTGGAAGAAACGCGGGAAGGGAACATAGCCAGAAAGCAAAAGCAGGAAGCC	MRESGQAALWKKRGKGT*	CCCTTGGGTATGTAG	mix2-2263-2_28	0.00878788	0.263636	-0.0766667	-0.00151515	0.0439394	0	0	-0.00939394	-0.0454545	0.04	0	-0.113636	-0.0227273	0	0.0133333	0	-0.00939394	-0.0909091	7.26319	5.71371	0.263636	1	7.42787	5.90853	0.97783	0.00392447	M	R	E	S	G	Q	A	A	L	W	K	K	R	G	K	G	T	-	M
E1	ATGTAGCTGCAGTAAGCCCGTATCCCTTGGTACAAACGCGGGAAGGGAACAAAACAACAAGCGACAGAACCCCACC	M*	TCGGGAGGCGGGCCC	mix2-2263-2_28	-0.171474	0.263507																	8.81267	6.10108	0.263507	1	8.10313	4.05156	1.08756	0.004268	M																	-	M
E1	ATGGGTCGCCCTTGGATCACACCTCGGCTCGGGAAACGCGGGAAGGGAACATAAACAACAAGCGACAGAACCCCACC	MGRPWITPRLGKRGKGT*	GCGTGGCGGGCCGGG	mix2-2263-2_28	0.0410256	0.020757	-0.0888889	0.263492	0.120635	0.0549451	0.032967	-0.0778999	-0.0222222	-0.0112332	-0.0222222	-0.0778999	0	0	0	0	-0.0888889	-0.0778999	8.81267	6.10108	0.263492	3	7.59668	5.06445	1.16007	0.00418564	M	G	R	P	W	I	T	P	R	L	G	K	R	G	K	G	T	G	R
E2	ATGATTAAAAACGCATGTAAAGCGACGATCAGGAAACGCGGGAAGGGAACATAACCAGAAAGCAAAAGCAGGAAGCC	MIKNACKATIRKRGKGT*	CGGCCGGATTGTACC	mix2-2263-2_28	-0.0277778	0.263228	0.222222	0.00132275	0.00132275	0.037037	0.00132275	-0.124339	-0.0357143	0	-0.0357143	-0.0357143	-0.0171958	0	0	0	0	-0.214286	5.22949	4.06738	0.263228	1	4.72682	3.3763	1.10634	0.00309792	M	I	K	N	A	C	K	A	T	I	R	K	R	G	K	G	T	-	M
E1	ATGTCGAAGTTGAGCTGTCACGCGCCCCCGGGTAAACGCGGGAAGGGAACATAAACAACAAGCGACAGAACCCCACC	MSKLSCHAPPGKRGKGT*	GAGTCTTCAATCGCA	mix2-2263-2_28	0.140741	0.262963	-0.00518519	-0.0911111	0.04	0.02	0	0	0	-0.222222	-0.0740741	0	-0.0740741	0	0.02	0	0.02	-0.037037	4.84212	2.90527	0.262963	1	4.55801	3.3763	1.06233	0.002991	M	S	K	L	S	C	H	A	P	P	G	K	R	G	K	G	T	-	M
A1	ATGATCTACAACACCATGTCGGCGGATCCGCGGAAACGCGGGAAGGGAACATAAACAACAAGCGACAGAACCCCACC	MIYNTMSADPRKRGKGT*	GGGGCAACTGACGAC	mix2-2263-2_28	0.173423	0.0333333	0.0833333	0.072973	0.262613	-0.0103604	-0.027027	-0.118468	-0.189189	0	-0.0540541	-0.108108	0.0166667	-0.027027	-0.027027	0	-0.027027	-0.0540541	5.81055	3.38949	0.262613	4	6.24616	4.72682	0.93026	0.00346949	M	I	Y	N	T	M	S	A	D	P	R	K	R	G	K	G	T	Y	N
E1	ATGTACACGCGACGCTTCCTAGTCGGGCGGAACAAACGCGGGAAGGGAACATAAACAACAAGCGACAGAACCCCACC	MYTRRFLVGRNKRGKGT*	GAAATGGTGGTCGAT	mix2-2263-2_28	-0.214976	0.262077	0	0.0748792	0.0289855	0.0289855	0.0144928	0	0	0	0	0	0	-0.138889	-0.0277778	0	0	0	6.68213	3.29264	0.262077	1	6.07734	1.51934	1.09952	0.00358154	M	Y	T	R	R	F	L	V	G	R	N	K	R	G	K	G	T	-	M
E1	ATGCTGCGAATCCACGCTCTTAAGGCTGGCAGGAAACGCGGGAAGGGAACATAAACAACAAGCGACAGAACCCCACC	MLRIHALKAGRKRGKGT*	AGAAGAGTTAGAA	mix2-2263-2_28	0.114549	-0.179724	0.262014	-0.0118499	-0.0236998	0	-0.0645161	-0.0322581	0	0	0	0	0	0	0	0	0	-0.0322581	4.74528	2.5179	0.262014	2	5.23327	3.20749	0.906753	0.00308793	M	L	R	I	H	A	L	K	A	G	R	K	R	G	K	G	T	M	L
E1	ATGACATTTCCAGTCTCGTAACCCTGCGCATTGAAACGCGGGAAGGGAACATAAACAACAAGCGACAGAACCCCACC	MTFPVS*	CCGTGCCCGGGCCGG	mix2-2263-2_28	-0.0279251	0.0261577	-0.0837752	-0.0137858	0.0296925	0.26193	-0.00919053												11.9116	8.61898	0.26193	5	11.6482	8.10313	1.02261	0.00518151	M	T	F	P	V	S												P	V
A2	ATGATATAACAGTACACTGTCTTGTGGCGAAGAAAACGCGGGAAGGGAACATAACCAGAAAGCAAAAGCAGGAAGCC	MI*	CGCCGTCGGGCAGGG	mix2-2263-2_28	-0.025974	-0.168831	0.261905																6.3916	6.10108	0.261905	2	7.09024	6.58379	0.901466	0.00369935	M	I																M	I
E2	ATGCAGTACAGACCCGGGTCGTACGTGTCGGGGAAACGCGGGAAGGGAACATAACCAGAAAGCAAAAGCAGGAAGCC	MQYRPGSYVSGKRGKGT*	CGGGAAGAAGTGCTT	mix2-2263-2_28	-0.10989	0.0989011	0.0238095	0.261905	-0.0769231	-0.0384615	0	-0.0384615	0	0	0	0	0	0	-0.014652	0.047619	0	-0.115385	4.06738	2.32422	0.261905	3	4.38919	1.85697	0.926682	0.00279471	M	Q	Y	R	P	G	S	Y	V	S	G	K	R	G	K	G	T	Q	Y
E1	ATGAGATATCACGTGCTAGGGGCCGCGTGGCCCAAACGCGGGAAGGGAACATAAACAACAAGCGACAGAACCCCACC	MRYHVLGAAWPKRGKGT*	CGCCGCCGGTGGGGC	mix2-2263-2_28	0.117384	0.260925	0.0181818	0.0636364	-0.00845295	-0.0961722	0.00972887	-0.023445	-0.0701754	-0.105263	-0.0175439	-0.0526316	0	0	-0.0175439	-0.00845295	0	-0.0701754	10.6527	6.97266	0.260925	1	9.62246	7.42787	1.10706	0.004712	M	R	Y	H	V	L	G	A	A	W	P	K	R	G	K	G	T	-	M
E1	ATGGCACACGTGAGGGCGATCGGCCGGGGCATCAAACGCGGGAAGGGAACATAAACAACAAGCGACAGAACCCCACC	MAHVRAIGRGIKRGKGT*	GGGGTGGGAGAGCGC	mix2-2263-2_28	0.127536	0.26087	0.0507246	0.130435	-0.0333333	-0.0333333	-0.0565217	0	0.0318841	0.0217391	-0.0333333	-0.2	0	0	-0.1	-0.0333333	-0.0333333	-0.0666667	4.45475	3.29264	0.26087	1	5.06445	4.22038	0.879612	0.00298689	M	A	H	V	R	A	I	G	R	G	I	K	R	G	K	G	T	-	M
A2	ATGATAACACGGCCCGGACCCCCCCCGGGACCAAAACGCGGGAAGGGAACATAACCAGAAAGCAAAAGCAGGAAGCC	MITRPGPPPGPKRGKGT*	TGTGCCGCCGTGACA	mix2-2263-2_28	-0.00228311	0.260274	-0.0719178	-0.0582192	0.0133181	-0.0555556	0.0958904	-0.152968	-0.0277778	0	0	0	-0.0140791	0	0	-0.000380518	0	0	7.0695	5.81055	0.260274	1	6.07734	5.06445	1.16326	0.00361775	M	I	T	R	P	G	P	P	P	G	P	K	R	G	K	G	T	-	M
E2	ATGCTACGTCCCAGTTGTGTCCAGCTACGGCCGAAACGCGGGAAGGGAACATAACCAGAAAGCAAAAGCAGGAAGCC	MLRPSCVQLRPKRGKGT*	CGAGCGTGCACATGG	mix2-2263-2_28	0.00117924	0.260024	0.0377358	-0.0625	-0.0247642	0	0	0.0188679	-0.0625	-0.0625	0.0377358	-0.03125	-0.03125	0.0377358	0	0	0	-0.118514	5.13265	4.16423	0.260024	1	5.40208	4.38919	0.950124	0.00316785	M	L	R	P	S	C	V	Q	L	R	P	K	R	G	K	G	T	-	M
A1	ATGACATAGCAGGGCGAAAGCTGTCCTCGCACGAAACGCGGGAAGGGAACATAAACAACAAGCGACAGAACCCCACC	MT*	GAGGGCGGCGAGGGT	mix2-2263-2_28	-0.106087	-0.0547826	0.26																4.45475	3.58317	0.26	2	4.22038	2.70104	1.05553	0.00281795	M	T																M	T
E2	ATGTCGCAAGTTTGTGCTATGATACAGGGGCGTTAACGCGGGAAGGGAACATAACCAGAAAGCAAAAGCAGGAAGCC	MSQVCAMIQGR*	CGCCGAGACGCAGGG	mix2-2263-2_28	-0.0532967	-0.00934066	0.25989	0	-0.00879121	-0.00934066	-0.00934066	-0.18022	0	0	0.0192308	-0.0186813							5.03581	3.00212	0.25989	2	5.90853	3.20749	0.852295	0.0032342	M	S	Q	V	C	A	M	I	Q	G	R							M	S
E2	ATGCTATCTCGGCCGCGGGCCCGCCCGTTGGCAAAACGCGGGAAGGGAACATAACCAGAAAGCAAAAGCAGGAAGCC	MLSRPRARPLAKRGKGT*	CAGACAGGTGCGAGG	mix2-2263-2_28	-0.149351	0.25974	0	-0.0714286	0.0454545	-0.0357143	0	0	0	0	0	0	0	0	0	0	0.0227273	-0.0714286	4.26107	1.54948	0.25974	1	4.72682	1.01289	0.901466	0.00287411	M	L	S	R	P	R	A	R	P	L	A	K	R	G	K	G	T	-	M
E1	ATGCCAGGGTCAGGACTCGTACAGGTGTCGCGCAAACGCGGGAAGGGAACATAAACAACAAGCGACAGAACCCCACC	MPGSGLVQVSRKRGKGT*	GAGGGCGAACCTGGA	mix2-2263-2_28	-0.0015949	-0.0474482	0.0099681	0.259569	-0.00318979	0.00757576	-0.00558214	0.011563	0	-0.0263158	-0.0394737	-0.0263158	0.0227273	-0.0394737	0.00757576	0.00757576	0	-0.124003	12.7832	9.10319	0.259569	3	12.8299	8.9472	0.996357	0.00539994	M	P	G	S	G	L	V	Q	V	S	R	K	R	G	K	G	T	P	G
E2	ATGCGGCGGTAAGGTCTCGGGTTGGGCGTCGTAAACGCGGGAAGGGAACATAACCAGAAAGCAAAAGCAGGAAGCC	MRR*	CCGTGCGCCTAATAG	mix2-2263-2_28	-0.395833	-0.00231482	0.087963	0.259259															4.64844	3.38949	0.259259	3	4.55801	1.51934	1.01984	0.00291286	M	R	R															R	R
E2	ATGCCCGGATCCGCTATCTGAGGGCCCGCCGGCAAACGCGGGAAGGGAACATAACCAGAAAGCAAAAGCAGGAAGCC	MPGSAI*	CTAGAATCTGATGGC	mix2-2263-2_28	-0.0870748	-0.00487528	-0.0287982	0.259184	0.0184807	0.000907029	-0.162358												17.4316	9.87793	0.259184	3	16.5439	7.93431	1.05366	0.00639041	M	P	G	S	A	I												P	G
O1	ATGTAAAGGAATAGTTGACTACATTGAGGATAAAACGCGGGAAGGGAACATAAACAACAAGCGACAGAACCCCACC	M*	CCTGGGGGTGTGCGG	mix2-2263-2_28	-0.266698	0.258734																	69.5329	51.9076	0.258734	1	76.6421	36.2953	0.907242	0.0153491	M																	-	M
A1	ATGGGTCAAAACACTGGGATTTTTGCGGGCGGCAAACGCGGGAAGGGAACATAAACAACAAGCGACAGAACCCCACC	MGQNTGIFAGGKRGKGT*	GCTGGAGTTGCTCGG	mix2-2263-2_28	-0.0160455	0.0139752	0.258282	-0.0414079	0.0119048	-0.0217391	0.0139752	0.00207039	-0.00983437	0	-0.0217391	-0.0869565	-0.00776398	0.0238095	-0.0217391	0.0119048	0	-0.0869565	8.13477	4.5516	0.258282	2	7.7655	4.05156	1.04755	0.00403178	M	G	Q	N	T	G	I	F	A	G	G	K	R	G	K	G	T	M	G
E1	ATGGCGCCAGGTATAGACGGACTCGGGGGCCTCAAACGCGGGAAGGGAACATAAACAACAAGCGACAGAACCCCACC	MAPGIDGLGGLKRGKGT*	GCCGAGAGGGGAGGG	mix2-2263-2_28	-0.23482	-0.0214408	-0.061235	0.258148	0	-0.00874786	0.0572899	-0.0181818	0.00943396	0	0.00943396	0.0188679	-0.0181818	0	0	0.00943396	0	0	10.2653	7.26319	0.258148	3	9.28483	4.38919	1.1056	0.00456084	M	A	P	G	I	D	G	L	G	G	L	K	R	G	K	G	T	A	P
E1	ATGAATTGTTGCAGCACTACCCCTTCAGGCGGGAAACGCGGGAAGGGAACATAAACAACAAGCGACAGAACCCCACC	MNCCSTTPSGGKRGKGT*	TTACGTAATAACACT	mix2-2263-2_28	0.121212	0.257576	-0.166667	0.030303	0.00757576	0.00757576	-0.00757576	-0.030303	-0.0606061	0	-0.030303	-0.0454545	0	0	-0.0606061	0.00757576	-0.0151515	-0.030303	12.7832	9.29688	0.257576	1	11.1418	9.62246	1.14732	0.00513566	M	N	C	C	S	T	T	P	S	G	G	K	R	G	K	G	T	-	M
A1	ATGTAATACAATCTAAATTGCGTGCGCCGCAGAAAACGCGGGAAGGGAACATAAACAACAAGCGACAGAACCCCACC	M*	ATAACTTACTACTAT	mix2-2263-2_28	-0.348485	0.257576																	6.3916	5.32634	0.257576	1	5.5709	2.70104	1.14732	0.00338344	M																	-	M
E1	ATGTGACACTGTGGGTCCCCACCTCTCCCGGGGAAACGCGGGAAGGGAACGTAAACAACAAGCGACAGAACCCCACC	M*	TACATCCTCGGGTCA	mix2-2263-2_28	-0.193191	0.257447																	9.10319	5.03581	0.257447	1	8.44076	2.70104	1.07848	0.00426282	M																	-	M
E1	ATGATTCTACCTGAACCCCACTGGGGAGCGGCCAAACGCGTGAAGGGAACATAAACAACAAGCGACAGAACCCCACC	MILPEPHWGAAKRVKGT*	GGTCGCGAGTGGCAC	mix2-2263-2_28	0.0409091	0.0647727	0.256818	-0.0130682	-0.0704545	0	-0.0625	-0.03125	0	0.0363636	0	0	-0.0443182	0.0545455	0	-0.03125	0.0181818	-0.125	5.32634	3.77686	0.256818	2	5.40208	3.54512	0.985978	0.00316388	M	I	L	P	E	P	H	W	G	A	A	K	R	V	K	G	T	M	I
E2	ATGACTTGTCCGGAGCGATCCCTCCACTTCGATAAACGCGGGAAGGGAACATAACCAGAAAGCAAAAGCAGGAAGCC	MTCPERSLHFDKRGKGT*	AGCGACTCATGCAGC	mix2-2263-2_28	0.0897436	0.25641	-0.025641	-0.025641	-0.0641026	0	-0.025641	0	-0.102564	0	0	-0.025641	-0.025641	0	-0.025641	0	-0.025641	0	7.55371	3.97054	0.25641	1	6.58379	4.05156	1.14732	0.0037245	M	T	C	P	E	R	S	L	H	F	D	K	R	G	K	G	T	-	M
E2	ATGCCCTGCGGTCTCATCCACGTCATGCCCTAACGCGGGAAGGGAACATAACCAGAAAGCAAAAGCAGGAAGCC	MPCGLIHVMP*	CCGCCCTGAACCCGA	mix2-2263-2_28	0.00715563	0.0626118	-0.0652952	0.256261	-0.0187835	0	-0.0496422	-0.0192308	-0.0192308	-0.0192308	-0.0961538								8.32845	4.74528	0.256261	3	8.77839	5.06445	0.948745	0.00418014	M	P	C	G	L	I	H	V	M	P								P	C
A1	ATGCCATAGAAGACCAAGACATCGTGAGGCCGTAAACGCGGGAAGGGAACATAAACAACAAGCGACAGAACCCCACC	MP*	GGGGGGGCCCGGGGG	mix2-2263-2_28	-0.227407	-0.0355556	0.255556																9.68425	7.84424	0.255556	2	9.11602	5.40208	1.06233	0.0044121	M	P																M	P
E1	ATGCCACCACCGCTCGGCTAGCTGCCCCGTAGGAAACGCGGGAAGGGAACATAAACAACAAGCGACAGAACCCCACC	MPPPLG*	GCCGGGGGCCGCTGC	mix2-2263-2_28	-0.283792	-0.00202937	0.0369025	0.255113	0.0192256	-0.00726302	-0.0280374												16.9474	9.58741	0.255113	3	18.0632	5.23327	0.938229	0.0064041	M	P	P	P	L	G												P	P
E2	ATGCGCAAGCGGGCCCGTGATCGATACCCTTAAAACGCGGGAAGGGAACATAACCAGAAAGCAAAAGCAGGAAGCC	MRKRARDRYP*	GGAAGGCGGGGGAAA	mix2-2263-2_28	0.0983333	0.0208333	0.255	-0.179167	-0.04	-0.08	0.00166667	-0.04	0.0208333	0	0.0208333								4.64844	2.5179	0.255	2	4.22038	2.70104	1.10143	0.00279939	M	R	K	R	A	R	D	R	Y	P								M	R
E2	ATGGAAGCATGACCGCCGCGCCAAGTCCTTAACAAACGCGGGAAGGGAACATAACCAGAAAGCAAAAGCAGGAAGCC	MEA*	GGGTGTAGCGCGCAC	mix2-2263-2_28	-0.0863095	0.25496	-0.014881	-0.186012															6.10108	3.1958	0.25496	1	5.40208	2.36341	1.12939	0.00327206	M	E	A															-	M
A1	ATGATAGAGTATCTCTTCTGCATAGACAGAGGAAAACGCGGGAAGGGAACATAAACAACAAGCGACAGAACCCCACC	MIEYLFCIDRGKRGKGT*	CACTGCTAGGACGTG	mix2-2263-2_28	0.0701357	0.254902	0.0196078	-0.0384615	0.0392157	0.0196078	0	-0.0188537	0	-0.0769231	-0.0384615	0	0	0	0	0	-0.0384615	-0.192308	4.93897	1.74316	0.254902	1	4.38919	1.85697	1.12526	0.0028837	M	I	E	Y	L	F	C	I	D	R	G	K	R	G	K	G	T	-	M
E1	ATGATAAGTCGGTGGCCCCCGCGTGTGTAGCCTAAACGCGGGAAGGGAACATAAACAACAAGCGACAGAACCCCACC	MISRWPPRV*	TCGCTTACTACATTT	mix2-2263-2_28	-0.099238	0.0125181	0.254717	0.029209	0.00997823	0	-0.0188679	-0.0188679	-0.0377358	0									10.0716	7.65056	0.254717	2	8.9472	5.23327	1.12567	0.00442488	M	I	S	R	W	P	P	R	V									M	I
E2	ATGCCTGCTTCGACGCGCACAGGAGCTCCCTGCAAACGCGGGAAGGGAACATAACCAGAAAGCAAAAGCAGGAAGCC	MPASTRTGAPCKRGKGT*	GGGCGGGGCCGGGAC	mix2-2263-2_28	0.0454545	0.254545	-0.0294118	0.097861	-0.110695	0.0181818	-0.0882353	0	0	0	0	-0.0406417	-0.0882353	0	0	0	0	-0.0294118	5.32634	2.42106	0.254545	1	5.73971	2.70104	0.927979	0.00319364	M	P	A	S	T	R	T	G	A	P	C	K	R	G	K	G	T	-	M
E2	ATGAGCTTAATAGGTCGCACCACCCCACGCTGCAAACGCGGGAAGGGAACATAACCAGAAAGCAAAAGCAGGAAGCC	MSLIGRTTPRCKRGKGT*	TCGGCGTAAGGGACC	mix2-2263-2_28	0.184272	0.169405	0.0422535	0.254304	-0.11072	0.000782473	0.0567293	0	-0.0277778	-0.0555556	-0.0555556	-0.138889	0.0140845	-0.0277778	-0.0555556	0	0	-0.111111	6.87582	5.03581	0.254304	3	6.07734	4.72682	1.13139	0.00350533	M	S	L	I	G	R	T	T	P	R	C	K	R	G	K	G	T	S	L
E2	ATGACGGCGCGCACGAAAATCACGACTGAGTACAAACGCGGGAAGGGAACATAACCAGAAAGCAAAAGCAGGAAGCC	MTARTKITTEYKRGKGT*	GGTCCGCACTGGGAA	mix2-2263-2_28	-0.240022	0.254237	0.0880262	0.0847458	-0.0153089	-0.0136687	-0.047567	-0.0322581	0	-0.0322581	-0.0322581	0.00164024	0.0169492	0	0	0	0	-0.0322581	5.71371	3.58317	0.254237	1	5.23327	2.02578	1.0918	0.00316855	M	T	A	R	T	K	I	T	T	E	Y	K	R	G	K	G	T	-	M
E1	ATGTGACTCTAGCCCTCAGCCCCCGGGGAAGGGAAACGCGGGAAGGGAACATAAACAACAAGCGACAGAACCCCACC	M*	AATCCACATACAATC	mix2-2263-2_28	-0.103486	0.253813																	5.22949	3.00212	0.253813	1	5.73971	2.36341	0.911107	0.0031669	M																	-	M
E1	ATGCGGTCATGGCCACGCTTCCCCCGCGCGGGCAAACGCGGGAAGGGAACATAAACAACAAGCGACAGAACCCCACC	MRSWPRFPRAGKRGKGT*	GGACGACACGTTT	mix2-2263-2_28	0.243213	0.0810709	0.253771	0.0331825	-0.0109351	0.0441176	-0.025641	-0.0950226	0	-0.025641	-0.025641	-0.025641	0	0	-0.179487	0.0147059	-0.025641	-0.102564	6.58529	3.97054	0.253771	2	6.58379	4.55801	1.00023	0.00353702	M	R	S	W	P	R	F	P	R	A	G	K	R	G	K	G	T	M	R
E2	ATGGCGCCACCCAGACTGGCCCCCGCGCCTGCCAAACGCGGGAAGGGAACATAACCAGAAAGCAAAAGCAGGAAGCC	MAPPRLAPAPAKRGKGT*	GCATGGGAATGGTT	mix2-2263-2_28	-0.457992	0	0.0507172	0.253586	0.245902	-0.0625	0	0	0	0	0	0.0163934	0	0	0	0	-0.03125	-0.0148566	5.90739	4.5516	0.253586	3	5.40208	1.68815	1.09354	0.00322297	M	A	P	P	R	L	A	P	A	P	A	K	R	G	K	G	T	A	P
E1	ATGACCAGTGTCCCCTTCGTCGGGGGGGCTGCCAAACGCTGGAAGGGAACATAAACAACAAGCGACAGAACCCCACC	MTSVPFVGGAAKRWKGT*	GGTGCGGGGGGGCGC	mix2-2263-2_28	-0.238953	0.253488	-0.0107558	0.0125	0.0125	-0.0107558	0.025	-0.0107558	0	0	-0.0107558	0	-0.0232558	0	-0.0232558	0.0125	0	0	7.7474	3.1958	0.253488	1	7.25905	1.35052	1.06727	0.0038209	M	T	S	V	P	F	V	G	G	A	A	K	R	W	K	G	T	-	M
E1	ATGCCGCGCATCTTGCACACCCCCGGACGCGTCAAACGCGGGAAGGGAACATAAACAACAAGCGACAGAACCCCACC	MPRILHTPGRVKRGKGT*	CCCGAACGTTCCCAT	mix2-2263-2_28	0.186636	-0.0309027	0.0433722	0.253456	0.0124695	-0.0147737	-0.0315804	0	-0.0645161	-0.0322581	-0.0483871	-0.177419	0.00840336	0	-0.0322581	-0.00772567	0	-0.0483871	11.5243	6.58529	0.253456	3	10.4665	7.7655	1.10106	0.00480691	M	P	R	I	L	H	T	P	G	R	V	K	R	G	K	G	T	P	R
E2	ATGTCGCCCCCCTGAGCCCAAGTTCCTGGACCCAAACGCGGGAAGGGAACATAACCAGAAAGCAAAAGCAGGAAGCC	MSPP*	ATAAGGAGTATATCC	mix2-2263-2_28	-0.10929	-0.00894188	-0.0745156	0.253353	0														5.90739	2.61475	0.253353	3	5.5709	1.85697	1.0604	0.00324998	M	S	P	P														S	P
A2	ATGTGGTAGATTTCACGAGGTGGGGCCGCGTGAAACGCGGGAAGGGAACATAACCAGAAAGCAAAAGCAGGAAGCC	MW*	TAAAATTCAGGGTCT	mix2-2263-2_28	-0.214607	-0.00218331	0.253164																63.7224	34.4759	0.253164	2	71.9152	23.1277	0.886076	0.0143517	M	W																M	W
E2	ATGGTAGCTTGATTACGCGCCCCCTGCGCTTAGAAACGCGGAAGGGAACATAACCAGAAAGCAAAAGCAGGAAGCC	MVA*	GGCCGCGCATGTCCG	mix2-2263-2_28	-0.164469	0.253114	-0.0351648	-0.0212454															6.29476	3.58317	0.253114	1	7.09024	2.70104	0.887807	0.00355878	M	V	A															-	M
E1	ATGTGGCGGTCGAGCAGGTGCCCGTGCAGCCGCAAACGCGGGAAGGGAACATAAACAACAAGCGACAGAACCCCACC	MWRSSRCPCSRKRGKGT*	GATGTTGCCACTGGG	mix2-2263-2_28	-0.0109649	0.252924	0.0292398	0.0138889	-0.0263158	-0.0372807	-0.0526316	0	-0.0263158	0	0	0.0277778	0	0.0138889	-0.0263158	-0.0263158	0	-0.105263	6.97266	3.1958	0.252924	1	6.41497	2.70104	1.08693	0.00355847	M	W	R	S	S	R	C	P	C	S	R	K	R	G	K	G	T	-	M
E1	ATGTCTGCACCCCGATTCGACTTGCGAGCGCGCAAACGCGGGAAGGGAACATAAACAACAAGCGACAGAACCCCACC	MSAPRFDLRARKRGKGT*	GAGATCAGTGGTGCG	mix2-2263-2_28	0.069967	0.252805	0.00264026	-0.0306931	0	0.0854785	0	0	-0.05	-0.05	-0.05	-0.1	0	0.00990099	-0.0166667	-0.0666667	0	-0.0333333	9.78109	6.3916	0.252805	1	10.1289	7.09024	0.965661	0.00451878	M	S	A	P	R	F	D	L	R	A	R	K	R	G	K	G	T	-	M
E2	ATGGGATGTCTCGGCCGCCAGCGACCCGGGATGAAACGCGGGAAGGGAACATAACCAGAAAGCAAAAGCAGGAAGCC	MGCLGRQRPGMKRGKGT*	CGACCCAACACCGGG	mix2-2263-2_28	0.0243902	0.252683	-0.142439	0.188293	-0.044878	0.0487805	-0.0712195	0	0	0	-0.04	0.0243902	-0.2	0	0	-0.04	0	0	3.97054	3.8737	0.252683	1	4.22038	4.22038	0.940802	0.0026454	M	G	C	L	G	R	Q	R	P	G	M	K	R	G	K	G	T	-	M
E1	ATGAGAGGAAGCGCTCGGGGATATCCAGTGAGTAAACGCGGGAAGGGAACATAAACAACAAGCGACAGAACCCCACC	MRGSARGYPVSKRGKGT*	GGAGTCATCCTGGTA	mix2-2263-2_28	0.040619	0.252466	-0.000967118	0.0455029	0.00145068	0.0235977	-0.0073501	-0.0408124	-0.0147485	0.00541586	-0.0992747	-0.055029	-0.00594777	-0.0124758	-0.0249516	-0.00140232	-0.0170213	-0.0615571	42.6107	32.4422	0.252466	1	39.6716	30.7244	1.07409	0.0106004	M	R	G	S	A	R	G	Y	P	V	S	K	R	G	K	G	T	-	M
E1	ATGATTCGGGATAGTACGGTACCTTTGAAGAGGAAACGCGGGAAGGGAACATAAACAACAAGCGACAGAACCCCACC	MIRDSTVPLKRKRGKGT*	CGGGGGGGGCGG	mix2-2263-2_28	0.178231	0.252381	0.0761905	0.0557823	-0.312925	0	0.0204082	-0.085034	0	-0.0462585	0	0	-0.0129252	0	-0.0129252	0.0204082	-0.0333333	-0.0333333	4.74528	3.58317	0.252381	1	5.06445	4.38919	0.936978	0.00294518	M	I	R	D	S	T	V	P	L	K	R	K	R	G	K	G	T	-	M
E2	ATGTAAAGTCGTATCGGCCCGCGACGGCCGTCCAAACGCGGGAAGGGAACATAACCAGAAAGCAAAAGCAGGAAGCC	M*	AAGAGCACATTCGC	mix2-2263-2_28	-0.279869	0.251792																	10.459	7.26319	0.251792	1	10.4665	4.72682	0.999279	0.00463794	M																	-	M
E2	ATGGCGCCAGAGAACCCCGGGGGCCCCCGCCCGAAACGCGGGAAGGGAACATAACCAGAAAGCAAAAGCAGGAAGCC	MAPENPGGPRPKRGKGT*	CCGGGATCTACGAGG	mix2-2263-2_28	-0.07683	-0.0435572	-0.0241984	0.251664	-0.0120992	-0.0350877	0	-0.00604961	-0.0175439	-0.0175439	-0.0411373	0.0229885	0.0114943	0	0	0.0114943	0.0114943	-0.0350877	8.4253	5.22949	0.251664	3	9.62246	5.23327	0.875586	0.0042349	M	A	P	E	N	P	G	G	P	R	P	K	R	G	K	G	T	A	P
O2	ATGTAGATTCTAACGGTACGCCAACGTGTGGCTAAACGCGGGAAGGGAACATAACCAGAAAGCAAAAGCAGGAAGCC	M*	CCGAATGAACCGGCT	mix2-2263-2_28	-0.244916	0.251263																	30.2149	17.3348	0.251263	1	34.2695	11.6482	0.881684	0.00910264	M																	-	M
E1	ATGTGGCGCCACCGACTAACCCATTCCGGGTCGAAACGCGGGAAGGGAACATAAACAACAAGCGACAGAACCCCACC	MWRHRLTHSGSKRGKGT*	GTCCTTCGTCATTTT	mix2-2263-2_28	0.120464	0.251256	0.0379033	0.0319862	0.0179189	-0.180362	-0.00223289	-0.0566038	0	0	-0.0377358	-0.0129508	-0.0129508	-0.00943396	-0.0164676	-0.0035168	-0.0164676	-0.113208	16.3664	9.87793	0.251256	1	17.8944	12.9988	0.914609	0.00622376	M	W	R	H	R	L	T	H	S	G	S	K	R	G	K	G	T	-	M
E1	ATGCGTCCACATATAGGCTTTTGGGTAGGCCACAAACGCGGGAAGGGAACATAAACAACAAGCGACAGAACCCCACC	MRPHIGFWVGHKRGKGT*	AAATACTATGTTTT	mix2-2263-2_28	-0.0111336	0.191296	0.251215	-0.0906883	0	0	0.00182186	0.0210526	-0.0192308	0	-0.0192308	-0.0192308	0.0105263	-0.0576923	-0.0384615	0	-0.0384615	-0.162551	9.20004	6.29476	0.251215	2	8.77839	5.73971	1.04803	0.00422246	M	R	P	H	I	G	F	W	V	G	H	K	R	G	K	G	T	M	R
E2	ATGCTCATAATCCCCAGCCGCCCGTCTTCGTGCAAACGCGGGAAGGGAACATAACCAGAAAGCAAAAGCAGGAAGCC	MLIIPSRPSSCKRGKGT*	CGCGGCGAGCGGAAC	mix2-2263-2_28	-0.0742544	0.0486914	0.250761	0.0377358	-0.0267803	-0.00791235	0	0.0188679	0	-0.0322581	0.0188679	-0.129032	0	0.0243457	0	0	-0.0322581	-0.0645161	5.13265	3.1958	0.250761	2	5.23327	2.70104	0.980774	0.00302594	M	L	I	I	P	S	R	P	S	S	C	K	R	G	K	G	T	M	L
E1	ATGCCCTTCGTCAATGTCGCCTGCTCCTCCAAACGCGGGAAGGGAACATAAACAACAAGCGACAGAACCCCACC	MPFVNVACSSKRGKGT*	GTGGGAGGCGGGCAG	mix2-2263-2_28	-0.138995	0.0218812	0.00436914	0.250604	-0.0249361	0.00110117	-0.0195368	-0.00543478	-0.00760159	-0.00543478	-0.0163043	0	-0.00543478	0	-0.0163043	-0.0108696	-0.0336743		29.6338	12.4927	0.250604	3	31.062	8.77839	0.954022	0.00876275	M	P	F	V	N	V	A	C	S	S	K	R	G	K	G	T		P	F
E1	ATGAAACCAAGGCAGAGGGATGAAAAGACTAATAAACGCGGGAAGGGAACATAAACAACAAGCGACAGAACCCCACC	MKPRQRDEKTNKRGKGT*	GCCGGCGGACGCGTC	mix2-2263-2_28	0.114447	0.250469	0.0243902	0.0412758	0	0.010319	-0.115385	-0.0384615	-0.0140713	0	0	0.0243902	0	0.010319	0	-0.0384615	-0.0384615	-0.0384615	3.97054	2.90527	0.250469	1	4.38919	2.86986	0.904618	0.00265337	M	K	P	R	Q	R	D	E	K	T	N	K	R	G	K	G	T	-	M
E1	ATGGGGGAAATTTAAGGAACGACGCCCCGCCCAAACGCGGGAAGGGAACATAAACAACAAGCGACAGAACCCCACC	MGEI*	GGCGCGCGCGAGGGG	mix2-2263-2_28	0.0708181	-0.017094	-0.0964591	0.0500611	0.250305														6.10108	4.26107	0.250305	4	6.58379	5.06445	0.926682	0.00340943	M	G	E	I														E	I
E2	ATGCTATCATAAAGCCCTAGGGTGACATGCCTGAAACGCGGGAGGGAACATAACCAGAAAGCAAAAGCAGGAAGCC	MLS*	AGCCCGGAGGGAGCA	mix2-2263-2_28	-0.331785	0.250258	0.0748194	0.0846233															9.87793	7.26319	0.250258	1	9.62246	3.71393	1.02655	0.0044178	M	L	S															-	M
A2	ATGAGTTATGAGGTCAGGGACAACTCCACCCCCAAACGCGGGAAGGGAACATAACCAGAAAGCAAAAGCAGGAAGCC	MSYEVRDNSTPKRGKGT*	CGCTCCTCGGGGGAC	mix2-2263-2_28	-0.0909091	0.25	-0.0670996	-0.00974026	-0.0335498	0.0487013	-0.0227273	-0.04329	0	0	0	0.0119048	-0.0454545	0	-0.0108225	0	0	0.0238095	8.13477	3.97054	0.25	1	7.42787	2.86986	1.09517	0.00385063	M	S	Y	E	V	R	D	N	S	T	P	K	R	G	K	G	T	-	M
E2	ATGTTAATAGCCAGATCCCCGCCGGGTGGGCCGAAACGCGGGAAGGGAACATAACCAGAAAGCAAAAGCAGGAAGCC	MLIARSPPGGPKRGKGT*	AGGGGATGGGCCGGC	mix2-2263-2_28	0.00580357	0.25	0.148661	0.09375	-0.0674107	0.03125	0.03125	-0.454464	-0.0571429	0	0	0	0.00267857	0	0	0	0	0	6.19792	4.64844	0.25	1	5.90853	4.55801	1.04898	0.00331179	M	L	I	A	R	S	P	P	G	G	P	K	R	G	K	G	T	-	M
E1	ATGGTACATAGTACCCTTGGGAGGTGTATGTCCAAACGCGGGAAGGGAACATAAACAACAAGCGACAGAACCCCACC	MVHSTLGRCMSKRGKGT*	GGGGGGGGGGGGCTG	mix2-2263-2_28	-0.135522	0.016835	0.25	-0.0143098	-0.0513468	0	-0.037037	0	0	0	0	0.0227273	0.0227273	-0.0740741	0	0	0	0	4.26107	1.84001	0.25	2	4.55801	1.35052	0.934853	0.00273621	M	V	H	S	T	L	G	R	C	M	S	K	R	G	K	G	T	M	V
E2	ATGCCACCTTGCTTGTCGAATCCCCCACGTGCCAAACGCGGGAAGGGAACCTAACCAGAAAGCAAAAGCAGGAAGCC	MPPCLSNPPRAKRGKGT*	GGCATTGGACCGGCA	mix2-2263-2_28	-0.0157343	0	0.25	-0.0559441	-0.0157343	0.0454545	0	-0.0384615	-0.0384615	0	-0.0384615	-0.0384615	0	0	-0.0384615	0	0.0227273	-0.0384615	4.26107	2.03369	0.25	2	4.38919	2.02578	0.970809	0.0027053	M	P	P	C	L	S	N	P	P	R	A	K	R	G	K	G	T	M	P
E1	ATGGCGCCCCCCCTCAACAGTAGCCCCCCGTGAAACGCGGGAAGGGAACATAAACAACAAGCGACAGAACCCCACC	MAPPLNSSPP*	GTTAACATAGCCATC	mix2-2263-2_28	-0.268955	-0.0594262	0.00973361	0.206455	0.249744	-0.0230533	-0.0855533	-0.00742828	0	0	-0.03125								11.8148	8.71582	0.249744	4	10.8042	5.06445	1.09354	0.00481797	M	A	P	P	L	N	S	S	P	P								P	P
E1	ATGGTTCGATCCCAAGGACAGAGTGGAGTGGTGAAACGCGGGAAGGGAACATAAACAACAAGCGACAGAACCCCACC	MVRSQGQSGVVKRGKGT*	ATTGCGTTTTCTCT	mix2-2263-2_28	0.0830054	0.169052	0.249732	-0.0815742	0.0191413	-0.0118068	-0.0157424	-0.0348837	-0.0039356	0.00769231	0.0305903	-0.112522	-0.0388193	-0.0232558	-0.0776386	-0.0465116	-0.0039356	-0.0813953	12.5895	8.81267	0.249732	2	14.5181	10.973	0.867161	0.00536752	M	V	R	S	Q	G	Q	S	G	V	V	K	R	G	K	G	T	M	V
E1	ATGCACTACAACACGCAGCTACAGTGGGGCACAACGCGGAAGGGAACATAAACAACAAGCGACAGAACCCCACC	MHYNTQLQWGTTRKGT*	CTCATACACAGGCCC	mix2-2263-2_28	0.0850602	0.249398	0.0684337	0.0284337	0.020241	-0.04	-0.16	-0.04	0.0481928	-0.02	0	-0.0479518	-0.00795181	0	0.00409639	0	-0.18		8.03793	5.81055	0.249398	1	8.44076	6.92142	0.952276	0.00397769	M	H	Y	N	T	Q	L	Q	W	G	T	T	R	K	G	T		-	M
A1	ATGGATAGAACACGACACACCCCGCCCGCGCTAAAACGCGGGAAGGGAACATAAACAACAAGCGACAGAACCCCACC	MDRTRHTPPALKRGKGT*	TGCCGCCCAGGTTCG	mix2-2263-2_28	-0.0357143	0.249326	0.23248	-0.0633423	-0.0882749	-0.0336927	0.0566038	-0.0357143	-0.0357143	-0.0525606	-0.0357143	-0.0714286	0	0.0188679	0	0	0.0188679	-0.142857	5.13265	5.03581	0.249326	1	4.72682	4.55801	1.08586	0.00291785	M	D	R	T	R	H	T	P	P	A	L	K	R	G	K	G	T	-	M
E1	ATGAGCGTTTGGCAAGATCTGATTCCTGAAGTGTAAACGCGGGAAGGGAACATAAACAACAAGCGACAGAACCCCACC	MSVWQDLIPEV*	ATTGTTGTTGCTCAA	mix2-2263-2_28	0.0198925	0.0376344	-0.0736559	0.248925	0.0215054	-0.0344086	-0.0284946	0.0322581	-0.05	-0.0333333	-0.05	-0.0392473							9.00635	6.68213	0.248925	3	10.1289	7.59668	0.889173	0.00434025	M	S	V	W	Q	D	L	I	P	E	V							S	V
E1	ATGAAAATGCTTCGAGCACGCGCTGCAGTCTCCAAACGCGGGAAGGGAACATAAACAACAAGCGACAGAACCCCACC	MKMLRARAAVSKRGKGT*	GTGTTCCCAAACTCT	mix2-2263-2_28	-0.01875	0.16	0.24875	0.08875	0.2	-0.03125	0.02	-0.01125	-0.125	0	0	-0.09375	0	-0.03125	-0.09375	-0.15625	0	-0.09375	4.84212	3.8737	0.24875	2	5.40208	3.88275	0.896344	0.00297781	M	K	M	L	R	A	R	A	A	V	S	K	R	G	K	G	T	M	K
A2	ATGATGTATAAGGGCATAGCCGACCCTCCCGACAAACGCGGGAAGGGAACATAACCAGAAAGCAAAAGCAGGAAGCC	MMYKGIADPPDKRGKGT*	AGGCGGTGCCTCCAG	mix2-2263-2_28	0.0909426	0.0261414	0.00791605	0.248527	0.0309278	-0.0442747	-0.0752025	-0.0484168	-0.00377393	-0.15556	-0.0827504	-0.0267857	0	0	0.00515464	0	0	0.01169	18.7874	10.7495	0.248527	3	18.9073	12.8299	0.993661	0.00652446	M	M	Y	K	G	I	A	D	P	P	D	K	R	G	K	G	T	M	Y
E2	ATGGAAACTACATGCGCAGAGCCCGTGTGCACCAAACGCGGGAAGGGAACATAACCAGAAAGCAAAAGCAGGAAGCC	METTCAEPVCTKRGKGT*	AGGCACGGGTAGCGA	mix2-2263-2_28	0.118284	0.248507	0.0190299	-0.190299	0.0347015	0	-0.025	-0.075	0	0	0.0149254	-0.025	0	-0.025	0	-0.025	0	-0.1	6.48845	4.06738	0.248507	1	6.7526	5.23327	0.960881	0.00347463	M	E	T	T	C	A	E	P	V	C	T	K	R	G	K	G	T	-	M
E1	ATGAGACGGACGCTAGACATCACCCACAGCAGAACGCGGAAGGGAACATAAACAACAAGCGACAGAACCCCACC	MRRTLDITHSRTRKGT*	GCACTACCAGTTTTG	mix2-2263-2_28	0.0350683	0.248189	-0.0324686	-0.00608441	-0.0258864	-0.0538193	-0.0439184	0.027933	0	0.0223464	-0.019802	-0.133027	0	-0.00990099	0	0	-0.0043144		17.3348	15.0106	0.248189	1	17.0503	15.3622	1.01668	0.00616477	M	R	R	T	L	D	I	T	H	S	R	T	R	K	G	T		-	M
E1	ATGATAAAACCGTGAGACCTCTAAAAACGTTTGAAACGCGGGAAGGGAACATAAACAACAAGCGACAGAACCCCACC	MIKP*	CAAGGAATAGAGCGG	mix2-2263-2_28	-0.0258621	0.0321317	0.247649	-0.172414	0.0109718														4.26107	3.1958	0.247649	2	4.89564	3.54512	0.870381	0.00276942	M	I	K	P														M	I
E1	ATGGCGCTTTCCTCGACAGGATCGCATCGATACAAACGCGGGAAGGGAACATAAACAACAAGCGACAGAACCCCACC	MALSSTGSHRYKRGKGT*	GAGAGTACACGCGAG	mix2-2263-2_28	0.0128205	-0.0586081	-0.047619	0.0128205	0.0018315	0.025641	0.247253	0.0128205	0.0384615	0	-0.0695971	-0.047619	0	0.0128205	-0.0238095	0	0	-0.0695971	7.55371	7.45687	0.247253	6	7.09024	6.7526	1.06537	0.00367251	M	A	L	S	S	T	G	S	H	R	Y	K	R	G	K	G	T	S	T
E1	ATGCCTTGTCCAGCAGTCGGTACCGCGTCGAAAAAACGCGGGAAGGGAACATAAACAACAAGCGACAGAACCCCACC	MPCPAVGTASKKRGKGT*	TGATATACTTCTGTA	mix2-2263-2_28	0.0915751	0.247253	-0.018315	0.1337	0.0787546	-0.0238095	-0.0238095	-0.0952381	-0.0347985	-0.130037	-0.0714286	-0.0714286	0	-0.0238095	-0.0238095	0.0128205	0	-0.047619	7.55371	5.42318	0.247253	1	7.09024	5.73971	1.06537	0.00367251	M	P	C	P	A	V	G	T	A	S	K	K	R	G	K	G	T	-	M
E2	ATGTGACCTACGTCATCATTCGCACAGTCCCATAAACGCGGGAAGGGAACATAACCAGAAAGCAAAAGCAGGAAGCC	M*	CGGCACGGCGCCCGC	mix2-2263-2_28	-0.069128	0.247054																	6.48845	5.22949	0.247054	1	6.41497	4.72682	1.01145	0.00340138	M																	-	M
E1	ATGTAATGTGCCCACTTCGAGCCAGGTCACTTGAAACGCGGGAAGGGAACATAAACAACAAGCGACAGAACCCCACC	M*	GGACCATCTAGTATA	mix2-2263-2_28	-0.278521	0.246656																	6.00423	4.26107	0.246656	1	6.92142	3.03867	0.867486	0.0033943	M																	-	M
A1	ATGAAAAAAACGCAGAAGCCTCACCAGACGTACAAACGCGGGAAGGGAACATAAACAACAAGCGACAGAACCCCACC	MKKTQKPHQTYKRGKGT*	AGCATTCAGGACACT	mix2-2263-2_28	0.219453	-0.00368722	0.246535	0.0789574	0.00572155	-0.123077	-0.0769231	0.0105531	-0.00712015	-0.0153846	0	-0.0307692	-0.0378894	0	-0.0615385	0.00940877	-0.0461538	-0.152702	11.7179	8.4253	0.246535	2	10.973	10.1289	1.06789	0.00476649	M	K	K	T	Q	K	P	H	Q	T	Y	K	R	G	K	G	T	M	K
E1	ATGGAACAGAGAACGAAGCAGGATACCACGTTTAAACGCGGGAAGGGAACATAAACAACAAGCGACAGAACCCCACC	MEQRTKQDTTFKRGKGT*	AAACAGCATCGCATC	mix2-2263-2_28	0.140335	0.246106	-0.0578549	0.0402018	-0.140039	-0.0382733	-0.031746	-0.031746	0	0	0	-0.015873	-0.031746	0	-0.015873	0	0	-0.047619	10.3621	7.26319	0.246106	1	10.6354	8.77839	0.974312	0.00454235	M	E	Q	R	T	K	Q	D	T	T	F	K	R	G	K	G	T	-	M
E1	ATGGATCACCGCCGCACGTCTCGCTGGGGGAACAAACGCGGGAAGGGAACATAAACAACAAGCGACAGAACCCCACC	MDHRRTSRWGNKRGKGT*	AATTGGATGCCAAAC	mix2-2263-2_28	-0.25228	0.245808	0.109885	0.0376581	-0.0108856	-0.0151515	0.00308914	-0.00544278	-0.0151515	0	0.00970874	-0.030303	0	0	-0.0151515	-0.030303	-0.030303	0	9.97478	6.00423	0.245808	1	11.1418	3.88275	0.895257	0.00454836	M	D	H	R	R	T	S	R	W	G	N	K	R	G	K	G	T	-	M
O1	ATGTATCGGCCGTGAAGACCAACCGTCTGGTGGAAACGCGGGAAGGGAACATAAACAACAAGCGACAGAACCCCACC	MYRP*	CGGGGGGGCGAGGGG	mix2-2263-2_28	-0.0319646	0.0160643	-0.00278666	0.2458	-0.11581														24.1138	19.8527	0.2458	3	24.8158	20.2578	0.97171	0.00754978	M	Y	R	P														Y	R
A1	ATGTAATATTTCGGGTTTTTTGCAACAGCCCCCAAACGCGGGAAGGGAACATAAACAACAAGCGACAGAACCCCACC	M*	ATCCTCGCATATCTT	mix2-2263-2_28	-0.234921	0.245397																	9.68425	5.81055	0.245397	1	10.6354	3.88275	0.910571	0.00443795	M																	-	M
E1	ATGTATAAAGGTCCTCGGGGAGACGACTTCTCCAAACGCGGGAAGGGAACATAAACAACAAGCGACAGAACCCCACC	MYKGPRGDDFSKRGKGT*	GGCGTGGGCGGGGTG	mix2-2263-2_28	-0.0419656	0.245337	0.0982783	-0.0875179	-0.0143472	-0.0243902	0	-0.00968436	0	0	-0.0731707	-0.0487805	0.0147059	0	0	-0.0243902	0	-0.0487805	6.58529	3.8737	0.245337	1	6.92142	3.88275	0.951436	0.00347134	M	Y	K	G	P	R	G	D	D	F	S	K	R	G	K	G	T	-	M
A2	ATGTAAACGAGGGAACGAGCCACGAACAAGGGGAAACGCGGGAAGGGAACATAACCAGAAAGCAAAAGCAGGAAGCC	M*	TCAGGCTGGATCACG	mix2-2263-2_28	-0.184159	0.24533																	31.7643	18.6906	0.24533	1	31.7372	12.8299	1.00085	0.00881639	M																	-	M
E2	ATGAAGTGGAATCGCGAAATTCCGACCTGCCTTAAACGCGGGAAGGGAACATAACCAGAAAGCAAAAGCAGGAAGCC	MKWNREIPTCLKRGKGT*	GCGGTAAGATGAGCC	mix2-2263-2_28	0.134921	0.245238	0.178175	0	-0.128968	0.0138889	-0.142857	-0.0285714	0	-0.0285714	0	-0.114286	0	-0.0285714	0	0.0138889	-0.0285714	-0.0285714	6.97266	5.03581	0.245238	1	5.90853	4.72682	1.1801	0.00336596	M	K	W	N	R	E	I	P	T	C	L	K	R	G	K	G	T	-	M
E2	ATGGTCGCATAACAGCTCCTTTCCCTGGAGAACAAACGCGGGAGGGAACATAACCAGAAAGCAAAAGCAGGAAGCC	MVA*	TAGATCGAGGTCCGG	mix2-2263-2_28	-0.211275	-0.0318627	0.244853	-0.00710784															7.7474	4.06738	0.244853	2	8.60957	2.70104	0.899859	0.00388526	M	V	A															M	V
O1	ATGGCAATCCAAACCACCTGGGCGATTCAGTCGAAACGCGGGAAGGGAACATAAACAACAAGCGACAGAACCCCACC	MAIQTTWAIQSKRGKGT*	AGTTAGCTCGCACGA	mix2-2263-2_28	0.00558606	0.00422535	0	-0.00163012	0.0342291	0	0.0128022	-0.012202	-0.0141323	0.244842	-0.0298946	-0.0958872	-0.0109675	-0.00224738	-0.0442008	-0.00545988	-0.0165536	-0.0720697	68.7582	65.4655	0.244842	9	69.7206	67.0196	0.986195	0.0140695	M	A	I	Q	T	T	W	A	I	Q	S	K	R	G	K	G	T	A	I
E1	ATGCTGAGACCGCAGTGTCCGAACCCTCCCGCTAAACGCGGGAAGGGAACATAAACAACAAGCGACAGAACCCCACC	MLRPQCPNPPAKRGKGT*	AAACATGATCTGTTT	mix2-2263-2_28	-0.176364	0.019596	0.2448	0.00180886	0.00768767	0.00934579	0	-0.0390413	-0.016129	-0.0364787	0.00934579	0.00256256	0	-0.00422068	0	0	0	-0.016129	10.3621	7.7474	0.2448	2	10.4665	5.90853	0.990026	0.00449653	M	L	R	P	Q	C	P	N	P	P	A	K	R	G	K	G	T	M	L
E1	ATGCATCGATATCGGTCATCGTGTCTGCGACATAAACGCGGGAAGGGAACATAAACAACAAGCGACAGAACCCCACC	MHRYRSSCLRHKRGKGT*	GTAGCCCCAGTTCCG	mix2-2263-2_28	-0.00256347	0.24477	0.139668	0.0490366	-0.0243943	-0.0229885	-0.0229885	-0.091954	-0.00860002	-0.045977	-0.0129	-0.0574713	-0.0272885	0.00289424	0	0	-0.0229885	-0.0689655	13.4611	10.459	0.24477	1	14.6869	10.973	0.916537	0.00538667	M	H	R	Y	R	S	S	C	L	R	H	K	R	G	K	G	T	-	M
A1	ATGGTTTAGGGCAATTGATAAGGCGGCGTGGCGAAACGCGGGAAGGGAACATAAACAACAAGCGACAGAACCCCACC	MV*	CCGGGCGGCGGGGGG	mix2-2263-2_28	-0.284483	0.109914	0.244612																5.61686	3.00212	0.244612	2	5.40208	1.18171	1.03976	0.00306207	M	V																M	V
E1	ATGATGAACCCAGACAGGCTCCGATGAGATGGTAACGCGGGAAGGGAACATAAACAACAAGCGACAGAACCCCACC	MMNPDRLR*	GCAGGGAACCGTCAG	mix2-2263-2_28	-0.202899	-0.11413	0.0842391	0.0326087	0.244565	0.0778986	-0.0516304	-0.0208333	-0.0208333										8.90951	7.7474	0.244565	4	8.10313	5.40208	1.09952	0.00397425	M	M	N	P	D	R	L	R										N	P
O1	ATGTAATATACGAAATACAGATTCCTCGCTCGCAACGCGGGAAGGGAACATAAACAACAAGCGACAGAACCCCACC	M*	CGCGGGGGAAGGTAT	mix2-2263-2_28	-0.227044	0.24434																	10.2653	6.68213	0.24434	1	10.1289	4.05156	1.01347	0.00443145	M																	-	M
E2	ATGTCTAAGCCTACTAGCGGTACCCCGAGGAGAACGCGGGAAGGAACATAACCAGAAAGCAAAAGCAGGAAGCC	MSKPTSGTPRRTREGT*	GGAGCTGGATGCGG	mix2-2263-2_28	-0.0679478	0.244338	0.157859	-0.0754976	-0.0109815	-0.0322581	0	-0.0322581	0	-0.0645161	-0.0754976	0	0.0212766	0	0	0	-0.0645161		4.5516	3.09896	0.244338	1	5.23327	3.20749	0.869743	0.0028437	M	S	K	P	T	S	G	T	P	R	R	T	R	E	G	T		-	M
A1	ATGAATTAAAGATCGCCGAAGGGCGCTTTCGCCAAACGCGGGAAGGGAACATAAACAACAAGCGACAGAACCCCACC	MN*	GGGGACGGCGGGTG	mix2-2263-2_28	0.141026	0	0.24359																3.77686	1.06527	0.24359	2	4.38919	1.85697	0.86049	0.00254193	M	N																M	N
E1	ATGGACCAGATAGGAGCCACCCACTCCGCAGTCAAACGCGGGAAGGGAACATAAACAACAAGCGACAGAACCCCACC	MDQIGATHSAVKRGKGT*	TCGCATGCCAGTCC	mix2-2263-2_28	0.117502	0.0209298	0.243426	0.0346696	-0.109377	-0.0704718	-0.0318625	-0.0457993	-0.010588	-0.031764	-0.0070915	0.013986	-4.9247e-05	0.00699301	-0.003595	-0.0140845	-0.00354575	-0.0176303	27.697	18.5938	0.243426	2	23.9717	16.7127	1.1554	0.00771449	M	D	Q	I	G	A	T	H	S	A	V	K	R	G	K	G	T	M	D
E2	ATGATTTAGCCGATCGCCTCAGCCCCATTGAGGAAACGCGGGAAGGGAACATAACCAGAAAGCAAAAGCAGGAAGCC	MI*	GTGCGTCCGAGGGTG	mix2-2263-2_28	-0.25436	0.0101744	0.243096																6.19792	5.03581	0.243096	2	7.25905	3.88275	0.85382	0.0034262	M	I																M	I
O1	ATGTAGATAAGATATAGACGAGGCAGGCACGTTAAACGCGGGAAGGGAACATAAACAACAAGCGACAGAACCCCACC	M*	GGGGCGGGGCCGAGG	mix2-2263-2_28	-0.227188	0.242811																	26.8254	16.1727	0.242811	1	29.3738	10.973	0.91324	0.00810211	M																	-	M
A2	ATGATTTGGTAAGAGTCAGAACCTGAGGAGTTAAAACGCGGGAAGGGAACATAACCAGAAAGCAAAAGCAGGAAGCC	MIW*	GGGATCAAAGGTAGC	mix2-2263-2_28	-0.138534	-0.0343985	-0.0518797	0.242669															27.1159	14.7201	0.242669	3	25.6599	9.96009	1.05674	0.00779975	M	I	W															I	W
E2	ATGGGTACGACGCTGGACGTCCCCATTCGCGGTAAACGCGGGAAGGGAACATAACCAGAAAGCAAAAGCAGGAAGCC	MGTTLDVPIRGKRGKGT*	GATAGTGAAGACAGG	mix2-2263-2_28	-0.0528139	0.0017316	-0.0705628	0.030303	0.242424	0.030303	0	0	0.0151515	0	0.0151515	0	0	0	0	-0.0268398	0	-0.114286	6.3916	2.61475	0.242424	4	5.90853	1.68815	1.08176	0.00324132	M	G	T	T	L	D	V	P	I	R	G	K	R	G	K	G	T	T	T
E1	ATGAGGCGACCGTCCGCCCCGCGACGCGGGCCCAAACGCGGGAAGGGAACATAAACAACAAGCGACAGAACCCCACC	MRRPSAPRRGPKRGKGT*	GACAATATTGATTGT	mix2-2263-2_28	-0.0782693	0.242283	0.0999912	-0.0624395	0.00729927	0	0.0437956	-0.00949785	0.00729927	-0.0240964	0	-0.0120482	-0.0408935	-0.0120482	-0.0120482	0	-0.0481928	-0.0890863	13.2674	8.23161	0.242283	1	14.0117	7.42787	0.946885	0.00523405	M	R	R	P	S	A	P	R	R	G	P	K	R	G	K	G	T	-	M
E1	ATGGGCCTCAAGCTCGGGATTTGGGCCCTACCTAAACGCGGGAAGGGAACATAAACAACAAGCGACAGAACCCCACC	MGLKLGIWALPKRGKGT*	CCTTCGAGCGAGGGG	mix2-2263-2_28	-0.108344	-0.0113636	0.242061	0.0205479	0.0205479	-0.0568182	-0.0113636	0.000155666	0	-0.0227273	0	-0.0340909	0	0.00684931	0	0	0	-0.0113636	14.139	4.74528	0.242061	2	14.8557	2.86986	0.951754	0.00542507	M	G	L	K	L	G	I	W	A	L	P	K	R	G	K	G	T	M	G
E2	ATGTCTCTAGTCGGCCACCCACCCTCCCCCTTAACGCGGAAGGGAACATAACCAGAAAGCAAAAGCAGGAAGCC	MSLVGHPPSPLTRKGT*	GGGGGATAGGAACCG	mix2-2263-2_28	0.0267057	0.242008	-0.054191	0.00906433	-0.0131579	-0.00896686	-0.0172515	0	-0.0657895	-0.0657895	0	-0.0526316	0	0	0	0	0		13.0737	6.87582	0.242008	1	12.8299	7.09024	1.019	0.00506877	M	S	L	V	G	H	P	P	S	P	L	T	R	K	G	T		-	M
E2	ATGCGGCAATTTGACGGCTCGTAGTCCACACGCAACGCGGGAAGGGAACATAACCAGAAAGCAAAAGCAGGAAGCC	MRQFDGS*	GTTTATTTGGTGACT	mix2-2263-2_28	0.0136986	-0.0243902	0.241898	0.0471099	-0.0932175	-0.118944	-0.0213832	-0.0370865											7.0695	6.87582	0.241898	2	6.92142	6.7526	1.02139	0.00349657	M	R	Q	F	D	G	S											M	R
E2	ATGATGGAAGGGTCCCCTGAACGCTCTGCGCGAAAACGCGGGAAGGGAACATAACCAGAAAGCAAAAGCAGGAAGCC	MMEGSPERSARKRGKGT*	TGGGACAACATCTTG	mix2-2263-2_28	0.00675676	-0.228378	0.241892	0.0459459	-0.0247748	-0.0207207	0	-0.027027	-0.027027	0	0.0333333	0	0	0	0	0	0	0	5.81055	4.35791	0.241892	2	6.24616	4.72682	0.93026	0.00319574	M	M	E	G	S	P	E	R	S	A	R	K	R	G	K	G	T	M	M
E1	ATGCCTTTAACCACGGCCCCCCTTGTGCCTGTCAAACGCGGGAAGGGAACATAAACAACAAGCGACAGAACCCCACC	MPLTTAPLVPVKRGKGT*	TTAAGATGAGGTGAT	mix2-2263-2_28	-0.15569	0.0763636	0.0575084	0.241751	0.0109091	0.00363636	-0.0670707	-0.0185859	-0.0148148	-0.00377104	-0.00740741	-0.0444444	-0.00740741	-0.00377104	0.00350168	-0.00013468	0.00727273	-0.0444444	26.6317	15.6885	0.241751	3	22.79	9.11602	1.16857	0.00745714	M	P	L	T	T	A	P	L	V	P	V	K	R	G	K	G	T	P	L
E2	ATGCCACCGCTGATGGGTCTTGGACATTGGTTAAACGCGGGAAGGAACTAACCAGAAAGCAAAAGCAGGAAGCC	MPPLMGLGHWLNAGRN*	GGGAGCCAAGGCCCA	mix2-2263-2_28	-0.249272	0.0510638	0.241433	0	-0.0212766	0.0100784	-0.0212766	0	0	0	0	0	0	0.0105263	0	0	-0.0212766		9.20004	5.22949	0.241433	2	7.93431	2.53223	1.15953	0.00393642	M	P	P	L	M	G	L	G	H	W	L	N	A	G	R	N		M	P
E2	ATGCCCGGGCGCCATTACCCTCGTCGACCCTCAAAACGCGGGAAGGGAACATAACCAGAAAGCAAAAGCAGGAAGCC	MPGRHYPRRPSKRGKGT*	CCAGGCACGAGCCAC	mix2-2263-2_28	-0.133683	0.0714643	0.00249875	0.241379	-0.031984	0	0.0242379	-0.0217391	0	0	-0.0652174	0	0	-0.0434783	0	0	0	-0.0434783	8.4253	3.8737	0.241379	3	7.7655	2.53223	1.08497	0.00380795	M	P	G	R	H	Y	P	R	R	P	S	K	R	G	K	G	T	P	G
E2	ATGCGGCTATGGCTTACTTACTCGCCCGGGCAAAAGCGGGAAGGGAACTAACCAGAAAGCAAAAGCAGGAAGCC	MRLWLTYSPGQKREGN*	GACGGCCCGGGCTG	mix2-2263-2_28	-0.184149	0.0501166	0.241259	0.155012	-0.128205	0	0.0151515	-0.0104895	0	0	-0.025641	-0.0769231	0	-0.025641	0	0	0		6.3916	4.45475	0.241259	2	6.58379	3.20749	0.970809	0.00333255	M	R	L	W	L	T	Y	S	P	G	Q	K	R	E	G	N		M	R
E2	ATGAGGTGACGCGGCCAGTATCCGTCGGTCTTGAAACGCGGGAAGGGAACATAACCAGAAAGCAAAAGCAGGAAGCC	MR*	CTGCAATGGTGCGCC	mix2-2263-2_28	-0.33514	0.241192	0.0822042																3.97054	3.38949	0.241192	1	4.55801	2.36341	0.871113	0.00258429	M	R																-	M
A1	ATGACACAACATGACACACTAAATCCTATGGGGAAACGCGGGAAGGGAACATAAACAACAAGCGACAGAACCCCACC	MTQHDTLNPMGKRGKGT*	ATGGGACACAGTGCA	mix2-2263-2_28	-0.0740741	-0.0697168	0.240741	0.0740741	0.0446623	0.0152505	-0.040305	-0.0511983	-0.117647	0	-0.0294118	-0.0294118	0	0	0.0185185	0	0	0	5.22949	2.90527	0.240741	2	5.73971	2.86986	0.911107	0.0030038	M	T	Q	H	D	T	L	N	P	M	G	K	R	G	K	G	T	M	T
E1	ATGCGTCGGGCCCGACTTAACATGACGAGTCGCAAACGCGGGAAGGGAACATAAACAACAAGCGACAGAACCCCACC	MRRARLNMTSRKRGKGT*	GCGGCGGACGGTGAA	mix2-2263-2_28	0.316731	0.240741	-0.0319285	-0.0159642	0.00255428	-0.172414	-0.0344828	0.037037	0.0185185	-0.103448	0	-0.0689655	0	-0.0344828	-0.0689655	0	0	-0.0689655	5.22949	2.03369	0.240741	1	4.89564	3.3763	1.06819	0.00286336	M	R	R	A	R	L	N	M	T	S	R	K	R	G	K	G	T	-	M
E1	ATGAGAGGTGTTCGCGCTTTTCTCTCGCCGGTCAAACGCGGGAAGGGAACATAAACAACAAGCGACAGAACCCCACC	MRGVRAFLSPVKRGKGT*	TGCGAATTAGATTTC	mix2-2263-2_28	0.0701531	0.192602	0.240646	0.0102041	0	-0.00042517	-0.12585	-0.0522959	-0.0208333	-0.0208333	0.0204082	-0.0625	-0.0841837	-0.0208333	-0.0420918	-0.0208333	0	-0.0208333	9.49056	8.23161	0.240646	2	8.10313	7.09024	1.17122	0.00398566	M	R	G	V	R	A	F	L	S	P	V	K	R	G	K	G	T	M	R
E1	ATGCGTCCAGGTCATTCATTCTCCCCGTCAGACAAACGCGGGAAGGGAACATAAACAACAAGCGACAGAACCCCACC	MRPGHSFSPSDKRGKGT*	TGCATTCATGTTTTG	mix2-2263-2_28	0.0732805	0.115355	0.240491	-0.0086943	-0.0434715	-0.0086943	-0.0526316	0	0	0	0.00884956	-0.0877193	-0.0086943	-0.0701754	-0.0701754	-0.0350877	0	-0.0526316	10.9432	7.0695	0.240491	2	9.62246	6.92142	1.13726	0.0043783	M	R	P	G	H	S	F	S	P	S	D	K	R	G	K	G	T	M	R
A2	ATGAGAAAACGAAAACAGAGGGCGATTCCCCGTAAACGCGGGAAGGGAACATAACCAGAAAGCAAAAGCAGGAAGCC	MRKRKQRAIPRKRGKGT*	GCGCATACTTGGGAG	mix2-2263-2_28	0.196564	-0.0508701	0.240071	0.0528782	-0.311022	0	-0.019411	0.0296743	-0.0620259	-0.00647032	0.0120482	-0.0249888	-0.037037	0	0.0240964	0	0	-0.0249888	8.03793	5.71371	0.240071	2	9.11602	8.10313	0.881737	0.00391869	M	R	K	R	K	Q	R	A	I	P	R	K	R	G	K	G	T	M	R
E1	ATGCCAAGACCATGCGTCTCAATCAGGGGGAAACGCGGGAAGGGAACATAAACAACAAGCGACAGAACCCCACC	MPRPCVSIRGKRGKGT*	GGAGACCTGGTTCTC	mix2-2263-2_28	-0.00281426	0.0956848	0.239681	0.0347092	-0.064728	-0.0384615	0	0.0121951	-0.0192308	-0.0192308	-0.0576923	0	0	0.0121951	0	-0.0384615	-0.0961538		7.94108	5.52002	0.239681	2	8.77839	5.90853	0.904618	0.00385403	M	P	R	P	C	V	S	I	R	G	K	R	G	K	G	T		M	P
E2	ATGTTTAGGTGGTACAGCTCGTGCAGGATTTCGAAACGCGGGAAGGGAACATAACCAGAAAGCAAAAGCAGGAAGCC	MFRWYSSCRISKRGKGT*	CGGGCGGTGCCTTAC	mix2-2263-2_28	0.0358127	0.0454545	0.239669	-0.00826446	-0.0578512	-0.0895317	0	0.00826446	-0.030303	-0.0151515	0	-0.0757576	-0.030303	-0.0151515	0	0.00826446	0	-0.0151515	11.7179	9.87793	0.239669	2	11.1418	9.79128	1.05171	0.0046551	M	F	R	W	Y	S	S	C	R	I	S	K	R	G	K	G	T	M	F
E1	ATGCCCGGAGTGTATTGCGGTTGCCAGCGGTGTAAACGCGGGAAGGGAACATAAACAACAAGCGACAGAACCCCACC	MPGVYCGCQRCKRGKGT*	GGAGTTTATAGTTGC	mix2-2263-2_28	0.0013267	0.239469	0.0225539	0.172139	0.0149254	0.0298507	0.0447761	0.0149254	0	0	-0.0222222	-0.273964	-0.0145937	0.0374793	-0.0222222	0	-0.0222222	0	6.48845	5.32634	0.239469	1	7.59668	4.55801	0.854116	0.00346911	M	P	G	V	Y	C	G	C	Q	R	C	K	R	G	K	G	T	-	M
E1	ATGAAGACACCGACAACGCGTGGCGTCTTCGGGAAACGCGGGAAGGGAACATAAACAACAAGCGACAGAACCCCACC	MKTPTTRGVFGKRGKGT*	GGAGGGGGTCGGAGG	mix2-2263-2_28	-0.267857	0.239011	0.0343407	0.00412088	0.00412088	-0.00686813	0	0.021978	0.021978	0.010989	0	-0.00686813	-0.0137363	-0.0178571	0.043956	0	0	-0.0714286	8.81267	4.84212	0.239011	1	9.45365	2.70104	0.932198	0.00405511	M	K	T	P	T	T	R	G	V	F	G	K	R	G	K	G	T	-	M
E2	ATGGCCGCATGCCCTAATCAGACGCTGTCCGGTAAGCGGGAAGGAACATAACCAGAAAGCAAAAGCAGGAAGCC	MAACPNQTLSGKREGT*	ACCACATGGCCGTCG	mix2-2263-2_28	0.129117	-0.152503	-0.0309618	0.238142	-0.0681818	-0.00823452	0	0.0144928	0	0	-0.0227273	-0.0227273	0	0	-0.0227273	0.0144928	-0.0454545		6.68213	3.38949	0.238142	3	7.42787	4.72682	0.899603	0.0034571	M	A	A	C	P	N	Q	T	L	S	G	K	R	E	G	T		A	A
E2	ATGAAATTAGACGGCGGTAAACATCGCTCGAGGAAACGCGGGAAGGGAACATAACCAGAAAGCAAAAGCAGGAAGCC	MKLDGGKHRSRKRGKGT*	GCGACCGAGGGTACG	mix2-2263-2_28	0.0769764	0.237691	0.0287795	-0.12344	0.100208	0.0159501	-0.0601595	-0.0892857	0	-0.0357143	0.00970874	-0.0178571	-0.0178571	-0.0178571	0	0	0	-0.107143	9.97478	7.0695	0.237691	1	9.45365	7.42787	1.05512	0.00418593	M	K	L	D	G	G	K	H	R	S	R	K	R	G	K	G	T	-	M
E1	ATGCTAACGTCCCGGGCTCGTGGCCTCTTCTCTAAACGCGGGAAGGGAACATAAACAACAAGCGACAGAACCCCACC	MLTSRARGLFSKRGKGT*	GCTTGGGCCATGTCC	mix2-2263-2_28	-0.118401	0.237557	0.0710407	0.00784314	-0.00935143	0.00693816	0	0.00512821	-0.0196078	0	-0.0392157	-0.0882353	-0.0196078	0	0	0	-0.00980392	-0.0242836	18.8843	15.0106	0.237557	1	17.2191	11.6482	1.0967	0.00607271	M	L	T	S	R	A	R	G	L	F	S	K	R	G	K	G	T	-	M
E1	ATGCACCACATACAAAGTACGGACGACCCCACCAAACGCGGGAAGGGAACATAAACAACAAGCGACAGAACCCCACC	MHHIQSTDDPTKRGKGT*	AGGGAGTGGCCAGCG	mix2-2263-2_28	0.297959	0.2375	0.0841837	0.0341837	0.00918367	-0.260714	-0.0691327	0.00918367	-0.0204082	-0.0612245	0	0.0125	-0.0204082	-0.0408163	-0.0612245	0	0	-0.0691327	7.7474	4.64844	0.2375	1	8.27194	6.7526	0.936588	0.00372347	M	H	H	I	Q	S	T	D	D	P	T	K	R	G	K	G	T	-	M
O2	ATGAAAGAAATTGTAAGACACGGATACTCCATTAAACGCGGGAAGGGAACATAACCAGAAAGCAAAAGCAGGAAGCC	MKEIVRHGYSIKRGKGT*	GGGTCGGACGCGGCG	mix2-2263-2_28	-0.0130719	0.0555556	0.0261438	-0.0620915	0.237473	0.0740741	-0.08061	0.00762527	-0.11329	0	-0.117647	0.0185185	0	-0.0294118	0	0.0185185	0	-0.040305	5.22949	3.97054	0.237473	4	5.73971	4.38919	0.911107	0.00296302	M	K	E	I	V	R	H	G	Y	S	I	K	R	G	K	G	T	E	I
E2	ATGGAACACCACCGCCGGGTTGGCCACTACTCCAAACGCGGGAAGGGAACATAACCAGAAAGCAAAAGCAGGAAGCC	MEHHRRVGHYSKRGKGT*	GGGTTGAATAACGA	mix2-2263-2_28	-0.224589	-0.0590383	0.237371	0.0298235	-0.0645161	0.0188679	0	0.0188679	0	0.0188679	0.0188679	0	0	0.0188679	0	0	0	0.0188679	5.13265	2.80843	0.237371	2	5.23327	1.51934	0.980774	0.00286436	M	E	H	H	R	R	V	G	H	Y	S	K	R	G	K	G	T	M	E
E1	ATGTGTTCTTCATGCTTTGTCGGCAGACCTTGAAACGCGGGAAGGGAACATAAACAACAAGCGACAGAACCCCACC	MCSSCFVGRP*	CTGAGGGCGAGGACC	mix2-2263-2_28	0.243845	0.237216	0.03125	0	-0.0127841	-0.0606061	-0.0606061	-0.0449811	-0.0606061	0	0								6.19792	2.80843	0.237216	1	5.5709	3.20749	1.11255	0.00308727	M	C	S	S	C	F	V	G	R	P								-	M
E1	ATGAGGCTAAGAGGACGTGCGCGCAGATGGGCTAAACGCGGGAAGGGAACATAAACAACAAGCGACAGAACCCCACC	MRLRGRARRWAKRGKGT*	ATATCAACGACGCCC	mix2-2263-2_28	0.0253343	0.237157	0.00211119	0.0126671	0.0408163	0	0	0	-0.172414	0	0.0204082	0	0.0204082	-0.0344828	-0.0344828	0	-0.0344828	0.0204082	4.74528	3.97054	0.237157	1	4.89564	3.71393	0.969288	0.00273942	M	R	L	R	G	R	A	R	R	W	A	K	R	G	K	G	T	-	M
E1	ATGGTTCTACGTTCTGACTGTTTGAGTATGGCAAAACGCGGGAAGGGAACATAAACAACAAGCGACAGAACCCCACC	MVLRSDCLSMAKRGKGT*	TAGGGGCATTAGTTA	mix2-2263-2_28	0.00555556	0.087037	0.124074	0.237037	-0.0333333	0.00185185	-0.05	-0.05	-0.0333333	0	0	-0.0166667	-0.0574074	-0.0166667	-0.0333333	0.0185185	-0.05	-0.0666667	10.459	8.13477	0.237037	3	10.1289	7.25905	1.03259	0.00432327	M	V	L	R	S	D	C	L	S	M	A	K	R	G	K	G	T	V	L
O1	ATGTAAGGCGGAACTTGGCTACATCTCGGCACAAACGCGGGAAGGGAACATAAACAACAAGCGACAGAACCCCACC	M*	GAGCCTGGGGGGACA	mix2-2263-2_28	-0.224159	0.236955																	109.045	74.1813	0.236955	1	111.924	51.151	0.97427	0.0180397	M																	-	M
O1	ATGCGAAAAAACAACGGAATCGCGCATCCCGTTAAACGCGGGAAGGGAACATAAACAACAAGCGACAGAACCCCACC	MRKNNGIAHPVKRGKGT*	CGTGTTTATAGTATT	mix2-2263-2_28	0.104923	0.0304735	0.236943	0.0516643	-0.0383497	-0.037037	-0.065729	-0.0137834	-0.0666667	-0.0296296	0.00628223	-0.0688233	-0.006376	-0.006376	-0.0169714	-0.00740741	0.00947023	-0.0836381	22.9517	16.2695	0.236943	2	22.79	18.5697	1.00709	0.00698887	M	R	K	N	N	G	I	A	H	P	V	K	R	G	K	G	T	M	R
E2	ATGCGCTCGGCTCGGTGCTCTTAGGTTGCAGGAAACGCGGGAAGGGAACATAACCAGAAAGCAAAAGCAGGAAGCC	MRSARCS*	AGGGGCACCGGCGCG	mix2-2263-2_28	-0.0153509	0.236842	0.0219298	-0.10307	-0.0570175	0	0	0											3.68001	1.74316	0.236842	1	4.05156	1.85697	0.908295	0.00239389	M	R	S	A	R	C	S											-	M
E2	ATGTAACAAAGCGTCAAAGGCCTCGGATTGGCAAACGCGGGAAGGGAACATAACCAGAAAGCAAAAGCAGGAAGCC	M*	GGGACCTGGGCGCAC	mix2-2263-2_28	-0.174333	0.236359																	11.8148	8.13477	0.236359	1	11.3106	5.90853	1.04458	0.00462307	M																	-	M
E2	ATGTAACCTTCAACCAACCAGTCCGAGGGGCTGAAACGCGGGAAGGGAACATAACCAGAAAGCAAAAGCAGGAAGCC	M*	CCCCGGCGGAGGGGC	mix2-2263-2_28	-0.258403	0.236345																	9.87793	7.84424	0.236345	1	9.45365	4.89564	1.04488	0.00415001	M																	-	M
E1	ATGTCACTATCGCAACGTCCCGCGGAATCGATGAAACGCGGGAAGGGAACATAAACAACAAGCGACAGAACCCCACC	MSLSQRPAESMKRGKGT*	CACCATACAACCTTC	mix2-2263-2_28	0.0288714	0.235846	0.0143732	-0.055993	-0.127109	0.00774903	0	0	-0.015873	-0.007999	-0.023872	-0.0714911	0	0	0.0393701	0	0	-0.015873	12.299	7.7474	0.235846	1	10.6354	6.92142	1.15643	0.00458341	M	S	L	S	Q	R	P	A	E	S	M	K	R	G	K	G	T	-	M
E1	ATGCTACGATGTAAAGGTGTCGGGCCGCACCGCAAACGCGGGAAGGGAACATAAACAACAAGCGACAGAACCCCACC	MLRCKGVGPHRKRGKGT*	GCCGGTGGTAGTGTG	mix2-2263-2_28	-0.0682532	0.116896	0.235467	0.0295903	0.0310559	0	0.0124224	-0.011236	-0.0437574	-0.0224719	-0.011236	-0.0337079	-0.0449438	0	-0.00502478	0.00621118	0	-0.157303	15.5916	12.9769	0.235467	2	15.0245	10.973	1.03774	0.00545347	M	L	R	C	K	G	V	G	P	H	R	K	R	G	K	G	T	M	L
E1	ATGGCTTGGCCCAAGATTGCAGACGTCAAACGCGGGAAGGGAACATAAACAACAAGCGACAGAACCCCACC	MAWPKIADVKRGKGT*	GATCGCGACGGGTCT	mix2-2263-2_28	-0.0978836	0.23545	-0.037037	0.0714286	0.031746	0	-0.037037	0.0714286	-0.111111	-0.0740741	0.0238095	-0.037037	0	-0.037037	0	-0.0740741			4.06738	2.80843	0.23545	1	4.55801	2.70104	0.89236	0.00254113	M	A	W	P	K	I	A	D	V	K	R	G	K	G	T			-	M
E2	ATGGGAAAATCACCCCGGGTCCTCTTCGTTCCGAAACGCGGGAAGGGAACATAACCAGAAAGCAAAAGCAGGAAGCC	MGKSPRVLFVPKRGKGT*	ACTGGAAACGGACCT	mix2-2263-2_28	0.00232198	0.235294	0.0797214	0.0239938	0.0325077	0	0	-0.0263158	-0.0263158	0	-0.0379257	-0.157895	-0.0263158	0.0147059	0	0	-0.0526316	-0.0642415	6.58529	3.77686	0.235294	1	6.41497	3.71393	1.02655	0.00325395	M	G	K	S	P	R	V	L	F	V	P	K	R	G	K	G	T	-	M
E1	ATGTTTGGGCAAGAGAAACGTTGCACTGAGGGTAAACGCGGGAAGGGAACATAAACAACAAGCGACAGAACCCCACC	MFGQEKRCTEGKRGKGT*	GCGGGGTAGGCGGGG	mix2-2263-2_28	0.15551	0.235294	0.200811	-0.152806	-0.010142	-0.0493577	-0.0689655	-0.0344828	-0.0344828	-0.0344828	-0.0344828	0	-0.0689655	-0.0344828	-0.0689655	0	0	0	4.93897	2.80843	0.235294	1	4.89564	3.54512	1.00885	0.00275083	M	F	G	Q	E	K	R	C	T	E	G	K	R	G	K	G	T	-	M
E1	ATGTGGCGGCTGGTCGGCAATTCGCGTGGTACCAAACGCGGGAAGGGAACATAAACAACAAGCGACAGAACCCCACC	MWRLVGNSRGTKRGKGT*	GCGCCATCGCGATTA	mix2-2263-2_28	-0.0699223	0.234739	0.0332963	-0.0610433	0.113208	0.0566038	0.027192	-0.117647	-0.0294118	-0.0882353	0	0	0	0	-0.0399556	0	-0.0294118	0	5.13265	3.68001	0.234739	1	5.73971	3.54512	0.894235	0.00291248	M	W	R	L	V	G	N	S	R	G	T	K	R	G	K	G	T	-	M
E1	ATGGGTCCTCCATAGATATCTAGCATGTCTCCAAAACGCGGGAAGGGAACATAAACAACAAGCGACAGAACCCCACC	MGPP*	TTAATGGTTCACAGA	mix2-2263-2_28	-0.271831	0	0.011236	0.234575	0.00492805														8.61898	3.09896	0.234575	3	9.62246	0.844076	0.895715	0.00397444	M	G	P	P														G	P
E1	ATGAGACGAGAACGTCGCAAGGATGCTACGCTCAAACGCGGGAAGGGAACATAAACAACAAGCGACAGAACCCCACC	MRRERRKDATLKRGKGT*	AAACCGGATACAATG	mix2-2263-2_28	0.0723404	0.234574	0.0986702	-0.123936	-0.0638298	-0.0212766	-0.0425532	-0.0425532	0	0	-0.0212766	-0.0212766	-0.0212766	0.025	0	0	-0.0212766	-0.0638298	7.7474	6.10108	0.234574	1	7.93431	6.92142	0.976443	0.00363176	M	R	R	E	R	R	K	D	A	T	L	K	R	G	K	G	T	-	M
E2	ATGCCGCCGACCCGCCGATCAGTTACCCAGGCAAAACGCGGGAAGGGAACATAACCAGAAAGCAAAAGCAGGAAGCC	MPPTRRSVTQAKRGKGT*	GTCGCCTAGGCCACA	mix2-2263-2_28	-0.377193	0.0804729	0.0858124	0.234554	0	0	0	0	0.0144928	0	0	-0.0526316	0	0	0	0.0144928	0	0	6.68213	4.45475	0.234554	3	6.41497	1.85697	1.04165	0.003258	M	P	P	T	R	R	S	V	T	Q	A	K	R	G	K	G	T	P	P
O1	ATGATATCAAACCGCTACTACTCCGAGACATCGAAACGCGGGAAGGGAACATAAACAACAAGCGACAGAACCCCACC	MISNRYYSETSKRGKGT*	GGCGGGGGTCTGGCA	mix2-2263-2_28	0.00232527	-2.2145e-05	-0.00943396	0.0373372	0.0233635	-0.0189122	-0.01187	0.234476	-0.0401054	-0.0259545	-0.0118257	-0.0613429	-0.0353884	-0.00947825	-0.0235849	-0.00236956	-0.00708654	-0.0424528	41.2549	40.6738	0.234476	7	35.7888	35.4512	1.15273	0.00945201	M	I	S	N	R	Y	Y	S	E	T	S	K	R	G	K	G	T	Y	Y
E1	ATGACTTTGTACAGCCCCGCCGTCGCTCACGGCAAACGCGGGAAGGGAACATAAACAACAAGCGACAGAACCCCACC	MTLYSPAVAHGKRGKGT*	ATTATTGACCTTATC	mix2-2263-2_28	0.26875	0.234375	0.0678571	0.0366071	-0.0544643	-0.0285714	-0.0129464	0.015625	0	0	-0.0571429	-0.0285714	0.015625	0	0	0	0	-0.314286	6.19792	3.29264	0.234375	1	5.90853	3.88275	1.04898	0.0031048	M	T	L	Y	S	P	A	V	A	H	G	K	R	G	K	G	T	-	M
E2	ATGTCGACTCTCGTCGCCTCGCGGCCCTTAGAAAAACGCGGGAAGGGAACATAACCAGAAAGCAAAAGCAGGAAGCC	MSTLVASRPLEKRGKGT*	GCTCATGCTTTTTAT	mix2-2263-2_28	0.147541	0.00768443	-0.0548156	0.234119	0.00153688	0.0373975	0	0.00153688	-0.03125	0	0	-0.03125	0	0	0	0	0	-0.25	5.90739	5.03581	0.234119	3	5.40208	5.06445	1.09354	0.00297555	M	S	T	L	V	A	S	R	P	L	E	K	R	G	K	G	T	S	T
E2	ATGAGGACCCTCCCGGCACAATGGTTACGCCGCAAACGCGGGAAGGGAACATAACCAGAAAGCAAAAGCAGGAAGCC	MRTLPAQWLRRKRGKGT*	AGAAATGTGACCCGC	mix2-2263-2_28	-0.0428208	0.233607	0.0258621	-0.0811193	0.00862069	-0.0163934	0	0.000847936	0.00862069	0	0	-0.0569531	-0.0241662	0	0.00862069	-0.0491803	-0.0163934	0.000847936	11.2337	4.16423	0.233607	1	10.2977	3.3763	1.09089	0.00437506	M	R	T	L	P	A	Q	W	L	R	R	K	R	G	K	G	T	-	M
E2	ATGCCACGAAGCAGTCCCGGGTCCGCCGGATAAAAACGCGGGAAGGGAACCTAACCAGAAAGCAAAAGCAGGAAGCC	MPRSSPGSAG*	GGACGGCGCGTCAAC	mix2-2263-2_28	0.135472	0.057041	0.233512	-0.131907	-0.242424	-0.0409982	0	0	0	0	-0.030303								4.93897	2.32422	0.233512	2	5.5709	3.3763	0.886566	0.00283827	M	P	R	S	S	P	G	S	A	G								M	P
E2	ATGACGCCACCCTTCACGTACGCCAGTGCGACGAAACGCGGGAAGGGAACATAACCAGAAAGCAAAAGCAGGAAGCC	MTPPFTYASATKRGKGT*	GCGGCGGTTGTGGAG	mix2-2263-2_28	-0.255556	-0.0444444	0.233333	-0.0666667	0.0888889	-0.0333333	-0.0333333	0	0	0	0	0	0.0888889	0	0	0	0	0	4.35791	2.03369	0.233333	2	5.06445	1.18171	0.86049	0.00265399	M	T	P	P	F	T	Y	A	S	A	T	K	R	G	K	G	T	M	T
E1	ATGCAGCGCTACTCTCGAGCCCGGCCGCTTACGAAACGCGGGAAGGGAACATAAACAACAAGCGACAGAACCCCACC	MQRYSRARPLTKRGKGT*	AGGGGGGGGGTCGG	mix2-2263-2_28	-0.090415	0.233202	0.0568182	0.0918972	0.127964	-0.0642292	0.0113636	0.0227273	0.0113636	0	-0.0103755	-0.14081	-0.0652174	-0.0217391	-0.0434783	0	-0.0217391	-0.108696	8.52214	6.97266	0.233202	1	7.7655	5.73971	1.09744	0.00369162	M	Q	R	Y	S	R	A	R	P	L	T	K	R	G	K	G	T	-	M
A1	ATGACATAATAGCAGCACGAGGTCTGCAAGTTAAAACGCGGGAAGGGAACATAAACAACAAGCGACAGAACCCCACC	MT*	CTGCGCCGAAGTGGT	mix2-2263-2_28	-0.167982	-0.025942	0.233083																13.2674	7.0695	0.233083	2	12.4923	4.55801	1.06205	0.00486431	M	T																M	T
E2	ATGTGTACACCGGCCCGAGGATCCACCCGGGTGAAACGCGGGAAGGGAACATAACCAGAAAGCAAAAGCAGGAAGCC	MCTPARGSTRVKRGKGT*	TCGAGGTACCCACCT	mix2-2263-2_28	-0.108812	0.23295	0.0252874	-0.0321839	-0.0444444	-0.0222222	0.00306513	0	0	0.0229885	0	0.0122605	0	-0.0666667	0	0	-0.0222222	0	8.4253	5.03581	0.23295	1	7.59668	3.71393	1.10908	0.00365074	M	C	T	P	A	R	G	S	T	R	V	K	R	G	K	G	T	-	M
E1	ATGAATAAGCTCACCCTATGAACGGGACAGCTCAAACGCGGGAAGGGAATATAAACAACAAGCGACAGAACCCCACC	MNKLTL*	ACACGCCGGGGGCTC	mix2-2263-2_28	0.0280172	0.232759	0.0222701	0.00431035	-0.0208333	-0.217672	-0.0186782												8.4253	5.81055	0.232759	1	8.10313	5.90853	1.03976	0.0037193	M	N	K	L	T	L												-	M
E2	ATGGTATAATGGTACGCTAAAAACCGATTTGAAAAACGCGGGAAGGGAACATAACCAGAAAGCAAAAGCAGGAAGCC	MV*	CATTCACAGGCGGG	mix2-2263-2_28	-0.413659	-0.0380488	0.232195																3.97054	3.38949	0.232195	2	4.22038	1.85697	0.940802	0.00243091	M	V																M	V
A1	ATGAATTACAACCCGATTCGGACAGCCGGGCCGAAACGCGGGAAGGGAACATAAACAACAAGCGACAGAACCCCACC	MNYNPIRTAGPKRGKGT*	GAAACAACTCGATAA	mix2-2263-2_28	-0.145125	0.232048	0	0	-0.037037	-0.037037	0	0	0.0204082	0.0204082	0	-0.037037	0	0	0	-0.037037	0	0	4.74528	1.64632	0.232048	1	4.55801	1.01289	1.04109	0.00262337	M	N	Y	N	P	I	R	T	A	G	P	K	R	G	K	G	T	-	M
E1	ATGTGGTCGGTCGCGCGAAGGCCCGTGCGTGGAAAACGCGGGAAGGGAACATAAACAACAAGCGACAGAACCCCACC	MWSVARRPVRGKRGKGT*	TCATTAAATACCGAA	mix2-2263-2_28	-0.0854241	0.23178	0.0740741	-0.0322581	-0.0274791	-0.0322581	0	-0.0645161	0	0	0	0	0.0185185	-0.0322581	0	0.037037	0	0.0740741	5.22949	2.80843	0.23178	1	5.23327	1.51934	0.999279	0.00281269	M	W	S	V	A	R	R	P	V	R	G	K	R	G	K	G	T	-	M
E1	ATGTAGCACGCCCAGGGGAAGCACCAATCTCGCAAACGCGGGAAGGGAACATAAACAACAAGCGACAGAACCCCACC	M*	CGGGGGGGGCGGGGC	mix2-2263-2_28	-0.289266	0.231638																	17.1411	11.5243	0.231638	1	15.1934	6.07734	1.1282	0.00553862	M																	-	M
E1	ATGAAAATACTCACTTGCGCTAGCCGGTATCTGAAACGCGGGAAGGGAACATAAACAACAAGCGACAGAACCCCACC	MKILTCASRYLKRGKGT*	TTGGCCGAACCTCAC	mix2-2263-2_28	0.126368	0.231473	0.0906849	0.060087	-0.035731	0.00709745	-0.0313435	-0.053391	-0.0291545	-0.0287913	-0.0180423	-0.129556	-0.0151269	-0.0326196	-0.0180423	-0.0100225	-0.0116618	-0.0958467	59.0739	44.0633	0.231473	1	57.9036	50.1381	1.02021	0.0120161	M	K	I	L	T	C	A	S	R	Y	L	K	R	G	K	G	T	-	M
E1	ATGCCCTAGGAAGACTGCTCCGCACACGCTGCCAAACGGGGAAGGGAACATAAACAACAAGCGACAGAACCCCACC	MP*	GAGACTTCGGATTAT	mix2-2263-2_28	-0.215014	-0.015812	0.231269																9.78109	7.65056	0.231269	2	11.3106	6.41497	0.864771	0.00427346	M	P																M	P
E2	ATGTCGGAGCCCACCGAGACGCTGTCACGGCCGAAACGCGGGAAGGGAACATAACCAGAAAGCAAAAGCAGGAAGCC	MSEPTETLSRPKRGKGT*	GGCGGTGGAGACGTT	mix2-2263-2_28	-0.160839	0.230769	-0.0230769	-0.0216783	0.0181818	0	0	-0.00629371	0	0	0	0	0	0	0	0.00909091	0	-0.0461538	10.6527	5.81055	0.230769	1	10.973	4.22038	0.970809	0.00433548	M	S	E	P	T	E	T	L	S	R	P	K	R	G	K	G	T	-	M
E1	ATGATGCGGGTTCCGCCATGCTCGGGTATCCGGAAACGCGAGAAGGGAACATAAACAACAAGCGACAGAACCCCACC	MMRVPPCSGIRKREKGT*	GGCGGTATAGGAGTG	mix2-2263-2_28	-0.00174825	0.230769	0	0.0192308	0.0384615	-0.0909091	0	0	0	-0.030303	0	0.00815851	0.0192308	-0.162587	0	0	0	-0.030303	5.03581	1.84001	0.230769	1	5.5709	2.02578	0.903949	0.00282139	M	M	R	V	P	P	C	S	G	I	R	K	R	E	K	G	T	-	M
A1	ATGGCGCTGAGTCGACTGGGGGAGCCCCTCGGGAAACGCGGGAAGGGAACATAAACAACAAGCGACAGAACCCCACC	MALSRLGEPLGKRGKGT*	AAACCAAGAGCTCGC	mix2-2263-2_28	-0.131476	0	-0.030303	0.230694	0	-0.058651	0	0.0322581	0	0	0	0.016129	0	-0.030303	0.016129	0	0.016129	-0.030303	6.00423	5.52002	0.230694	3	5.5709	4.22038	1.07779	0.00297383	M	A	L	S	R	L	G	E	P	L	G	K	R	G	K	G	T	A	L
A1	ATGACCTAAAGGGATTACACCCCATTATCCCAAACGCGGGAAGGGAACATAAACAACAAGCGACAGAACCCCACC	MT*	ATCTTGAATCATAGC	mix2-2263-2_28	-0.192618	0.000310174	0.230459																18.0127	9.78109	0.230459	2	17.5568	6.24616	1.02597	0.00584212	M	T																M	T
E1	ATGTAGCGACAAATGCGCTCGCGGCCACGCTTAAAACGCGGAAGGGAACATAAACAACAAGCGACAGAACCCCACC	M*	CTCGAACCGCTGCCG	mix2-2263-2_28	-0.196019	0.230425																	14.4295	9.29688	0.230425	1	14.6869	6.58379	0.982475	0.00517816	M																	-	M
E1	ATGTTAATACAACGGCGACTTTCGCTCTCTCCTAAACGCGGGAAGGGAACATAAACAACAAGCGACAGAACCCCACC	MLIQRRLSLSPKRGKGT*	GTCCTGGCGAGGACG	mix2-2263-2_28	0.16151	0.0714424	0.230306	0.014813	-0.0447547	-0.020544	-0.0479845	-0.0823215	0.00704225	0	-0.0240651	-0.062069	-0.0344828	-0.0137931	-0.0137931	-0.0585478	0	-0.0827586	27.5033	19.078	0.230306	2	24.4782	20.9331	1.12358	0.00732929	M	L	I	Q	R	R	L	S	L	S	P	K	R	G	K	G	T	M	L
O1	ATGTAAAAAAGTGGCAGGCTCATAAGCTTCACTAAACGCGGGAAGGGAACATAAACAACAAGCGACAGAACCCCACC	M*	GGGGCCGGGGCTGAG	mix2-2263-2_28	-0.206162	0.229979																	51.2297	32.7328	0.229979	1	59.4229	25.6599	0.86212	0.0115269	M																	-	M
E1	ATGACTACTACGCGCTCTGCTCGGTGCGGTGTTAAACGCGGGAAGGGAACATAAACAACAAGCGACAGAACCCCACC	MTTTRSARCGVKRGKGT*	GCCGGCCGGGC	mix2-2263-2_28	0.181051	0.229831	0.0834897	0.146341	-0.0422139	-0.0281426	-0.0769231	0.0243902	-0.0384615	0	0	-0.0140713	0	-0.157598	-0.153846	-0.0384615	0	0	3.97054	3.09896	0.229831	1	4.38919	3.71393	0.904618	0.00243474	M	T	T	T	R	S	A	R	C	G	V	K	R	G	K	G	T	-	M
E2	ATGCGCAGGGCCCCGACCCCTTGCTACGTGGGAAAACGCGGGAAGGGAACATAACCAGAAAGCAAAAGCAGGAAGCC	MRRAPTPCYVGKRGKGT*	TCGAGCGGGAGTAGC	mix2-2263-2_28	-0.0787993	-0.0525328	0.170732	0.229831	-0.0769231	-0.0384615	0	0	-0.0384615	0	-0.0384615	0	0	0	0	-0.0769231	0	0	3.97054	1.84001	0.229831	3	4.38919	1.68815	0.904618	0.00243474	M	R	R	A	P	T	P	C	Y	V	G	K	R	G	K	G	T	R	R
E2	ATGATAAAATCTTGTCGCCGGCCACCGGGGTCTAAACGCGGGAAGGGAACATAACCAGAAAGCAAAAGCAGGAAGCC	MIKSCRRPPGSKRGKGT*	CGGCATGTGCCGTGG	mix2-2263-2_28	0.108003	0.0943396	0.229668	0.132075	0.00325309	-0.119063	0	0	-0.0689655	-0.172414	-0.103448	-0.0689655	-0.0344828	0	0	0	0	0	5.13265	2.80843	0.229668	2	4.89564	3.20749	1.04841	0.00271633	M	I	K	S	C	R	R	P	P	G	S	K	R	G	K	G	T	M	I
E1	ATGGCGTAACCGGGTATCCCCTCGGACAAGAAAAACGCGGGAAGGGAACATAAACAACAAGCGACAGAACCCCACC	MA*	CAAACCCATGCCCTG	mix2-2263-2_28	-0.283937	0.0746606	0.229638																5.03581	2.61475	0.229638	2	5.73971	1.18171	0.877362	0.0028329	M	A																M	A
E2	ATGAAAAAGATAGCCACCAATACCACCTTTGCGAAACGCGGGAAGGGAACATAACCAGAAAGCAAAAGCAGGAAGCC	MKKIATNTTFAKRGKGT*	AGAGCCGGGGCAGGG	mix2-2263-2_28	0.161818	0.00772727	0.229545	-0.109545	0.0140909	-0.105909	-0.0486364	0	0	0	-0.02	-0.0172727	0.0227273	-0.00863636	-0.02	0.0227273	-0.0486364	0	8.52214	6.97266	0.229545	2	8.44076	7.59668	1.00964	0.0037261	M	K	K	I	A	T	N	T	T	F	A	K	R	G	K	G	T	M	K
E1	ATGTGAGTGGAGGGCGCGGTGTCTAAGCGCACCAAACGCGGGAAGGGAACATAAACAACAAGCGACAGAACCCCACC	M*	GTCATACCTCGGTAT	mix2-2263-2_28	-0.0870808	0.228849																	12.3958	9.00635	0.228849	1	13.8428	9.28483	0.895469	0.00482609	M																	-	M
E2	ATGTGAAGTACCCGCGACCCAGATCACGCCAGGAAACGCGGGAAGGGAACATAACCAGAAAGCAAAAGCAGGAAGCC	M*	CGCCGGGGATCACCT	mix2-2263-2_28	-0.182915	0.228764																	5.42318	3.77686	0.228764	1	6.24616	3.20749	0.868242	0.00296019	M																	-	M
E1	ATGTTTATATTAGGGCTACGCGTTCGTCCGCCCAAACGCGGGAAGGGAACATAAACAACAAGCGACAGAACCCCACC	MFILGLRVRPPKRGKGT*	ACGTGGCGGGGGACC	mix2-2263-2_28	0.244782	0.193548	0.228653	-0.0294118	0.134725	-0.0104364	0	-0.0132827	0	-0.0588235	0	-0.264706	-0.147059	0	0	-0.147059	0	-0.0588235	6.00423	4.26107	0.228653	2	5.73971	5.06445	1.04609	0.00297412	M	F	I	L	G	L	R	V	R	P	P	K	R	G	K	G	T	M	F
E2	ATGATATAAGGTGTCCTGACCAGTGCCCTGCCAAAAACGCGGGAAGGGAACATAACCAGAAAGCAAAAGCAGGAAGCC	MI*	TGAAAGTGGGCGATT	mix2-2263-2_28	-0.275967	0.0569318	0.228162																5.71371	4.06738	0.228162	2	6.58379	2.70104	0.867845	0.00304704	M	I																M	I
E1	ATGAGTACCAGAGATCGCCGGCTCGTCCGAGCCAAACGCGGGAAGGGAACATAAACAACAAGCGACAGAACCCCACC	MSTRDRRLVRAKRGKGT*	ATCGGACAATGTCTT	mix2-2263-2_28	-0.0963192	0.22807	-0.0471276	0.0257998	0.00137599	-0.0116959	0.00343997	-0.0158239	0.00619195	-0.0116959	-0.00240798	-0.0202958	-0.0113519	-0.00859993	-0.00550396	-0.00859993	0.000343997	-0.0175439	31.2801	27.6001	0.22807	1	28.8674	22.4524	1.08358	0.00792885	M	S	T	R	D	R	R	L	V	R	A	K	R	G	K	G	T	-	M
E2	ATGAACGCGAGTGACTCTATAGGCCAGCGCCATAAACGCGGGAAGGGAACATAACCAGAAAGCAAAAGCAGGAAGCC	MNASDSIGQRHKRGKGT*	TCACACGCTCGGGGC	mix2-2263-2_28	0.0168067	0.227731	-0.00434174	-0.140756	-0.0582633	-0.00826331	-0.0166667	0.0168067	0.0252101	0	0	0	0	0	-0.0333333	0	0	-0.02493	11.5243	11.3306	0.227731	1	10.1289	10.1289	1.13776	0.0042766	M	N	A	S	D	S	I	G	Q	R	H	K	R	G	K	G	T	-	M
E2	ATGCAACATGCGCACCTTCGGGCCGGACGGAGCAAACGCGGGAAGGGAACATAACCAGAAAGCAAAAGCAGGAAGCC	MQHAHLRAGRSKRGKGT*	ACAAATTGTCCCGAC	mix2-2263-2_28	0.1	0.0344828	0.227586	0.0356322	-0.0816092	0	0	0.0172414	-0.0333333	0	0	-0.0333333	-0.0666667	-0.0333333	-0.0333333	-0.0333333	0	0	5.61686	2.80843	0.227586	2	5.06445	2.53223	1.10908	0.00279413	M	Q	H	A	H	L	R	A	G	R	S	K	R	G	K	G	T	M	Q
E1	ATGTCACACTGGGTGCCGCAGTAGTCACTGCCCAAACGCGGGAAGGGAACATAAACAACAAGCGACAGAACCCCACC	MSHWVPQ*	GTGATATTAATTACG	mix2-2263-2_28	0.220433	0.227105	0.0543028	0.0731707	0.0121951	0.0243902	-0.101012	-0.490566											7.94108	4.74528	0.227105	1	8.9472	7.42787	0.88755	0.00367282	M	S	H	W	V	P	Q											-	M
E2	ATGTAGCCGTCCGTCCCTGCTCCGCGCGCCGACAAACGGGGAAGGGAACATAACCAGAAAGCAAAAGCAGGAAGCC	M*	GGCCCGAATGCTTCA	mix2-2263-2_28	-0.200615	0.2271																	9.87793	5.52002	0.2271	1	11.3106	3.88275	0.873333	0.00420888	M																	-	M
A1	ATGAGTTAGTAGAGTTACATCGGTCCGGAGACTAAACGCGGGAAGGGAACATAAACAACAAGCGACAGAACCCCACC	MS*	TATACAGAGAAGCAC	mix2-2263-2_28	-0.193487	0.227011	0.0785441																5.61686	3.58317	0.227011	1	6.07734	2.70104	0.92423	0.00294431	M	S																-	M
E2	ATGTAAAAGAATAACGCACGGACCTTCTATCTCAAACGCGGGAAGGGAACATAACCAGAAAGCAAAAGCAGGAAGCC	M*	ACGCTGAAGGGAGC	mix2-2263-2_28	-0.126923	0.226923																	5.03581	4.16423	0.226923	1	5.06445	3.54512	0.994344	0.00269589	M																	-	M
E1	ATGTAATATCGACATAGTGAGCAATCAGGATTAAAACGCGGGAAGGGAACATAAACAACAAGCGACAGAACCCCACC	M*	GGATAGCAGCAAGAC	mix2-2263-2_28	-0.153005	0.226876																	15.2043	11.9116	0.226876	1	15.531	9.62246	0.978963	0.00526717	M																	-	M
E2	ATGAATAGGATCCCCGGGCTGATGGAGTGCCGCAAACGCGGGAAGGGAACATAACCAGAAAGCAAAAGCAGGAAGCC	MNRIPGLMECRKRGKGT*	CCTGGCGAAAGGG	mix2-2263-2_28	0.0662432	0.22686	0.0235935	0.0517241	-0.105263	-0.0526316	0	-0.0526316	0	0	0	-0.0263158	0	0	-0.0263158	0	-0.0789474	-0.0263158	5.61686	4.35791	0.22686	1	6.41497	5.40208	0.875586	0.00299063	M	N	R	I	P	G	L	M	E	C	R	K	R	G	K	G	T	-	M
E1	ATGCGGAATAGACCGTCGCCGTGACGCGCGGAGAAACGCGGGAAGGGAACATAACAACAAGCGACAGAACCCCACC	MRNRPSP*	GCACGATATAATTCA	mix2-2263-2_28	0.16823	0.0328218	0.22684	-0.117079	-0.076087	-0.0652174	0	-0.0847542											14.8169	9.00635	0.22684	2	15.531	11.9859	0.954022	0.00522558	M	R	N	R	P	S	P											M	R
E1	ATGGGTGGGGCCTAGGCGTTACTCCAACAGCGGAAACGCGGGAGGGGAACATAAACAACAAGCGACAGAACCCCACC	MGGA*	GCAGTCACACTGTTC	mix2-2263-2_28	-0.205589	0.0314522	-0.00520172	0.00187504	0.226819														16.1727	8.71582	0.226819	4	16.7127	5.5709	0.967689	0.00548438	M	G	G	A														G	A
E1	ATGAAAAGCCAATAAGACAAGCCCAACGAGCACAAACGCGGGAAGGGAACATAAACAACAAGCGACAGAACCCCACC	MKSQ*	AGGGGACGACGACCT	mix2-2263-2_28	-0.172222	0.226797	0.190523	-0.0447712	-0.074183														6.58529	4.84212	0.226797	1	7.59668	4.38919	0.866864	0.00330022	M	K	S	Q														-	M
O2	ATGATAAAGACAGTCACACGAGGTCGACGACGAAAACGCGGGAAGGGAACATAACCAGAAAGCAAAAGCAGGAAGCC	MIKTVTRGRRRKRGKGT*	TGGTGCCTGCGTGGG	mix2-2263-2_28	0.00735294	0.0764147	0.226731	-0.0118206	0.0335071	-0.035927	0	0.052029	-0.04328	-0.131888	-0.0379747	-0.0759494	-0.0126582	0.00735294	0	-0.00325763	0	-0.0506329	13.1706	13.0737	0.226731	2	13.3364	13.3364	0.987567	0.00481516	M	I	K	T	V	T	R	G	R	R	R	K	R	G	K	G	T	M	I
E2	ATGACGTAAGATGCGGGCAGAGCGAGTACCGGAAACGCGGGAAGGGAACATAACCAGAAAGCAAAAGCAGGAAGCC	MT*	GGGGCGCCCCGTCG	mix2-2263-2_28	-0.149083	-0.0939018	0.226659																10.5558	9.39372	0.226659	2	11.4794	8.60957	0.919543	0.00430466	M	T																M	T
E2	ATGCGCCCATAATGGCCGGCTCTGGGTTCCCTCAAACGCGAGAAGGGAACATAACCAGAAAGCAAAAGCAGGAAGCC	MRP*	GGGGCGACCCGCGTG	mix2-2263-2_28	-0.215937	0.00934579	-0.0608296	0.226595															10.3621	3.8737	0.226595	3	9.62246	1.35052	1.07687	0.00405811	M	R	P															R	P
E2	ATGAAAAGAAGCGCACGACCATTACCGTGATCTAAACGCGGGAGGGAACATAACCAGAAAGCAAAAGCAGGAAGCC	MKRSARPLP*	GGGTAATCATCCAGG	mix2-2263-2_28	0.118223	0.00567668	0.226573	-0.0366104	0.00699301	-0.089675	-0.0801316	-0.0566022	-0.0352941	-0.0190868									13.8485	11.2337	0.226573	2	14.3493	12.8299	0.965099	0.00499391	M	K	R	S	A	R	P	L	P									M	K
E1	ATGACTACACTTGCATACCGTCTCACTGGGGGCAAACGCGGGAAGGGAACATAAACAACAAGCGACAGAACCCCACC	MTTLAYRLTGGKRGKGT*	ATGCACTTGAGGATA	mix2-2263-2_28	-0.0236756	0.142054	0.226546	0.0958864	-0.0483871	-0.152116	-0.00695472	0.0572655	0.00221959	0	-0.016129	-0.0945546	0.0183486	0	0	0	-0.016129	-0.177419	10.5558	9.00635	0.226546	2	10.4665	8.60957	1.00853	0.00418451	M	T	T	L	A	Y	R	L	T	G	G	K	R	G	K	G	T	M	T
E2	ATGCCCCGGGGTCGTTCTCTGGGCACGCTTACCAAACGCGGGAATGGAACATAACCAGAAAGCAAAAGCAGGAAGCC	MPRGRSLGTLTKRGNGT*	TGGTTTCGCAGA	mix2-2263-2_28	-0.26989	-0.0129425	0	0	0.226494	0	0	0	0	0	0	0.0140845	0.0140845	0	0	0.028169	0	0	6.87582	2.22738	0.226494	4	6.24616	0.33763	1.10081	0.00314786	M	P	R	G	R	S	L	G	T	L	T	K	R	G	N	G	T	R	G
E2	ATGGACCGACCGTTCGACCCTCTGCAGCACCGGAAACGCGGGAAGGGAACATAACCAGAAAGCAAAAGCAGGAAGCC	MDRPFDPLQHRKRGKGT*	CGGCCCGGGGGGGGC	mix2-2263-2_28	0.156661	0.226415	0.0566038	-0.16295	-0.030303	0.00743282	0	0	0	0.0188679	0	-0.0909091	-0.0606061	0	0	0	0	-0.121212	5.13265	1.84001	0.226415	1	5.5709	2.86986	0.921333	0.00278407	M	D	R	P	F	D	P	L	Q	H	R	K	R	G	K	G	T	-	M
E2	ATGACAGTACCTAAGGCGCCCTGGGCGCATGGGAAACGCGGGAAGGGAACATAACCAGAAAGCAAAAGCAGGAAGCC	MTVPKAPWAHGKRGKGT*	CAGACGAGAAATAGG	mix2-2263-2_28	-0.0347877	-0.105542	0.0129717	0.226415	-0.149764	0.0566038	0.0188679	0.0188679	0.0188679	0	0	0	-0.03125	0	0	0	0	-0.03125	5.13265	2.90527	0.226415	3	5.40208	2.86986	0.950124	0.0027584	M	T	V	P	K	A	P	W	A	H	G	K	R	G	K	G	T	T	V
E2	ATGGCAATTCGAGACTGACCCGCCCTCGAGGCAAACGCGGGAAGGGAACATAACCAGAAAGCAAAAGCAGGAAGCC	MAIRD*	CTCATCGCATCTTGC	mix2-2263-2_28	0.0188679	-0.0456482	0.127206	-0.0912964	0.226415	-0.387097													5.13265	5.03581	0.226415	4	5.23327	5.23327	0.980774	0.00273216	M	A	I	R	D													I	R
E1	ATGCCTTGCAAACCGCTCACCTAACTTCGTGCGAAACGCGGGAAGGGAACATAAACAACAAGCGACAGAACCCCACC	MPCKPLT*	CATGGCACAGACGAG	mix2-2263-2_28	-0.0750493	-0.0242893	-0.00989305	0.226288	-0.00474247	-0.00388404	-0.0156206	-0.0644104											72.4382	47.8402	0.226288	3	64.1497	37.3081	1.1292	0.0128819	M	P	C	K	P	L	T											P	C
E2	ATGCCGAATACAATCTATCTGGAGAGGGCGTGAAACGCGGAAGGGAACATAACCAGAAAGCAAAAGCAGGAAGCC	MPNTIYLERA*	GTTTACCACGTTCTC	mix2-2263-2_28	-0.0150094	0.15666	0.226079	-0.0384615	0	0.0243902	-0.153846	0	0	0	-0.0384615								3.97054	2.71159	0.226079	2	4.38919	3.03867	0.904618	0.00239499	M	P	N	T	I	Y	L	E	R	A								M	P
E1	ATGGCCCCGTTTGTGACTTGCCGTCCGACCCTTAAACGCGGGAAGGGAACATAAACAACAAGCGACAGAACCCCACC	MAPFVTCRPTLKRGKGT*	GGTGAGAAGCGGGTC	mix2-2263-2_28	0.200773	0.0136964	-0.177409	0.0230422	0.225749	-0.0394779	-0.0423783	0	-0.0517241	-0.025137	0.00145021	-0.0862069	-0.0344828	0	0.00934579	0	0	0	10.3621	5.42318	0.225749	4	9.79128	6.92142	1.0583	0.00406419	M	A	P	F	V	T	C	R	P	T	L	K	R	G	K	G	T	P	F
E1	ATGGGTTATACAGAGGCGGCTCGTAGGTCTAGCAAACGCGGGAAGGGAACATAAACAACAAGCGACAGAACCCCACC	MGYTEAARRSSKRGKGT*	GCATGACTCAATCTG	mix2-2263-2_28	0.06521	0.22561	0.0465786	0.020664	-0.00542006	-0.0193089	0.0277778	0.0416667	-0.0523374	0.00169377	-0.0487805	-0.097561	0.00169377	0.00694444	-0.0331978	-0.0174458	0	-0.170732	13.9453	9.87793	0.22561	1	13.8428	10.8042	1.0074	0.0049295	M	G	Y	T	E	A	A	R	R	S	S	K	R	G	K	G	T	-	M
E1	ATGCAGATCGCGCCACCGCCCAACGGCCGGCCCAAACGCGGGAAGGGAACATAAACAACAAGCGACAGAACCCCACC	MQIAPPPNGRPKRGKGT*	GCCGACTTGTACCC	mix2-2263-2_28	-1e-09	0.22549	0.0294118	-0.0490196	-0.00980392	-0.0294118	-0.0980392	-0.0588235	0	0	0.0196078	-0.0294118	0.0294118	0	0	0	0	-0.0294118	4.93897	2.61475	0.22549	1	5.73971	3.03867	0.86049	0.00276552	M	Q	I	A	P	P	P	N	G	R	P	K	R	G	K	G	T	-	M
E2	ATGCTACACGGGCACGTCGCCTAAACCGGGCCTAAACGCGGGAAGGGAACATAACCAGAAAGCAAAAGCAGGAAGCC	MLHGHVA*	GAGTGGGGGGCACAG	mix2-2263-2_28	-0.278431	0.22549	0.0980392	0.0254902	-0.0137255	-0.0666667	0.0176471	0.00588235											4.93897	3.68001	0.22549	1	5.06445	2.36341	0.975222	0.00266326	M	L	H	G	H	V	A											-	M
E2	ATGCGCATTCAGGACCGTCGGGATCATCTGGTTAAACGCGGGAAGGGAACATAACCAGAAAGCAAAAGCAGGAAGCC	MRIQDRRDHLVKRGKGT*	GTGCGCATCCGGGGC	mix2-2263-2_28	0.259223	0.17052	0.225447	-0.0865716	0.059518	0.00934579	-0.192982	0	-0.0526316	0	-0.0350877	-0.0959174	-0.0257419	-0.0175439	-0.105263	0	-0.0350877	-0.0350877	10.3621	6.29476	0.225447	2	9.62246	7.93431	1.07687	0.00403755	M	R	I	Q	D	R	R	D	H	L	V	K	R	G	K	G	T	M	R
A1	ATGATAAAACAGAAATAGGTCTGGTGGCGACTAAAACGCGGGAAGGGAACATAAACAACAAGCGACAGAACCCCACC	MIKQK*	GCATGGCGGAGGACA	mix2-2263-2_28	-0.105477	0.0439486	0.225152	-0.152806	-0.152806	0													4.93897	2.80843	0.225152	2	4.89564	2.36341	1.00885	0.00263226	M	I	K	Q	K													M	I
E2	ATGCGTCGATTGCGTACGCGTCCACCGCGGACAAAACGCGGGAAGGGAACATAACCAGAAAGCAAAAGCAGGAAGCC	MRRLRTRPPRTKRGKGT*	GGGCCGTGACCCAGC	mix2-2263-2_28	0.33	0.025	0.225	-0.375	0	0.075	0	0	0	-0.12	0	0	0	0	0	0	0	-0.16	3.8737	1.35579	0.225	2	4.22038	2.86986	0.917856	0.00233814	M	R	R	L	R	T	R	P	P	R	T	K	R	G	K	G	T	M	R
E1	ATGCGACCGTTTAAGTCGGTTTAATCAGGGGCGAAACGCGGGAAGGGAACATAAACAACAAGCGACAGAACCCCACC	MRPFKSV*	TTTTGAGCGGAGGCC	mix2-2263-2_28	-0.22	0.0469565	0.224348	0.0217391	-0.04	0	0.0217391	0											4.45475	2.13053	0.224348	2	4.22038	1.18171	1.05553	0.00243154	M	R	P	F	K	S	V											M	R
E1	ATGGATTGGACTGCAATCAGTGTACTTGGTTGGAAACGCGGGAAGGGAACATAAACAACAAGCGACAGAACCCCACC	MDWTAISVLGWKRGKGT*	TATAGATCTGTGGTA	mix2-2263-2_28	0.13443	0.224324	0.129495	-0.0240893	-0.006698	0	-0.0366628	-0.0405405	-0.0135135	-0.027027	-0.00481786	-0.0675676	0.00869565	0	-0.0540541	-0.027027	0.0212691	-0.202703	11.1369	8.13477	0.224324	1	12.4923	10.6354	0.891499	0.00444121	M	D	W	T	A	I	S	V	L	G	W	K	R	G	K	G	T	-	M
E2	ATGTTCGTCCGTGTCCAGGTCATCAGCCCCTGCAAACGCGGGAAGGGAACATAACCAGAAAGCAAAAGCAGGAAGCC	MFVRVQVISPCKRGKGT*	GACGAATGCGAAAGA	mix2-2263-2_28	0.252097	-0.0736253	-0.0195713	0.224138	0.0246971	-0.0465983	-0.0368127	-0.027027	-0.0810811	0	-0.0540541	-0.108108	0	0	-0.0540541	0	0	0	5.61686	2.22738	0.224138	3	6.24616	4.05156	0.899251	0.00293112	M	F	V	R	V	Q	V	I	S	P	C	K	R	G	K	G	T	F	V
A1	ATGGATGATAGTCAGTAAAACCAGGGGGCCCCTAAACGCGGGAAGGGAACATAAACAACAAGCGACAGAACCCCACC	MDDSQ*	TGGTTCGAGATCCCA	mix2-2263-2_28	0.0689655	-0.0172414	0.224138	0.0344828	-0.0344828	-0.0689655													5.61686	2.80843	0.224138	2	4.89564	2.86986	1.14732	0.00272385	M	D	D	S	Q													M	D
E2	ATGATGTAGCCCGTCTCACCCAGTCCAATTGCAACGCGGAAGGGAACATAACCAGAAAGCAAAAGCAGGAAGCC	MM*	CGACCACGTCCAGTC	mix2-2263-2_28	-0.189655	0.224138	-0.0344828																5.61686	4.16423	0.224138	1	4.89564	2.70104	1.14732	0.00272385	M	M																-	M
E1	ATGATGTTACAGGCTAACAGATTTTGCTTATACAAACGCGGGAAGGGAACATAAACAACAAGCGACAGAACCCCACC	MMLQANRFCLYKRGKGT*	GGGGACCCCAACAAT	mix2-2263-2_28	0.0944444	-0.037037	0.114815	0.224074	-0.0277778	-0.0333333	0	-0.0166667	-0.0333333	-0.00740741	-0.0166667	-0.124074	0	0.0185185	-0.00740741	0	-0.0333333	-0.116667	10.459	7.36003	0.224074	3	10.1289	8.10313	1.03259	0.00408684	M	M	L	Q	A	N	R	F	C	L	Y	K	R	G	K	G	T	M	L
A1	ATGTGAAAGAAGAAGCGGAGAAATAACAGTCTAAAACGCGGGAAGGGAACATAAACAACAAGCGACAGAACCCCACC	M*	GAAGGGCGAGGGCCT	mix2-2263-2_28	-0.334753	0.223981																	5.13265	2.13053	0.223981	1	5.23327	1.01289	0.980774	0.00270278	M																	-	M
E1	ATGCCGCTTCCGCCTGCACACCGTGGATACTATAAACGCGGGAAGGGAACATAAACAACAAGCGACAGAACCCCACC	MPLPPAHRGYYKRGKGT*	GCCGGTGGGCGACGC	mix2-2263-2_28	0.0183311	0.0826265	0.223529	-0.046238	-0.0465116	-0.0344733	0	0	0	0	-0.0465116	-0.0232558	-0.0465116	-0.0697674	0	0	0.0235294	0	8.23161	3.38949	0.223529	2	7.25905	2.86986	1.13398	0.00343138	M	P	L	P	P	A	H	R	G	Y	Y	K	R	G	K	G	T	M	P
E2	ATGGCTCGACTGCGCCCGCCTGCCGCTCCCGCTAAACGCGGGAAGGGAACATAACCAGAAAGCAAAAGCAGGAAGCC	MARLRPPAAPAKRGKGT*	ACATAACTATCGTAG	mix2-2263-2_28	0.195512	0.0359748	0.0278401	0.223422	-0.213675	-0.0937588	0.0295231	-0.189201	0	-0.0217391	0	0.00203366	0	-0.00238429	0	0	0	0	15.0106	8.71582	0.223422	3	15.531	12.1547	0.966492	0.005167	M	A	R	L	R	P	P	A	A	P	A	K	R	G	K	G	T	A	R
O1	ATGACTTAAATAAAGGACGAAACCGGCTTCCGGAAACGCGGGAAGGGAACATAACAACAAGCGACAGAACCCCACC	MT*	TTCCGGCCAACTTGT	mix2-2263-2_28	-0.189902	-0.0158626	0.223287																30.6991	24.3075	0.223287	2	35.62	21.4395	0.861849	0.00822307	M	T																M	T
A1	ATGATTTAAGATTGAAACCAACCAGCCCCGCCAAAACGCGGAAGGAACATAAACAACAAGCGACAGAACCCCACC	MI*	TTTAGATATAACCAG	mix2-2263-2_28	-0.150298	-0.0427083	0.222768																10.1685	6.29476	0.222768	2	10.8042	4.89564	0.941161	0.00410774	M	I																M	I
O2	ATGGTATAGAATCAGTAAAGGGGGCTCTCGCGAAAACGCGGGAAGGGAACATAACCAGAAAGCAAAAGCAGGAAGCC	MV*	GATGGACCCGGGGGC	mix2-2263-2_28	-0.248944	0.0192495	0.22275																29.4401	15.6885	0.22275	2	27.348	7.7655	1.0765	0.0074811	M	V																M	V
E1	ATGACAAAGCGGGCGTTCCCAACGCAGCCGGACAAACGCGGGAAGGGAACATAAACAACAAGCGACAGAACCCCACC	MTKRAFPTQPDKRGKGT*	CGTCGCTGGTACTGG	mix2-2263-2_28	0.00205444	-0.0164355	0.22265	0.108885	0	0.0254237	0.00847458	-0.067283	-0.0454545	-0.0133539	0.00847458	-0.030303	-0.0218285	0	0.00179764	-0.0957884	0.00847458	0	11.4274	7.65056	0.22265	2	11.1418	6.41497	1.02563	0.00429197	M	T	K	R	A	F	P	T	Q	P	D	K	R	G	K	G	T	M	T
E1	ATGTAGTTACGACTATCCGGGCCCCCCAACGTAAACGCGGGAAGGGAACTAAACAACAAGCGACAGAACCCCACC	M*	GAGCACAACACTCGG	mix2-2263-2_28	-0.221705	0.222578																	21.8864	16.3664	0.222578	1	25.6599	13.3364	0.852942	0.00670715	M																	-	M
A1	ATGAGAAATCCTTAACCAAGTGACCTCGCCGGTAAACGCGGGAAGGGAACATAAACAACAAGCGACAGAACCCCACC	MRNP*	CTGCCCGGTTGGGGC	mix2-2263-2_28	-0.22963	0.222222	0.0888889	0.0444444	-0.037037														4.35791	2.13053	0.222222	1	4.55801	1.18171	0.9561	0.0024487	M	R	N	P														-	M
E2	ATGTCTAGAGCCCCCGCCTGATACGCGGTCTATAAACGCGGGAAGGGAACATAACCAGAAAGCAAAAGCAGGAAGCC	MSRAPA*	CCCGCGAAGGGCTAT	mix2-2263-2_28	0.0351648	0.221978	-0.0043956	-0.0263736	-0.0285714	-0.0131868	-0.0417582												6.29476	4.45475	0.221978	1	5.90853	4.38919	1.06537	0.00295434	M	S	R	A	P	A												-	M
O1	ATGCGTGCACGTTCTTGACGACGGTCCCCCGGCAAACGCGGGAAGGGAACATAAACAACAAGCGACAGAACCCCACC	MRARS*	ACGGGTGCAAGCAAG	mix2-2263-2_28	-0.127034	-0.00934579	0.0647283	0.0121726	0.221876	-0.10615													15.6885	6.3916	0.221876	4	18.0632	5.06445	0.868532	0.00544182	M	R	A	R	S													A	R
E1	ATGCTTGCTACGCCGTCGAACGTATCCTCTCGGAAACGCGGGAAGGGAACATAAACAACAAGCGACAGAACCCCACC	MLATPSNVSSRKRGKGT*	CGGTTCGTAGTACCT	mix2-2263-2_28	0.0405405	0.221847	-0.0585586	0.0930931	0.0604354	0.0334084	-0.0698198	-0.0281532	-0.0837087	-0.00713213	-0.0138889	-0.0555556	0.00675676	0	-0.0138889	-0.0349099	0	-0.0694444	14.3327	10.0716	0.221847	1	12.1547	8.77839	1.17919	0.00469978	M	L	A	T	P	S	N	V	S	S	R	K	R	G	K	G	T	-	M
E1	ATGACAGTGTGCCGCCGCAGCTATGCCCGCTACAAACGCGGGAAGGGAACATAAACAACAAGCGACAGAACCCCACC	MTVCRRSYARYKRGKGT*	GGGGCCGCCCACGC	mix2-2263-2_28	0.195833	0.221296	0.123302	0.0554012	0.0552469	0.0183642	-0.000308642	-0.0438272	-0.05	0	-0.000308642	-0.2875	-0.05	0	-0.075	-0.0125	-0.025	-0.075	15.6885	10.459	0.221296	1	13.5052	10.973	1.16166	0.00497267	M	T	V	C	R	R	S	Y	A	R	Y	K	R	G	K	G	T	-	M
E2	ATGTAGGTCTTGGTGTCGTTTGCGTAATGGCGCAAACGCGGGAAGGGAACATACCAGAAAGCAAAAGCAGGAAGCC	M*	GGCACACACGAGCGC	mix2-2263-2_28	-0.379041	0.221293																	7.55371	5.32634	0.221293	1	7.7655	2.53223	0.972728	0.00337818	M																	-	M
E2	ATGACCTAGCTGCCGCCTGGCTCACCCGCGCACAACGCGGGAAGGGAACATAACCAGAAAGCAAAAGCAGGAAGCC	MT*	GGCGCGGCTCAGGGC	mix2-2263-2_28	-0.174675	0.00162338	0.221104																13.5579	9.97478	0.221104	2	14.8557	8.44076	0.912641	0.00489317	M	T																M	T
E1	ATGAAAAGTACACCCACGCATAGAATAGGGTCAAAGCGCGGGAAGGGAACATAAACAACAAGCGACAGAACCCCACC	MKSTPTHRIGSKRGKGT*	GGGGGTGCGTTGAGG	mix2-2263-2_28	0.0140553	0.220968	0.016129	-0.0626728	-0.0479263	-0.0525346	-0.00506912	-0.0239631	0	0	0.0046083	-0.0142857	-0.0218894	0.0230415	0.0046083	0	-0.00714286	-0.0382488	21.0148	16.2695	0.220968	1	23.6341	18.4008	0.889173	0.00641682	M	K	S	T	P	T	H	R	I	G	S	K	R	G	K	G	T	-	M
E2	ATGGGGTTAGCCGGAGTCTGGGCCATTGTCGTCAAACGCGGGAAGGGAACATAACCAGAAAGCAAAAGCAGGAAGCC	MGLAGVWAIVVKRGKGT*	GGGGGGGAGAGGCAT	mix2-2263-2_28	0.100909	0.220909	0.00545455	0.0509091	-0.149091	0.0454545	-0.04	-0.08	-0.0572727	0	0	0.0227273	-0.04	0	0	0	0	-0.08	4.26107	2.80843	0.220909	1	4.22038	3.20749	1.00964	0.00236245	M	G	L	A	G	V	W	A	I	V	V	K	R	G	K	G	T	-	M
E1	ATGTGTACACGTGGCCCGCCCAGGGCGTTGCGCAAACGCGGGAAGGGAACATAAACAACAAGCGACAGAACCCCACC	MCTRGPPRALRKRGKGT*	TTTGTAAACCGTTTA	mix2-2263-2_28	0.224364	0.220878	0.163043	0.0326087	-0.00512715	-0.0726005	-0.283019	-0.242412	0	-0.0188679	0	0	0	0	0	0	0	0	8.90951	5.22949	0.220878	1	8.9472	7.09024	0.995787	0.00369801	M	C	T	R	G	P	P	R	A	L	R	K	R	G	K	G	T	-	M
E2	ATGAGTGTACAGCGCCGTCCCTGCGCGGCTTGGAAACGCGGGAAGGGAACATAACCAGAAAGCAAAAGCAGGAAGCC	MSVQRRPCAAWKRGKGT*	GCGTCCGGGCGGTGC	mix2-2263-2_28	0.22041	0.220657	0.0507784	0.0824067	-0.0422535	0.0156906	-0.056338	-0.339881	-0.028169	0	0.0175439	-0.0422535	-0.028169	0	-0.0140845	-0.0140845	0	-0.028169	11.04	6.58529	0.220657	1	11.9859	9.62246	0.921088	0.00430319	M	S	V	Q	R	R	P	C	A	A	W	K	R	G	K	G	T	-	M
E2	ATGAAATCGGATGCGCGTACTCACCGGACAACTAAACGCGGGAAGGGAACATAACCAGAAAGCAAAAGCAGGAAGCC	MKSDARTHRTTKRGKGT*	TGGGGTGCTGGCGCT	mix2-2263-2_28	0.176471	0.220588	-0.0882353	0.0294118	0.0147059	0.0294118	0	-0.0882353	-0.0294118	0	-0.0882353	0.0147059	0.0147059	-0.0588235	-0.117647	0	-0.0294118	0	6.58529	4.06738	0.220588	1	5.73971	4.55801	1.14732	0.00295013	M	K	S	D	A	R	T	H	R	T	T	K	R	G	K	G	T	-	M
E1	ATGCGAAGTTTCGCGGACCTTGGAAGGCCTCGAACGCGGGAGGGAACATAAACAACAAGCGACAGAACCCCACC	MRSFADLGRPRTREGT*	CCTTGACCTACCTGG	mix2-2263-2_28	-0.110071	-0.0110494	0.220324	-0.0102041	-0.00428692	-0.00428692	0.035503	0.0177515	0	0	-0.0187779	-0.0757155	0.00591716	0	0.00591716	0	-0.0408163		16.3664	10.6527	0.220324	2	16.5439	8.9472	0.989271	0.00533014	M	R	S	F	A	D	L	G	R	P	R	T	R	E	G	T		M	R
O2	ATGCCTGGCGACAATATGATGAGCACCGCCAACAAACGCGGGAAGGGAACATAACCAGAAAGCAAAAGCAGGAAGCC	MPGDNMMSTANKRGKGT*	GCCAGGCTCCAGCCT	mix2-2263-2_28	-0.107464	0.0154322	0.00159085	0.22031	-0.0147083	-0.0195856	-0.0195856	0.00235294	-0.0114885	-0.00404858	-0.00809717	-0.0121457	0	-0.00404858	0	-0.0108311	-0.0161943	-0.00169564	41.1581	16.6569	0.22031	3	41.6973	11.9859	0.987067	0.00929242	M	P	G	D	N	M	M	S	T	A	N	K	R	G	K	G	T	P	G
E1	ATGCCGACTTGGGGGCGCGGCCCGCGGCTGCGGAAACGCGGGAAGTGAACATAAACAACAAGCGACAGAACCCCACC	MPTWGRGPRLRKRGK*	GGAGGCGGGGCGGTG	mix2-2263-2_28	-0.0902498	0.0237212	0.0215945	0.00425346	0.220253	-0.0791253	0	-0.0225215	-0.0188679	-0.00943396	0.017341	-0.0319555	0	0.00212673	-0.00365361	0.00578035			16.7538	7.36003	0.220253	4	17.8944	5.73971	0.936256	0.00549435	M	P	T	W	G	R	G	P	R	L	R	K	R	G	K			T	W
E1	ATGAAGGGTCTTCTAGCACCAACCACAGCCTCAAAACGCGGGAAGGGAACATAAACAACAAGCGACAGAACCCCACC	MKGLLAPTTASKRGKGT*	TCTTTCATTACAGAT	mix2-2263-2_28	0.11	0.22	0.0414286	-0.0314286	-0.00714286	-0.0714286	0.00428571	0	0	0.02	-0.0714286	-0.0357143	0	-0.0357143	-0.0714286	0	0	0	4.84212	3.09896	0.22	1	4.72682	3.20749	1.02439	0.00252988	M	K	G	L	L	A	P	T	T	A	S	K	R	G	K	G	T	-	M
E2	ATGCTGGTACAGTTCTCTGTCGCCCTACTCAAACGCGGGAAGGGAACCTAACCAGAAAGCAAAAGCAGGAAGCC	MLVQFSVALLKRGKGT*	GGAGGGCACGGGGAG	mix2-2263-2_28	0.0528571	-0.107143	0.00857143	0.22	-0.0514286	-0.0357143	0.02	-0.0357143	0	-0.0357143	0	0	0	-0.0357143	0	0	0		4.84212	1.64632	0.22	3	4.72682	1.85697	1.02439	0.00252988	M	L	V	Q	F	S	V	A	L	L	K	R	G	K	G	T		L	V
E1	ATGCTACAATGATGTCTCAGGCGCACGATCCCAACGCGGAAGGGAACATAAACAACAAGCGACAGAACCCCACC	MLQ*	TGCCTTCAATATCCT	mix2-2263-2_28	-0.02	0.22	0	-0.14															4.84212	4.74528	0.22	1	4.22038	4.05156	1.14732	0.00244502	M	L	Q															-	M
E2	ATGAGATACACCGAAAGGGGTTTGGCTAAGCGCAAACGCGGGAAGGGAACATAACCAGAAAGCAAAAGCAGGAAGCC	MRYTERGLAKRKRGKGT*	AAGCCCTCTAGCCCA	mix2-2263-2_28	0.106637	0.219617	0.0634218	-0.0115044	0.00103245	0.0176991	0.00103245	0.00884956	-0.05	-0.0323009	-0.05	-0.05	-0.0833333	0	0	0.00884956	-0.05	-0.0333333	10.9432	8.13477	0.219617	1	10.1289	7.93431	1.08039	0.00406048	M	R	Y	T	E	R	G	L	A	K	R	K	R	G	K	G	T	-	M
E2	ATGGTCTGCCGCACCCTGCGACCCCGTTCGGAAAAACGCGGGAAGGGAACATAACCAGAAAGCAAAAGCAGGAAGCC	MVCRTLRPRSEKRGKGT*	CCAGGCGTGCAAAAG	mix2-2263-2_28	-0.180113	0.0590994	0.010319	0.219512	0.010319	-0.0769231	0	-0.0384615	0.0487805	0	0	0	0	0	0.0243902	0	0	-0.0384615	3.97054	1.93685	0.219512	3	4.38919	1.18171	0.904618	0.00232542	M	V	C	R	T	L	R	P	R	S	E	K	R	G	K	G	T	V	C
E1	ATGCCGCATGTCCCACCAGCCCGCACCCCACTCAAACGCGGGAAGGGAACATAGACAACAAGCGACAGAACCCCACC	MPHVPPARTPLKRGKGT*	CGCCCCCGAGAGAGC	mix2-2263-2_28	0.0611111	0.186111	0.0527778	0.219444	-0.0694444	-0.00833333	-0.127778	-0.075	0	-0.0222222	0	-0.0527778	-0.0666667	0	-0.0222222	-0.0444444	0	-0.0222222	6.97266	4.74528	0.219444	3	7.59668	5.5709	0.917856	0.00324864	M	P	H	V	P	P	A	R	T	P	L	K	R	G	K	G	T	P	H
A1	ATGCGAGCTCAGTTGACATCGGCCCCCGCCGCCAAACGCGGGAAGGGAACATAAACAACAAGCGACAGAACCCCACC	MRAQLTSAPAAKRGKGT*	GGGCAGTGTCTTGTT	mix2-2263-2_28	-0.0867347	-0.0357143	0	0.219388	0.0459184	0.0255102	-0.142857	0.00510204	0	0	-0.0357143	-0.0153061	0	0	0	0.0204082	0	0	4.74528	4.64844	0.219388	3	4.72682	4.22038	1.00391	0.00250754	M	R	A	Q	L	T	S	A	P	A	A	K	R	G	K	G	T	R	A
E2	ATGATAGGACTCACCGCCATTCGTTTATGCGGCAAACGCGGGAAGGGAACATAACCAGAAAGCAAAAGCAGGAAGCC	MIGLTAIRLCGKRGKGT*	ACGAGGCACCGACGA	mix2-2263-2_28	0.0942118	0.219212	0.00369458	-0.0344828	0.0381773	0	0.0178571	0.00123153	-0.067734	-0.0344828	0	-0.103448	0	0.0178571	0.00246305	0	-0.0344828	-0.137931	5.42318	4.06738	0.219212	1	4.89564	4.22038	1.10776	0.00263599	M	I	G	L	T	A	I	R	L	C	G	K	R	G	K	G	T	-	M
E2	ATGGGCGGACGCAGAGACCCCCCTGCTGCGGCCAAACGCGGGAAGGGAACATAACCAGAAAGCAAAAGCAGGAAGCC	MGGRRDPPAAAKRGKGT*	CCCCGGTGGATAAG	mix2-2263-2_28	0.200727	0.09617	-0.0204082	0.0069891	0.219178	0.0410959	0.0136986	-0.530612	-0.0408163	0.0136986	0	0.0273973	0.0136986	0	0	-0.0408163	0	0	7.0695	3.48633	0.219178	4	8.27194	5.73971	0.854636	0.0033428	M	G	G	R	R	D	P	P	A	A	A	K	R	G	K	G	T	G	R
O1	ATGAAGAGAAGAGCGAAACAACGCCACACGGCAAAACGCGGGAAGGGAACATAAACAACAAGCGACAGAACCCCACC	MKRRAKQRHTAKRGKGT*	GCGGCGGGAGTCGGA	mix2-2263-2_28	0.273219	0.219165	-0.125799	-0.0530713	-0.0540541	-0.243243	-0.0810811	-0.00884521	0.0181818	0	0.0181818	0.0727273	0.0363636	-0.00884521	-0.00884521	-0.027027	0	0	5.32634	3.58317	0.219165	1	6.24616	5.73971	0.852738	0.00282063	M	K	R	R	A	K	Q	R	H	T	A	K	R	G	K	G	T	-	M
E1	ATGGCTTAATCAGGCATCGCCCTGCTCTGCAAACGCGGGAAGGGAACATAAACAACAAGCGACAGAACCCCACC	MA*	GGCGGGGGGGCTCGG	mix2-2263-2_28	-0.32107	0.0150502	0.219064																4.45475	3.48633	0.219064	2	4.38919	2.02578	1.01494	0.00240247	M	A																M	A
E1	ATGTGGACTAGTCAATCGGGCCGCTCGCGTTGAAACGCGGGAAGGGAACATAAACAACAAGCGACAGAACCCCACC	MWTSQSGRSR*	CGTGGTGGAGGCTGA	mix2-2263-2_28	-0.0314286	0.219048	0.147619	0.0419048	-0.110476	-0.0552381	-0.047619	-0.0209524	0	-0.0238095	-0.0714286								7.26319	6.97266	0.219048	1	7.09024	6.58379	1.02439	0.00321538	M	W	T	S	Q	S	G	R	S	R								-	M
E1	ATGGACCCATCTCACACCACGGAGCGCCGATCGAAACGCGGGAAGGTAACATAAACAACAAGCGACAGAACCCCACC	MDPSHTTERRSKRGKVT*	TGCCGACAACCTTGA	mix2-2263-2_28	-0.0366064	-0.0961206	0.0356088	0.218986	0.0372587	-0.0412877	-0.0168067	-0.00840336	-0.00840336	0.00456621	-0.00840336	-0.024481	-0.0160777	-0.00840336	-0.0199148	0	0	-0.00310809	21.2085	13.0737	0.218986	3	20.089	11.4794	1.05573	0.0060724	M	D	P	S	H	T	T	E	R	R	S	K	R	G	K	V	T	D	P
E1	ATGCCGCATTGTTACGCTCACGGGCCGCCGCCCAAACGCGGGAAGGGAACATAAACAACAAGCGACAGAACCCCACC	MPHCYAHGPPPKRGKGT*	GGGCGCCGCCTAGAG	mix2-2263-2_28	0.235642	0.21875	0.171875	0.019848	0.0240709	0	0	0.09375	0	-0.633024	-0.0540541	-0.108108	0.03125	0	0	0	0	0	6.19792	4.06738	0.21875	1	6.24616	5.5709	0.992277	0.0029467	M	P	H	C	Y	A	H	G	P	P	P	K	R	G	K	G	T	-	M
E1	ATGGCTCGCTAGTTAGTTCGGACCTCCGCGGCCAAACGCGGGAAGGAACATAAACAACAAGCGACAGAACCCCACC	MAR*	GGCGGGGCCCGGAGC	mix2-2263-2_28	-0.222827	-0.0323256	0.0121352	0.218747															11.7179	5.13265	0.218747	3	13.3364	2.86986	0.878644	0.00448501	M	A	R															A	R
A1	ATGCCCGCCAACATCCGCGAAACCCATCAGATCAAACGCGGGAAGGGAACATAAACAACAAGCGACAGAACCCCACC	MPANIRETHQIKRGKGT*	GCGGCGGGCGGGGAG	mix2-2263-2_28	0.109064	0	-0.0716374	0	0.0263158	0.218713	-0.019883	-0.0666667	0	-0.0444444	-0.00906433	0	-0.0312865	-0.0222222	-0.0222222	-0.0444444	0	0	7.36003	3.77686	0.218713	5	7.59668	4.55801	0.968848	0.00329095	M	P	A	N	I	R	E	T	H	Q	I	K	R	G	K	G	T	N	I
E1	ATGCGCGAACCTACACTTATCTCGCCTACACAGAAACGCGGGAAGGGAACATAAACAACAAGCGACAGAACCCCACC	MREPTLISPTQKRGKGT*	CACACACAAGCATTT	mix2-2263-2_28	0.08	0.218571	0.00571429	-0.0185714	-0.0985714	-0.0228571	-0.01	-0.00428571	0.00571429	0.00714286	-0.01	-0.01	-0.0242857	-0.0342857	-0.02	-0.0142857	0	-0.03	16.9474	10.8464	0.218571	1	16.8815	11.8171	1.00391	0.00537617	M	R	E	P	T	L	I	S	P	T	Q	K	R	G	K	G	T	-	M
E1	ATGCCGTAAAATCCCCCTCGGCAGGGCTTCAGTAAACGCGGGAAGGGAACATAAACAACAAGCGACAGAACCCCACC	MP*	AAAATACTTTAGCTG	mix2-2263-2_28	-0.235469	0.0894188	0.218082																5.90739	3.00212	0.218082	2	5.5709	1.35052	1.0604	0.00279753	M	P																M	P
A1	ATGTTTTAGGAAGTGGGGACGTGGTATCGCACGAAACGCGGGAAGGGAACATAAACAACAAGCGACAGAACCCCACC	MF*	GCGGGGCGAGAGGGG	mix2-2263-2_28	-0.17094	0.111111	0.217949																4.35791	2.42106	0.217949	2	4.38919	1.51934	0.992873	0.00237448	M	F																M	F
E1	ATGAAGTCACGAGAGGTTGGGACCCAGTGGGCTAAACGCGGGAAGGGAACATAAACAACAAGCGACAGAACCCCACC	MKSREVGTQWAKRGKGT*	GGGGGTCCATTTGCT	mix2-2263-2_28	0.0772082	0.217674	0.0103263	0.0286129	-0.142654	-0.0323741	-0.00277649	0.000205159	-0.0143885	-0.00719425	-0.0160845	0.00590858	0.00231146	0.00380228	-0.010381	0	-0.00868507	-0.0683453	50.9391	37.478	0.217674	1	46.9306	36.1264	1.08541	0.0101446	M	K	S	R	E	V	G	T	Q	W	A	K	R	G	K	G	T	-	M
E2	ATGCTCCGGGCCTCCCGTACTCCGGCGGCTCCCAAACGCGGGAAGGGAACATAACCAGAAAGCAAAAGCAGGAAGCC	MLRASRTPAAPKRGKGT*	CGCAGGGCAAAGGCC	mix2-2263-2_28	0.0837359	-0.0305958	-0.0523349	0	0	0	0.217391	-0.218196	0	0	0	0	0	0	0	0	0	0	4.45475	1.93685	0.217391	6	4.55801	2.36341	0.977347	0.00241137	M	L	R	A	S	R	T	P	A	A	P	K	R	G	K	G	T	S	R
E2	ATGCCGCATCTGGAGCCTTGCAACCTCCAGCGCAAACGCGGGAAGGGAACATAACCAGAAAGCAAAAGCAGGAAGCC	MPHLEPCNLQRKRGKGT*	GCGTGGGCAGGAGGC	mix2-2263-2_28	0.115758	0.217273	-0.0642424	-0.0321212	0	0	0	0	0	0	0	0	0	0	-0.0227273	-0.0681818	-0.0321212	-0.113636	7.26319	2.13053	0.217273	1	7.42787	3.03867	0.97783	0.00323431	M	P	H	L	E	P	C	N	L	Q	R	K	R	G	K	G	T	-	M
E1	ATGAACCCCGCCCTGGGGCTGATAGAGTCACACAACGGGAAGGGAACATAAACAACAAGCGACAGAACCCCACC	MNPALGLIESHNGKGT*	CCTGGGCAGATCTTG	mix2-2263-2_28	-0.00916988	0	0	-0.00916988	0	-0.108108	0	0	0.217181	-0.0632239	0	0.0357143	0	0	0	-0.0540541	0		5.42318	5.22949	0.217181	8	6.24616	6.07734	0.868242	0.0028103	M	N	P	A	L	G	L	I	E	S	H	N	G	K	G	T		L	I
E1	ATGAGGGCAGCGCACCGGGTCACCCGCCAGTAAACGCGGGAAGGGAACATAAACAACAAGCGACAGAACCCCACC	MRAAHRVTRQ*	GGGTCCCGCGCGGCC	mix2-2263-2_28	-0.0522689	0.217133	0.0478159	-0.0965861	0.0728372	-0.0263995	-0.0555556	-0.0694444	0.00763359	0	-0.0416667								12.6864	9.29688	0.217133	1	12.1547	8.27194	1.04374	0.00443403	M	R	A	A	H	R	V	T	R	Q								-	M
E2	ATGTCCGGATCGATACGGGTGGCCCCTGGCGGTAAACGCGGGAAGGGAACATAACCAGAAAGCAAAAGCAGGAAGCC	MSGSIRVAPGGKRGKGT*	TGCAGCCCTACAAAC	mix2-2263-2_28	0.0769967	0.0875179	-0.118125	0.216882	-0.0911047	0.0121951	0.0121951	0.0121951	0.0243902	0.0121951	-0.00741272	-0.00741272	-0.0392157	-0.00741272	0	-0.0392157	-0.00741272	-0.0980392	7.94108	5.61686	0.216882	3	8.60957	6.41497	0.922355	0.0034671	M	S	G	S	I	R	V	A	P	G	G	K	R	G	K	G	T	S	G
E2	ATGCCAGGCACCGAACCGCCCTCGTGGTCCCCCAAACGCGGGAAGGGAACATAACCAGAAAGCAAAAGCAGGAAGCC	MPGTEPPSWSPKRGKGT*	AGGCATCGAACCCCT	mix2-2263-2_28	-0.0569551	0.0898138	-0.145674	0.216867	0.00410734	-0.00930997	0.0240964	-0.0788609	0	0	0	0	0	0	0	-0.0213582	0	-0.0227273	8.03793	4.84212	0.216867	3	7.42787	4.05156	1.08213	0.00332829	M	P	G	T	E	P	P	S	W	S	P	K	R	G	K	G	T	P	G
E1	ATGACACGTGGCGCGCCGCCGTACTTCTTCGGCAAACGCGGGAAGGGAACATAAACAACAAGCGACAGAACCCCACC	MTRGAPPYFFGKRGKGT*	AACCGGCAACATCCT	mix2-2263-2_28	0.112045	0.216807	-0.0308123	-0.0296919	-0.0694678	-0.0196078	-0.0296919	-0.0296919	-0.010084	0	0	-0.0689076	-0.0196078	0	-0.0296919	0.00952381	0.00952381	-0.0201681	10.1685	4.74528	0.216807	1	8.60957	5.06445	1.18106	0.0037337	M	T	R	G	A	P	P	Y	F	F	G	K	R	G	K	G	T	-	M
O2	ATGGCACCGCCAAACCTCATGGCATTGCGTTTTAAACGCGGGAAGGGAACATAACCAGAAAGCAAAAGCAGGAAGCC	MAPPNLMALRFKRGKGT*	ACCGGCCGAACGTTC	mix2-2263-2_28	-0.137967	-0.00191655	-0.00338068	0.216798	-0.00163868	-0.00486618	6.4123e-05	-0.00486618	0	-0.00973236	0.00146413	-0.0141034	-0.0111751	-0.00243309	-0.00583514	0.000495168	-0.00243309	-0.00826823	66.1434	27.5033	0.216798	3	69.383	18.5697	0.953309	0.0122954	M	A	P	P	N	L	M	A	L	R	F	K	R	G	K	G	T	A	P
E1	ATGATTACACAGCGTGACGGCCGCTACCCCGCGAAACGCGGGAAGGGAACATAAACAACAAGCGACAGAACCCCACC	MITQRDGRYPAKRGKGT*	CTACCGAATGTTAAT	mix2-2263-2_28	0.155524	-0.162562	0.216749	-0.00774103	-0.117523	-0.0218156	0.0204082	0	-0.0344828	0	0.0204082	-0.0344828	0	0	0	0	0	0	4.74528	3.68001	0.216749	2	4.89564	4.38919	0.969288	0.00250369	M	I	T	Q	R	D	G	R	Y	P	A	K	R	G	K	G	T	M	I
E2	ATGTACCAGAAGGCCGAAGCGGGGCCCCTCAGCAAACGCGGGAAGGGAACATAACCAGAAAGCAAAAGCAGGAAGCC	MYQKAEAGPLSKRGKGT*	TGAGGCGGCCACCTC	mix2-2263-2_28	0.052099	-0.0393553	-0.0535982	0.216267	0.0326087	-0.0191154	-0.0517241	-0.029985	-0.0408546	0	-0.0517241	-0.0236132	0.0217391	-0.0172414	0	0	0	0	8.90951	6.10108	0.216267	3	9.79128	7.25905	0.909944	0.00372042	M	Y	Q	K	A	E	A	G	P	L	S	K	R	G	K	G	T	Y	Q
E1	ATGGCATAACTGAGGTGATTGACGAGAAGGCCGAAACGCGGGAAGGAACATAAACAACAAGCGACAGAACCCCACC	MA*	AATTCATTGATCGGA	mix2-2263-2_28	-0.148701	-0.0901081	0.216234																16.3664	12.2022	0.216234	2	15.531	9.45365	1.05379	0.00513264	M	A																M	A
E2	ATGTTATTAGCAGATCGGCCTACCTCGATTCAGAAACGCGGGAAGGGAACATAACCAGAAAGCAAAAGCAGGAAGCC	MLLADRPTSIQKRGKGT*	GAGCTGGCAGGCAG	mix2-2263-2_28	0.0410959	0.130313	0.0994029	0.123288	-0.100808	0.216017	0	-0.0512821	-0.0632244	-0.102564	0	-0.0632244	0	-0.025641	-0.025641	0.0136986	0	-0.19143	7.0695	6.77897	0.216017	5	6.58379	6.58379	1.07377	0.00307581	M	L	L	A	D	R	P	T	S	I	Q	K	R	G	K	G	T	A	D
A1	ATGGGTCCGAGGCATAGATAAGCCAAAGTTAGCAAACGCGGGAAGGGAACATAAACAACAAGCGACAGAACCCCACC	MGPRHR*	GTCGGGGATCCTCCG	mix2-2263-2_28	0.00394366	-0.0262535	-0.104676	0.216	0.011831	-0.0140845	0												12.1053	3.77686	0.216	3	11.9859	3.88275	1.00996	0.00433081	M	G	P	R	H	R												G	P
E1	ATGCGCCTGACAAGCGAGACCGATCTGGCAGCGAAACGCGGGAAGGGAACATAAACAACAAGCGACAGAACCCCACC	MRLTSETDLAAKRGKGT*	GGGGCCGGGCCGGGG	mix2-2263-2_28	0.0322581	0.0158646	0.0430108	-0.12251	0.0199189	-0.142429	-0.0491803	0.215935	0	0	0	0	0.0322581	0.0107527	-0.00052882	0	0	-0.0491803	9.00635	8.32845	0.215935	7	10.2977	9.79128	0.874596	0.00378383	M	R	L	T	S	E	T	D	L	A	A	K	R	G	K	G	T	E	T
E2	ATGGACTTAAAAGGCCTGGCTGCAGTCCATCTCAAACGCGGGAAGGGAACATAACCAGAAAGCAAAAGCAGGAAGCC	MDLKGLAAVHLKRGKGT*	GTCTCGTGGACTGTC	mix2-2263-2_28	0.0993544	0.215925	-0.00968436	-0.0681492	0.0588235	0.176471	0.0197274	0.0294118	-0.0487805	-0.0243902	0	-0.146341	-0.097561	0	-0.0731707	0	-0.121951	-0.00968436	6.58529	4.16423	0.215925	1	6.92142	5.06445	0.951436	0.00305519	M	D	L	K	G	L	A	A	V	H	L	K	R	G	K	G	T	-	M
A1	ATGATGATGAGAGGCCTACCACCTGCGAAGCCTAAACGCGGGAAGGGAACATAAACAACAAGCGACAGAACCCCACC	MMMRGLPPAKPKRGKGT*	CGTCAAGGCAGGTGC	mix2-2263-2_28	0.0376344	0.145161	0.00391007	0.215543	0.0180841	-0.151515	-0.014174	-0.0606061	0	0.00195503	0	-0.0909091	-0.030303	0.016129	0	0	0	0	6.00423	3.77686	0.215543	3	5.5709	3.20749	1.07779	0.00277851	M	M	M	R	G	L	P	P	A	K	P	K	R	G	K	G	T	M	M
E1	ATGCGCGCGACCATAAGCTTACCGCGGATGCGCAAACGCGGGAAGGGAACATAAACAACAAGCGACAGAACCCCACC	MRATISLPRMRKRGKGT*	AGATGAACTCCGTTT	mix2-2263-2_28	0.316753	0.0638134	0.215539	0.0154232	-0.0107962	-0.0372084	-0.105263	-0.0416426	-0.0175439	-0.0877193	-0.0416426	-0.140351	-0.0175439	-0.0175439	0	0	0.010989	-0.105263	8.81267	4.93897	0.215539	2	9.62246	8.44076	0.915843	0.00367642	M	R	A	T	I	S	L	P	R	M	R	K	R	G	K	G	T	M	R
E1	ATGAGTGCATCCACTCCCCCCGGCCGTCAAGCTAAACGCGGGAAGGGAACATAAACAACAAGCGACAGAACCCCACC	MSASTPPGRQAKRGKGT*	TGTTCTGTTTATGGC	mix2-2263-2_28	-0.14889	0.215466	0.020154	-0.00996377	-0.00441576	-0.021173	-0.0144928	-0.0122283	0	0	0	0	-0.00554801	-0.0434783	0.015625	0	-0.0144928	0	12.3958	6.58529	0.215466	1	11.6482	4.72682	1.06418	0.0043138	M	S	A	S	T	P	P	G	R	Q	A	K	R	G	K	G	T	-	M
E2	ATGAGGCGGGCCTCTCCTTGTTCTCGGGCTGTGAAACGCGGGAAGGGAACATAACCAGAAAGCAAAAGCAGGAAGCC	MRRASPCSRAVKRGKGT*	TAGGCCGTCGCTGG	mix2-2263-2_28	0.0194872	0.215385	0.0194872	0.0133333	0	0	-0.0123077	-0.0512821	-0.0123077	-0.025641	-0.0769231	0	0	0	0	-0.0512821	0	0.0133333	7.26319	3.58317	0.215385	1	6.58379	3.03867	1.10319	0.00309186	M	R	R	A	S	P	C	S	R	A	V	K	R	G	K	G	T	-	M
A1	ATGGGAAATAAAAACAACAGGCCCACAACGCAAAAACGCGGGAAGGGAACATAAACAACAAGCGACAGAACCCCACC	MGNKNNRPTTQKRGKGT*	ACGCCTGTTTAGGAT	mix2-2263-2_28	-0.0177061	0.0113636	0.159091	0.215381	0.044926	0.0206131	-0.0594609	-0.0713531	-0.116279	-0.0232558	-0.0232558	0	0	-0.0237844	0	-0.0232558	-0.0697674	-0.0232558	8.52214	6.29476	0.215381	3	7.25905	5.23327	1.174	0.00334099	M	G	N	K	N	N	R	P	T	T	Q	K	R	G	K	G	T	G	N
E1	ATGAGAAGGGAGTGATATCGACCGCATCCCGAAACGCGGGAAGGGAACATAAACAACAAGCGACAGAACCCCACC	MRRE*	TAATATGCACCTGTC	mix2-2263-2_28	0.0172414	0.214943	0.209195	-0.210345	-0.266667														5.61686	5.52002	0.214943	1	5.06445	5.06445	1.10908	0.0026389	M	R	R	E														-	M
A1	ATGGGGTACGAGTCTTCATGCACATTCTCACGGAAACGCGGGAAGGGAACATAAACAACAAGCGACAGAACCCCACC	MGYESSCTFSRKRGKGT*	CATATACATAAACGG	mix2-2263-2_28	-0.0768938	0.029311	-0.0540541	0.214694	0.0456795	-0.027027	-0.0118005	-0.025885	0	0	0	0	0	0	0	0.0140845	-0.108108	0	6.87582	3.8737	0.214694	3	6.24616	3.03867	1.10081	0.00298385	M	G	Y	E	S	S	C	T	F	S	R	K	R	G	K	G	T	G	Y
E1	ATGAGTAGAGGGATGGGACCCACCCGGCCTGGCAAACGCGGGAAGGGAACATAAACAACAAGCGACAGAACCCCACC	MSRGMGPTRPGKRGKGT*	CGGAGGGGCGAGGCA	mix2-2263-2_28	-0.125747	0.0817595	0.214678	-0.00884533	0.0337079	0.0224719	-0.0425532	0.011236	-0.0851064	0	0	-0.0212766	0	0	0	0.0224719	0.00119531	-0.0513985	8.61898	6.48845	0.214678	2	7.93431	4.55801	1.08629	0.00343212	M	S	R	G	M	G	P	T	R	P	G	K	R	G	K	G	T	M	S
E2	ATGACCCCGTAATGGACGCTCCACGGTCGCGGCAAACGCGGGAAGGGAACATACCAGAAAGCAAAAGCAGGAAGCC	MTP*	AAACGAAGGGGCTGA	mix2-2263-2_28	-0.0676254	-0.122239	0.0537579	0.214347															9.58741	4.93897	0.214347	3	9.96009	4.38919	0.962582	0.00378914	M	T	P															T	P
E1	ATGTCAACTTGAATCGCAAGCTCCGTGCCCCAAAACGCGGGAAGGGAACATAAACAACAAGCGACAGAACCCCACC	MST*	CCATTGTAACTTTAT	mix2-2263-2_28	0.238095	-0.138095	0.0333333	0.214286															6.77897	3.8737	0.214286	3	7.09024	5.5709	0.9561	0.00308083	M	S	T															S	T
E1	ATGCGTGTACCGTGCATTAAACCATTTATCGAGAAACGCGGGAAGGGAACATAAACAACAAGCGACAGAACCCCACC	MRVPCIKPFIEKRGKGT*	GGCGGGAGGCGGGGT	mix2-2263-2_28	0.0918367	0.173469	0	0.0612245	0.214286	-0.0510204	0.0102041	-0.0816327	-0.0306122	-0.0204082	-0.0408163	-0.173469	-0.0204082	0	0	-0.0102041	0.0102041	-0.122449	9.49056	7.36003	0.214286	4	8.27194	7.09024	1.14732	0.00357116	M	R	V	P	C	I	K	P	F	I	E	K	R	G	K	G	T	V	P
E1	ATGGCCGCTCTAATGCTTCCCCACCAAACGTCAAAACGCGGGAAGGGAACATAAACAACAAGCGACAGAACCCCACC	MAALMLPHQTSKRGKGT*	AACCGCCCCCTGTAA	mix2-2263-2_28	-0.184524	0.110119	0	0.214286	-0.0714286	-0.014881	0	-0.0297619	-0.0357143	0	0.0208333	0	0	-0.0357143	0	0	0	-0.0357143	4.64844	2.22738	0.214286	3	4.72682	1.68815	0.983417	0.00243407	M	A	A	L	M	L	P	H	Q	T	S	K	R	G	K	G	T	A	A
E2	ATGGCATCTCGAGCAATGTCGTTCGACTTGGGCAAACGCGGGAAGGGAACATAACCAGAAAGCAAAAGCAGGAAGCC	MASRAMSFDLGKRGKGT*	TTTTGATCAAGCTCC	mix2-2263-2_28	-0.166667	0.214286	0.0952381	0.166667	-0.0357143	-0.0119048	0	-0.119048	-0.0833333	-0.0714286	0	-0.0357143	-0.0119048	0.0238095	0	0.047619	0	-0.0119048	4.06738	3.00212	0.214286	1	4.72682	2.70104	0.86049	0.00233817	M	A	S	R	A	M	S	F	D	L	G	K	R	G	K	G	T	-	M
A1	ATGACGAAGAAGAGAGGGGGACCACATAGCGGAAAACGCGGGAAGGGAACATAAACAACAAGCGACAGAACCCCACC	MTKKRGGPHSGKRGKGT*	TAAACTAACGAGTAA	mix2-2263-2_28	-0.067619	0.00761905	0.214286	-0.00857143	0	-0.0561905	0	0.0714286	-0.04	0	0	0	-0.0161905	0	0	-0.032381	-0.04	-0.08	4.06738	2.03369	0.214286	2	4.22038	2.02578	0.963749	0.00225975	M	T	K	K	R	G	G	P	H	S	G	K	R	G	K	G	T	M	T
E2	ATGAATTATCGCTGCGATGCACGGTGGAGGCGGAAACGCGGGAAGGGAACATAACCAGAAAGCAAAAGCAGGAAGCC	MNYRCDARWRRKRGKGT*	GTAGGACCGTGGCAG	mix2-2263-2_28	0.0048913	0.21413	-0.036413	0.05	0.025	-0.0217391	0	-0.0619565	-0.0434783	-0.0869565	0	-0.0217391	0	-0.0217391	0	0	0	0	7.7474	5.52002	0.21413	1	7.7655	5.5709	0.99767	0.00329385	M	N	Y	R	C	D	A	R	W	R	R	K	R	G	K	G	T	-	M
E1	ATGTATGTGAGAGACATTACGCCAGTCAAACCCAAACGCGGGAAGGGAACATAAACAACAAGCGACAGAACCCCACC	MYVRDITPVKPKRGKGT*	TCAGATATCATCTCT	mix2-2263-2_28	0.095615	0.175171	0.0223447	0.214068	0.01239	0.0239572	-0.0411682	-0.0212423	-0.0205841	-0.0160428	-0.0374332	-0.122995	-0.0557466	-0.0152365	-0.0343562	-0.0320856	-0.0160428	-0.0962567	31.4738	23.8233	0.214068	3	31.5684	25.8287	0.997003	0.0076594	M	Y	V	R	D	I	T	P	V	K	P	K	R	G	K	G	T	Y	V
E1	ATGGGGGCACCTATATCCTTCGCTGCGGCCTGGAAACGCGGGAAGGGAACATAAACAACAAGCGACAGAACCCCACC	MGAPISFAAAWKRGKGT*	TATTCCAATTACTAG	mix2-2263-2_28	-0.0597109	-0.0157134	0.214016	0.0675676	-0.164991	0.00754243	0.00377121	0	-0.0097423	0	0.0135135	-0.0232558	0	0	-0.0232558	0	0	-0.0097423	7.16634	4.26107	0.214016	2	7.25905	3.88275	0.987229	0.0031511	M	G	A	P	I	S	F	A	A	A	W	K	R	G	K	G	T	M	G
E1	ATGTGGGTCGTCATAGGTACACGCTGAACTCCAACGCGGGAGGAACATAAACAACAAGCGACAGAACCCCACC	MWVVIGTR*	AGCTGTGCGGGGA	mix2-2263-2_28	-0.0324856	0.213965	0.0921549	0.0587707	-0.0165349	-0.0461898	-0.130032	-0.0606129	-0.0560748										20.1432	13.2674	0.213965	1	18.0632	11.3106	1.11515	0.00565786	M	W	V	V	I	G	T	R										-	M
E2	ATGATGAGACTTGACTCAACAGACAATTCCGCGAAACGCGGGAAGGGAACATAACCAGAAAGCAAAAGCAGGAAGCC	MMRLDSTDNSAKRGKGT*	GGGGCTAAACGTGCT	mix2-2263-2_28	0.0273973	0.0107632	0.21396	0.161448	-0.138617	-0.0202218	-0.0238095	-0.0577299	0	0.0136986	-0.0714286	0	0	0	0	0	-0.0238095	-0.105349	7.0695	6.77897	0.21396	2	7.09024	7.09024	0.997076	0.00311525	M	M	R	L	D	S	T	D	N	S	A	K	R	G	K	G	T	M	M
A2	ATGTTCTACATGTAAAAACCAATGCGCGGCCTAAAACGCGGGAAGGGAACATAACCAGAAAGCAAAAGCAGGAAGCC	MFYM*	GGGGAGTGTAGCGTG	mix2-2263-2_28	-0.377846	0.0194106	0.0325203	0.0319106	0.213923														11.9116	6.58529	0.213923	4	13.5052	2.36341	0.882002	0.00442452	M	F	Y	M														Y	M
E1	ATGATTATGTCCCACGCCCCTCGGCCGCCATTCAAACGCGGGAAGGGAACATAAACAACAAGCGACAGAACCCCACC	MIMSHAPRPPFKRGKGT*	GGTGGAGGTGGCGGG	mix2-2263-2_28	0.0602317	0.0428571	0.2139	0.0474903	0.0571429	-0.0239382	-0.119305	-0.0397683	-0.0938224	-0.027027	-0.0397683	-0.027027	-0.027027	-0.0540541	0.0428571	-0.027027	0	0.0142857	6.77897	6.00423	0.2139	2	6.24616	5.90853	1.0853	0.00296015	M	I	M	S	H	A	P	R	P	P	F	K	R	G	K	G	T	M	I
E1	ATGAGGAACCCCTAGCAGCCCGTACGGCACCAAACGCGGGAAGGGAACATAAACAACAAGCGACAGAACCCCACC	MRNP*	TCCAGGAACGGTTCG	mix2-2263-2_28	-0.194255	0.065482	0.213729	0.0187439	-0.0070594														7.65056	6.48845	0.213729	2	8.77839	5.5709	0.871522	0.00339839	M	R	N	P														M	R
A1	ATGATTGAGGACGCATTGTAGAGTGTTTTTGAAAACGCGGGAAGGGAACATAAACAACAAGCGACAGAACCCCACC	MIEDAL*	TTCTTTCCCCCATTT	mix2-2263-2_28	-0.0882353	0.213725	0.0196078	0.0647059	-0.241176	0	0												4.93897	2.90527	0.213725	1	5.06445	2.53223	0.975222	0.00252431	M	I	E	D	A	L												-	M
E1	ATGGCATAGAAGCGCCGCGACCCGCACGCGGGAAAACGCGGGAAGGGAACATAAACAACAAGCGACAGAACCCCACC	MA*	GCCCCAGAGCGGGTA	mix2-2263-2_28	-0.154482	-0.0708683	0.213165																10.1685	5.81055	0.213165	2	11.4794	4.89564	0.885799	0.00400307	M	A																M	A
E2	ATGCGTCAGTCGAGTCCTGTCGACGCTGCGCGTAAACGCGGGAAGGGAACATAACCAGAAAGCAAAAGCAGGAAGCC	MRQSSPVDAARKRGKGT*	CGCCCACTGGCGTCA	mix2-2263-2_28	0.0218579	0.0327869	0.213115	0.0163934	-0.0954182	0	0.0163934	0	0	0	-0.025641	0	0	0	0	0	-0.0769231	-0.102564	5.90739	1.84001	0.213115	2	6.58379	2.1946	0.897263	0.0028748	M	R	Q	S	S	P	V	D	A	A	R	K	R	G	K	G	T	M	R
E1	ATGCCTGGTTCGCTACCGTCACTTAAACGTCGGAAACGCGGGAAGGGAACATAAACAACAAGCGACAGAACCCCACC	MPGSLPSLKRRKRGKGT*	GCGGGCTGGGACCGG	mix2-2263-2_28	-0.329918	0.213115	0.0896516	0.085041	-0.0594262	0	0	0.0163934	0	0	0	0.0163934	0	0	0	-0.03125	0	0	5.90739	4.16423	0.213115	1	5.40208	2.02578	1.09354	0.0027086	M	P	G	S	L	P	S	L	K	R	R	K	R	G	K	G	T	-	M
E1	ATGATACACTACCCCCTAGGACCATGCGGGCTTAAACGCGGGAAGGGAACATAAACAACAAGCGACAGAACCCCACC	MIHYPLGPCGLKRGKGT*	GCCCGGGGAGAAGCC	mix2-2263-2_28	0.0752688	0.21279	0.0526316	0.0526316	0.0379174	0	0.0175439	0	-0.225806	0	0.0175439	-0.0322581	-0.0469723	0	-0.129032	0	0	-0.0322581	5.52002	3.68001	0.21279	1	5.23327	3.88275	1.05479	0.00262461	M	I	H	Y	P	L	G	P	C	G	L	K	R	G	K	G	T	-	M
E2	ATGTATCTGCGTATCGACTGGGGCTCTTGCTTGAAACGCGGGAAGGGAACATAACCAGAAAGCAAAAGCAGGAAGCC	MYLRIDWGSCLKRGKGT*	GACGAACCGCACGGG	mix2-2263-2_28	0.117073	-0.15122	0.00878049	0.212683	-0.0156098	0.0819512	0.0731707	-0.0156098	-0.12	0	-0.04	-0.0712195	-0.08	0	0	0	0	0	3.97054	2.71159	0.212683	3	4.22038	3.3763	0.940802	0.00222663	M	Y	L	R	I	D	W	G	S	C	L	K	R	G	K	G	T	Y	L
E1	ATGATGTAACCCCGTCTCGGCCTGCCGCCGCCTAAACGCGGGAAGGGAACATAAACAACAAGCGACAGAACCCCACC	MM*	AACCGAAATAAATG	mix2-2263-2_28	-0.0866438	0.212671	-0.039726																7.0695	3.97054	0.212671	1	6.7526	3.20749	1.04693	0.00305134	M	M																-	M
A2	ATGACTTAGACGATATACACCCCAGGCCGTCGGAAACGGGGAAGGGAACATAACCAGAAAGCAAAAGCAGGAAGCC	MT*	AGTCTTCGATTCACC	mix2-2263-2_28	-0.233944	0.00389556	0.212555																49.8739	31.5707	0.212555	2	54.3585	21.946	0.9175	0.0102883	M	T																M	T
A2	ATGACCAAAAACGACACAACACGGCGCACCCTCAAACGCGGGAAGGGAACATAACCAGAAAGCAAAAGCAGGAAGCC	MTKNDTTRRTLKRGKGT*	AATGGAGTGAAGTGT	mix2-2263-2_28	0.084375	0.0104779	0.0448529	0.0185662	0.2125	-0.0520221	-0.115809	-0.0169118	-0.0145221	-0.0117647	-0.00863971	-0.0764706	0.000367647	0	0.003125	-0.0145221	-0.00863971	-0.0376838	30.9896	18.8843	0.2125	4	28.6986	19.4137	1.07983	0.00735384	M	T	K	N	D	T	T	R	R	T	L	K	R	G	K	G	T	K	N
E1	ATGTGGTATAGGCCTCCTACAGAGTTAGTGCCTAAACGCGGGAAGGGAACATAAACAACAAGCGACAGAACCCCACC	MWYRPPTELVPKRGKGT*	GCCGGGGCGGCGTCC	mix2-2263-2_28	-0.0736457	0.212358	0.00356661	-0.0234239	-0.0106034	0	0.0075188	-0.0959129	0	-0.0128205	0	-0.0234239	0.0300752	0	0	-0.00530172	0	-0.0181222	12.8801	7.26319	0.212358	1	13.1676	6.58379	0.978164	0.00446258	M	W	Y	R	P	P	T	E	L	V	P	K	R	G	K	G	T	-	M
E2	ATGCTACGCGGGGGTCTTGACAGATTGTCCCGCAAACGCGGGAAGGGAACATAACCAGAAAGCAAAAGCAGGAAGCC	MLRGGLDRLSRKRGKGT*	GGTCGCACTGGGGC	mix2-2263-2_28	-0.0921053	0.212281	0	0.0175439	0.000877193	0	-0.0166667	-0.0570175	0	0	-0.0166667	0	0	0	0	0.000877193	0	-0.0666667	11.04	5.42318	0.212281	1	10.1289	4.22038	1.08995	0.00393528	M	L	R	G	G	L	D	R	L	S	R	K	R	G	K	G	T	-	M
E1	ATGGGCCGCACCCACATTCTTACCTTCACCTGAAAACGCGGGAAGGGAACATAAACAACAAGCGACAGAACCCCACC	MGRTHILTFT*	GTCGCAGGGCCTCGA	mix2-2263-2_28	-0.0581614	0.212258	-0.0145091	-0.0153846	0.00262664	0.0325203	0.0162602	-0.0923077	0	0	-0.0452783								11.9116	4.35791	0.212258	1	10.973	3.3763	1.08554	0.00412407	M	G	R	T	H	I	L	T	F	T								-	M
A1	ATGATTAATATCACCCGCCCAAAAGGGCTTGCCAAACGCGGGAAGGGAACATAAACAACAAGCGACAGAACCCCACC	MINITRPKGLAKRGKGT*	GCCGGGGGGAGGGGT	mix2-2263-2_28	0.00582627	-0.0169492	0.212218	0.0143008	-0.0338983	0.0976342	-0.0234816	-0.00653249	-0.0677966	0	-0.0508475	-0.0508475	-0.013065	0.0208333	-0.00653249	-0.0169492	-0.0338983	-0.0508475	9.29688	4.16423	0.212218	2	9.96009	4.72682	0.933413	0.00371691	M	I	N	I	T	R	P	K	G	L	A	K	R	G	K	G	T	M	I
O1	ATGTCATAATGAAAAAACACAGAATACTCAGGGAAACGCGGGAAGGGAACATAAACAACAAGCGACAGAACCCCACC	MS*	GTCGCTGTCGCGCGA	mix2-2263-2_28	-0.178587	0.0210301	0.212213																11.3306	6.19792	0.212213	2	12.8299	4.38919	0.883135	0.00425733	M	S																M	S
E1	ATGGGGGGATTCCGGACGTGACGCGGCGGGGGAAACGCGGGAAGGAACATAAACAACAAGCGACAGAACCCCACC	MGGFRT*	CGTCCAAATGAAGG	mix2-2263-2_28	0.040404	-0.0353535	-0.0353535	-0.0808081	0.212121	-0.040404	0.0176768												6.3916	4.35791	0.212121	4	6.07734	4.38919	1.05171	0.00286031	M	G	G	F	R	T												G	F
E1	ATGAAACAAAGGGGAGATCCACCGCCGGTCCGGAAACGCGGGAAGGGAACATAAACAACAAGCGACAGAACCCCACC	MKQRGDPPPVRKRGKGT*	TTCACAAGTTGTTTT	mix2-2263-2_28	0.0623932	-0.128205	0.211966	0.139316	-0.0547009	-0.0769231	0	-0.0384615	0	0	0	0	0	0	-0.0769231	0	0	-0.0384615	4.35791	3.58317	0.211966	2	4.38919	3.88275	0.992873	0.0023093	M	K	Q	R	G	D	P	P	P	V	R	K	R	G	K	G	T	M	K
E1	ATGAGATGGCAGGCGCCCTGTGAACCCCCGGGCAAACGCGGGAAGGGAACATAAACAACAAGCGACAGAACCCCACC	MRWQAPCEPPGKRGKGT*	CGGGCGGCGGGCGAG	mix2-2263-2_28	-0.0982298	0.211732	0.0281152	0.0513711	0.0215203	-0.0232558	-0.139535	0.057966	0	0	-0.101354	0.0149254	0	-0.0232558	0	0	0	0	6.48845	5.61686	0.211732	1	7.25905	5.5709	0.893842	0.00302559	M	R	W	Q	A	P	C	E	P	P	G	K	R	G	K	G	T	-	M
E2	ATGTGCGGTGCCGTCTTTCCCTCTGCCTCGACTAAACGCGGGAAGGGAACATAACCAGAAAGCAAAAGCAGGAAGCC	MCGAVFPSASTKRGKGT*	TAGCACGCCTGTCAT	mix2-2263-2_28	0.160407	0.211659	0	0.126761	-0.111111	0.0140845	-0.0273865	-0.0136933	-0.0555556	0	-0.0833333	-0.138889	-0.0555556	0	0	0.028169	-0.0277778	-0.0277778	6.87582	3.09896	0.211659	1	6.07734	3.71393	1.13139	0.00291751	M	C	G	A	V	F	P	S	A	S	T	K	R	G	K	G	T	-	M
E2	ATGTATAGGTCGTTAGCTCGTCTCGGGCCCGGGAAACGCGGGAAGGGAACATAACCAGAAAGCAAAAGCAGGAAGCC	MYRSLARLGPGKRGKGT*	CAGGTAGGGAGCGGC	mix2-2263-2_28	0.181305	-0.0436569	0.211608	0.027735	0	-0.030303	0	0	0	-0.0606061	-0.0606061	-0.0606061	0	0	-0.030303	-0.0133539	0	-0.0909091	5.71371	3.29264	0.211608	2	5.5709	4.05156	1.02563	0.00268737	M	Y	R	S	L	A	R	L	G	P	G	K	R	G	K	G	T	M	Y
E1	ATGCCACTGCGCATGACTTTTTTTGACACCGGCAAACGCGGGAAGGGAACATAAACAACAAGCGACAGAACCCCACC	MPLRMTFFDTGKRGKGT*	TTTTCAACAATAAC	mix2-2263-2_28	0.0246377	0.0536232	0.211594	-0.0115942	-0.0333333	-0.0666667	0	-0.0666667	0	0	0	0	0.0217391	0	0	-0.0333333	0	-0.1	4.45475	2.71159	0.211594	2	5.06445	3.20749	0.879612	0.0024227	M	P	L	R	M	T	F	F	D	T	G	K	R	G	K	G	T	M	P
A2	ATGCGATATAATCAATAGCACACATCAACAGCAAAACGCGGGAAGGGAACATAACCAGAAAGCAAAAGCAGGAAGCC	MRYNQ*	GTGACGAGTCGGCCG	mix2-2263-2_28	-0.146226	0.0188679	0.21159	0.00404313	-0.0357143	0.0188679													5.13265	2.03369	0.21159	2	4.72682	1.18171	1.08586	0.00247623	M	R	Y	N	Q													M	R
E1	ATGCTAGCGAGGCCCCGGCACATCTCAGTCCGGAAACGCGGGAAGGGAACATAAACAACAAGCGACAGAACCCCACC	MLARPRHISVRKRGKGT*	TGCCGCGGAGTGGAG	mix2-2263-2_28	-0.0469676	0.211582	0.0734154	0.0966712	0.0232558	-0.0588235	0	-0.102371	0	-0.00797994	0.00364797	-0.0980392	0	-0.0196078	-0.0196078	0	0	-0.0355677	8.32845	5.61686	0.211582	1	8.60957	5.23327	0.967348	0.00343122	M	L	A	R	P	R	H	I	S	V	R	K	R	G	K	G	T	-	M
E1	ATGTGGAGTGCCCCGTAACCTGCTCGAGGCCACAAACGCGGGAAGGGAACATAAACAACAAGCGACAGAACCCCACC	MWSAP*	TAGATAAACATGAAT	mix2-2263-2_28	-0.307692	0.134615	0.211538	-0.0576923	0	1e-09													5.03581	3.38949	0.211538	2	4.38919	1.51934	1.14732	0.00240716	M	W	S	A	P													M	W
E1	ATGTGGTAATCTGGTCCCCACACTTCGGACCTCAAACGCGGGAAGGGAACATAAACAACAAGCGACAGAACCCCACC	MW*	CTTCGTAATGGGTCG	mix2-2263-2_28	-0.243135	0.0688787	0.211327																11.1369	8.52214	0.211327	2	12.8299	6.92142	0.868038	0.00421761	M	W																M	W
E1	ATGTGGCAAGCGCTCATCGGTACGGCAACATTTAAACGCGGGAAGGGAACATAAACAACAAGCGACAGAACCCCACC	MWQALIGTATFKRGKGT*	ATACCCCCTCTATTC	mix2-2263-2_28	0.132794	0.0229188	0.211325	0.101449	-0.0697674	0.0144928	0.0114594	0	-0.0465116	0	0	-0.0930233	0	0.057971	0	0	0	-0.209302	6.68213	4.35791	0.211325	2	7.25905	4.72682	0.920524	0.00304663	M	W	Q	A	L	I	G	T	A	T	F	K	R	G	K	G	T	M	W
E2	ATGAGTTTGGCACGTTCGTCCCCGGTGTCTCCGAAACGCGGGAAGGGAACATAACCAGAAAGCAAAAGCAGGAAGCC	MSLARSSPVSPKRGKGT*	GATTCTCTTGTCTGC	mix2-2263-2_28	0.0555556	0.211111	-0.0333333	0.0888889	0.0555556	-0.1	-0.0444444	-0.0222222	-0.0222222	0	0	-0.0222222	0	0	-0.0444444	-0.0888889	0	-0.0444444	8.71582	5.61686	0.211111	1	7.59668	5.40208	1.14732	0.00334242	M	S	L	A	R	S	S	P	V	S	P	K	R	G	K	G	T	-	M
E1	ATGAGACTTGCCCCGGTTCCTGCAGCTGCGGGCAAACGCGGGAAGGGAACATAAACAACAAGCGACAGAACCCCACC	MRLAPVPAAAGKRGKGT*	TGCGGGGCGCACTGC	mix2-2263-2_28	-0.277556	0.046416	0.210693	0	-0.0405405	0.00869565	0.0173913	0.0493537	-0.0318449	0	0.00869565	0	0.00869565	0	0	0	0	0	11.1369	6.10108	0.210693	2	12.4923	3.3763	0.891499	0.00417134	M	R	L	A	P	V	P	A	A	A	G	K	R	G	K	G	T	M	R
E1	ATGACCCGTTCACAGATACCGGCCACACCAGGCAAACGCGGGAAGGGAACATAAACAACAAGCGACAGAACCCCACC	MTRSQIPATPGKRGKGT*	CGTGCGGGGGAGCGG	mix2-2263-2_28	0.19522	0.0690118	0.00590763	0.210526	-0.0362513	-0.109291	-0.0408163	-0.0888829	-0.0204082	0.0131579	-0.00725027	-0.0204082	-0.0612245	-0.00725027	-0.0204082	-0.0408163	0	-0.0408163	7.36003	3.97054	0.210526	3	8.27194	6.07734	0.889758	0.00325001	M	T	R	S	Q	I	P	A	T	P	G	K	R	G	K	G	T	T	R
E1	ATGAGATAAAATCTTATGTCCCGGAGGGGTCGCAAACGCGGGAAGGGAACATAAACAACAAGCGACAGAACCCCACC	MR*	CAACAGGACCGGTGA	mix2-2263-2_28	-0.214545	-0.0345455	0.21																4.26107	1.93685	0.21	2	4.22038	1.01289	1.00964	0.00224578	M	R																M	R
E2	ATGGCACGACCTGTGGGGCTAAGTACAGTGCCCAAACGCGGGAAGGGAACATAACCAGAAAGCAAAAGCAGGAAGCC	MARPVGLSTVPKRGKGT*	GGACGGCCACACTGA	mix2-2263-2_28	-0.0952381	0.0699405	0.209821	-0.00892857	-0.000744048	-0.00818452	-0.0238095	-0.047619	0	0	0	-0.0238095	-0.047619	0	0	-0.0238095	0	0	6.19792	3.09896	0.209821	2	7.09024	2.86986	0.874149	0.00293636	M	A	R	P	V	G	L	S	T	V	P	K	R	G	K	G	T	M	A
E1	ATGAAGGAAATCTGATCATGGACATTCTGGGCAAAACGCGGGAAGGGAACATAAACAACAAGCGACAGAACCCCACC	MKEI*	AGCCGCCTTCTCCTC	mix2-2263-2_28	-0.164511	0.20977	-0.075431	0.00718391	0.0287356														4.64844	3.97054	0.20977	1	4.89564	3.3763	0.949506	0.00240808	M	K	E	I														-	M
E2	ATGATGTGAACAACTCCACCGAGTCCAAATCGCAAACGCGGGAAGGGAACATAACCAGAAAGCAAAAGCAGGAAGCC	MM*	GAAAGGCGGCAGGAC	mix2-2263-2_28	0	-0.0625	0.209659																5.32634	5.32634	0.209659	2	5.40208	5.40208	0.985978	0.0025829	M	M																M	M
E1	ATGGGCCTCAGTCCCCGGAGCGGTCCCGACGACAAACGCGGGAAGGGAACATAAACAACAAGCGACAGAACCCCACC	MGLSPRSGPDDKRGKGT*	TCAGCGGAAGACTCA	mix2-2263-2_28	-0.187675	0.0213585	0.0017507	0.209384	-0.0143557	0.0392157	0.00980392	0	0	0	0	-0.0357143	0	0	0	0	0	-0.0178571	9.87793	3.8737	0.209384	3	9.45365	1.68815	1.04488	0.0036766	M	G	L	S	P	R	S	G	P	D	D	K	R	G	K	G	T	G	L
E2	ATGCTCGCGATCAATACGGTAGGCACCCCGTATAAACGCGGGAAGGGAACATAACCAGAAAGCAAAAGCAGGAAGCC	MLAINTVGTPYKRGKGT*	TCTGACGGGACCGTC	mix2-2263-2_28	0.126118	-0.00626118	-0.284436	0.209302	0.039356	-0.0384615	0	-0.0384615	-0.0769231	0	0	0	0	0	0	0	0.0232558	0	4.16423	2.32422	0.209302	3	4.38919	3.20749	0.948745	0.00224928	M	L	A	I	N	T	V	G	T	P	Y	K	R	G	K	G	T	L	A
E2	ATGACATGGCCGCCTTTGTGGCAGTCTTCGACGAAACGCGGGAAGGGAACATAACCAGAAAGCAAAAGCAGGAAGCC	MTWPPLWQSSTKRGKGT*	GACCGGTTGGAGCGG	mix2-2263-2_28	0.464286	0.209184	0	-0.0153061	-0.607143	-0.0357143	0	-0.0357143	0	0	0	0	0	0	0	0.0204082	0	0	4.74528	1.35579	0.209184	1	4.72682	3.54512	1.00391	0.00239091	M	T	W	P	P	L	W	Q	S	S	T	K	R	G	K	G	T	-	M
E1	ATGGATATACCCTGTTGCACCACCCAGTAGTTGAAACGCGGGAAGGGAACATAAACAACAAGCGACAGAACCCCACC	MDIPCCTTQ*	CGACGCGCAGTCCTC	mix2-2263-2_28	-0.115468	0.20915	0.100218	0.0239651	0.0784314	0	-0.148148	0	0	0									4.93897	3.68001	0.20915	1	4.55801	2.53223	1.08358	0.00239315	M	D	I	P	C	C	T	T	Q									-	M
E1	ATGAAGTGCGGACGATCAACTACCACGACGTTGAAACGCGGGAAGGGAACATAAACAACAAGCGACAGAACCCCACC	MKCGRSTTTTLKRGKGT*	GGAGGGACGCCCGAT	mix2-2263-2_28	0.136388	0.208951	0.028072	-0.0357521	-0.0384004	-0.0696504	-0.0455508	0	0	0	0.0111229	-0.0540254	-0.046875	0.00132415	-0.046875	-0.015625	0	-0.109375	11.4274	7.7474	0.208951	1	10.8042	9.62246	1.05769	0.00399076	M	K	C	G	R	S	T	T	T	T	L	K	R	G	K	G	T	-	M
E1	ATGTAAAAAGCCTGGTACGCAACGACAAGCTCGAAACGCGGGAAGGGAACATAAACAACAAGCGACAGAACCCCACC	M*	GACAGTAATGCTTA	mix2-2263-2_28	-0.0905066	0.208723																	10.3621	6.3916	0.208723	1	9.62246	4.89564	1.07687	0.00373804	M																	-	M
O1	ATGACATGAGATACGTGACATCAGCTATTGGGAAACGCGGGAAGGGAACATAAACAACAAGCGACAGAACCCCACC	MT*	TATAATCTTGGGAAC	mix2-2263-2_28	-0.163839	-0.00678733	0.20871																13.1706	9.58741	0.20871	2	13.1676	7.42787	1.00023	0.00441548	M	T																M	T
E2	ATGCCCGGCAGCCCGAGAGCACCCGCACCGGGGAAACGCGGGAAGGGAACATAACCAGAAAGCAAAAGCAGGAAGCC	MPGSPRAPAPGKRGKGT*	CCTGCGCCCCGAGCA	mix2-2263-2_28	-0.10297	0.100779	0.0379747	0.208617	-0.0834956	-0.0384615	-0.0192308	-0.0258033	0	0	0	-0.0192308	0.0126582	-0.0576923	0	0.0126582	0	-0.0384615	7.65056	3.48633	0.208617	3	8.77839	3.20749	0.871522	0.00331711	M	P	G	S	P	R	A	P	A	P	G	K	R	G	K	G	T	P	G
E1	ATGGTTCCACGAGGGTGTTGGCGTACTCGGCTTAAACGCGGGAAGGGAACATAAACAACAAGCGACAGAACCCCACC	MVPRGCWRTRLKRGKGT*	TAACAAGTCCGGGGA	mix2-2263-2_28	-0.00337838	0.208615	-0.00295608	-0.0143581	-0.11951	0	0.00422297	0.015625	0	0	-0.027027	-0.0540541	-0.027027	0	0	0	0.015625	-0.027027	6.19792	3.68001	0.208615	1	6.24616	3.88275	0.992277	0.00281017	M	V	P	R	G	C	W	R	T	R	L	K	R	G	K	G	T	-	M
E1	ATGTAGCAGTTTCCCCCGTCCACGCGCCGCCCCAAACGCGGGAAGGGAACATAAACAACAAGCGACAGAACCCCACC	M*	CACGCGCACGCGTGG	mix2-2263-2_28	-0.110952	0.208571																	8.13477	4.93897	0.208571	1	8.44076	4.38919	0.963749	0.00333856	M																	-	M
E2	ATGCATCCCGCTCCCGACGTAGCTGCCACCTCCAAACGCGGGAAGGGAACATAACCAGAAAGCAAAAGCAGGAAGCC	MHPAPDVAATSKRGKGT*	GTTCGCTGTGGCCCA	mix2-2263-2_28	-0.171075	0.208519	-0.0103057	0	0.028169	0.0140845	0	-0.0243902	-0.0243902	0	0	0	0.028169	-0.0243902	-0.0243902	0	0	0	6.87582	2.5179	0.208519	1	6.92142	1.35052	0.993411	0.00298899	M	H	P	A	P	D	V	A	A	T	S	K	R	G	K	G	T	-	M
O2	ATGGGTTCAAGGTGAAATGGGCTCCACCTTTTCAACGCGGGAAGGGAACATAACCAGAAAGCAAAAGCAGGAAGCC	MGSR*	CGCTCGTGGGATGGT	mix2-2263-2_28	-0.171892	-0.00113024	-0.0401131	0.208335	0.0135879														66.7245	34.3791	0.208335	3	58.7477	20.089	1.13578	0.0112679	M	G	S	R														G	S
E1	ATGCTTTCAAGAGCGTGCGGCACATCTGGGGGGAAACGCGGGAAGGGAACATAAACAACAAGCGACAGAACCCCACC	MLSRACGTSGGKRGKGT*	AATAGTGTGTCCGTC	mix2-2263-2_28	-0.1	0.208333	-0.0166667	0.0166667	0.108333	0.00833333	-0.025	0	-0.025	-0.00833333	0.0166667	-0.0166667	-0.025	-0.0583333	0	0	0	-0.1	5.81055	4.26107	0.208333	1	6.7526	4.38919	0.86049	0.00281774	M	L	S	R	A	C	G	T	S	G	G	K	R	G	K	G	T	-	M
E2	ATGGCACTGCGCTCTATACCCGCGCCCTGGCTAAAACGCGGGAAGGGAACATAACCAGAAAGCAAAAGCAGGAAGCC	MALRSIPAPWLKRGKGT*	TGCCGGGCCACGAGC	mix2-2263-2_28	0.0341667	0.189167	0.0625	0.208333	-0.115	-0.24	-0.04	0	0	0	-0.04	0.0208333	0	0	-0.04	0	0	0	4.64844	3.00212	0.208333	3	4.22038	2.70104	1.10143	0.00228709	M	A	L	R	S	I	P	A	P	W	L	K	R	G	K	G	T	A	L
E1	ATGACTTAAGGGACCCCCACCGGTCCGGGCTCCAAACGCGGGAAGGGAACATAAACAACAAGCGACAGAACCCCACC	MT*	GACCGAACGGGCCGA	mix2-2263-2_28	-0.145833	0.208333	0.0625																4.64844	3.1958	0.208333	1	4.05156	2.1946	1.14732	0.00225915	M	T																-	M
E1	ATGATAGTAAACTCGGTACTGCTGCCCGCAAGCAAACGCGGGAAGGGAACATAAACAACAAGCGACAGAACCCCACC	MIVNSVLLPASKRGKGT*	CGGCCAACCTGTCAA	mix2-2263-2_28	0.0814607	0.208009	0.00468165	0.0430712	-0.0144771	-0.0048257	-0.0449438	-0.0561798	-0.0449438	0.00799481	-0.0433593	-0.0722414	-0.011236	-0.011236	0.00641026	0.00158456	-0.0048257	-0.0337079	15.1074	11.3306	0.208009	1	15.0245	12.3235	1.00552	0.00477201	M	I	V	N	S	V	L	L	P	A	S	K	R	G	K	G	T	-	M
E1	ATGATAAAAAATGACTGGCTCGTAAGCCTCCATAAACGCGGGAAGGGAACATAAACAACAAGCGACAGAACCCCACC	MIKNDWLVSLHKRGKGT*	CCTCCGGGGTATCT	mix2-2263-2_28	0.0261643	0.0808477	0.208006	0.0232862	-0.129513	-0.00758765	-0.0204082	-0.048404	0.025641	0	0	-0.0204082	-0.0612245	0	0.0128205	0	-0.0204082	-0.0408163	7.55371	6.48845	0.208006	2	8.27194	7.09024	0.913173	0.00323632	M	I	K	N	D	W	L	V	S	L	H	K	R	G	K	G	T	M	I
E2	ATGCAGAAGCGGCCGTTCCCCACGCGAGGTCCGAAACGCGGGAAGGGAACATAACCAGAAAGCAAAAGCAGGAAGCC	MQKRPFPTRGPKRGKGT*	GAAGAGGCGGACAGG	mix2-2263-2_28	0.0450082	0.207856	0.0212766	0.0425532	0.00409165	-0.0769231	-0.0384615	-0.192308	-0.0384615	0	0.0425532	0.0212766	0	0	0	0	0	-0.0384615	4.5516	2.42106	0.207856	1	4.38919	2.53223	1.037	0.00229436	M	Q	K	R	P	F	P	T	R	G	P	K	R	G	K	G	T	-	M
O2	ATGTAAAATGGATATCATGCCCCGCCGGTGCACAAACGCGGGAAGGGAACATAACCAGAAAGCAAAAGCAGGAAGCC	M*	CGGGGACTAATGGG	mix2-2263-2_28	-0.225173	0.207856																	115.339	75.4403	0.207856	1	130.832	56.2154	0.881586	0.0168682	M																	-	M
E2	ATGGTAGGGCGTCAGTACGTGTGTAGGATTCTGAAACGCGGGAAGGGAACATAACCAGAAAGCAAAAGCAGGAAGCC	MVGRQYVCRILKRGKGT*	CGGTACACGAGAGGA	mix2-2263-2_28	0.209052	0.125616	0.20782	0.0381773	0.054803	-0.258005	0.0178571	-0.0855911	-0.0600369	0	-0.0517241	-0.0517241	-0.0172414	-0.0172414	0	-0.00831281	0	-0.103448	10.8464	7.45687	0.20782	2	9.79128	8.77839	1.10776	0.00379321	M	V	G	R	Q	Y	V	C	R	I	L	K	R	G	K	G	T	M	V
E2	ATGACAAATCGGGTCCCCTTGGGCAGGGGCCCGAAACGCGGGAAGGGAACATAACCAGAAAGCAAAAGCAGGAAGCC	MTNRVPLGRGPKRGKGT*	GGAGGGTGGGGGTAT	mix2-2263-2_28	-0.266234	-0.0422078	0.207792	0	0	0	0.12987	0.038961	-0.0227273	0	-0.0227273	0	0	0	0	-0.0227273	0	0	7.45687	4.35791	0.207792	2	7.42787	2.36341	1.00391	0.00311778	M	T	N	R	V	P	L	G	R	G	P	K	R	G	K	G	T	M	T
A1	ATGTCGAGTCGTTTTGCGGTCACTCGGGGCGGTAAACGCGGGAAGGGAACATAAACAACAAGCGACAGAACCCCACC	MSSRFAVTRGGKRGKGT*	GGGGGCGGAGAGGTG	mix2-2263-2_28	-0.0352674	0.0339906	-0.0225564	-0.00374521	-0.0150376	0.0113491	0.0226415	0.207746	-0.0112356	-0.00374521	-0.0075188	-0.0150376	-0.00749042	-0.0150376	0	-0.048858	-0.0075188	-0.0150376	25.6633	9.58741	0.207746	7	22.4524	6.07734	1.14301	0.00630874	M	S	S	R	F	A	V	T	R	G	G	K	R	G	K	G	T	A	V
E1	ATGTTAAAAGGAAGATGAGGCAGACCCCCCAGTAAACGCGGGAAGGGAACATAAACAACAAGCGACAGAACCCCACC	MLKGR*	ATAATAACTTCCGAT	mix2-2263-2_28	0.155495	0.207618	0.165689	0.104909	-0.3916	-0.156368													22.3706	16.0759	0.207618	1	20.9331	17.8944	1.06867	0.00592329	M	L	K	G	R													-	M
A1	ATGCGTTAGGAGATATACTTTATACCCCCCGGCAAAGCGGGAAGGGAACAACAAGCGACAGAACCCCACC	MR*	AAGGAAATGTGTATT	mix2-2263-2_28	-0.197101	0.0347826	0.207536																11.1369	5.90739	0.207536	2	12.6611	4.22038	0.879612	0.00412547	M	R																M	R
E2	ATGAATCCATCGGCCTGCATACTTTCCCCGAGTAAACGCGGGAAGGGAACATAACCAGAAAGCAAAAGCAGGAAGCC	MNPSACILSPSKRGKGT*	GAGGAGACCCCGCAC	mix2-2263-2_28	-0.0255369	0.207475	-0.0236476	-0.0288431	-0.00324328	-0.0181687	-0.0278985	-0.0149254	-0.0256313	0	-0.0149254	-0.010706	-0.00746269	-0.00746269	0	0.00843882	-0.00746269	0	22.9517	16.1727	0.207475	1	22.6212	15.3622	1.01461	0.006106	M	N	P	S	A	C	I	L	S	P	S	K	R	G	K	G	T	-	M
E1	ATGGCACCCTGCGTCCCTCTTACACGGCGTTGCAAACGCGGGAAGGGAACATAAACAACAAGCGACAGAACCCCACC	MAPCVPLTRRCKRGKGT*	TAGAGAAATCCGAGC	mix2-2263-2_28	0.0238095	0.00714286	0.207143	0.00238095	-0.0595238	-0.00714286	-0.00714286	-0.0166667	0	0	0	-0.0166667	-0.0166667	-0.0333333	0	0	0	-0.0166667	10.1685	5.52002	0.207143	2	10.1289	5.06445	1.00391	0.00374613	M	A	P	C	V	P	L	T	R	R	C	K	R	G	K	G	T	M	A
E1	ATGATCAGAGGGATTCCAAAAAGAACGCTGGCCAAACGCGGGAAGGGAACATAAACAACAAGCGACAGAACCCCACC	MIRGIPKRTLAKRGKGT*	GCAAGACTGTGGTTG	mix2-2263-2_28	0.37807	-0.0526316	0.207018	0.0236842	0.1	-0.0192982	-0.0789474	-0.131579	-0.0526316	-0.0526316	0.05	0.0333333	-0.157895	0.0166667	-0.0263158	0	-0.0526316	-0.157895	5.81055	3.00212	0.207018	2	6.41497	5.5709	0.905779	0.00275705	M	I	R	G	I	P	K	R	T	L	A	K	R	G	K	G	T	M	I
E1	ATGAGGCCAACGGTACTTCGCTGTCGCCTTTAAACGCGGGAAGGGAACATAAACAACAAGCGACAGAACCCCACC	MRPTVLRCRL*	CCCGCCCAAACTCAA	mix2-2263-2_28	-0.0365945	0.206871	-0.00952203	0.0390217	0.0487304	-0.114451	-0.0287528	0	0	-0.0576923	-0.0192308								9.97478	7.84424	0.206871	1	8.77839	6.41497	1.13629	0.00356279	M	R	P	T	V	L	R	C	R	L								-	M
E2	ATGACGGGTTACTGGGCGGCATGGCGGTCGGAAAAACGCGGGAAGGGAACATAACCAGAAAGCAAAAGCAGGAAGCC	MTGYWAAWRSEKRGKGT*	GGCTCTCTCGGTATC	mix2-2263-2_28	-0.078712	0.206619	-0.0161002	-0.140429	0.00149076	-0.0336911	-0.0104353	0.0897436	0	0.025641	-0.0232558	0	0.025641	0	0	0	0	-0.0232558	7.55371	6.3916	0.206619	1	7.25905	5.40208	1.04059	0.00309078	M	T	G	Y	W	A	A	W	R	S	E	K	R	G	K	G	T	-	M
E2	ATGCGCCCATAGCTCTACACGGCGGCGCGCGGGAAACGCGGGAAGGGAACATAACCAGAAAGCAAAAGCAGGAAGCC	MRP*	GTTTGTCTTAAAGCA	mix2-2263-2_28	-0.257858	0.0565187	-0.0198027	0.206554															15.979	7.65056	0.206554	3	14.5181	3.03867	1.10063	0.00476983	M	R	P															R	P
E1	ATGACGCCAGTTGTCGCCTTCGCGTAGAGCAACTAAACGCGGGAAGGGAACATAAACAACAAGCGACAGAACCCCACC	MTPVVAFA*	CTCGGAATCCCGTG	mix2-2263-2_28	-0.172069	-0.00328604	0.206273	0	0.0509335	0.00806572	-0.0153846	-0.0129948	-0.0615385										9.97478	4.93897	0.206273	2	10.973	3.54512	0.909031	0.00379933	M	T	P	V	V	A	F	A										M	T
E2	ATGATATTTAGCCCCGGACCCCAAGCCACTCGCAAACGCGGGAAGGGAACATAACCAGAAAGCAAAAGCAGGAAGCC	MIFSPGPQATRKRGKGT*	TGCTGAAGGGAAGTG	mix2-2263-2_28	0.193486	0.206209	0.0115013	0.00966921	-0.0856997	-0.0190331	-0.0590331	0	0	0	0.00763359	-0.04	-0.0266667	-0.0266667	-0.04	-0.0190331	-0.0190331	-0.0666667	12.6864	5.32634	0.206209	1	12.6611	7.42787	1.00199	0.00426301	M	I	F	S	P	G	P	Q	A	T	R	K	R	G	K	G	T	-	M
E1	ATGTTCTACATGTGTAGGTTGAGAATCCCCGGCAAACGCGGGAAGGGAACATAAACAACAAGCGACAGAACCCCACC	MFYMCRLRIPGKRGKGT*	GTCTAACAAGCCCCG	mix2-2263-2_28	0.231828	0.176471	0.206197	0.0129202	-0.020063	-0.0375	-0.0290966	0.000420168	-0.025	-0.0125	-0.075	-0.16229	0.00861345	-0.025	0	-0.0375	0	-0.2125	11.5243	7.84424	0.206197	2	13.5052	12.3235	0.853319	0.0042225	M	F	Y	M	C	R	L	R	I	P	G	K	R	G	K	G	T	M	F
E1	ATGAGGGCTACGATTCGGTGGGATGCTTGTCCGAAACGCGGGAAGGGAACATAAACAACAAGCGACAGAACCCCACC	MRATIRWDACPKRGKGT*	CTGGTCCTTAATGTC	mix2-2263-2_28	0.212121	0.206061	0.1	0.0227273	0.1	-0.0136364	0	-0.0712121	-0.0606061	-0.0606061	-0.0909091	-0.0606061	-0.0742424	0	0.0333333	-0.0606061	0	-0.0909091	5.81055	3.8737	0.206061	1	5.5709	4.38919	1.04302	0.0026302	M	R	A	T	I	R	W	D	A	C	P	K	R	G	K	G	T	-	M
E1	ATGAGCGGGAACCGGACGTACAACGAATGCCACAAACGCGGGAAGGGAACATAAACAACAAGCGACAGAACCCCACC	MSGNRTYNECHKRGKGT*	AGATGACCTCGAATA	mix2-2263-2_28	0.175758	0.206061	-0.0606061	-0.0181818	-0.0242424	-0.0424242	0	0	-0.030303	0	-0.0606061	0	0	0.0181818	0	-0.0424242	-0.030303	0	5.32634	3.09896	0.206061	1	5.5709	3.71393	0.9561	0.0025622	M	S	G	N	R	T	Y	N	E	C	H	K	R	G	K	G	T	-	M
E1	ATGGCCCCGTCACGCCCGTCTCGCACCCGCAACAAACGCGGGAAGGGAACATAAACAACAAGCGACAGAACCCCACC	MAPSRPSRTRNKRGKGT*	CGGGGACGCGGGATGC	mix2-2263-2_28	0.0449425	-0.0442964	0.05532	0.206057	-0.0113467	-0.023622	-0.023622	-0.0369877	-0.0184938	0	-0.000363417	-0.0684837	0.00512821	-0.0314961	-0.0184938	0	-0.00787402	-0.015748	18.8843	10.6527	0.206057	3	21.4395	12.8299	0.880817	0.00562681	M	A	P	S	R	P	S	R	T	R	N	K	R	G	K	G	T	A	P
A1	ATGGAGGGGGGTCGCTGCCCGGCGCGCGCCGGGAAACGCGGGAAGGGAACATAAACAACAAGCGACAGAACCCCACC	MEGGRCPARAGKRGKGT*	GCAGACGGAACCCGC	mix2-2263-2_28	-0.289664	0	0	0.0612245	0	0	0.00855826	0.206057	0	0	0.0816327	-0.0118499	-0.0118499	0	-0.0645161	0	0	0	4.74528	2.80843	0.206057	7	5.23327	1.68815	0.906753	0.00242845	M	E	G	G	R	C	P	A	R	A	G	K	R	G	K	G	T	C	P
E2	ATGCTACAACGGGGGCCTGGTCACCTGCCATACAAACGCGGGAAGGGAACATAACCAGAAAGCAAAAGCAGGAAGCC	MLQRGPGHLPYKRGKGT*	ACATTTCATGTAACA	mix2-2263-2_28	-0.0549802	0.2056	0.0395729	-0.0200742	0.0253165	-0.0517197	-0.010101	0.0189873	0	0.00632911	-0.010101	-0.0138729	-0.00121468	0	0	0.00255722	-0.020202	-0.064378	15.3011	11.5243	0.2056	1	16.7127	10.8042	0.915538	0.00488911	M	L	Q	R	G	P	G	H	L	P	Y	K	R	G	K	G	T	-	M
E2	ATGCCATAGCGAGGCCCACCGCCTGACAGCGGAAAACGGGGAAGGGAACATAACCAGAAAGCAAAAGCAGGAAGCC	MP*	GCGGTCTCCCCGCGA	mix2-2263-2_28	-0.177778	0.0277778	0.205556																8.71582	4.64844	0.205556	2	10.1289	3.71393	0.86049	0.00354887	M	P																M	P
E1	ATGTAGCTGCGTATCTGGGAAAGCCCGGCCGCGAAACGCGGGAAGGGAACATAAACAACAAGCGACAGAACCCCACC	M*	TGTGGGGGGCGGAGG	mix2-2263-2_28	-0.149976	0.205505																	8.32845	4.64844	0.205505	1	8.27194	3.03867	1.00683	0.00329278	M																	-	M
E2	ATGGACGGCGGGACCCGACACGCTCTGCGCGCCAAACGCGGGAAGGGAACATAACCAGAAAGCAAAAGCAGGAAGCC	MDGGTRHALRAKRGKGT*	GCTCCAGTCGTTCTT	mix2-2263-2_28	-0.0982143	0.205357	0	-0.0922619	-0.0863095	-0.0178571	0.0267857	0.0386905	0.0119048	0	0.0119048	0	0	0	0	0	0	0	8.13477	4.35791	0.205357	1	8.10313	3.54512	1.00391	0.00324696	M	D	G	G	T	R	H	A	L	R	A	K	R	G	K	G	T	-	M
E2	ATGCGACGAGCGCCGGCTCCGTGTGCCAGGGATAAACGCGGGAAGGGAACATAACCAGAAAGCAAAAGCAGGAAGCC	MRRAPAPCARDKRGKGT*	GGGCCCCCAGGGTGG	mix2-2263-2_28	-0.125	0.142857	0.205357	0.0357143	0	-0.0208333	0	-0.0922619	-0.0208333	-0.0208333	-0.0625	0	0	0	0	-0.0208333	-0.0208333	0	8.13477	4.74528	0.205357	2	8.10313	3.71393	1.00391	0.00324696	M	R	R	A	P	A	P	C	A	R	D	K	R	G	K	G	T	M	R
A2	ATGGTCATATAACTACTGGATGGACGTGTCCCAAAACGCGGGAAGGTAACATAACCAGAAAGCAAAAGCAGGAAGCC	MVI*	CCGGCGCGGGACGAG	mix2-2263-2_28	-0.0950413	-0.130854	0.205234	0.030303															11.7179	5.81055	0.205234	2	11.1418	4.55801	1.05171	0.00398626	M	V	I															M	V
E1	ATGACTAATTCAGTCCATACTCTGCGCGGAGGCAAACGCGGGAAGGGAACATAAACAACAAGCGACAGAACCCCACC	MTNSVHTLRGGKRGKGT*	GGGACAGGGGGGCGG	mix2-2263-2_28	0.0503859	0.0383791	0.205189	-0.0300172	0	-0.0263722	-0.0188679	0	-0.0566038	0	-0.0377358	-0.0754717	0	-0.0263722	-0.0188679	0.0113636	0	-0.0377358	8.52214	5.32634	0.205189	2	8.9472	6.24616	0.952492	0.00338967	M	T	N	S	V	H	T	L	R	G	G	K	R	G	K	G	T	M	T
E2	ATGGCCCGCATAGCTGCCTCGGCAGCCGTTCGCAAACGCGGGAAGGGAACATAACCAGAAAGCAAAAGCAGGAAGCC	MARIAASAAVRKRGKGT*	AGCCTGGTGCAGCGG	mix2-2263-2_28	-0.122051	0.205128	0.0512821	-0.014359	0	-0.08	-0.04	0	0	0	0	0	0	0	0	0	0	0	3.77686	1.06527	0.205128	1	4.22038	0.67526	0.89491	0.00211545	M	A	R	I	A	A	S	A	A	V	R	K	R	G	K	G	T	-	M
E1	ATGAGACACAGTCATGGCCAATCACATGTTTCCAAACGCGGGAAGGGAACATAAACAACAAGCGACAGAACCCCACC	MRHSHGQSHVSKRGKGT*	GGGGTGGGGATAAGG	mix2-2263-2_28	0.0839932	0.204999	0.0185238	-0.121288	-0.0444005	0.00123727	-0.03125	0	0	0	-0.0143877	-0.0267251	0	0.00452489	-0.0234375	0.00904977	0.00904977	-0.0579751	21.4022	15.0106	0.204999	1	21.6083	16.7127	0.99046	0.00582659	M	R	H	S	H	G	Q	S	H	V	S	K	R	G	K	G	T	-	M
E2	ATGCACTGGGTGTCACGTTGGTGGTCCCGTCAGAAACGCGGGAAGGGAACATAACCAGAAAGCAAAAGCAGGAAGCC	MHWVSRWWSRQKRGKGT*	ATGCCCGGATAAAGG	mix2-2263-2_28	0.292169	0.204819	0.109803	0.0240964	-0.200438	0.0120482	-0.0454545	-0.0788609	-0.0227273	-0.0454545	-0.0227273	-0.0227273	-0.0454545	0	-0.0454545	0	0	-0.113636	8.03793	3.68001	0.204819	1	7.42787	5.5709	1.08213	0.00314338	M	H	W	V	S	R	W	W	S	R	Q	K	R	G	K	G	T	-	M
O2	ATGGTCTAGATGTCACCGGTTGCGATAGGCCAAACGCGGGAAGGGAACATAACCAGAAAGCAAAAGCAGGAAGCC	MV*	GCGAGAGTGGGGTCA	mix2-2263-2_28	-0.103132	-0.0286643	0.204787																6.97266	3.38949	0.204787	2	7.93431	3.03867	0.878798	0.0030716	M	V																M	V
E2	ATGCCTGTACCGTAAGTCGCACTCGCGTCGAGAAACGCGGGAAGGGAACATAACCAGAAAGCAAAAGCAGGAAGCC	MPVP*	GTACCGGAGGATGGA	mix2-2263-2_28	0.0353918	0.0216685	-0.00397255	0.204767	-0.274467														6.87582	4.16423	0.204767	3	6.58379	4.22038	1.04436	0.00289135	M	P	V	P														P	V
E2	ATGTAGCCTCGCACGCCGGACCTTCCGAGCGCAAACGCGGGAAGGGAACATAACCAGAAAGCAAAAGCAGGAAGCC	M*	TTCCGTGTTGTTTAT	mix2-2263-2_28	-0.253333	0.204762																	7.26319	4.26107	0.204762	1	7.09024	2.36341	1.02439	0.00300568	M																	-	M
O1	ATGGGCCGCTGATCATCCGGGTTGGACCGCTCGAAACGCGGGAAGGGAACATACAACAAGCGACAGAACCCCACC	MGR*	ACAAGCGGGGATTAT	mix2-2263-2_28	-0.251682	0.0229104	0.00809191	0.204729															74.5687	31.8612	0.204729	3	72.4217	12.8299	1.02965	0.012194	M	G	R															G	R
E1	ATGCCGTCCCCAATGTCAAGGCCGATGTCCGGCAAACGCGGGAAGGGAACATAAACAACAAGCGACAGAACCCCACC	MPSPMSRPMSGKRGKGT*	TTAAAAACAACTGAT	mix2-2263-2_28	-0.151365	0.00558313	-0.0130273	0.204715	0.0124069	-0.0322581	-0.0322581	0.0192308	0	0	0.0192308	0	-0.0322581	0	0	0	0	0	5.03581	2.71159	0.204715	3	5.23327	2.02578	0.962268	0.00245618	M	P	S	P	M	S	R	P	M	S	G	K	R	G	K	G	T	P	S
E2	ATGAACCACCAGGGAGAGCCGATACTAGCCGGCAAACGCGGGAAGGGAACATAACCAGAAAGCAAAAGCAGGAAGCC	MNHQGEPILAGKRGKGT*	CCGGCGGCCCGACAC	mix2-2263-2_28	0.142429	-0.0202399	0.204648	-0.0127436	-0.0127436	-0.0817091	0	-0.0127436	-0.0344828	0	0	-0.0344828	0	0	0	0	-0.103448	0	4.45475	2.13053	0.204648	2	4.89564	2.86986	0.909944	0.00231937	M	N	H	Q	G	E	P	I	L	A	G	K	R	G	K	G	T	M	N
E1	ATGGACCGTCAGGCCGCAGCACGTTGCCGTACCAAACGCTGGAAGGGAACATAAACAACAAGCGACAGAACCCCACC	MDRQAAARCRTKRWKGT*	TTAACCCATGTTGCT	mix2-2263-2_28	0.0745338	0.204553	-0.00231191	0.10685	0.0360356	-0.0096497	-0.0142232	-0.00990099	0	-0.00990099	0	-0.029703	-0.00990099	-0.019802	-0.029703	-0.0495049	0	-0.237624	19.078	11.04	0.204553	1	17.0503	11.1418	1.11892	0.0052296	M	D	R	Q	A	A	A	R	C	R	T	K	R	W	K	G	T	-	M
E2	ATGATAATGTAGGCCTGTGCTGCAGACTAACGAAAACGCGGGAAGGGAACATAACCAGAAAGCAAAAGCAGGAAGCC	MIM*	CGTGGAGCCTCTACA	mix2-2263-2_28	-0.038961	0.204545	-0.159091	0.0113636															8.52214	5.81055	0.204545	1	9.45365	6.07734	0.901466	0.00343552	M	I	M															-	M
E2	ATGGAGCGGCTCCACTCTTCCCATAGCGGCACCAAACGCGGGAAGGGAACATAACCAGAAAGCAAAAGCAGGAAGCC	MERLHSSHSGTKRGKGT*	GCTTCAGCTGGTTAG	mix2-2263-2_28	-0.0991313	0.204518	-0.0461101	-0.000628278	-0.0302393	-0.00926027	0.00390625	-0.0380518	0	0	-0.00308676	0.00390625	0.0203507	0	0	-0.00699301	0	-0.00699301	24.7917	12.4927	0.204518	1	24.1406	9.96009	1.02697	0.00628207	M	E	R	L	H	S	S	H	S	G	T	K	R	G	K	G	T	-	M
E2	ATGGCAATTATGAGGACCCGTTCTCCAAAGATTAAACGCGGGAAGGGAACATAACCAGAAAGCAAAAGCAGGAAGCC	MAIMRTRSPKIKRGKGT*	TTCGGAGAGGGGCTC	mix2-2263-2_28	0.1891	0.0646143	0.0577233	0.204493	0.0264901	-0.0140505	0.0129766	-0.0135135	-0.0204045	-0.0540541	-0.0945946	-0.115268	-0.027027	0	-0.027027	-0.033918	-0.006891	-0.0675676	14.6232	9.68425	0.204493	3	12.4923	9.62246	1.17058	0.00439448	M	A	I	M	R	T	R	S	P	K	I	K	R	G	K	G	T	A	I
E1	ATGACGTATCGAGGGCTTGGAGCGCCGGACCATAAACGCGGGAAGGGAACATAAACAACAAGCGACAGAACCCCACC	MTYRGLGAPDHKRGKGT*	CGTGGGCCTGGCCGC	mix2-2263-2_28	0.0893142	0.204479	0.0526316	-0.00724349	-0.040404	-0.0237241	-0.0742291	-0.0105662	0	-0.0272461	0.00657895	-0.0408692	-0.010101	-0.010101	-0.0373472	0.00657895	0.00657895	-0.0707071	14.7201	11.5243	0.204479	1	16.7127	14.3493	0.880771	0.0048061	M	T	Y	R	G	L	G	A	P	D	H	K	R	G	K	G	T	-	M
E1	ATGCCGTTGACCATTAGACGCCCCTCGGTGGGCAAACGCGGGAAGGGAACATAAACAACAAGCGACAGAACCCCACC	MPLTIRRPSVGKRGKGT*	TAGTGCCCCGGGGAA	mix2-2263-2_28	0.240352	0.0224719	0.0576453	0.204446	-0.093063	-0.184416	0	0.0351734	0	0	0	-0.0217391	0	0	-0.0869565	-0.0434783	0	-0.0869565	8.61898	5.42318	0.204446	3	7.7655	6.41497	1.10991	0.00324743	M	P	L	T	I	R	R	P	S	V	G	K	R	G	K	G	T	P	L
E2	ATGAAACCGGACGCTCCCCCGCCCACGGGGTGAAACGCGGGAAGGGAACATAACCAGAAAGCAAAAGCAGGAAGCC	MKPDAPPPTG*	GGGGACTGGGCCGCC	mix2-2263-2_28	-0.160544	0.0482993	0.119048	0.204082	0.0408163	-0.0333333	-0.0591837	-0.0129252	0	0	-0.0666667								4.74528	3.29264	0.204082	3	5.06445	2.70104	0.936978	0.00238155	M	K	P	D	A	P	P	P	T	G								K	P
E2	ATGTCGGTGATCTAGCGCCTACGACATCCCCATAAACGCGGGAAGGGAACATAACCAGAAAGCAAAAGCAGGAAGCC	MSVI*	ATCTTTTGTTACTGC	mix2-2263-2_28	-0.094661	-0.0831969	0.0753357	-0.0740255	0.204062														6.87582	4.64844	0.204062	4	7.25905	4.22038	0.947206	0.00296733	M	S	V	I														V	I
A2	ATGGCATAAAAACATCCGACGAAACCATGCGACAAACGCGGGAAGGGAACATAACCAGAAAGCAAAAGCAGGAAGCC	MA*	GTTAACGAAGTGGAC	mix2-2263-2_28	-0.266738	0.0146011	0.20406																20.918	12.8801	0.20406	2	19.7514	7.25905	1.05906	0.00560637	M	A																M	A
E1	ATGGGCGGATCCAGGTGGGCTCTACTTTGTGCCAAACGCGGGAAGGGAACATAAACAACAAGCGACAGAACCCCACC	MGGSRWALLCAKRGKGT*	GATTTAGGCACCTAA	mix2-2263-2_28	-0.0192364	-0.0317692	-0.129117	0.204022	0.149228	0	0	-0.0638298	0	0	0.0136986	0.0136986	-0.00757797	-0.0288546	-0.0212766	0	0.0273973	-0.0851064	7.0695	4.64844	0.204022	3	7.93431	4.89564	0.891004	0.00307286	M	G	G	S	R	W	A	L	L	C	A	K	R	G	K	G	T	G	G
A1	ATGAGTTTGAGAGATAAACATCTGGTGGAGTTTAAACGCGGGAAGGGAACATAAACAACAAGCGACAGAACCCCACC	MSLRDKHLVEFKRGKGT*	GGGCTTACATGGTTC	mix2-2263-2_28	0.0104621	0.0483871	0.0104621	0.0854403	0.20401	0.112903	-0.157367	-0.027027	0.016129	-0.027027	0.0483871	0	0	0.00523104	-0.027027	0	0	0.00523104	6.00423	5.52002	0.20401	4	6.24616	3.88275	0.961268	0.00272201	M	S	L	R	D	K	H	L	V	E	F	K	R	G	K	G	T	L	R
E1	ATGCTAGAGCTGACCTGTCGGGAAGTCCCGTGAAAGCAGGAAGGGAACATAAACAACAAGCGACAGAACCCCACC	MLELTCREVP*	CCTAGAGACCTTCCC	mix2-2263-2_28	-0.192168	0.204007	-0.0519126	0	0.00500911	0.0491803	0.037796	-0.0277778	0	0.00500911	-0.0833333								5.90739	4.74528	0.204007	1	6.07734	3.71393	0.972035	0.00268643	M	L	E	L	T	C	R	E	V	P								-	M
E1	ATGCCATCAGTCCATAACCACACGCTCACCCAGAAACGCGGGAAGGGAACATAAACAACAAGCGACAGAACCCCACC	MPSVHNHTLTQKRGKGT*	TCCTGCCGATGTGGG	mix2-2263-2_28	0.0585821	-0.0705224	-0.0302239	0.203731	0.0895522	0.0298507	0	-0.075	-0.025	-0.025	0.0197761	-0.00522388	0	-0.15	-0.0552239	0	0	-0.025	6.48845	4.26107	0.203731	3	6.7526	5.23327	0.960881	0.00284857	M	P	S	V	H	N	H	T	L	T	Q	K	R	G	K	G	T	P	S
A1	ATGATTTGTCGGATCGAGTAACCTCTTCCACTGAAACGCGGGAAGGGAACATAAACAACAAGCGACAGAACCCCACC	MICRIE*	CATGGGCGACAGAAC	mix2-2263-2_28	-0.166667	0.00925926	0.0277778	0.00925926	0.203704	0	-0.0555556												5.22949	1.74316	0.203704	4	6.07734	1.01289	0.86049	0.00258579	M	I	C	R	I	E												C	R
E2	ATGGTTGGAGCCGACCTCCCCGGGACTAAGTCCAAACGCGGGAAGGGAACATAACCAGAAAGCAAAAGCAGGAAGCC	MVGADLPGTKSKRGKGT*	GGACCGTGCGGACAG	mix2-2263-2_28	-0.0896057	0.0232975	0.078853	-0.156511	0	-0.0137395	-0.0322581	0.203704	0	-0.0322581	0	0	0	0	0	0.0185185	0	0	5.22949	2.32422	0.203704	7	5.23327	1.85697	0.999279	0.00247197	M	V	G	A	D	L	P	G	T	K	S	K	R	G	K	G	T	L	P
E1	ATGAGGCGCTTAGGGTCAGACCAATCGCAGTGAAACGCGGGAAGGGAACATAAACAACAAGCGACAGAACCCCACC	MRRLGSDQSQ*	GGGGGCCGGCGGGCC	mix2-2263-2_28	-0.041868	0.203704	-0.163446	0.00644122	0.0434783	-0.0152979	-0.037037	0.130435	0	0	0								4.45475	3.38949	0.203704	1	4.55801	3.3763	0.977347	0.00225954	M	R	R	L	G	S	D	Q	S	Q								-	M
O1	ATGCGTGGACCAACGCAGACTGCCTTTTGGTTGAAACGCGGGAAGGGAACATAAACAACAAGCGACAGAACCCCACC	MRGPTQTAFWLKRGKGT*	GGGGGGTGCGCGGCT	mix2-2263-2_28	0.0902293	0.0169492	0	0.106181	0.0348953	-0.0667996	0.0169492	0	0	0.20339	0	-0.147059	0	-0.0294118	0.0169492	0.0383848	-0.0588235	-0.176471	5.71371	3.77686	0.20339	9	5.73971	4.05156	0.995469	0.00260632	M	R	G	P	T	Q	T	A	F	W	L	K	R	G	K	G	T	A	F
E2	ATGGGTGACGGCCCCCGGCGTAAAGAATCGCCCAAACGCGGGAAGGGAACATAACCAGAAAGCAAAAGCAGGAAGCC	MGDGPRRKESPKRGKGT*	GGATGGGGCCCCCGG	mix2-2263-2_28	-0.0806546	0.20339	-0.0175336	-0.0175336	-0.120982	0	-0.0344828	0.0169492	0.0338983	0	0	0	0	0	0	0.0169492	0	0	5.71371	1.84001	0.20339	1	4.89564	1.18171	1.1671	0.00248446	M	G	D	G	P	R	R	K	E	S	P	K	R	G	K	G	T	-	M
A1	ATGAGACACGAGCGCCCACAGGCCTGCCCGATAAAACGCGGGAAGGGAACATAAACAACAAGCGACAGAACCCCACC	MRHERPQACPIKRGKGT*	GAAATAACGACCTAC	mix2-2263-2_28	0.203663	0.203297	-0.085348	0.0600733	-0.102564	-0.0113553	0	0	0	0	0	-0.153846	0	-0.0369963	-0.025641	-0.025641	0	-0.025641	6.77897	3.48633	0.203297	1	6.58379	4.72682	1.02965	0.00285835	M	R	H	E	R	P	Q	A	C	P	I	K	R	G	K	G	T	-	M
O2	ATGTAATTACACGGCACCTGAGGCCAGGTACTTAACGCGGGAAGGGAACATAACCAGAAAGCAAAAGCAGGAAGCC	M*	GGGCACCGGATCAGC	mix2-2263-2_28	-0.20777	0.203214																	85.8993	41.4486	0.203214	1	97.744	27.0104	0.878819	0.0138233	M																	-	M
E1	ATGTGCATAATACCACGCCGGCGCTCCCCGGTCAAACGCGGGAAGGGAACATAAACAACAAGCGACAGAACCCCACC	MCIIPRRRSPVKRGKGT*	GCACGCGGAGACCGG	mix2-2263-2_28	-0.0130912	0.203125	-0.00717905	0.173142	-0.0228041	0.03125	0.066723	-0.0810811	-0.027027	0	0.015625	-0.130912	-0.0498311	0	-0.0540541	0	0.03125	-0.135135	6.19792	4.93897	0.203125	1	6.24616	4.89564	0.992277	0.00273622	M	C	I	I	P	R	R	R	S	P	V	K	R	G	K	G	T	-	M
A1	ATGACTAAAAAGTAAAGGAAAAACTCCGGCCTTAAAGCGGGAAGGGAACATAACAACAAGCGACAGAACCCCACC	MTKK*	GTCGGTAGCCGAGCT	mix2-2263-2_28	-0.0625	0	-0.03125	0.203125	-0.0625														6.19792	2.13053	0.203125	3	5.40208	1.51934	1.14732	0.00261921	M	T	K	K														T	K
E1	ATGGTTAGTTGATGCCTCTTGAACGTAACTGCCAAACGCGGGAAGGGAACATAAACAACAAGCGACAGAACCCCACC	MVS*	GAAGTTGGGAAATACC	mix2-2263-2_28	-0.0122358	-0.102892	0.203003	0															5.61686	3.77686	0.203003	2	5.23327	3.3763	1.0733	0.00251704	M	V	S															M	V
E2	ATGTAGGCGGTACGCGTCGTACGCTCCCGTACCAAACGCGGGAAGGGAACATAACCAGAAAGCAAAAGCAGGAAGCC	M*	GGCGTTTCAGCACCG	mix2-2263-2_28	-0.209189	0.202924																	16.3664	9.20004	0.202924	1	14.3493	5.06445	1.14057	0.00470332	M																	-	M
E2	ATGCGTTTAAAGACCGGCCCGTCTGCCCCCTAGAAACGCGGGAAGGGAACATAACCAGAAAGCAAAAGCAGGAAGCC	MRLKTGPSAP*	GCAGGTGACGGGCAC	mix2-2263-2_28	-0.0289855	0.0507246	0.0942029	0.202899	-0.0724638	0.0144928	-0.108696	-0.0652174	-0.0217391	0.0144928	-0.0434783								6.68213	4.74528	0.202899	3	7.7655	5.23327	0.86049	0.00298514	M	R	L	K	T	G	P	S	A	P								R	L
E2	ATGAGATAAGTAATGGGGCGGGCCGCCCTGGCCAAAGCGGGAAGGGAACATAACCAGAAAGCAAAAGCAGGAAGCC	MR*	TATCCCCTCCTGGTG	mix2-2263-2_28	0.129355	-0.256857	0.202743																6.87582	4.35791	0.202743	2	6.41497	4.89564	1.07184	0.00284047	M	R																M	R
E1	ATGTGGGCAGCGTGAATTCTCCGTCGACAGTGCAAACGCGGGAAGGGAACATAAACAACAAGCGACAGAACCCCACC	MWAA*	CCAGCTTTATGTGTG	mix2-2263-2_28	-0.196321	0.202703	0	0.0424174	-0.0912162														6.97266	5.03581	0.202703	1	6.24616	3.54512	1.11631	0.00282908	M	W	A	A														-	M
A2	ATGATAAAAAAACAAGAGAGTACGCGGGCGAGGAAACGCGGGAAGGGAACATAACCAGAAAGCAAAAGCAGGAAGCC	MIKKQESTRARKRGKGT*	GGAGAGTGAGCGCGG	mix2-2263-2_28	0.267122	0.0592093	-0.054257	0.202498	-0.0139316	-0.0302849	-0.128976	-0.11499	-0.048951	0.00389105	-0.00699301	-0.0411689	-0.0201899	-0.013986	0.00389105	-0.0131969	0.000789094	-0.0512639	24.8885	14.9137	0.202498	3	24.1406	20.9331	1.03098	0.00622732	M	I	K	K	Q	E	S	T	R	A	R	K	R	G	K	G	T	I	K
E1	ATGCTCGGTGTGATGGGTTGGCCCCGGACATAGAAACGCGGGAAGGGAACATAAACAACAAGCGACAGAACCCCACC	MLGVMGWPRT*	CCAGCGCCGGGTGCC	mix2-2263-2_28	0.118519	0.202469	0.0148148	-0.00740741	-0.054321	-0.0419753	-0.197531	-0.00987654	-0.0222222	-0.0444444	-0.0197531								7.84424	3.58317	0.202469	1	7.59668	4.55801	1.03259	0.00310552	M	L	G	V	M	G	W	P	R	T								-	M
E1	ATGACGCGGCTCGGTGGTGTTCCCACAGGTGGGAAACGCGGGAAGGGAACATAAACAACAAGCGACAGAACCCCACC	MTRLGGVPTGGKRGKGT*	TAAGCAATTGTCTAA	mix2-2263-2_28	0.0403484	0.202453	-0.05599	0.0103093	0.0136865	-0.0241735	0.0204408	-0.0344828	-0.0172414	-0.0172414	0	-0.0517241	-0.0069321	-0.0138642	-0.0172414	0.0206186	-0.0172414	-0.0517241	9.39372	6.58529	0.202453	1	9.79128	7.25905	0.959397	0.00353871	M	T	R	L	G	G	V	P	T	G	G	K	R	G	K	G	T	-	M
A1	ATGAGAAGAACATGGGGACGCAACACTGGCTGCAAACGCGGGAAGGGAACATAAACAACAAGCGACAGAACCCCACC	MRRTWGRNTGCKRGKGT*	GGGGGGGGAGCGCCG	mix2-2263-2_28	0.0880952	0.0738095	0.202381	0.0261905	-0.0285714	-0.0285714	-0.0285714	0	-0.0571429	-0.0119048	-0.0857143	0.0047619	-0.0285714	-0.0571429	0	-0.0571429	0	-0.0285714	5.81055	3.8737	0.202381	2	5.90853	4.55801	0.983417	0.00262939	M	R	R	T	W	G	R	N	T	G	C	K	R	G	K	G	T	M	R
E1	ATGCCAGAGCCGTGGGGGCGCCCGTGCATCTCGAAACGCGGGAAGGGAACATAAACAACAAGCGACAGAACCCCACC	MPEPWGRPCISKRGKGT*	CGGTGCGGCCCTTGC	mix2-2263-2_28	-0.0519744	-0.0255517	0.202381	-0.061266	-0.0499419	0.0119048	-0.0243902	0	0	0.0238095	0	0	0.0238095	-0.0487805	0	0	0	0	8.13477	3.00212	0.202381	2	6.92142	2.1946	1.1753	0.00305161	M	P	E	P	W	G	R	P	C	I	S	K	R	G	K	G	T	M	P
E1	ATGCGGCCATCGCGCGCTTTGTCATCCGTTCAAACGGGGAAGGGAACATAAACAACAAGCGACAGAACCCCACC	MRPSRALSSVQTGKGT*	GTAGGAATGAGGAGC	mix2-2263-2_28	-0.0649593	0.045236	0.202335	-0.0302227	-0.00490629	0.0105976	-0.00981258	0.00775194	-0.00490629	0	-0.0126582	-0.042881	-0.0126582	-0.0126582	0	-0.0506329	0.00284565		12.4927	5.71371	0.202335	2	13.3364	4.89564	0.936736	0.00422925	M	R	P	S	R	A	L	S	S	V	Q	T	G	K	G	T		M	R
E1	ATGGGGCGTAAACCACTCTCGCACATCGTGTGAAGCGGGAAGGGAACATAAACAACAAGCGACAGAACCCCACC	MGRKPLSHIV*	TACCAATGTGACCGG	mix2-2263-2_28	-0.0580255	0.0375351	-0.0556741	0.202293	0.0103265	-0.0231235	-0.0667916	-0.0125045	-0.0174672	0.00307736	-0.00317488								39.0275	25.6633	0.202293	3	38.6587	23.4653	1.00954	0.00820795	M	G	R	K	P	L	S	H	I	V								G	R
E1	ATGGTGGTAGCTCGAGTCCCCGCGAAAAGCGGGAAGGGAACATAAACAACAAGCGACAGAACCCCACC	MVVARVPAKSGKGT*	CCGGTCGGCGTTCCG	mix2-2263-2_28	0.045045	0.202186	0.0843302	0.0679368	-0.0797519	-0.051691	0.00900901	-0.114754	-0.0163934	-0.0327869	-0.0327869	-0.0163934	0.018018	-0.0327869	-0.0327869				10.7495	10.2653	0.202186	1	10.2977	10.2977	1.04387	0.00373671	M	V	V	A	R	V	P	A	K	S	G	K	G	T				-	M
E1	ATGTTAAACCGTCGAACATCGATGCCGTAGGGGAAACGCGGGAAGGGAACATAAACAACAAGCGACAGAACCCCACC	MLNRRTSMP*	TTCATTTCATGTTAC	mix2-2263-2_28	0.0542169	0.135472	0.173718	0.202157	-0.00476324	-0.277389	-0.0465116	-0.0172317	0	-0.19123									16.0759	15.2043	0.202157	3	14.5181	14.5181	1.1073	0.0046768	M	L	N	R	R	T	S	M	P									L	N
E1	ATGTGACATGCGGGTCTACGTAAGGACGACAAAACGCGGGAAGGGAACATAAACAACAAGCGACAGAACCCCACC	M*	ACCGGTAGATATGG	mix2-2263-2_28	-0.1191	0.202091																	7.45687	5.52002	0.202091	1	6.92142	4.22038	1.07736	0.00296846	M																	-	M
E2	ATGGGAGTGGACAGAGCGACGGGGTACGGACCGAAACGCGGGAAGGGAACATAACCAGAAAGCAAAAGCAGGAAGCC	MGVDRATGYGPKRGKGT*	GCTCCTGGGGGACTC	mix2-2263-2_28	0.131169	0.201948	0.0909091	-0.088961	-0.0162338	-0.088961	0.0363636	0.0363636	0	0	0	-0.321429	0.0363636	0	0.0181818	0	0	-0.0357143	5.32634	3.48633	0.201948	1	4.72682	3.71393	1.12683	0.00238988	M	G	V	D	R	A	T	G	Y	G	P	K	R	G	K	G	T	-	M
E1	ATGTGTTAGGGCCCCCCTGTTGACTGGCCCGGTAAACGCGGGAAGGGAACATAAACAACAAGCGACAGAACCCCACC	MC*	GCGGGATAAGCCCTC	mix2-2263-2_28	-0.0509782	-0.132872	0.201842																14.4295	6.87582	0.201842	2	15.8686	6.7526	0.909312	0.00464274	M	C																M	C
E1	ATGCGGCAACTTACATCGGAATTCGCCGGCGCTAAACGCGGGAAGGGAACATAAACAACAAGCGACAGAACCCCACC	MRQLTSEFAGAKRGKGT*	GGTAGGCATCGTCAT	mix2-2263-2_28	0.335696	0.201748	0.0269313	-0.175053	-0.0467753	-0.0106308	-0.0392157	-0.0392157	-0.0392157	-0.0196078	0.0240964	-0.085991	0	0	-0.0588235	0	-0.0467753	-0.0392157	8.03793	4.45475	0.201748	1	8.60957	7.7655	0.933604	0.00323696	M	R	Q	L	T	S	E	F	A	G	A	K	R	G	K	G	T	-	M
E1	ATGCACTGCTTCGACCAGCCGCGCCCTCCCCCCAAACGCGGGAAGGGAACATAAACAACAAGCGACAGAACCCCACC	MHCFDQPRPPPKRGKGT*	GCGAGAGGGCCCCGC	mix2-2263-2_28	0.187345	0.201613	-0.0195409	-0.0291563	0.0319479	-0.151675	0.0254342	-0.0843672	0	-0.0387717	-0.0322581	0.0192308	-0.0322581	-0.00651365	0	0	-0.016129	-0.0549007	10.0716	5.42318	0.201613	1	10.4665	7.59668	0.962268	0.0036717	M	H	C	F	D	Q	P	R	P	P	P	K	R	G	K	G	T	-	M
E2	ATGTATAATCCTTTGGGATCACTTCAGGTTTGTAAACGCGGGAAGGGAACATAACCAGAAAGCAAAAGCAGGAAGCC	MYNPLGSLQVCKRGKGT*	AAGCCCCCCGAGGCT	mix2-2263-2_28	-0.0893067	0.027027	0.201528	0.0376028	0	-0.0299647	0	-0.0217391	0	0	-0.0217391	0	0	0	0	0	-0.0217391	-0.108696	7.16634	3.8737	0.201528	2	7.7655	3.71393	0.922844	0.00302808	M	Y	N	P	L	G	S	L	Q	V	C	K	R	G	K	G	T	M	Y
E2	ATGGATCCAATAATCCTAGCCCCAGCACCCGAAAAACGCGGGAAGGGAACATAACCAGAAAGCAAAAGCAGGAAGCC	MDPIILAPAPEKRGKGT*	CGCCTTGTTAGTTGC	mix2-2263-2_28	-0.172965	0.201426	0.0991087	0.0780154	-0.0539513	-0.0269756	-0.0446227	0.00588235	-0.040404	0	-0.020202	-0.00255496	0.00588235	-0.010101	-0.010101	0.0117647	0	-0.020202	16.4632	12.4927	0.201426	1	16.7127	9.79128	0.985073	0.00489656	M	D	P	I	I	L	A	P	A	P	E	K	R	G	K	G	T	-	M
E1	ATGGACAATACAACACCGGCAATCTCGCAGTTGAAACGCGGGAAGGGAACATAAACAACAAGCGACAGAACCCCACC	MDNTTPAISQLKRGKGT*	GGTAAATTCGTAGGT	mix2-2263-2_28	-0.0728827	0.201088	0.00994561	-0.114219	0.00528361	0.00528361	-0.0149184	0	-0.020202	-0.00497281	0	-0.010101	0.0102564	0	-0.00497281	0	0.00512821	-0.010101	18.8843	15.0106	0.201088	1	16.7127	12.3235	1.12994	0.00509447	M	D	N	T	T	P	A	I	S	Q	L	K	R	G	K	G	T	-	M
E2	ATGTGGTAGGACTCTCGCTGCACCGTTCAGTTGAAACGCGGGAAGGGAACATAACCAGAAAGCAAAAGCAGGAAGCC	MW*	AATCCCTGGTACCAG	mix2-2263-2_28	0.041762	-0.208238	0.200801																7.36003	5.13265	0.200801	2	7.7655	5.73971	0.947786	0.00304148	M	W																M	W
E2	ATGAAAAAAATAGGCTCTCGGGCCAGCAACCCGAAACGCGGGAAGGGAACATAACCAGAAAGCAAAAGCAGGAAGCC	MKKIGSRASNPKRGKGT*	AAGACGGAATAGGGC	mix2-2263-2_28	0.122695	0.200709	0.148936	-0.112057	-0.00283688	0.0212766	0	-0.0120567	0	-0.0666667	-0.0666667	-0.2	0	0	0	-0.0333333	0	0	4.5516	2.32422	0.200709	1	5.06445	3.20749	0.898734	0.00231299	M	K	K	I	G	S	R	A	S	N	P	K	R	G	K	G	T	-	M
O2	ATGTAAATGAGCCGGCGCGCGAAACTGACTTTTAAACGCGGGAAGGGAACATAACCAGAAAGCAAAAGCAGGAAGCC	M*	CCGGGCGCGCGGAAG	mix2-2263-2_28	-0.190901	0.200338																	76.9898	37.8654	0.200338	1	82.213	24.8158	0.936468	0.0125166	M																	-	M
E2	ATGTGTCAGCTGCTCCTCGCGCGTGCCCGGTAGAAACGCGGGAAGGGAACATAACCAGAAAGCAAAAGCAGGAAGCC	MCQLLLARAR*	CCCGGGCCGGGACGG	mix2-2263-2_28	-0.158539	0.20027	0.0241418	0.0294468	0.0268227	0.00537589	-0.0824397	-0.00794326	2.8369e-05	-0.00265248	-0.0132908								36.3159	22.1769	0.20027	1	31.7372	14.3493	1.14427	0.00749312	M	C	Q	L	L	L	A	R	A	R								-	M
E1	ATGAATACACGCGACTCCGCTGGCGGCCCCCGCAAACGCGGGAAGGGAACATAAACAACAAGCGACAGAACCCCACC	MNTRDSAGGPRKRGKGT*	TTCTGGATTGATCTT	mix2-2263-2_28	-0.0395444	0.200095	0.0099652	-0.0414426	0.0297374	0.0102816	-0.0414426	-0.0344828	-0.0517241	-0.0172414	0	0.00917431	0	-0.00806707	0	0	0	-0.0172414	10.5558	8.32845	0.200095	1	9.79128	7.25905	1.07809	0.00362247	M	N	T	R	D	S	A	G	G	P	R	K	R	G	K	G	T	-	M
E1	ATGGTCTATTCGCGCATTGCTGCAGGCCGCGACAAACGCGGGAAGGGAACATAAACAACAAGCGACAGAACCCCACC	MVYSRIAAGRDKRGKGT*	CTGGAATTCATTTGT	mix2-2263-2_28	0.118696	0.0282779	0.200092	-0.0115446	-0.00931483	0.0260482	0.0250896	-0.0160874	-0.0183171	-0.0174419	-0.0312995	-0.0974827	-0.056785	-0.0160874	-0.0196716	-0.0116279	-0.0219013	-0.0406977	27.0191	17.238	0.200092	2	29.0362	21.1019	0.93053	0.00666789	M	V	Y	S	R	I	A	A	G	R	D	K	R	G	K	G	T	M	V
A1	ATGTAAACCCCAGGAAACCAGCCGCACACCCTGAAACGCGGGAAGGGAACATAAACAACAAGCGACAGAACCCCACC	M*	GCATCACGAGCGGCC	mix2-2263-2_28	-0.152381	0.2																	6.77897	2.32422	0.2	1	7.09024	1.35052	0.9561	0.00287544	M																	-	M
A2	ATGGGCTTGTAGGGAAGACATGGATATGCAAACAAACGCGGGAAGGGAACATAACCAGAAAGCAAAAGCAGGAAGCC	MGL*	CGTGGCAGCTGGCGC	mix2-2263-2_28	-0.113742	-0.00401691	0.0241015	0.2															20.8211	8.4253	0.2	3	18.5697	4.89564	1.12124	0.0053862	M	G	L															G	L
A1	ATGAGAGATCACATCAAATTTACTCCCTTGGACAAACGCGGGAAGGGAACATAAACAACAAGCGACAGAACCCCACC	MRDHIKFTPLDKRGKGT*	AAACATATTCTGTTT	mix2-2263-2_28	0.266667	0.111111	0.2	0.0222222	0.0444444	-0.0444444	-0.0444444	-0.0222222	-0.0444444	0.0111111	-0.0444444	-0.266667	0	-0.0222222	-0.0444444	0	-0.0222222	-0.0777778	8.71582	5.42318	0.2	2	7.59668	6.58379	1.14732	0.0031665	M	R	D	H	I	K	F	T	P	L	D	K	R	G	K	G	T	M	R
E2	ATGCATTTTTTCAAATCCCCCTGCTCTACCTCGAAACGCGGGAAGGGAACATAACCAGAAAGCAAAAGCAGGAAGCC	MHFFKSPCSTSKRGKGT*	CGCGCGCCGTCGACG	mix2-2263-2_28	0.213492	0.0142857	0.0142857	0.2	-0.0269841	-0.0690476	-0.0277778	-0.0126984	0	-0.0277778	0	-0.0555556	-0.0277778	-0.0277778	0	0	-0.0555556	-0.0555556	6.77897	2.13053	0.2	3	6.07734	2.86986	1.11545	0.00274506	M	H	F	F	K	S	P	C	S	T	S	K	R	G	K	G	T	H	F
E1	ATGTGTCACTGCCTGGGCAAGGTCGGGTCTCCCAAACGCGGGAAGGGAATATAAACAACAAGCGACAGAACCCCACC	MCHCLGKVGSPKRGKGI*	GGCGGGGGGAAGCGA	mix2-2263-2_28	0.155556	0.0388889	0.2	0.0166667	0.05	0.0388889	-0.0777778	-0.111111	-0.0111111	-0.0555556	-0.0388889	-0.0833333	-0.0111111	0	0	-0.0277778	-0.0277778	0	5.81055	2.80843	0.2	2	6.07734	3.54512	0.9561	0.00262059	M	C	H	C	L	G	K	V	G	S	P	K	R	G	K	G	I	M	C
A1	ATGATTATCAGATTATAATACAAGAAAGAGCTGAAACGCGGGAAGGGAACATAAACAACAAGCGACAGAACCCCACC	MIIRL*	ACTTCCTGAGATAAC	mix2-2263-2_28	0.0666667	0	-0.224242	0.2	0.0848485	0													5.32634	3.09896	0.2	3	5.5709	3.71393	0.9561	0.00248684	M	I	I	R	L													I	I
A1	ATGACACGTAAGACCACCCCACCCACGCCATGAAAACGCGGGAAGGGAACATAAACAACAAGCGACAGAACCCCACC	MTRKTTPPTP*	CTTAGACTGGTGAT	mix2-2263-2_28	-0.0557185	-0.134897	0.2	-0.0398827	0.0363636	0	0	-0.0463343	-0.0322581	0	0								5.32634	3.38949	0.2	2	5.23327	3.03867	1.01778	0.00244047	M	T	R	K	T	T	P	P	T	P								M	T
E2	ATGTGGGTCCGCCTGGGGCGAAGTCCAATCCCAAAACGCGGGAAGGGAACATAACCAGAAAGCAAAAGCAGGAAGCC	MWVRLGRSPIPKRGKGT*	CCCCGCGTGGGCATC	mix2-2263-2_28	0.35	0	0.02	-0.07375	0.04875	0.2	-0.0625	-0.3975	-0.03125	0	0	-0.09375	0	0	0	0.02	0.02	0	4.84212	1.93685	0.2	5	5.40208	4.05156	0.896344	0.00239422	M	W	V	R	L	G	R	S	P	I	P	K	R	G	K	G	T	R	L
A2	ATGATAAATACAAATAGACCCCAATCTAAGGCCAAACGCGGGAAGGGAACATAACCAGAAAGCAAAAGCAGGAAGCC	MINTNRPQSKAKRGKGT*	CGGGCGGGTCAACCC	mix2-2263-2_28	0.0246032	0.2	-0.0722222	-0.134127	-0.0134921	0	0	0	0	0	0	0	-0.0357143	0.0444444	-0.0357143	0	0	0	4.35791	2.13053	0.2	1	4.72682	2.53223	0.921954	0.00222809	M	I	N	T	N	R	P	Q	S	K	A	K	R	G	K	G	T	-	M
E2	ATGAGGCACGCCCGAGGCGACACAGTCCTCCTCAAACGAGGGAAGGGAACATAACCAGAAAGCAAAAGCAGGAAGCC	MRHARGDTVLLKRGKGT*	CGTGTAGGGTCTCCAG	mix2-2263-2_28	0.0222222	0.140741	0.2	-0.0148148	0.0888889	-0.0148148	-0.111111	-0.037037	-0.037037	-0.0148148	-0.037037	-0.037037	0	0	0	-0.0740741	0	0	4.35791	4.26107	0.2	2	4.55801	4.22038	0.9561	0.00220383	M	R	H	A	R	G	D	T	V	L	L	K	R	G	K	G	T	M	R
O2	ATGTAAAGATGAGGTGGGCGCGGTATTAAGAATAACGGAAGGGAACATAACCAGAAAGCAAAAGCAGGAAGCC	M*	GACCTCCATGCGGGT	mix2-2263-2_28	-0.231999	0.199883																	28.7622	16.0759	0.199883	1	26.3352	8.44076	1.09216	0.0065909	M																	-	M
E1	ATGGTAACCGACGTACCGGATCGCCGTTCCACCAAACGCGGGAAGGGAACATAAACAACAAGCGACAGAACCCCACC	MVTDVPDRRSTKRGKGT*	GGGGGGGGTGTCACC	mix2-2263-2_28	-0.0489226	-0.00639266	-0.00661828	0.0118452	0.011582	0.199526	-0.0440717	0.00616704	-0.0332418	0	-0.0152672	0	-0.0305344	0.00985222	-0.0152672	0	-0.00270748	-0.0332418	19.659	13.1706	0.199526	5	22.1148	13.674	0.888954	0.00556654	M	V	T	D	V	P	D	R	R	S	T	K	R	G	K	G	T	D	V
E1	ATGTCTATGACCCCCCCAGCGCGCTCGTCTTGAAACGCGGGAAGGGAACAAAACAACAAGCGACAGAACCCCACC	MSMTPPARSS*	AGTCTCGCTCCTTCC	mix2-2263-2_28	-0.0587042	0.199324	-0.000338028	-0.00642254	-0.0246761	-0.0806761	0.00191549	0.00191549	0	-0.0140845	0.008								12.1053	7.36003	0.199324	1	11.9859	6.58379	1.00996	0.00399645	M	S	M	T	P	P	A	R	S	S								-	M
E1	ATGAGGCAGGATCTGGTCGTGCGTCTCGCCGGTAAACGCGGGAAGGGAACATAAACAACAAGCGACAGAACCCCACC	MRQDLVVRLAGKRGKGT*	CCAAATACCATGTAT	mix2-2263-2_28	-0.0120794	0.199094	0.0914582	-0.108714	0.057377	0.0245902	-0.031277	-0.0181191	-0.0263158	0	-0.0394737	-0.0394737	0.00819672	-0.0263158	-0.0657895	0	0	-0.0131579	11.8148	9.78109	0.199094	1	12.8299	10.4665	0.920875	0.00404477	M	R	Q	D	L	V	V	R	L	A	G	K	R	G	K	G	T	-	M
A1	ATGACGACACCCAGCCCCCGACCCCCGCCACTCAAACGCGGGAAGGGAACATAAACAACAAGCGACAGAACCCCACC	MTTPSPRPPPLKRGKGT*	GCCCGTTACCGTAAT	mix2-2263-2_28	0.0963749	0.0176835	0.198939	0.0521662	-0.0671972	-0.0680813	0.0344828	-0.025641	0	-0.25641	0	-0.025641	0	0.0517241	0	0.0172414	0	0	5.61686	4.06738	0.198939	2	6.58379	5.23327	0.853135	0.00264314	M	T	T	P	S	P	R	P	P	P	L	K	R	G	K	G	T	M	T
A2	ATGGATTAAAAGGGAAACGAAGGGGCCGCCCGAAAACGCGGGAAGGGAACATAACCAGAAAGCAAAAGCAGGAAGCC	MD*	GGGAAACTGCGGGAT	mix2-2263-2_28	-0.0676328	-0.0458937	0.198873																4.45475	4.26107	0.198873	2	4.55801	4.05156	0.977347	0.00220595	M	D																M	D
E2	ATGTCGACTCAAGCCGAGCGCCGCCGACACGTCAAACGCGGGAAGGGAACATAACCAGAAAGCAAAAGCAGGAAGCC	MSTQAERRRHVKRGKGT*	GGGCCGCCCTGACGA	mix2-2263-2_28	0.226258	0.198718	0.115147	0.0534188	0	-0.0522317	-0.0261159	-0.0714625	-0.0769231	0.0123457	-0.0384615	-0.0838082	-0.0192308	-0.0576923	0	0	0	-0.1415	7.84424	5.61686	0.198718	1	8.77839	7.93431	0.893586	0.00318357	M	S	T	Q	A	E	R	R	R	H	V	K	R	G	K	G	T	-	M
E1	ATGAGAAGAGCCACTCCCCCATCTGGCAATCTCAAACGCGGGAAGGGAACATAAACAACAAGCGACAGAACCCCACC	MRRATPPSGNLKRGKGT*	TCAGCCAAGAGCGG	mix2-2263-2_28	0.148485	0.198701	-0.0030303	0.0186147	0.0606061	-0.0571429	-0.0571429	-0.0268398	-0.0571429	-0.0285714	0	-0.114286	-0.0134199	0	0.0454545	0	0	-0.114286	6.3916	4.16423	0.198701	1	5.90853	4.72682	1.08176	0.00265672	M	R	R	A	T	P	P	S	G	N	L	K	R	G	K	G	T	-	M
E2	ATGGTAGTTTCCACGGGGATGTCCCACGGCCGTAAACGCGGGAAGGGAACATAACCAGAAAGCAAAAGCAGGAAGCC	MVVSTGMSHGRKRGKGT*	GTATGCAGCCCAGCC	mix2-2263-2_28	0.209186	0.198618	0.0746511	-0.0079935	-0.130606	-0.0654383	-0.0409159	-0.0573093	0	0	0.00826446	-0.0163934	-0.0327869	-0.0163934	-0.0491803	0	0.00826446	-0.0819672	11.7179	5.61686	0.198618	1	10.2977	7.09024	1.13792	0.00376734	M	V	V	S	T	G	M	S	H	G	R	K	R	G	K	G	T	-	M
A2	ATGACACAACGCTTTTAATAGTGGCACCCGCGCAAACGCGGGAAGGGAACATAACCAGAAAGCAAAAGCAGGAAGCC	MTQRF*	CAGGCACCCGCGCGC	mix2-2263-2_28	-0.126378	-0.0658805	0	0.0141844	-0.0389644	0.198582													13.6548	4.35791	0.198582	5	14.0117	2.70104	0.974531	0.00432729	M	T	Q	R	F													R	F
E2	ATGGCGCCGAAGAGGGCACTCCGGTTGCGGTACAAACGCGGGAAGGGAACATAACCAGAAAGCAAAAGCAGGAAGCC	MAPKRALRLRYKRGKGT*	ACGGGCGAGGCGCGG	mix2-2263-2_28	-0.0135135	-0.0246423	-0.00993641	0.198331	0.0341812	0.0147059	0.0147059	0.0147059	0	0.0147059	-0.027027	-0.108108	-0.0540541	0	-0.0540541	0	0	0	6.58529	3.29264	0.198331	3	6.24616	3.03867	1.05429	0.00272084	M	A	P	K	R	A	L	R	L	R	Y	K	R	G	K	G	T	A	P
E1	ATGCCACGACCCAGAGACGCGTGCCCAAAAACGCGGGAGGGAACATAAACAACAAGCGACAGAACCCCACC	MPRPRDACPKTREGT*	TACGCTATTATTGAA	mix2-2263-2_28	0.0788462	-0.0807692	0.198077	0.05	0	0.0115385	-0.0384615	-0.115385	0.025	0	-0.0384615	-0.0769231	0	0	0	-0.0384615			3.8737	2.22738	0.198077	2	4.38919	2.86986	0.882554	0.00208281	M	P	R	P	R	D	A	C	P	K	T	R	E	G	T			M	P
E1	ATGTAGATGCCCCAGCGCCCATCTCGTCTGTTCAAACGCGGGAAGGGAACATAAACAACAAGCGACAGAACCCCACC	M*	ATAAGGCCCGGTCGC	mix2-2263-2_28	-0.231913	0.197744																	25.7601	16.7538	0.197744	1	22.79	9.45365	1.13032	0.00603891	M																	-	M
E1	ATGGTTAGTTTGGGCGTGGATTCGTTCTCGCTAAAACGCGGGAAGGGAACATAAACAACAAGCGACAGAACCCCACC	MVSLGVDSFSLKRGKGT*	TAGCCCCACCCGAAG	mix2-2263-2_28	-0.0309201	0.197587	0.00226244	-0.0957768	0.0784314	-0.0384615	-0.0565611	0	0	-0.0384615	0	-0.0384615	0.0196078	0.0196078	0.0196078	0	0	-0.0384615	4.93897	3.00212	0.197587	1	4.38919	2.53223	1.12526	0.00223529	M	V	S	L	G	V	D	S	F	S	L	K	R	G	K	G	T	-	M
E2	ATGATACTTAAGCTAAGCCCTCCGACCTTACGGAAACGCGGGAAGGGAACATAACCAGAAAGCAAAAGCAGGAAGCC	MILKLSPPTLRKRGKGT*	CTGACGATGCCTGCC	mix2-2263-2_28	-0.0443072	0.0690118	0.0907626	0.197368	-0.00134264	-0.0684748	0.0131579	-0.0888829	-0.0204082	0	0	-0.0204082	-0.0612245	-0.00725027	0	0.0394737	0.0657895	-0.142857	7.36003	5.13265	0.197368	3	8.27194	5.23327	0.889758	0.00304689	M	I	L	K	L	S	P	P	T	L	R	K	R	G	K	G	T	I	L
E1	ATGGGGCGCCGCAACTATGGCTTCGTTTACGCCAAACGCGGGAAGGGAACATAAACAACAAGCGACAGAACCCCACC	MGRRNYGFVYAKRGKGT*	TTTTCCCCGACTAAA	mix2-2263-2_28	-0.097111	0.0314651	0.0192443	0.197312	-0.00355855	-0.0231774	0	-0.0389568	-0.0159667	0.015873	-0.00884956	-0.0124081	-0.0212577	-0.00884956	0.00173245	0	-0.00355855	-0.0389568	18.3032	10.0716	0.197312	3	19.0761	8.77839	0.959484	0.00515316	M	G	R	R	N	Y	G	F	V	Y	A	K	R	G	K	G	T	G	R
E1	ATGAGACGTCGTTCCACCAGGGCCAACTCGGTTAAACGCGGGAAGGGAACATAAACAACAAGCGACAGAACCCCACC	MRRRSTRANSVKRGKGT*	ATGCATCTTTTTTAA	mix2-2263-2_28	-0.134863	0.197262	-0.00644122	0.0636071	0.00925926	0.00925926	-0.0394525	-0.0144928	0.00925926	0.0185185	-0.0289855	-0.0144928	-0.0144928	-0.0144928	0	0	0	-0.0487118	10.459	8.13477	0.197262	1	11.6482	7.59668	0.897903	0.00375243	M	R	R	R	S	T	R	A	N	S	V	K	R	G	K	G	T	-	M
E1	ATGGAAAGGGTGACATAGAGCACGATGACCCAGAAACGCGGGAAGGGAACATAAACAACAAGCGACAGAACCCCACC	MERVT*	CCATAGACTTTATTG	mix2-2263-2_28	0.200577	0.19697	-0.00577201	0.033189	-0.12987	-0.295815													12.2022	8.32845	0.19697	1	12.9988	11.4794	0.938716	0.0040566	M	E	R	V	T													-	M
E1	ATGATTGAAGGCCTAAGCTGATCGCCTGGTGGCAAACGCGGGAAGGGAACATAAACAACAAGCGACAGAACCCCACC	MIEGLS*	CGGGGTAGCTGTGCG	mix2-2263-2_28	0.0466893	0.196944	-0.0933786	0.0322581	-0.040747	-0.0526316	0												6.00423	3.1958	0.196944	1	6.41497	3.54512	0.935972	0.00264891	M	I	E	G	L	S												-	M
A2	ATGATTAAGATGTCATTACGGTCAGCACTTTACAAACGCGGGAAGGGAACATAACCAGAAAGCAAAAGCAGGAAGCC	MIKMSLRSALYKRGKGT*	ATTTGAGGCGACGGG	mix2-2263-2_28	0.32547	0.196769	-0.0509392	-0.0235116	-0.00702006	-0.048249	-0.00269023	-0.0105858	0	-0.0277778	-0.0136262	-0.144269	-0.0611111	-0.0222222	0.00573066	-0.00807068	-0.0611111	-0.0469596	33.798	17.7222	0.196769	1	30.3867	25.8287	1.11226	0.0071109	M	I	K	M	S	L	R	S	A	L	Y	K	R	G	K	G	T	-	M
E1	ATGTTGGATTAGCGCGGCCCACCCGCCGCCTATAAACGCGGGAAGGGAACATAAACAACAAGCGACAGAACCCCACC	MLD*	CGGGACGTGGTGACC	mix2-2263-2_28	-0.122685	-0.00231482	0.196759	-0.0162037															4.64844	2.71159	0.196759	2	4.55801	2.02578	1.01984	0.00221065	M	L	D															M	L
A2	ATGAGACACACGCCCCTCAACCCGCCTATCGCCAAACGCGGGAAGGGAACATAACCAGAAAGCAAAAGCAGGAAGCC	MRHTPLNPPIAKRGKGT*	GACCCCCGCCCCTCC	mix2-2263-2_28	0.0368664	0.19653	-0.0715641	-0.0257522	0.0162646	-0.0412036	-0.00840336	-0.074817	-0.00840336	0	-0.00840336	-0.00379507	0.0414747	0.0046083	0	-0.0159935	0	-0.0206018	21.0148	11.2337	0.19653	1	20.089	11.1418	1.04609	0.00543467	M	R	H	T	P	L	N	P	P	I	A	K	R	G	K	G	T	-	M
E2	ATGACAAGGCTGGTACACGGGGCGCTTAGACCCAAACGCGGGGAAGGAACATAACCAGAAAGCAAAAGCAGGAAGCC	MTRLVHGALRPKRGEGT*	GAACGAAGGCGAGGA	mix2-2263-2_28	0.0991379	0.0751232	0.0178571	-0.012931	0.196429	0.0535714	0	-0.067734	-0.0689655	-0.0344828	-0.103448	-0.0689655	0.0178571	0	0	0	-0.0689655	-0.0344828	5.42318	3.38949	0.196429	4	4.89564	3.54512	1.10776	0.00236203	M	T	R	L	V	H	G	A	L	R	P	K	R	G	E	G	T	R	L
E2	ATGATATGACAGCCGCGTCCACGCCACCCGGGGAAACGCGGGAAGGGAACATAACCAGAAAGCAAAAGCAGGAAGCC	MI*	CGGGGAGGCTCCGGC	mix2-2263-2_28	0.00900901	0.196396	-0.0225225																5.81055	3.8737	0.196396	1	6.24616	4.22038	0.93026	0.00259468	M	I																-	M
E1	ATGGAAACGCACCGACTGTAACACCCAGCCGCGAAAGCGGGAAGGGAACATAAACAACAAGCGACAGAACCCCACC	METHRL*	GCGCGAGCCTCCC	mix2-2263-2_28	-0.150873	0.19621	-0.0824972	-0.0126347	0.017094	0.00520253	0.0598291												11.3306	7.45687	0.19621	1	11.6482	5.90853	0.972728	0.00382343	M	E	T	H	R	L												-	M
E1	ATGCGGCTTCAACCCTCTCGCGCTTGCTCGTGAAACGCGGGAAGGGAACATAAACAACAAGCGACAGAACCCCACC	MRLQPSRACS*	GTCCGACAACGGC	mix2-2263-2_28	-0.25908	0.0881356	0.196126	-0.0232446	-0.0687651	0	0.0169492	0.0169492	0	0	0								5.71371	4.64844	0.196126	2	5.90853	3.20749	0.967027	0.00253526	M	R	L	Q	P	S	R	A	C	S								M	R
E1	ATGGACCGACTGATCGCGGGGCGTTCCAGGTTTAAACGCGGGAAGGGAACATAAACAACAAGCGACAGAACCCCACC	MDRLIAGRSRFKRGKGT*	GGTGTCGTTGGGGG	mix2-2263-2_28	0.0865661	0.196121	0.0272988	0.0801006	0.0215517	-0.0186782	-0.0488506	-0.0208333	-0.0416667	-0.0208333	-0.0510057	-0.097342	0	-0.0104167	-0.0625	-0.0104167	0	-0.03125	16.8506	10.2653	0.196121	1	16.2063	11.3106	1.03976	0.00475682	M	D	R	L	I	A	G	R	S	R	F	K	R	G	K	G	T	-	M
E1	ATGGCTGCCTAGACTAAGATGGGCCGGGTCTTCAACGCGGGAAGGGAACATAAACAACAAGCGACAGAACCCCACC	MAA*	GTCGCGGTGCGTTCG	mix2-2263-2_28	-0.294118	0.00980392	0.0196078	0.196078															9.87793	5.13265	0.196078	3	11.4794	2.53223	0.86049	0.0036502	M	A	A															A	A
E2	ATGCCGGTGCGGGAACTCGCCACTTCGCCGTTCAAACGCGGGAAGGGAACATAACCAGAAAGCAAAAGCAGGAAGCC	MPVRELATSPFKRGKGT*	GAATGCGGTAGCCAA	mix2-2263-2_28	0.0980392	0.0196078	0.127451	0.196078	0.0490196	-0.0294118	-0.0686275	0	-0.0294118	-0.0294118	-0.0392157	-0.0882353	-0.0882353	0	-0.0588235	-0.0294118	-0.0294118	0	4.93897	2.42106	0.196078	3	5.73971	3.3763	0.86049	0.0024048	M	P	V	R	E	L	A	T	S	P	F	K	R	G	K	G	T	P	V
E2	ATGAGCGATCACCAATGCAATCACTAGGGTAAACGCGGGAAGGGAACATAACCAGAAAGCAAAAGCAGGAAGCC	MSDHQCNH*	AGCCTCGAGGCGAGC	mix2-2263-2_28	0.000297797	0.19595	-0.0908279	-0.0297796	0	0.0136986	-0.0434783	0	0.0136986										7.0695	4.45475	0.19595	1	7.7655	4.89564	0.910374	0.00293224	M	S	D	H	Q	C	N	H										-	M
E2	ATGGATCATGCCCGTCGCGTATCCTACGCCGAAAAACGCGGGAAGGGAACATAACCAGAAAGCAAAAGCAGGAAGCC	MDHARRVSYAEKRGKGT*	ATCGTCGATCCGTGC	mix2-2263-2_28	-0.225346	0.195853	0.00599078	0.00368664	0	0	0	0.016129	0	0	0	0.016129	0	0	0	0	0	0.016129	6.00423	3.58317	0.195853	1	5.90853	2.02578	1.0162	0.00256981	M	D	H	A	R	R	V	S	Y	A	E	K	R	G	K	G	T	-	M
E1	ATGGGGCCGTGATTCTGCGGGCGCCCGTCTCACAAACGCGGGAAGGGAACATAAACAACAAGCGACAGAACCCCACC	MGP*	GCGGGATGCATCTGG	mix2-2263-2_28	-0.232213	0	0.00952381	0.195798															10.1685	4.45475	0.195798	3	11.4794	2.36341	0.885799	0.00367693	M	G	P															G	P
E1	ATGGCTTTATCGAATGCACAGCGCCAGCCAACTAAACGCGGGAAGGGAACATAAACAACAAGCGACAGAACCCCACC	MALSNAQRQPTKRGKGT*	CTCCATACCAGATGG	mix2-2263-2_28	-0.0468227	0.195652	0.0752508	-0.0284281	-0.132107	0.130435	0.130435	-0.115385	-0.0769231	0	-0.0384615	-0.0769231	0	0.0217391	0	0	0	-0.0384615	4.45475	3.29264	0.195652	1	4.38919	3.03867	1.01494	0.00214571	M	A	L	S	N	A	Q	R	Q	P	T	K	R	G	K	G	T	-	M
E1	ATGGCTCGTATCGGCTACTCGCCTTCCTGTCCGAAACGCGGGAAGGGAACATAAACAACAAGCGACAGAACCCCACC	MARIGYSPSCPKRGKGT*	TGTTTACAATTACAT	mix2-2263-2_28	0.136327	0.0574713	0.0106923	0.091954	0.102914	0.195135	-0.0467789	-0.0352847	-0.0232558	-0.0582732	-0.0465116	-0.0582732	-0.0232558	-0.081529	0	0	0.0229885	-0.186047	8.4253	6.00423	0.195135	5	7.25905	5.73971	1.16066	0.00301654	M	A	R	I	G	Y	S	P	S	C	P	K	R	G	K	G	T	I	G
E2	ATGCTGCAGGTCCGCCGCCCCCGCGCGGGCATGAAACGCGGGAAGGGAACATAACCAGAAAGCAAAAGCAGGAAGCC	MLQVRRPRAGMKRGKGT*	GAGGCGCAGGGCTG	mix2-2263-2_28	-0.0551039	0.195122	0.195122	-0.0496838	-0.037037	0.0243902	-0.0505872	-0.037037	0	-0.037037	0	0	0	0	0	0	0	0	3.97054	2.13053	0.195122	1	4.55801	1.51934	0.871113	0.00209066	M	L	Q	V	R	R	P	R	A	G	M	K	R	G	K	G	T	-	M
E1	ATGATATAATAAGCGCCGGCACCCCGAGGCGCCAACGCGGGAAGGGAACATAAACAACAAGCGACAGAACCCCACC	MI*	TATGGCGATGTTCAA	mix2-2263-2_28	-0.0790123	-0.0938272	0.195062																7.84424	6.19792	0.195062	2	7.59668	5.40208	1.03259	0.0029919	M	I																M	I
A2	ATGTAACAATACACCGTCGGCAAACACCCACCCAAACGCGGGAAGGGAACATAACCAGAAAGCAAAAGCAGGAAGCC	M*	GTGGGGCGGGATCGC	mix2-2263-2_28	-0.184356	0.19505																	19.5622	11.04	0.19505	1	16.8815	6.41497	1.15879	0.00500936	M																	-	M
E2	ATGAATTAAGCCTTTTCGGCGGGGCAGCCTAATAAACGCGGGAAGGGAACATAACCAGAAAGCAAAAGCAGGAAGCC	MN*	GGGCTGAGGCGGGGG	mix2-2263-2_28	-0.202597	0.194805	0																5.32634	1.84001	0.194805	1	5.90853	0.844076	0.901466	0.00246553	M	N																-	M
E1	ATGAAAGCAACCGGCGCTGCTGTTCCTCGCGCTAAACGCGGGAAGGGAACATAAACAACAAGCGACAGAACCCCACC	MKATGAAVPRAKRGKGT*	ATCCCTAAACAGCGG	mix2-2263-2_28	0.15975	0.194664	0.0559947	0.0477602	0	0.078722	0	-0.0247036	-0.0991436	-0.113636	-0.0536891	-0.0474308	-0.00823452	-0.0227273	-0.0454545	-0.00823452	-0.0681818	-0.0454545	6.68213	4.5516	0.194664	1	7.42787	6.24616	0.899603	0.00282593	M	K	A	T	G	A	A	V	P	R	A	K	R	G	K	G	T	-	M
E1	ATGCCTCTGAGGTTTCGGGACCGCCCACACCACAAACGCGGGAAGGGAGCATAAACAACAAGCGACAGAACCCCACC	MPLRFRDRPHHKRGKGA*	GGAGGAGAGCGGAGC	mix2-2263-2_28	-0.191511	0.00517598	0.0289855	0.194617	0.0144928	-0.0238095	0	-0.0238095	0	-0.047619	0	0.0289855	0.0144928	0	0	0	0	0	6.68213	2.71159	0.194617	3	7.09024	1.51934	0.942442	0.00278595	M	P	L	R	F	R	D	R	P	H	H	K	R	G	K	G	A	P	L
E2	ATGCCATTGGACGCCCATTACGCCTCTATTGAACGCGGGAAGGGAACATAACCAGAAAGCAAAAGCAGGAAGCC	MPLDAHYASIERGKGT*	GTAGGTCAGGGTGC	mix2-2263-2_28	0.0309822	0.0214239	-0.127554	0.194463	0	-0.0596572	0	0	0	0	0	0	0	0	0	-0.0487805	0		7.16634	3.00212	0.194463	3	6.92142	3.03867	1.03539	0.00282244	M	P	L	D	A	H	Y	A	S	I	E	R	G	K	G	T		P	L
E2	ATGCCTCATGAAGGTTTGGCGGCCTGACCGCGCAAACGCGGGAAGGGAACATAACCAGAAAGCAAAAGCAGGAAGCC	MPHEGLAA*	GCAGCGACGGGGGGT	mix2-2263-2_28	-0.036705	0.194452	0	0.0128888	0.0120482	-0.0344634	0.024937	-0.0112076	-0.0697674										8.03793	3.09896	0.194452	1	7.25905	2.53223	1.1073	0.0029637	M	P	H	E	G	L	A	A										-	M
E2	ATGTTAAAGTCCACCTGCCGCCTCTGCCCCGGGAAACGCGGGAAGGGAACATAACCAGAAAGCAAAAGCAGGAAGCC	MLKSTCRLCPGKRGKGT*	CCGGGGCGCGCGGGG	mix2-2263-2_28	0.0657334	0.0462568	0.194157	0.0566038	-0.0456482	0.0188679	0	-0.0133901	-0.0322581	0	0	-0.0645161	0	0	-0.129032	0	-0.0967742	0	5.13265	2.80843	0.194157	2	5.23327	3.20749	0.980774	0.0023429	M	L	K	S	T	C	R	L	C	P	G	K	R	G	K	G	T	M	L
E2	ATGAATACAACGACGCCAAACACTAGTCACACGAAACGCGGGAAGGGAACATAACCAGAAAGCAAAAGCAGGAAGCC	MNTTTPNTSHTKRGKGT*	GAAGCCCGGCGGATC	mix2-2263-2_28	0	0	0	0.0487805	-0.0589431	0	0.0243902	0.194106	-0.0833333	0	0	0	-0.0416667	0	0	0	0	-0.0833333	3.97054	3.97054	0.194106	7	4.05156	4.05156	0.980003	0.00200732	M	N	T	T	T	P	N	T	S	H	T	K	R	G	K	G	T	P	N
E2	ATGAGTCGGGAAACCTACCCGAAATGATAAGAAACGCGGGAAGGGAACCTAACCAGAAAGCAAAAGCAGGAAGCC	MSRETYPK*	GGCTCCGGGCCCCCT	mix2-2263-2_28	-0.242952	0.19403	0.00207297	0	0.0149254	0	0	0	0										6.48845	1.93685	0.19403	1	6.07734	0.33763	1.06765	0.00262823	M	S	R	E	T	Y	P	K										-	M
E1	ATGCCACGGTCCACCTTTTTTCCAGGCACGTGGAAACGCGGGAAGGGAACATAAACAACAAGCGACAGAACCCCACC	MPRSTFFPGTWKRGKGT*	TTACATTCAGTTTTA	mix2-2263-2_28	0.142135	0.193966	-0.00700184	-0.0052281	-0.00643084	0.00152672	-0.00602993	-0.022917	-0.022346	-0.0427643	-0.0212202	-0.0397878	-0.000323972	-0.00337741	-0.027651	-0.00795756	-0.0132626	-0.0962156	63.4318	36.0254	0.193966	1	63.6433	44.2296	0.996677	0.0105841	M	P	R	S	T	F	F	P	G	T	W	K	R	G	K	G	T	-	M
E2	ATGACAACCAGCCATCGAATCCTTGTCCCCGGCAAACGCGGGAAGGGAACATAACCAGAAAGCAAAAGCAGGAAGCC	MTTSHRILVPGKRGKGT*	GGGGGGGAGTTGGAC	mix2-2263-2_28	0.0510204	-0.0612245	0.193878	0.0612245	0	0.0102041	-0.0714286	-0.0408163	-0.0204082	0	-0.0510204	0	0	0.0204082	0	-0.0204082	-0.0408163	-0.0408163	9.49056	6.77897	0.193878	2	8.27194	6.41497	1.14732	0.00323105	M	T	T	S	H	R	I	L	V	P	G	K	R	G	K	G	T	M	T
E1	ATGCGAGGGTCGCTGTCGACAGTTTCGCCATCCAAACGCGGGAAGGGAACATAAACAACAAGCGACAGAACCCCACC	MRGSLSTVSPSKRGKGT*	TCGTGTCCACGTCCA	mix2-2263-2_28	-0.100206	0.193777	-0.0205903	-0.0416381	0	0	-0.0212766	0.00022878	0	0	0	-0.0212766	0	0.0215054	0	0	0	-0.0105239	9.00635	3.77686	0.193777	1	7.93431	2.53223	1.13511	0.00313924	M	R	G	S	L	S	T	V	S	P	S	K	R	G	K	G	T	-	M
E2	ATGAACGCAGTGCTGTAGGTGCCCATGGCGGGTAAACGCGGGAAGGGAACATAACCAGAAAGCAAAAGCAGGAAGCC	MNAVL*	AGTAGTGCCCATGCG	mix2-2263-2_28	-0.0989418	-0.147619	-0.0132275	0.193651	-0.0603175	0.165079													5.22949	4.5516	0.193651	3	5.90853	4.55801	0.885075	0.00243742	M	N	A	V	L													N	A
E1	ATGCCGGGTGCTTGACGCCGTCCTCGTACTTCTAAACGCGGGAAGGGAACATAAACAACAAGCGACAGAACCCCACC	MPGA*	GGTCGCTGCCACACG	mix2-2263-2_28	-0.108021	-0.0320856	-0.0256684	0.193583	0.0278075														8.23161	3.58317	0.193583	3	9.28483	3.03867	0.886566	0.00320022	M	P	G	A														P	G
E1	ATGTGCATATGTACCCGCCCGCCCGGCGCTTGGAAACGCGGGAAGGGAACATAAACAACAAGCGACAGAACCCCACC	MCICTRPPGAWKRGKGT*	CTTGAAGATGAAATT	mix2-2263-2_28	-0.100405	0.044332	0.193522	-0.0206478	-0.00506073	-0.0174089	-0.00870445	-0.0192308	-0.0192308	-0.0192308	-0.0192308	0	-0.0192308	0	0	0	0	0	9.20004	6.48845	0.193522	2	8.77839	5.40208	1.04803	0.00325275	M	C	I	C	T	R	P	P	G	A	W	K	R	G	K	G	T	M	C
E1	ATGACTTAATACCCGCAGGCAACGCGCGGGCGGAAACGCGGGAAGGGAACATAAACAACAAGCGACAGAACCCCACC	MT*	GAACACCGGACTGGC	mix2-2263-2_28	-0.0992912	-0.0531183	0.193267																28.4717	20.0464	0.193267	2	28.1921	17.0503	1.00992	0.00648493	M	T																M	T
E1	ATGCGGGGCGGTAGGATCCTTCGGGCTCGCAAACGCGGGAAGGGAACATAAACAACAAGCGACAGAACCCCACC	MRGGRILRARKRGKGT*	CTGCGTGGGCCGGG	mix2-2263-2_28	0.0238994	0.193082	0.0421384	0	-0.0811321	-0.0622642	-0.0534591	-0.0333333	0.0188679	0	-0.0144654	0	-0.0333333	0	0	0	0		5.13265	2.61475	0.193082	1	5.06445	2.70104	1.01347	0.00230704	M	R	G	G	R	I	L	R	A	R	K	R	G	K	G	T		-	M
E1	ATGAGTCACACTAGTGTGTGTTGCCACATCCTGAAACGCGGGAAGGGAACATAAACAACAAGCGACAGAACCCCACC	MSHTSVCCHILKRGKGT*	AATCTGAAAATGGT	mix2-2263-2_28	0.0246327	0.193064	0.036949	0.031331	-0.0119922	0.011236	-0.0192308	0.00561798	0	-0.00961539	-0.00961539	-0.0576923	-0.00961539	0.00561798	-0.0384615	0	0	-0.144231	17.238	10.6527	0.193064	1	17.5568	11.1418	0.981841	0.00482982	M	S	H	T	S	V	C	C	H	I	L	K	R	G	K	G	T	-	M
E2	ATGACATATTCACTGCCGCGTGAAGGGCCCTATAAACGCGGGAAGGGAACATAACCAGAAAGCAAAAGCAGGAAGCC	MTYSLPREGPYKRGKGT*	TGGATACTGGAGGCA	mix2-2263-2_28	0.123981	0.19305	0.0600601	0.020163	0.027027	-0.022737	-0.015873	-0.015873	0	-0.0862291	-0.0634921	-0.0772201	-0.031746	0	-0.015873	-0.031746	0	-0.047619	10.7495	6.00423	0.19305	1	10.6354	7.09024	1.01073	0.00360269	M	T	Y	S	L	P	R	E	G	P	Y	K	R	G	K	G	T	-	M
E2	ATGCGTGCGCAGGGGTCCGCTACCTCATGGTGGAAACGCGGGAAGGGAACATAACCAGAAAGCAAAAGCAGGAAGCC	MRAQGSATSWWKRGKGT*	GAGCTGTCATTGCGT	mix2-2263-2_28	-0.00877193	0.192982	-0.0175439	0.0175439	0	0	0	-0.00877193	-0.0263158	0.00877193	-0.0263158	-0.0526316	0	-0.0263158	0	0	0	-0.0526316	5.52002	1.64632	0.192982	1	6.41497	1.85697	0.86049	0.00253075	M	R	A	Q	G	S	A	T	S	W	W	K	R	G	K	G	T	-	M
E2	ATGACGGAGCGTCTCCCCATACCAGTACGCGGCAAACGCGGGAAGGGAACATAACCAGAAAGCAAAAGCAGGAAGCC	MTERLPIPVRGKRGKGT*	GTTTTCGTGGCCAGT	mix2-2263-2_28	-0.0263158	0.0789474	0.192982	0	0.0964912	-0.105263	-0.0789474	0	0	0	0	-0.0263158	-0.0263158	0	0	-0.0263158	-0.0526316	-0.0263158	5.52002	3.48633	0.192982	2	6.41497	3.88275	0.86049	0.00253075	M	T	E	R	L	P	I	P	V	R	G	K	R	G	K	G	T	M	T
E1	ATGAAAAATCGTGGACAACCTCGCGGCCCCCTTAAACGCGGGAAGGGAACATAAACAACAAGCGACAGAACCCCACC	MKNRGQPRGPLKRGKGT*	AGTCGACCGGACATT	mix2-2263-2_28	0.0956903	0.0831355	0.192928	0.0545363	0.000611555	0.00658321	0.0551479	-0.0243902	-0.0280955	-0.0118354	-0.181848	-0.150047	-0.0243902	0.00884956	-0.0243902	-0.00813008	0	-0.0199655	21.8864	18.0127	0.192928	2	20.7643	18.5697	1.05404	0.00545473	M	K	N	R	G	Q	P	R	G	P	L	K	R	G	K	G	T	M	K
E2	ATGCCTATGGGGCGTGGATAGGGCGACGGCCACAAACGCGGGAAGGGAACATAACCAGAAAGCAAAAGCAGGAAGCC	MPMGRG*	CCCGGATGGCGGCCC	mix2-2263-2_28	-0.179467	0.0109718	0	0.19279	0.0454545	-0.0117555	-0.0117555												4.26107	1.64632	0.19279	3	4.89564	1.01289	0.870381	0.00215594	M	P	M	G	R	G												P	M
E1	ATGCGTTGAACCCCACACGCCCCTACATCCCTTAAACGCGGGAAGGGAACATAAACAACAAGCGACAGAACCCCACC	MR*	GCCCCCGGGGAAGTA	mix2-2263-2_28	-0.20915	0.0267974	0.192593																8.23161	6.00423	0.192593	2	9.11602	5.06445	0.902983	0.00316631	M	R																M	R
E2	ATGGCGGGGTGTCTCAGCGCGTTTGTGGCCGTGAAACGCGGGAAGGGAACATAACCAGAAAGCAAAAGCAGGAAGCC	MAGCLSAFVAVKRGKGT*	TGAGAAGGGGTGACG	mix2-2263-2_28	0.0883721	0.192558	0.0465116	-0.0539535	0	0	0	0.0232558	-0.04	-0.04	0.0232558	0	-0.04	-0.04	0	-0.08	0	-0.08	4.16423	2.13053	0.192558	1	4.22038	2.53223	0.986695	0.00204505	M	A	G	C	L	S	A	F	V	A	V	K	R	G	K	G	T	-	M
E2	ATGGACCGTTAGTTCTAAACCCCTCTCCGTCAAACGCGGGAAGGAACATAACCAGAAAGCAAAAGCAGGAAGCC	MDR*	CGGGCGTGCCCTAAG	mix2-2263-2_28	-0.195349	-0.0167442	0.0930233	0.192558															4.16423	1.64632	0.192558	3	4.22038	0.844076	0.986695	0.00204505	M	D	R															D	R
E1	ATGCAGCTGGTCGACATGCACAGTGCCCAGCCCAAACGCGGGAAGGGAACATAAACAACAAGCGACAGAACCCCACC	MQLVDMHSAQPKRGKGT*	TTTTAATTTAACTGC	mix2-2263-2_28	0.027027	0.192407	0.0830116	-0.0546976	-0.0276705	0.0637066	0.0804376	-0.0546976	-0.119048	0	0	0	0	-0.0238095	-0.0714286	0	-0.0238095	0	7.16634	6.97266	0.192407	1	7.09024	6.58379	1.01073	0.00281293	M	Q	L	V	D	M	H	S	A	Q	P	K	R	G	K	G	T	-	M
E1	ATGCTCCGCCGCAGCCGCCATCTGTCCCTCGGGAAACGCGGGAAGGGAACATAAACAACAAGCGACAGAACCCCACC	MLRRSRHLSLGKRGKGT*	GACCCTGTTGATTTA	mix2-2263-2_28	0	0.192308	-0.047619	0.018315	-0.0457875	-0.0238095	0	0	0	0	0	0	-0.0347985	0	-0.0238095	0	0	-0.047619	7.55371	2.42106	0.192308	1	7.09024	2.36341	1.06537	0.0028564	M	L	R	R	S	R	H	L	S	L	G	K	R	G	K	G	T	-	M
E1	ATGAGGCAAAATCTGCATAAAAGCACTAGGCCGAAACGCGGGAAGGGAACATAAACAACAAGCGACAGAACCCCACC	MRQNLHKSTRPKRGKGT*	CATCGAAGCATTCTT	mix2-2263-2_28	0.173077	0.134615	0.192308	-0.192308	-0.0192308	-0.0576923	0	0	0	-0.0769231	-0.0384615	-0.0961538	-0.0192308	0	0.0192308	0	0	0	5.03581	4.06738	0.192308	2	4.38919	4.22038	1.14732	0.00218833	M	R	Q	N	L	H	K	S	T	R	P	K	R	G	K	G	T	M	R
E1	ATGTCGGGAGCTGCCAACGCGGTCAGTGCGCAGAAACGCGGGAAGGGAACATAAACAACAAGCGACAGAACCCCACC	MSGAANAVSAQKRGKGT*	GGAGCTCTTCCCATT	mix2-2263-2_28	-0.134615	0.192308	0.0961538	-0.0576923	-0.0384615	0.0192308	0.0769231	0	-0.0192308	0	0	0	0	-0.0384615	0	0	-0.115385	0	5.03581	2.90527	0.192308	1	4.38919	2.02578	1.14732	0.00218833	M	S	G	A	A	N	A	V	S	A	Q	K	R	G	K	G	T	-	M
E1	ATGCTGCATCCCCCCACTGGTCCCCCGTTCAGTAAACGCGGGAAGGGAACATAAACAACAAGCGACAGAACCCCACC	MLHPPTGPPFSKRGKGT*	GAGGCGGGGTGGCCC	mix2-2263-2_28	-0.0194969	0.192243	0.181132	0.0222222	-0.00880503	-0.11761	0	-0.0188679	-0.150943	-0.0643606	0.0111111	0	0	-0.0188679	0.0111111	0	0	-0.0188679	8.71582	4.93897	0.192243	1	8.9472	4.89564	0.97414	0.00319737	M	L	H	P	P	T	G	P	P	F	S	K	R	G	K	G	T	-	M
E1	ATGGCCCCGTAAGTTCCGAGCCCGGTAGCTTTTAAACGCGGGAAGGGAACATAAACAACAAGCGACAGAACCCCACC	MAP*	GCCGGCCGGGTGGCC	mix2-2263-2_28	-0.0688146	-0.0268569	-0.0273979	0.191933															18.4001	7.36003	0.191933	3	18.0632	5.73971	1.01865	0.00493885	M	A	P															A	P
E1	ATGAAATAAAAGGCCTACGTTTCCCGGCGGCCCAAACGCGGGAAGGGAACATAAACAACAAGCGACAGAACCCCACC	MK*	ACAATTCCCAAGACC	mix2-2263-2_28	-0.138042	-0.0139463	0.191632																11.7179	9.49056	0.191632	2	10.8042	7.09024	1.08458	0.00368775	M	K																M	K
E1	ATGATTACACACGGAGAGTGCCTCAAGGCACTTAAACGCGGGAAGGGAACATAAACAACAAGCGACAGAACCCCACC	MITHGECLKALKRGKGT*	GTGCTGTTTGCCGAC	mix2-2263-2_28	0.102496	0.191582	0.0173392	-0.0238211	-0.0878302	-0.0348809	-0.0501539	-0.00826446	-0.011627	-0.00826446	-0.00182304	-0.01345	-0.0165289	0.0147059	-0.00826446	-0.0165289	0.00490196	-0.0413223	19.7559	14.139	0.191582	1	20.4266	16.5439	0.967162	0.00522637	M	I	T	H	G	E	C	L	K	A	L	K	R	G	K	G	T	-	M
E1	ATGATACCTCTCTGATAGGGTCAAGGCACAATAAACGCGGGAAGGGAACATAAACAACAAGCGACAGAACCCCACC	MIPL*	GCCGACGAGGCTCGC	mix2-2263-2_28	-0.11784	-0.0515548	-0.0171849	0.191489	-0.0171849														4.5516	1.93685	0.191489	3	4.38919	1.35052	1.037	0.0021137	M	I	P	L														I	P
E1	ATGAATTATTCCACCTGGGAAGGCAGCGCGCCGAAACGCGGGAAGGGAACATAAACAACAAGCGACAGAACCCCACC	MNYSTWEGSAPKRGKGT*	GTGGAGGCGGGTGCC	mix2-2263-2_28	-0.0369529	0.191342	-0.0336044	-0.0591964	0.00884956	0.0530973	-0.027027	0.0041856	0.00884956	0	0.0176991	-0.027027	-0.0135135	-0.027027	-0.00932791	0.00884956	0	-0.0722315	10.9432	7.36003	0.191342	1	12.4923	8.10313	0.875994	0.00376826	M	N	Y	S	T	W	E	G	S	A	P	K	R	G	K	G	T	-	M
E1	ATGCTCTACAAGGTGCGGGGCCCTTGTGCGGCGAAACGCGGGAAGGGAACATAAACAACAAGCGACAGAACCCCACC	MLYKVRGPCAAKRGKGT*	GGATTTCATATTATT	mix2-2263-2_28	0.103175	0.0603175	0.018254	0.19127	0.0809524	0	-0.00396825	-0.0404762	-0.265079	-0.0380952	-0.00952381	-0.0380952	0.00555556	0.00714286	-0.0134921	0	-0.00952381	-0.0460317	17.4316	11.5243	0.19127	3	17.7256	13.5052	0.983417	0.0048149	M	L	Y	K	V	R	G	P	C	A	A	K	R	G	K	G	T	L	Y
E2	ATGATTCAGCTTGTGCATCTAGCACTTCGTTCCAAACGCGGGAAGGGAACATAACCAGAAAGCAAAAGCAGGAAGCC	MIQLVHLALRSKRGKGT*	TTTTCTGGTGTCGAG	mix2-2263-2_28	0.256976	0.191176	0.0946456	0.0573152	-0.0307315	0	-0.0588235	0	-0.0196078	0	0	-0.15724	-0.0395928	0	0	0	-0.0980392	-0.117647	10.0716	6.10108	0.191176	1	8.60957	6.7526	1.16982	0.00328284	M	I	Q	L	V	H	L	A	L	R	S	K	R	G	K	G	T	-	M
E2	ATGCCCCCCAGAGCCCGGACCGTGGCCATCGAGAAACGCGGGAAGGGAACATAACCAGAAAGCAAAAGCAGGAAGCC	MPPRARTVAIEKRGKGT*	TGCCGGAGGGTGGGC	mix2-2263-2_28	-0.0294118	0.00980392	-0.0294118	-0.0735294	0.0196078	0.00980392	0	0.191176	0	0.00980392	-0.0294118	-0.0196078	0	-0.0147059	0	-0.0147059	-0.0147059	-0.0147059	9.87793	9.29688	0.191176	7	11.4794	10.4665	0.86049	0.00355894	M	P	P	R	A	R	T	V	A	I	E	K	R	G	K	G	T	R	T
E1	ATGTAGCCGGCCCCACCACCCGTTCAGCCCTTTGAAACGCGGGAAGGGAACATAAACAACAAGCGACAGAACCCCACC	M*	TTGCGACCGATCGTT	mix2-2263-2_28	-0.208333	0.191138																	20.918	12.4927	0.191138	1	21.2707	8.10313	0.983417	0.00536981	M																	-	M
E2	ATGCGTGTGCCTGCTGCCTTGACTTGGGAGGCGAAACGCGGGAAGGGAACATAACCAGAAAGCAAAAGCAGGAAGCC	MRVPAALTWEAKRGKGT*	TCGGGGCGGCGTTGA	mix2-2263-2_28	-0.10989	0.0635793	0.190738	0.0816327	-0.11303	0	0.0204082	-0.115385	0	0	0	0	-0.0384615	0.0204082	0	0	0	0	4.74528	2.71159	0.190738	2	4.38919	2.02578	1.08113	0.00213198	M	R	V	P	A	A	L	T	W	E	A	K	R	G	K	G	T	M	R
E2	ATGTCACATACTACCACCTGCTCGCGCTAATCGAAACGCAGGAAGGGAACATAACCAGAAAGCAAAAGCAGGAAGCC	MSHTTTCSR*	CGTCGGAAGCCGACC	mix2-2263-2_28	-0.0208333	-0.0501543	0.0246914	0.00308642	-0.108796	-0.00462963	0	0.190586	-0.0208333	0									7.84424	7.84424	0.190586	7	8.10313	7.93431	0.968051	0.00298061	M	S	H	T	T	T	C	S	R									T	C
E1	ATGACGTGTATCTCACCCGTCGCTCAGAGATCAAAACGCGGGAAGGGAACATAAACAACAAGCGACAGAACCCCACC	MTCISPVAQRSKRGKGT*	CATATATTATCGTTT	mix2-2263-2_28	0.119048	0.190476	-0.178571	0.0357143	0	0	-0.047619	0	0	-0.0714286	0.0119048	-0.047619	0	0.0119048	0.0119048	0.0238095	0	-0.0714286	8.13477	4.35791	0.190476	1	7.09024	4.72682	1.14732	0.00289302	M	T	C	I	S	P	V	A	Q	R	S	K	R	G	K	G	T	-	M
E1	ATGTCACCTGATCGTACGAGGCCCCACCCCCCGAAACGCGGGAAGGGAACATAAACAACAAGCGACAGAACCCCACC	MSPDRTRPHPPKRGKGT*	GGTCCCCCGAAACAA	mix2-2263-2_28	-0.136752	-0.0781441	0.042735	0.190476	-0.00976801	0.0793651	0	-0.045177	0	-0.025641	-0.025641	0.00610501	-0.025641	0.015873	0	0.031746	0	-0.0512821	6.10108	4.5516	0.190476	3	6.58379	4.22038	0.926682	0.00259449	M	S	P	D	R	T	R	P	H	P	P	K	R	G	K	G	T	S	P
E2	ATGACAACGATACTTTAACCTAACAGTGCCCACAAACGCGGGAAGGGAACATAACCAGAAAGCAAAAGCAGGAAGCC	MTTIL*	CACGGGGGCTGGCAC	mix2-2263-2_28	0.0578898	0.190476	-0.0270775	-0.110644	-0.101774	0.0182073													6.10108	2.5179	0.190476	1	5.73971	2.70104	1.06296	0.00248952	M	T	T	I	L													-	M
E1	ATGCGAACACTGCGGGGCGCATGAACATCGGGCAAACGCGGGAAGGGAACATAAACAACAAGCGACAGAACCCCACC	MRTLRGA*	TAAAGACTTATTATT	mix2-2263-2_28	-0.0104762	0.190476	-0.170476	0	-0.0561905	-0.0161905	0	0											4.06738	2.5179	0.190476	1	4.22038	2.86986	0.963749	0.00200866	M	R	T	L	R	G	A											-	M
O1	ATGAAGTTTCAAACGGTGGTAGGCGAACTGACCAAACGCGGGAAGGGAACATAAACAACAAGCGACAGAACCCCACC	MKFQTVVGELTKRGKGT*	CCGGCGGGGCGGGCG	mix2-2263-2_28	0.226475	0.190431	-0.0360447	-0.0599681	-0.061563	-0.0283892	-0.0315789	-0.0255183	0.0242424	0.0015949	-0.0105263	-0.046571	-0.0210526	-0.00287081	-0.0194577	0	-0.0315789	-0.0736842	15.979	7.55371	0.190431	1	16.0374	11.3106	0.996357	0.00453125	M	K	F	Q	T	V	V	G	E	L	T	K	R	G	K	G	T	-	M
E1	ATGTAGGCTGCAACACAGCACAAAAACGTTGGGAAACGCGGGAAGGGAACATAAACAACAAGCGACAGAACCCCACC	M*	GCATCAGTGGACCTGC	mix2-2263-2_28	-0.191472	0.190277																	17.6253	10.8464	0.190277	1	15.531	6.58379	1.13485	0.00461841	M																	-	M
A1	ATGAAGAATTCGAGCCCACCGAATCATTCCATCAAACGCGGGAAGGGAACATAAACAACAAGCGACAGAACCCCACC	MKNSSPPNHSIKRGKGT*	GCAAAAGGCCTATGT	mix2-2263-2_28	0.015977	0.190152	0.00445259	-0.0170246	-0.0217391	0.0240964	-0.0845993	-0.0605029	0	0	-0.0314301	0.0120482	0.0120482	-0.0217391	0	-0.0217391	0	0	8.03793	4.93897	0.190152	1	7.7655	4.89564	1.03508	0.00295759	M	K	N	S	S	P	P	N	H	S	I	K	R	G	K	G	T	-	M
E1	ATGCATGATACACGGGATCGGCACGGACATTCCAAACGCGGGAAGGGAACATAAACAACAAGCGACAGAACCCCACC	MHDTRDRHGHSKRGKGT*	CATCTGTAAACTCTA	mix2-2263-2_28	0.177709	-0.0631741	0.190036	-0.00873138	-0.0606061	0	0	-0.0267078	0	0	0.0169492	0	-0.0909091	-0.030303	0	-0.0909091	0	-0.030303	5.71371	3.38949	0.190036	2	5.5709	4.38919	1.02563	0.00241341	M	H	D	T	R	D	R	H	G	H	S	K	R	G	K	G	T	M	H
A1	ATGAGCAGACGAATGACACGCGCGCCCAAGAGCAAACGCGGGAAGGGAACATAAACAACAAGCGACAGAACCCCACC	MSRRMTRAPKSKRGKGT*	AGTCGCCGTCCTGGG	mix2-2263-2_28	0.136591	-0.000626567	0.18985	0.105263	0.0175439	-0.0538847	0	-0.089599	0	-0.107143	-0.0181704	0.0175439	-0.0714286	0	0.0350877	-0.0714286	0.0175439	-0.0714286	5.52002	3.58317	0.18985	2	4.72682	3.54512	1.16781	0.002271	M	S	R	R	M	T	R	A	P	K	S	K	R	G	K	G	T	M	S
E2	ATGCCACTGCCTTCCTACCACCTCAGCTCGTTTAAACGCGGGAAGGGAACATAACCAGAAAGCAAAAGCAGGAAGCC	MPLPSYHLSSFKRGKGT*	TGCGGGCCCCGATCC	mix2-2263-2_28	0.112903	0.062212	-0.0496672	0.189708	-0.0486431	0	-0.00819252	0	-0.0483871	0	0	-0.016129	-0.0645161	-0.016129	0	-0.00819252	-0.016129	-0.0806452	12.2022	6.00423	0.189708	3	10.4665	6.24616	1.16583	0.00366035	M	P	L	P	S	Y	H	L	S	S	F	K	R	G	K	G	T	P	L
O2	ATGAGATCATGGCTGCAAGGGGTGGACACAGTAAAACGCGGGAAGGGAACATAACCAGAAAGCAAAAGCAGGAAGCC	MRSWLQGVDTVKRGKGT*	GCCCAAGTGGATATT	mix2-2263-2_28	-0.0313817	0.189696	-0.0159251	0.0861827	-0.0571429	0	-0.0285714	0	-0.0285714	-0.0285714	0	0	0	0	-0.0285714	0	0	-0.0571429	5.90739	4.06738	0.189696	1	5.90853	3.88275	0.999808	0.00247687	M	R	S	W	L	Q	G	V	D	T	V	K	R	G	K	G	T	-	M
E1	ATGTTTTTACGCAAGCCGCCGTGGTCGAGGGCCAAACGCGGGAAGGGAACATAAACAACAAGCGACAGAACCCCACC	MFLRKPPWSRAKRGKGT*	CACAGTTCCCGCTTC	mix2-2263-2_28	0.319187	0.00928382	0.164456	-0.0167993	0.189655	0	-0.025641	-0.452697	-0.128205	0	-0.025641	0.0172414	-0.025641	0.0172414	0	0.0344828	0	-0.0769231	5.61686	3.68001	0.189655	4	6.58379	6.41497	0.853135	0.0025198	M	F	L	R	K	P	P	W	S	R	A	K	R	G	K	G	T	L	R
E1	ATGCCGCTCGGTCTCGAGGGCCCCGCCCCTTAAACGCGGGAAGGGAACATAAACAACAAGCGACAGAACCCCACC	MPLGLEGPAP*	AGTGGGGCAAACGG	mix2-2263-2_28	0.0172414	0.0344828	0.0172414	0.189655	-0.0689655	0	-0.0344828	0	0	-0.206897	0.0172414								5.61686	2.61475	0.189655	3	4.89564	2.36341	1.14732	0.0023048	M	P	L	G	L	E	G	P	A	P								P	L
E2	ATGCTACAGACATATAGTTAACCCTTGGTCGGGAAACGCGGGAAGGGAACATAACCAGAAAGCAAAAGCAGGAAGCC	MLQTYS*	GCAGGCGGGCACGTG	mix2-2263-2_28	-0.0412088	0.18956	0.0631868	-0.0741758	-0.0563187	-0.0425824	0												8.81267	6.87582	0.18956	1	9.45365	7.09024	0.932198	0.00321612	M	L	Q	T	Y	S												-	M
E1	ATGTAATTTATACTCACCTCCGCCGGGGCCAACAAACGCGGGAAGGGAACATAAACAACAAGCGACAGAACCCCACC	M*	CCGGCGGGGCCGCCC	mix2-2263-2_28	-0.150794	0.189418																	5.22949	3.68001	0.189418	1	5.90853	3.3763	0.885075	0.00238414	M																	-	M
E2	ATGTCAGCGAGGGATGCAAGTCGTATGGCCCTCAAGCGGAAGGGAACATAACCAGAAAGCAAAAGCAGGAAGCC	MSARDASRMALKRKGT*	GCGAGCGGGGAGTGC	mix2-2263-2_28	-0.290007	0.189378	0.116003	0.00209644	0.0188679	-0.037037	-0.037037	0	0.0188679	0.0188679	0	0	0	0	0	0	0		5.13265	3.38949	0.189378	1	4.55801	1.68815	1.12607	0.00219215	M	S	A	R	D	A	S	R	M	A	L	K	R	K	G	T		-	M
E1	ATGGATGGAACCAACCGCCTTCGCTGGGGCCCGAAACGCGGAAAGGGAACATAAACAACAAGCGACAGAACCCCACC	MDGTNRLRWGPKRGKGT*	CAGTTAACTTGATTT	mix2-2263-2_28	0.0278232	0.0878128	0.189365	-0.0232433	0.0313064	0.00285972	-0.0103853	-0.0298658	0.00324675	-0.0199966	-0.00012901	-0.0596026	-0.0135031	-0.00999828	-0.013245	0.00324675	0	-0.0993377	29.8275	21.6927	0.189365	2	25.4911	17.5568	1.17011	0.00625121	M	D	G	T	N	R	L	R	W	G	P	K	R	G	K	G	T	M	D
A1	ATGGCATATAACATGGACGCACAGCCGCGCCCGAAACGCGGGAAGGGAACATAAACAACAAGCGACAGAACCCCACC	MAYNMDAQPRPKRGKGT*	GGGTGGGATGAGGC	mix2-2263-2_28	0.0433333	-0.0191667	0.150833	0.0675	0.0416667	0.189167	0.0208333	-0.0191667	-0.04	0	0	-0.36	0.0208333	0	-0.04	0.0625	0	-0.16	4.64844	4.06738	0.189167	5	4.22038	4.05156	1.10143	0.00207667	M	A	Y	N	M	D	A	Q	P	R	P	K	R	G	K	G	T	N	M
A2	ATGTAAGATTAGCTAAACGTGCCCTACGCGAGGAAACGCGGGAAGGGAACATAACCAGAAAGCAAAAGCAGGAAGCC	M*	CCGAGCTGGGGCGCA	mix2-2263-2_28	-0.133864	0.18914																	21.4022	9.20004	0.18914	1	21.1019	6.24616	1.01423	0.00533761	M																	-	M
E2	ATGTCATGGTGTATGCGTCCTGTCCCCCGCTCCAAACGCGGGAAGGGAACATAACCAGAAAGCAAAAGCAGGAAGCC	MSWCMRPVPRSKRGKGT*	GGCCATGGCGCCCGG	mix2-2263-2_28	0.0743088	0.18894	0.182028	-0.0109447	0	0.0178571	0.0357143	0.0714286	-0.172235	0	0	-0.0645161	0	0	-0.0645161	0	-0.0322581	-0.16129	5.42318	3.97054	0.18894	1	5.23327	3.88275	1.03629	0.00231805	M	S	W	C	M	R	P	V	P	R	S	K	R	G	K	G	T	-	M
E1	ATGAAACGAGTGCACCCGCCGCCCCCCGAGGGAAAACGCGGGAAGGGAACATAAACAACAAGCGACAGAACCCCACC	MKRVHPPPPEGKRGKGT*	AACTGACCGAGGAAC	mix2-2263-2_28	0.0236378	0.0985577	0.188702	-0.0456731	0.03125	-0.0356571	0	-0.209535	0	0	0	-0.025641	0	0	0	0	0	0	6.19792	4.93897	0.188702	2	6.58379	5.23327	0.941391	0.00258254	M	K	R	V	H	P	P	P	P	E	G	K	R	G	K	G	T	M	K
E2	ATGGATCCAGATGACTCCGGTACCGGTGGGACGAAACGCGGGAAGGGAACATAACCAGAAAGCAAAAGCAGGAAGCC	MDPDDSGTGGTKRGKGT*	ACCATCAATGCAGAT	mix2-2263-2_28	-0.273922	0.0983828	0.104784	0.188679	-0.0252695	0.0283019	-0.0525606	-0.0158356	0.00943396	0	0	0	-0.0441375	0	0	-0.0178571	0	0	10.2653	6.29476	0.188679	3	9.45365	3.20749	1.08586	0.00335163	M	D	P	D	D	S	G	T	G	G	T	K	R	G	K	G	T	D	P
E2	ATGATACGGTTCGACCGGCCTACTGGCTGGTAAACGCGGGAAGGGAACATAACCAGAAAGCAAAAGCAGGAAGCC	MIRFDRPTGW*	GCGCAGGTGAGGGAA	mix2-2263-2_28	0.12369	0.188679	-0.111111	-0.037037	0.0188679	0	0.0384347	-0.111111	0	0	-0.111111								5.13265	1.64632	0.188679	1	4.55801	2.02578	1.12607	0.00218406	M	I	R	F	D	R	P	T	G	W								-	M
E2	ATGCTGCCTGACCCCTGGTTCCGTTACTAGGAGAAACGCGGGAAGGGAACATAACCAGAAAGCAAAAGCAGGAAGCC	MLPDPWFRY*	TCGCGCCAGGGCCCT	mix2-2263-2_28	-0.0271429	0.188571	-0.0471429	0	-0.00714286	0	0	0	0	0									4.84212	2.03369	0.188571	1	4.72682	1.85697	1.02439	0.00216847	M	L	P	D	P	W	F	R	Y									-	M
O1	ATGAAGTTGGCGATATTACAAGACCGGGTACTCAAACGCGGGAAGGGAACATAAACAACAAGCGACAGAACCCCACC	MKLAILQDRVLKRGKGT*	GAAGGACGGGGGCCC	mix2-2263-2_28	0.286847	0.188561	0.0119282	-0.0109781	-0.0344088	-0.0989194	-0.0488022	-0.0465676	-0.00690153	-0.00456808	-0.0125211	-0.0737126	-0.0125211	-0.0216572	-0.0125211	-0.00341783	-0.0147557	-0.0737126	86.674	39.8023	0.188561	1	74.4475	54.6961	1.16423	0.0118493	M	K	L	A	I	L	Q	D	R	V	L	K	R	G	K	G	T	-	M
E1	ATGCGACTAACGGAACTGAGGGGACGGGGATCGAAACGCGGGAAGGGAACATAAACAACAAGCGACAGAACCCCACC	MRLTELRGRGSKRGKGT*	ATTACCGAAGCTCCC	mix2-2263-2_28	0.114543	0.131274	0.188546	0.016731	0.016731	-0.0341055	0.0199485	-0.0682111	-0.0714286	0.0135135	-0.010296	-0.0817246	-0.0990991	0.0405405	0	0	-0.0238095	-0.129344	7.16634	6.00423	0.188546	2	7.09024	6.58379	1.01073	0.00275649	M	R	L	T	E	L	R	G	R	G	S	K	R	G	K	G	T	M	R
O2	ATGCAATAGTAATTGTAGCGGCAGATCACCGAAAAACGCGGGAAGGGAACATAACCAGAAAGCAAAAGCAGGAAGCC	MQ*	GGCGTGCAGGGGCAG	mix2-2263-2_28	-0.142105	0.037247	0.188529																11.04	3.77686	0.188529	2	10.973	2.02578	1.00611	0.0035802	M	Q																M	Q
E1	ATGCCGGGCGCATCGCTCAAGCTTCTCGAGCTCAAACGCGGGAAGGGAACATAAACAACAAGCGACAGAACCCCACC	MPGASLKLLELKRGKGT*	AAAACGCAAACACTA	mix2-2263-2_28	0.138239	-0.0479376	-0.0367893	0.188406	0	-0.025641	0	0	0	-0.025641	0	-0.0512821	0	0	0	0	0	-0.0769231	6.68213	1.54948	0.188406	3	6.58379	2.02578	1.01494	0.00263754	M	P	G	A	S	L	K	L	L	E	L	K	R	G	K	G	T	P	G
E2	ATGCCCGGCATGCGCCTGAGCTCATCACATCCTAAACGCGGGAAGGGAACATAACCAGAAAGCAAAAGCAGGAAGCC	MPGMRLSSSHPKRGKGT*	AGGGCGCGCCATCGG	mix2-2263-2_28	-0.179367	0.0604699	0.0717058	0.188355	0	-0.0727273	0	-0.0251277	-0.0181818	0	0	-0.0181818	0	0	0	0	0.011236	-0.0181818	8.61898	3.58317	0.188355	3	9.28483	2.1946	0.928286	0.0031572	M	P	G	M	R	L	S	S	S	H	P	K	R	G	K	G	T	P	G
O2	ATGGCAAGATCGATTACGCGAACTAGGGCGCCCAAACGCGGGAAGGGAACATAACCAGAAAGCAAAAGCAGGAAGCC	MARSITRTRAPKRGKGT*	GCAATAGGAAATGGG	mix2-2263-2_28	0.208333	-0.00145609	0.188284	0.0406586	0.00448029	-0.0237455	-0.0217294	-0.0966622	-0.016241	-0.0173611	-0.0173611	-0.0758289	-0.0173611	-0.0292339	-0.00436828	-0.00145609	-0.00492831	-0.0952061	48.0339	23.9201	0.188284	2	48.6188	33.4254	0.98797	0.00871331	M	A	R	S	I	T	R	T	R	A	P	K	R	G	K	G	T	M	A
E1	ATGGCGACTAAAAGGCTGACGCGCGTACGGCAAAAACGCGGGAAGGGAACATAAACAACAAGCGACAGAACCCCACC	MATKRLTRVRQKRGKGT*	ATTTCAGAGCCAGAT	mix2-2263-2_28	0.134317	0.14235	0.102746	0.188119	-0.0835046	-0.0269008	-0.139174	-0.113208	0	-0.00896693	-0.0188679	-0.0566038	0.000934056	0	-0.0188679	0.029703	-0.0188679	-0.113208	9.78109	7.36003	0.188119	3	8.9472	7.93431	1.0932	0.00323929	M	A	T	K	R	L	T	R	V	R	Q	K	R	G	K	G	T	A	T
A1	ATGATTATGCCGTAGACACAGGACGGGGATCCGAAACGCGGGAAGGGAACATAAACAACAAGCGACAGAACCCCACC	MIMP*	TTGACCACCGGGATC	mix2-2263-2_28	-0.28254	0.188095	0.0384921	0.022619	0.0448413														6.10108	4.16423	0.188095	1	6.7526	2.70104	0.903515	0.00258166	M	I	M	P														-	M
E2	ATGCGACCTGCGCGAGGCGCGTCTCACCGCGCGAAACGCGGGAAGGGAACATAACCAGAAAGCAAAAGCAGGAAGCC	MRPARGASHRAKRGKGT*	GGGGAGTGTGGGCCT	mix2-2263-2_28	-0.149369	0.0105263	0.188038	0.0677686	0.0624184	0	-0.0856024	-0.00369726	0.00752501	0.00752501	0.00452371	-0.00826446	-0.0638538	0.00526316	-0.000739452	0.00526316	0	-0.0277947	18.4001	14.8169	0.188038	2	20.4266	12.9988	0.900788	0.00502109	M	R	P	A	R	G	A	S	H	R	A	K	R	G	K	G	T	M	R
A1	ATGTATGTCAAGATTGAACAAAGGCGCCCTCACAAACGCGGGAAGGGAACATAAACAACAAGCGACAGAACCCCACC	MYVKIEQRRPHKRGKGT*	GCGGGCCGCCGGTCC	mix2-2263-2_28	0.0718433	0	0.0566038	0.187954	-0.193033	0.0377358	0.0370102	-0.00145138	-0.0580552	-0.000725689	-0.0580552	-0.0769231	0.0377358	-0.0384615	0	-0.0195936	0	0	5.13265	3.29264	0.187954	3	4.38919	3.20749	1.16938	0.00215108	M	Y	V	K	I	E	Q	R	R	P	H	K	R	G	K	G	T	Y	V
E1	ATGCGATCAGTCCGGGCGTCCCGTATGCGCCTGAAACGCGGGAAGGGAACATAAACAACAAGCGACAGAACCCCACC	MRSVRASRMRLKRGKGT*	ATAATATTTATTGTC	mix2-2263-2_28	0.137068	0.187808	0.105004	-0.0546159	0.0454545	-0.0465116	0	0.0140944	-0.0465116	0	-0.0232558	-0.186047	0	0.0151515	-0.0232558	0	-0.0232558	-0.0697674	6.3916	3.48633	0.187808	1	7.25905	4.72682	0.880501	0.00267161	M	R	S	V	R	A	S	R	M	R	L	K	R	G	K	G	T	-	M
E1	ATGGAGAGTGATAGCTGCAGTAGCGGATGTTAGAAACGCGGGAAGGGAACATAAACAACAAGCGACAGAACCCCACC	MESDSCSSGC*	CGGGTTCGCGCACTA	mix2-2263-2_28	0.041208	0.187775	-0.0931727	-0.0863761	-0.0222482	-0.00412119	-0.0375818	-0.00275401	0	0.0126779	0.0168973								68.855	47.7433	0.187775	1	60.4358	44.0607	1.13931	0.0103402	M	E	S	D	S	C	S	S	G	C								-	M
A1	ATGAATTAGTACGCCGCGGTTTATCCCCTTGTAAACGCGGGAAGGGAACATAAACAACAAGCGACAGAACCCCACC	MN*	ATTGCCGTCGTTGCG	mix2-2263-2_28	-0.0106024	-0.0242892	0.187759																12.1053	4.35791	0.187759	2	14.0117	4.55801	0.863946	0.00394577	M	N																M	N
E1	ATGCCGGAAACTTCGCGCGGAACCCGCCAACTCAAACGCGGGAAGGGAACATAAACAACAAGCGACAGAACCCCACC	MPETSRGTRQLKRGKGT*	GATGATTTTCATAAC	mix2-2263-2_28	0.105211	0.00711332	0.187758	0.0709677	-0.083292	0.0322581	-0.0704715	0.00645161	0.00645161	-0.0063689	-0.0384615	-0.0255583	-0.0384615	8.2713e-05	-0.0320099	-0.0320099	0.00645161	-0.0897436	15.0106	8.71582	0.187758	2	13.1676	8.9472	1.13997	0.00413171	M	P	E	T	S	R	G	T	R	Q	L	K	R	G	K	G	T	M	P
O2	ATGAACTAAAGCTAAAGTTGGATCTGACAGGTTAAACGCGGGAAGGGAACATAACCAGAAAGCAAAAGCAGGAAGCC	MN*	GGCGCACGGAACACG	mix2-2263-2_28	-0.111542	-0.0495902	0.187647																59.4613	30.118	0.187647	2	57.2283	22.6212	1.03902	0.00972586	M	N																M	N
E1	ATGCCCTGCACTCCGCCTGCCCCGCCCGGAAGTAAACGCGGGAAGGGAACATAAACAACAAGCGACAGAACCCCACC	MPCTPPAPPGSKRGKGT*	AGGGCGGCCCCCTAA	mix2-2263-2_28	0.0688034	-0.0123932	0.00299145	0.187607	-0.0277778	-0.0277778	0.0153846	0	-0.0277778	0	-0.0123932	0	0	0	-0.111111	0	0	-0.0555556	6.29476	1.84001	0.187607	3	6.07734	2.1946	1.03578	0.00251815	M	P	C	T	P	P	A	P	P	G	S	K	R	G	K	G	T	P	C
E1	ATGCTAGAACTGCCGTCCGGACACCCCCGGTTCAAACGCGGGAAGGGAACATAAACAACAAGCGACAGAACCCCACC	MLELPSGHPRFKRGKGT*	GAGTCGGGGGATGGT	mix2-2263-2_28	-0.00340909	0.1875	-0.0170455	-0.025	-0.00454545	-0.0272727	0.0125	0.00568182	0.00568182	0	0.00568182	-0.0272727	0	-0.00909091	-0.00909091	0.00568182	0	-0.0636364	17.0443	11.5243	0.1875	1	18.5697	11.8171	0.917856	0.0047543	M	L	E	L	P	S	G	H	P	R	F	K	R	G	K	G	T	-	M
E1	ATGCGTCTATTATCGGTGTCATCCGCCCAATGAACGCGGGAAGGGAACATAAACAACAAGCGACAGAACCCCACC	MRLLSVSSAQ*	CTCGAGCTATATCTA	mix2-2263-2_28	0.0448718	0.168269	0.1875	-0.0528846	0.0176282	0	-0.0705128	-0.145833	-0.0208333	-0.0833333	-0.0416667								7.55371	5.22949	0.1875	2	8.10313	6.07734	0.932198	0.00289921	M	R	L	L	S	V	S	S	A	Q								M	R
A1	ATGATATAAGCGAGAGCCCCTGAGTCCTGCCCAAAACGCGGGAAGGGAACATAAACAACAAGCGACAGAACCCCACC	MI*	TTGCCTCTTTCGGTC	mix2-2263-2_28	-0.152778	0.131944	0.1875																6.97266	3.38949	0.1875	2	8.10313	2.70104	0.86049	0.00283019	M	I																M	I
E1	ATGGTGTTATGGCTGCCTCGGCCAGTCGTCGGGAAACGCGGGAAGGGAACATAAACAACAAGCGACAGAACCCCACC	MVLWLPRPVVGKRGKGT*	ATTGTAAATTCTTAG	mix2-2263-2_28	-0.0758929	0.116815	0.0208333	0.1875	-0.0104167	-0.031994	0.015625	0	0	0	0	-0.0238095	-0.00818452	0	-0.047619	-0.047619	0	-0.0714286	6.19792	4.45475	0.1875	3	7.09024	4.38919	0.874149	0.00262398	M	V	L	W	L	P	R	P	V	V	G	K	R	G	K	G	T	V	L
E1	ATGTTATTACTCTTACCCCGACGGGGCATACATAAACGCGGGAAGGGAACATAAACAACAAGCGACAGAACCCCACC	MLLLLPRRGIHKRGKGT*	GGGGCGGGTCCGGCG	mix2-2263-2_28	0.0416667	0.0208333	0.1875	0.166667	0.0208333	-0.0176282	-0.115385	-0.0769231	0	-0.0384615	0	-0.0769231	-0.115385	0	0.0416667	0	-0.0384615	0	4.64844	2.13053	0.1875	2	4.38919	2.1946	1.05906	0.00208282	M	L	L	L	L	P	R	R	G	I	H	K	R	G	K	G	T	M	L
E2	ATGGCCAACTCCTCGTCTTCAGCTTCACTGGGGAAACGCGGGAAGGGAACATAACCAGAAAGCAAAAGCAGGAAGCC	MANSSSSASLGKRGKGT*	ATTTGGAGCGAGTTA	mix2-2263-2_28	0.0218579	0.187474	-0.111812	-0.0605296	0.00714586	-0.025641	0	-0.025641	0	0	0	0.0163934	0	0.0163934	0	0	0	-0.025641	5.90739	1.84001	0.187474	1	6.58379	2.1946	0.897263	0.00252892	M	A	N	S	S	S	S	A	S	L	G	K	R	G	K	G	T	-	M
O1	ATGCGGGCCTCGAGCGCAAGACAAATCTTCTACAAACGCGGGAAGGGAACATAAACAACAAGCGACAGAACCCCACC	MRASSARQIFYKRGKGT*	GGCGGCCAAGGGCGC	mix2-2263-2_28	0.00604686	0	0.187453	0.0854119	-0.0831444	0.0687831	0.0204082	0.0204082	0.0204082	0	-0.037037	-0.0740741	0	0.00377929	-0.037037	-0.0740741	-0.0166289	0.0204082	4.74528	3.48633	0.187453	2	4.55801	2.86986	1.04109	0.0021192	M	R	A	S	S	A	R	Q	I	F	Y	K	R	G	K	G	T	M	R
E2	ATGCTCTACAGCTTGGGGCGACTCCGCTCGGAGAAACGCGGGAAGGGAACATAACCAGAAAGCAAAAGCAGGAAGCC	MLYSLGRLRSEKRGKGT*	TGGTCGGAGATTGGA	mix2-2263-2_28	0.409387	0.00719425	-0.0260363	0.187307	0.0143885	0.0503597	-0.0238095	-0.02852	0	-0.0642343	-0.0357143	-0.047619	-0.0119048	-0.0238095	-0.0119048	0.0143885	-0.0119048	-0.349949	13.4611	4.74528	0.187307	3	14.1805	10.1289	0.949271	0.00407878	M	L	Y	S	L	G	R	L	R	S	E	K	R	G	K	G	T	L	Y
E2	ATGGTCTGCCCGGCTCCCGGCCAGCGACGCGTAAAACGCGGGAAGGGAACATAACCAGAAAGCAAAAGCAGGAAGCC	MVCPAPGQRRVKRGKGT*	GAACGAGGGGCCGAG	mix2-2263-2_28	-0.09	0	0.187273	0	0	0	0.0227273	0	0	0	0	0	0	0	0	0	0	0	4.26107	1.06527	0.187273	2	4.22038	0.168815	1.00964	0.00200273	M	V	C	P	A	P	G	Q	R	R	V	K	R	G	K	G	T	M	V
E1	ATGCGACGTAGTGGACGACCCCGGGGCCAGGGCAAACGCGGGAAGGGAACATAAACAACAAGCGACAGAACCCCACC	MRRSGRPRGQGKRGKGT*	GCCGGGCCGGGG	mix2-2263-2_28	0.0830645	0.187097	0.108065	-0.117742	-0.025	0	-0.05	0	0.016129	-0.025	0.016129	-0.108871	0.016129	-0.05	-0.05	0	0	0	6.00423	4.45475	0.187097	1	6.7526	5.5709	0.889173	0.00255562	M	R	R	S	G	R	P	R	G	Q	G	K	R	G	K	G	T	-	M
E1	ATGAGAAGAACGGTGTAATGACTGGATTACAATAAACGCGGGAAGGGAACATAAACAACAAGCGACAGAACCCCACC	MRRTV*	GATGAACATAAATTT	mix2-2263-2_28	0.0038122	-0.0563804	0.186998	-0.0979133	0.0363162	-0.0443419													8.61898	6.3916	0.186998	2	9.45365	6.58379	0.91171	0.0031515	M	R	R	T	V													M	R
O1	ATGAGACGAAACCATATGAGCCACTTGCGTTAAAACGCGGGAAGGGAACATAAACAACAAGCGACAGAACCCCACC	MRRNHMSHLR*	GGGTCAGGAGAGCGG	mix2-2263-2_28	0.0479064	0.186979	-0.00170904	-0.0627537	-0.0247543	-0.00662252	-0.0523927	0	-0.011803	-0.00259026	-0.0198676								24.0169	14.9137	0.186979	1	25.4911	16.5439	0.94217	0.0057827	M	R	R	N	H	M	S	H	L	R								-	M
O1	ATGTTGAATAGCAGAAAGGTTGCAACTGATGCAAAACGCGGGAAGGGAACATAAACAACAAGCGACAGAACCCCACC	MLNSRKVATDAKRGKGT*	AAATTTAATTCCCCA	mix2-2263-2_28	0.192227	0.0241597	0.186975	0	-0.205882	-0.052521	-0.0703782	0.0357143	-0.0115546	-0.0294118	0	0.0357143	0	0.0178571	0	0.0178571	0	-0.147059	5.42318	3.38949	0.186975	2	5.73971	4.72682	0.944852	0.00235863	M	L	N	S	R	K	V	A	T	D	A	K	R	G	K	G	T	M	L
E2	ATGCTGGATCGGTCACGTCTATGCCTGTAGTAAAACGCGGGAAGGGAACATAACCAGAAAGCAAAAGCAGGAAGCC	MLDRSRLCL*	CCCGAAAGCGATCCA	mix2-2263-2_28	0.0196078	0.186975	0.0315126	-0.0665266	-0.0679272	0.0196078	-0.142857	0	0	0									4.93897	4.84212	0.186975	1	4.72682	4.72682	1.04488	0.00216296	M	L	D	R	S	R	L	C	L									-	M
E2	ATGCCAGATCCGCTATAACCCTAGGATCCCTCCAAACGCGGGAAGGGAACATAACCAGAAAGCAAAAGCAGGAAGCC	MPDPL*	GGGGCACGTCATAGG	mix2-2263-2_28	-0.318533	0.133205	0.186776	0.00868726	-0.0540541	0.0260618													5.42318	3.48633	0.186776	2	6.24616	2.02578	0.868242	0.00241686	M	P	D	P	L													M	P
E1	ATGTCAGAATGCAGGGGCTCCATTGCTGTCTCCAAACGCGGGAAGGGAACATAAACAACAAGCGACAGAACCCCACC	MSECRGSIAVSKRGKGT*	TTCTTTAATCTCTAA	mix2-2263-2_28	-0.0485934	-0.0157715	0.0558397	-0.0886616	0.186701	0.0140665	-0.014919	0.0144928	0	0	0	-0.0294118	-0.0294118	-0.0294118	-0.0294118	0	0.0144928	0	6.68213	4.64844	0.186701	4	5.73971	3.71393	1.16419	0.00250792	M	S	E	C	R	G	S	I	A	V	S	K	R	G	K	G	T	E	C
E2	ATGGGCAGGGTTCCGGCAATTCAGGGACCTCGGAAACGCGGGAAGGGAACATAACCAGAAAGCAAAAGCAGGAAGCC	MGRVPAIQGPRKRGKGT*	AGACACTGACAATAC	mix2-2263-2_28	-0.0177778	0.186667	-0.2	0	-0.04	0.111111	0.0311111	0	0	0	-0.04	0	0.0888889	0	0	-0.08	0	0	4.35791	2.5179	0.186667	1	4.22038	2.1946	1.03259	0.0020098	M	G	R	V	P	A	I	Q	G	P	R	K	R	G	K	G	T	-	M
E2	ATGTTTGAGGAAGCGTTGTTAGTATACGCGAGGAAACGCGGGAAGGGAACATAACCAGAAAGCAAAAGCAGGAAGCC	MFEEALLVYARKRGKGT*	GGGGGAGACGAGGAC	mix2-2263-2_28	0.00478469	0.186603	-0.0258373	0.0267943	-0.0363636	0.0105263	-0.0363636	-0.0334928	-0.0727273	0	0	0.0315789	-0.0354067	0	0	0.0421053	-0.0545455	-0.0076555	9.20004	5.81055	0.186603	1	9.28483	5.90853	0.990867	0.00318986	M	F	E	E	A	L	L	V	Y	A	R	K	R	G	K	G	T	-	M
E2	ATGACCCGATATGGCAACCGCAATGGCTCCTTGAAACGCGGGAAGGGAACATAACCAGAAAGCAAAAGCAGGAAGCC	MTRYGNRNGSLKRGKGT*	CTGTGATTAGTGGGC	mix2-2263-2_28	0.190592	0.0427655	0.1866	-0.0114041	0.026087	-0.044191	-0.106058	-0.0163934	0	-0.00769779	-0.0491803	-0.0491803	-0.0163934	0	0.0173913	0.0173913	-0.0163934	-0.114754	11.1369	7.55371	0.1866	2	10.2977	8.44076	1.08149	0.00348562	M	T	R	Y	G	N	R	N	G	S	L	K	R	G	K	G	T	M	T
E2	ATGCGTGCGGCCCCGACTCGGACATCGAGCTCCAAACGCGGGAAGGGAACATAACCAGAAAGCAAAAGCAGGAAGCC	MRAAPTRTSSSKRGKGT*	AGTTTTTGCCTTTAT	mix2-2263-2_28	0	0	-0.0213518	-0.00814132	-0.0205837	-0.0293395	0.186482	-0.016129	-0.0293395	0.00952381	-0.016129	-0.016129	0	-0.0483871	0	0	0	0.00952381	10.1685	10.1685	0.186482	6	10.4665	10.4665	0.971521	0.00340595	M	R	A	A	P	T	R	T	S	S	S	K	R	G	K	G	T	P	T
A1	ATGGGACGTCGGAGGTAAATTCGTGGCTTTAGGAAACGCGGGAAGGGAACATAAACAACAAGCGACAGAACCCCACC	MGRRR*	CGGGATCGTGGGTGC	mix2-2263-2_28	0.0198135	0.0244755	0.18648	0.0606061	-0.0314685	-0.04662													6.3916	3.77686	0.18648	2	6.58379	3.3763	0.970809	0.00257588	M	G	R	R	R													M	G
E1	ATGCGGTCCTTCAGAAGATACTATCACCGGCGCAAACGCGGGAAGGGAACATAAACAACAAGCGACAGAACCCCACC	MRSFRRYYHRRKRGKGT*	AAGAGGCAGGCTAGC	mix2-2263-2_28	0.331719	0.186441	0.0338983	0.152542	0.0561743	-0.0687651	0.0338983	0.0169492	-0.0285714	-0.0571429	-0.0285714	-0.228571	-0.0571429	-0.0285714	-0.142857	0	-0.0285714	-0.114286	5.71371	3.00212	0.186441	1	5.90853	4.89564	0.967027	0.00241006	M	R	S	F	R	R	Y	Y	H	R	R	K	R	G	K	G	T	-	M
E2	ATGCCGGCCTTCACCTACACTGCGCCTGCGCTCAAACGCGGGAAGGGAACATAACCAGAAAGCAAAAGCAGGAAGCC	MPAFTYTAPALKRGKGT*	GGCCCCGGACTGTCG	mix2-2263-2_28	0.0929877	-0.00681697	0.0133499	-0.0175395	0.186402	0.0116812	-0.0895793	-0.0394816	-0.0610687	-0.0305344	-0.0229008	-0.0152672	-0.0152672	0	0	0	-0.00763359	-0.00763359	20.8211	12.4927	0.186402	4	22.1148	15.531	0.941503	0.00529107	M	P	A	F	T	Y	T	A	P	A	L	K	R	G	K	G	T	A	F
E1	ATGGGACTTAGCAACAGTGCGCACGAAGGGCATAAACGCGGGAAGGGAACATAAACAACAAGCGACAGAACCCCACC	MGLSNSAHEGHKRGKGT*	GGTGGGGTCCCGTGT	mix2-2263-2_28	0.0318182	0.104545	-0.0572727	0.186364	-0.0145455	-0.0345455	-0.0545455	-0.0363636	0	-0.0363636	0	-0.0181818	0.01	-0.0181818	0	-0.0363636	0	-0.0363636	9.68425	7.16634	0.186364	3	9.28483	7.25905	1.04302	0.00323534	M	G	L	S	N	S	A	H	E	G	H	K	R	G	K	G	T	G	L
E1	ATGTGGGCATCGCCGTTGTCGTTGAGGCTGGGCAAACGCGGGAAGGGAACATAAACAACAAGCGACAGAACCCCACC	MWASPLSLRLGKRGKGT*	GTCGCGGGCCGGTGG	mix2-2263-2_28	0.0659971	0.186275	0.0162602	0.0487805	0	-0.0065758	0	0.0162602	-0.0147059	-0.0147059	-0.0212817	-0.0735294	-0.0065758	-0.0147059	-0.0147059	-0.0147059	0.00813008	-0.161765	11.9116	5.32634	0.186275	1	11.4794	5.90853	1.03765	0.00366873	M	W	A	S	P	L	S	L	R	L	G	K	R	G	K	G	T	-	M
E1	ATGTGGTTTCACCTCAGTGGCCGTGAGTAAGGTAAACGCGGGAAGGGAACATAAACAACAAGCGACAGAACCCCACC	MWFHLSGRE*	TTTGTATAGCTCGGT	mix2-2263-2_28	-0.0329768	0.186275	-0.0142603	0.0151515	0.0623886	-0.147059	-0.0588235	-0.0294118	-0.0588235	0									6.3916	3.97054	0.186275	1	5.73971	3.3763	1.11358	0.00246893	M	W	F	H	L	S	G	R	E									-	M
E1	ATGGAGGCACCCCCCGCTTCGCACGCGACGCCCAAACGCGGGAAGGGAACATAAACAACAAGCGACAGAACCCCACC	MEAPPASHATPKRGKGT*	TGTCGTAATACGTAT	mix2-2263-2_28	0.0588419	0.186203	-0.101061	-0.0429218	-0.0348837	0.00179491	-0.0116279	0	0	0.00671141	0	-0.0232558	0	-0.0116279	0	0.00671141	0	-0.0232558	14.4295	6.19792	0.186203	1	14.5181	6.92142	0.993899	0.00416984	M	E	A	P	P	A	S	H	A	T	P	K	R	G	K	G	T	-	M
E1	ATGTTCTGCCAGCCTCATGCGCGCCCGCCCTTGAAACGCGGGAAGGGAACATAAACAACAAGCGACAGAACCCCACC	MFCQPHARPPLKRGKGT*	ATTTTTCAATATTCT	mix2-2263-2_28	-0.025923	0.0816968	0.0184603	0.186174	-0.0754124	-0.105263	-0.0526316	0.0149254	-0.0263158	0	0.0149254	-0.0377062	0.0298507	0	0.0298507	0	0	-0.0526316	6.48845	3.58317	0.186174	3	6.41497	3.3763	1.01145	0.0025632	M	F	C	Q	P	H	A	R	P	P	L	K	R	G	K	G	T	F	C
E1	ATGGTACGACGTGGCCGAACGAGAAGACCTGAGAAACGCGGGAAGGGAACATAAACAACAAGCGACAGAACCCCACC	MVRRGRTRRPEKRGKGT*	GAGGTGCGACGTAGC	mix2-2263-2_28	0.0823202	0.100304	0.18617	0.00506586	0.00253293	-0.0706687	-0.276596	-0.056231	-0.0851064	0	0	0	0.0382472	0	0.0119048	-0.0212766	0.047619	0.0238095	8.13477	5.81055	0.18617	2	7.93431	6.41497	1.02526	0.002925	M	V	R	R	G	R	T	R	R	P	E	K	R	G	K	G	T	M	V
A1	ATGAAAAAAGAGGGCAGGCGAATACCCGCCACGAAACGCGGGAAGGGAACATAAACAACAAGCGACAGAACCCCACC	MKKEGRRIPATKRGKGT*	CGGCCGAGATGGGGG	mix2-2263-2_28	0.0967604	0.100171	0.185848	-0.176471	-0.0294118	-0.0443308	-0.0294118	-0.0294118	0	0	0	0	0.0144928	-0.0588235	0	0	0	-0.0294118	6.68213	3.8737	0.185848	2	5.73971	3.88275	1.16419	0.00249647	M	K	K	E	G	R	R	I	P	A	T	K	R	G	K	G	T	M	K
E1	ATGCCGATTTCCGCCCCACCCCACGCCTTATTCAAACGCGGGAAGGGAACATAAACAACAAGCGACAGAACCCCACC	MPISAPPHALFKRGKGT*	CCACACCCAAATCGG	mix2-2263-2_28	0.118949	0.0806754	0.185741	-0.0116323	-0.0333959	-0.213133	-0.0243902	0	-0.0487805	0	0	-0.0243902	0.0307692	0.0615385	0	0	-0.0243902	-0.097561	6.29476	4.16423	0.185741	2	6.92142	5.40208	0.909461	0.00259265	M	P	I	S	A	P	P	H	A	L	F	K	R	G	K	G	T	M	P
E1	ATGCGGTATCCAGCGCAGTACCCCCCACCGTCGAAACGCGGGAAGGGAACATAAACAACAAGCGACAGAACCCCACC	MRYPAQYPPPSKRGKGT*	TTCGACACTTTAGCA	mix2-2263-2_28	0.0395542	0.185737	0.170053	0.0291971	0.0189386	0.0437956	-0.0197278	-0.0653975	-0.0405405	-0.255672	-0.027027	0.0145985	-0.0197278	0.00729927	0	0	0	-0.027027	13.2674	8.61898	0.185737	1	12.4923	7.93431	1.06205	0.00387621	M	R	Y	P	A	Q	Y	P	P	P	S	K	R	G	K	G	T	-	M
E1	ATGTGTCACACAGGGCTCCGTCGCGGCCCCTCTAAACGCGGGAAGGGAACATAAACAACAAGCGACAGAACCCCACC	MCHTGLRRGPSKRGKGT*	GTGGTTTTTGATTGT	mix2-2263-2_28	0.05	0.185714	0.0214286	0.0142857	0	0.0428571	0.0178571	0	-0.05	0	-0.025	-0.2	0	-0.025	0	0	0	-0.025	6.77897	3.09896	0.185714	1	6.7526	3.3763	1.00391	0.00263112	M	C	H	T	G	L	R	R	G	P	S	K	R	G	K	G	T	-	M
E2	ATGCATCCGGATTGAATGGGTCCCGCTACGGCAAACGCGGGAAGGGAACATACCAGAAAGCAAAAGCAGGAAGCC	MHPD*	GGGGCCTCCACTGCC	mix2-2263-2_28	-0.130252	0.0142857	0.185714	0.0957983	-0.00168067														6.77897	3.8737	0.185714	2	5.73971	2.53223	1.18106	0.0025055	M	H	P	D														M	H
E1	ATGTTAGAATCCCCCTCGGCTACCCCTGGCCTAAAACGCGGGAAGGGAACATAAACAACAAGCGACAGAACCCCACC	MLESPSATPGLKRGKGT*	CTGACCTGGCCTGTG	mix2-2263-2_28	-0.0489413	0.185699	-0.0118015	0.0281152	0.0215203	-0.0631725	-0.0166609	0.0298507	0	0	-0.0232558	0	0	0	-0.0465116	-0.0465116	0	-0.0232558	6.48845	3.38949	0.185699	1	7.25905	3.54512	0.893842	0.00265359	M	L	E	S	P	S	A	T	P	G	L	K	R	G	K	G	T	-	M
E1	ATGGAAGGTCGACCCATGTACATCGGCGCCGACAAACGCGGGAAGGGAACATAAACAACAAGCGACAGAACCCCACC	MEGRPMYIGADKRGKGT*	CTGGTTCCCGTTTCC	mix2-2263-2_28	0.00226424	0.185554	0.0361146	-0.0628326	-0.0465301	-0.024567	0	-0.00543417	0.0165289	0	-0.0328314	0.0165289	0	0	0	0.0028303	0.00826446	-0.0684932	11.7179	6.87582	0.185554	1	12.3235	6.92142	0.950861	0.00371506	M	E	G	R	P	M	Y	I	G	A	D	K	R	G	K	G	T	-	M
E2	ATGTCATTTCTGCGGCAGTATCCTATCCTTTCGAAACGCGGGAAGGGAACATAACCAGAAAGCAAAAGCAGGAAGCC	MSFLRQYPILSKRGKGT*	AGGGAGGGACGGAAG	mix2-2263-2_28	0.105991	0.185484	0.0570276	0.0748848	-0.0253456	-0.093318	0.0178571	-0.0322581	0	0	-0.0645161	-0.0322581	0	0	-0.0322581	0	-0.0322581	-0.0322581	5.42318	3.09896	0.185484	1	5.23327	3.03867	1.03629	0.00227565	M	S	F	L	R	Q	Y	P	I	L	S	K	R	G	K	G	T	-	M
E1	ATGATCAAGCCGAGCACGTACGGTCCAGCCTGCAAACGCGGGAAGGGAACATAAACAACAAGCGACAGAACCCCACC	MIKPSTYGPACKRGKGT*	CGGAGCCGAGGGGTC	mix2-2263-2_28	0.0906346	0.00155182	0.185379	-0.00696221	0.0211383	-0.0913476	0.000629115	-0.048358	-0.00884956	-0.0265487	-0.0259196	-0.0218093	-0.00884956	0.000629115	0.000629115	0	-0.00884956	-0.0176991	20.4338	15.6885	0.185379	2	19.0761	15.6998	1.07117	0.00500468	M	I	K	P	S	T	Y	G	P	A	C	K	R	G	K	G	T	M	I
O2	ATGTAAAACACATAGAGTCGAACCGGGTATGAAACGCGGGAATGGAACATAACCAGAAAGCAAAAGCAGGAAGCC	M*	CAGCAGGGCTCGGGC	mix2-2263-2_28	-0.19452	0.185372																	54.0381	28.0843	0.185372	1	57.9036	19.0761	0.933243	0.00936828	M																	-	M
E2	ATGGCCTCGTAGGCACGTCCGACTTCCGCCCCGCGCGGGAAGGGAACATAACCAGAAAGCAAAAGCAGGAAGCC	MAS*	CTTTTACACGTAACG	mix2-2263-2_28	-0.187259	0.0637066	0.0135135	0.185328															7.16634	3.38949	0.185328	3	7.09024	2.02578	1.01073	0.00270945	M	A	S															A	S
E1	ATGCAGGAAATCTTGGTTAGATTCGGGCTCGTTAAACGCGGGAAGGGAACATAAACAACAAGCGACAGAACCCCACC	MQEILVRFGLVKRGKGT*	ACCAACCGCGACCTC	mix2-2263-2_28	0.276877	0.185285	-0.0222222	-0.0570571	0.027027	0.117718	-0.195195	-0.0222222	0	0.0135135	0.0540541	-0.177778	-0.0222222	-0.0222222	-0.0222222	0	0	-0.0888889	7.16634	4.06738	0.185285	1	7.59668	6.07734	0.943352	0.00276567	M	Q	E	I	L	V	R	F	G	L	V	K	R	G	K	G	T	-	M
A1	ATGATATATAACAGCTCAAATCCAGAGGCGAGTAAACGCGGGAAGGGAACATAAACAACAAGCGACAGAACCCCACC	MIYNSSNPEASKRGKGT*	ATATTATCATTGCCC	mix2-2263-2_28	0.0133333	0.185128	-0.0358974	-0.034359	-0.0615385	-0.014359	-0.04	-0.034359	0.0512821	-0.00717949	0.0241026	-0.00153846	-0.054359	-0.00717949	0.0128205	-0.014359	0.025641	0	7.55371	4.93897	0.185128	1	8.44076	5.5709	0.89491	0.00289793	M	I	Y	N	S	S	N	P	E	A	S	K	R	G	K	G	T	-	M
E2	ATGAGATCGTCCTCTACCTCACTCCTTCCTTGAAACGCGGGAAGGGAACATACCAGAAAGCAAAAGCAGGAAGCC	MRSSSTSLLP*	ACCAGGTGGCAAACG	mix2-2263-2_28	-0.107843	0.185049	-0.0153186	-0.0428922	-0.0349265	0	0	0	0	0	-0.0625								4.93897	3.00212	0.185049	1	5.40208	2.70104	0.914271	0.00222849	M	R	S	S	S	T	S	L	L	P								-	M
E2	ATGGCTAGTCCCCTCGACGGTCCGCCGGCCGCCAAACGCGGGAAGGGAACATAACCAGAAAGCAAAAGCAGGAAGCC	MASPLDGPPAAKRGKGT*	CGATTGCAACCCGG	mix2-2263-2_28	-0.297727	0.185038	0.0291667	0.0443182	0.0416667	0.0208333	-0.0181818	0	0	0.0104167	0	0	0	0	0	0	0	0.0208333	9.29688	5.81055	0.185038	1	9.28483	2.70104	1.0013	0.00317309	M	A	S	P	L	D	G	P	P	A	A	K	R	G	K	G	T	-	M
E1	ATGACACGGCACGCTATCCCCCGTGGCCTACCCAAACGCTGGAAGGGAACATAAACAACAAGCGACAGAACCCCACC	MTRHAIPRGLPKRWKGT*	GGGACAAATTGGGTG	mix2-2263-2_28	0.336126	0.184917	-0.00019044	0.011236	-0.0169492	-0.0057132	0.0674157	-0.0171396	-0.0847458	0.011236	-0.0169492	-0.0171396	0.011236	-0.0338983	-0.0847458	-0.0169492	0	-0.288136	8.61898	4.16423	0.184917	1	9.96009	7.7655	0.865352	0.00316577	M	T	R	H	A	I	P	R	G	L	P	K	R	W	K	G	T	-	M
A2	ATGTAGAAGAATCAAAAGAAGACACCACGATGTAAACGCGGGAAGGGAACATAACCAGAAAGCAAAAGCAGGAAGCC	M*	GGGGCATGATCGCA	mix2-2263-2_28	-0.197428	0.184902																	18.0127	9.68425	0.184902	1	16.3751	5.40208	1.10001	0.00458996	M																	-	M
E2	ATGTCACCAGCTTGCCCTAGCCGCCGCCGCCGGAAACGCGGGAAGGGAACATAACCAGAAAGCAAAAGCAGGAAGCC	MSPACPSRRRRKRGKGT*	CAGCCCTAATCACTG	mix2-2263-2_28	-0.0613134	0.102971	-0.00290373	0.184834	0.0398704	0.0173107	0	-0.0810811	0	0	-0.0135135	-0.0810811	-0.027027	-0.00524905	0	-0.027027	-0.0405405	0.00826446	11.7179	7.84424	0.184834	3	12.4923	7.42787	0.938012	0.00371582	M	S	P	A	C	P	S	R	R	R	R	K	R	G	K	G	T	S	P
E2	ATGCCCCTGGTGTAGGCCCTGGCCGGCCCCTGTAAACGCGGGAAGGGAACATAACCAGAAAGCAAAAGCAGGAAGCC	MPLV*	GGTTTTGCTCGTTCC	mix2-2263-2_28	-0.287234	0.0656799	0.0543478	0.184783	-0.0194265														8.90951	4.45475	0.184783	3	7.93431	1.68815	1.12291	0.0029838	M	P	L	V														P	L
O2	ATGTTGGATTGGTAGCACGAGGGGGCGTCATGAAACGCGGGAAGGGAACATAACCAGAAAGCAAAAGCAGGAAGCC	MLDW*	ACGAGGGCCGGGCCG	mix2-2263-2_28	0.0191118	0.00774226	-0.0118334	-0.0517934	0.184696														56.9434	35.1538	0.184696	4	48.2811	30.3867	1.17941	0.00897762	M	L	D	W														D	W
E2	ATGAGAGAGGGTTGGCGGCTTGAGCTCCCAATAAAACGCGGGAAGGGAACATAACCAGAAAGCAAAAGCAGGAAGCC	MREGWRLELPIKRGKGT*	GGAACGACCAGAGAA	mix2-2263-2_28	-0.327013	0.184615	0.075492	-0.0239714	-0.0232558	0.0307692	0.0304114	0.00751342	0	0	-0.0157424	-0.000357782	0.0461538	0.0153846	0	0	0	0	6.29476	5.13265	0.184615	1	7.25905	3.54512	0.867161	0.00261415	M	R	E	G	W	R	L	E	L	P	I	K	R	G	K	G	T	-	M
E2	ATGTTACTTTAAACGTCCCGGCCGTTTTCCCGGAAACGCGGGAAGGGAACATACCAGAAAGCAAAAGCAGGAAGCC	MLL*	GACAGGTCAGCAGGG	mix2-2263-2_28	-0.154251	0.0595142	0.184615	0.0153846															6.29476	2.13053	0.184615	2	6.41497	1.18171	0.981261	0.00251866	M	L	L															M	L
E2	ATGATCTGGGCTTGTGACGCGCGGGATCCCAGCAAACGCGGGAAGGGAACATAACCAGAAAGCAAAAGCAGGAAGCC	MIWACDARDPSKRGKGT*	CGGCGCACGGGCACC	mix2-2263-2_28	0.00983607	-0.00374707	0.184543	-0.0730679	-0.012178	-0.0529274	-0.0407494	0.00421546	-0.0571429	-0.0285714	0	0	-0.0285714	0	0	0.0163934	0	0	5.90739	3.00212	0.184543	2	5.90853	3.54512	0.999808	0.0024096	M	I	W	A	C	D	A	R	D	P	S	K	R	G	K	G	T	M	I
E2	ATGAATACTGACCTGGCATTGAGTTCTCACTAGAAACGCGGGAAGGGAACATAACCAGAAAGCAAAAGCAGGAAGCC	MNTDLALSSH*	ACTGCCAGGGACCGA	mix2-2263-2_28	-0.0790244	0.18439	-0.0826016	0.0731707	0.0204878	-0.04	0.00813008	-0.0718699	-0.0185366	-0.0133333	0								11.9116	9.20004	0.18439	1	12.6611	8.77839	0.940802	0.00374033	M	N	T	D	L	A	L	S	S	H								-	M
E1	ATGCTTGCGCATCGGGATCCCGGACCCTCTTGGAAACGCGGGAAGGGAACATAAACAACAAGCGACAGAACCCCACC	MLAHRDPGPSWKRGKGT*	GGCGAGCTGGCCCAC	mix2-2263-2_28	-0.107013	0.184255	0.0401044	0.000920763	0.0258325	-0.000716149	-0.0650161	-0.0176991	0.00271114	-0.0530973	-0.00884956	0.00271114	-0.00884956	-0.0119188	0.0115607	0.0289017	-0.00306921	-0.0265487	16.7538	8.81267	0.184255	1	19.0761	8.10313	0.878258	0.0046857	M	L	A	H	R	D	P	G	P	S	W	K	R	G	K	G	T	-	M
E2	ATGAGAATCCTCACAGCGGCGCCGCTATTGCGCAAACGCGGGAAGGGAACATAACCAGAAAGCAAAAGCAGGAAGCC	MRILTAAPLLRKRGKGT*	ATTTTATGTTTATGA	mix2-2263-2_28	0.115283	0.184249	0.00146113	0.164085	-0.0166569	-0.0841613	0	-0.0930742	-0.0508475	0	0	-0.0508475	0	-0.0169492	-0.0169492	0	0	-0.135593	11.2337	7.84424	0.184249	1	9.96009	8.10313	1.12787	0.00341622	M	R	I	L	T	A	A	P	L	L	R	K	R	G	K	G	T	-	M
E1	ATGTCGCTGCGAATTCGTCTCCGCTGGTGTCAGAAACGCGGGAAGGGAACATAAACAACAAGCGACAGAACCCCACC	MSLRIRLRWCQKRGKGT*	CACGGGCGGGCGACC	mix2-2263-2_28	0.165597	0.137356	-0.0317715	0.184211	0.0115533	-0.0093068	0	-0.033697	-0.0243902	-0.0243902	0.0131579	-0.0487805	-0.0243902	0.0131579	-0.097561	-0.0731707	0.0131579	-0.0487805	7.36003	5.42318	0.184211	3	6.92142	5.40208	1.06337	0.00269519	M	S	L	R	I	R	L	R	W	C	Q	K	R	G	K	G	T	S	L
A1	ATGGAACCAGACACCCCCCACGCGCCGGAGCCGAAACGCGGGAAGGGAACATAAACAACAAGCGACAGAACCCCACC	MEPDTPHAPEPKRGKGT*	TATATACATGAGCCT	mix2-2263-2_28	-0.0263158	-0.0789474	-0.0131579	0.184211	0	-0.0263158	0	1e-09	0.0131579	0	0	0	-0.0789474	0	0	0.0263158	0.0131579	-0.0526316	7.36003	3.58317	0.184211	3	6.41497	3.20749	1.14732	0.00263424	M	E	P	D	T	P	H	A	P	E	P	K	R	G	K	G	T	E	P
E1	ATGAGTGCTGCAGGGCCGGACGCACCGCTCGTCAAACGCGGGAAGGGAACATAAACAACAAGCGACAGAACCCCACC	MSAAGPDAPLVKRGKGT*	GGAGGACGGCTGCCC	mix2-2263-2_28	-0.130205	0.184164	-0.0281525	-0.0604106	0	0.0181818	-0.0140762	0.0363636	0.0363636	0	0	0.0181818	0.0181818	0	0	0.0181818	0	-0.0967742	5.32634	3.09896	0.184164	1	5.23327	2.36341	1.01778	0.00224724	M	S	A	A	G	P	D	A	P	L	V	K	R	G	K	G	T	-	M
E1	ATGGACCACAGGAGTTGAGGTATGCAGCCTCTTAAACGCGGGAAGGGAACATAAACAACAAGCGACAGAACCCCACC	MDHRS*	GGCTTGGTGACTGCG	mix2-2263-2_28	0.132867	0.184149	0.0606061	-0.016317	-0.292541	-0.128205													6.3916	4.06738	0.184149	1	6.58379	4.89564	0.970809	0.00254368	M	D	H	R	S													-	M
E1	ATGAACGAGCGCCTTGCGGCATCTCAAGCACAGAAACGCGGGAAGGGAACATAAACAACAAGCGACAGAACCCCACC	MNERLAASQAQKRGKGT*	GGCGGGGGTGCAGGA	mix2-2263-2_28	0.118404	0	0.184041	0.0793651	-0.00643501	-0.0540541	-0.027027	0.015873	0	0	-0.027027	-0.038181	0.015873	-0.0540541	0.047619	0.015873	-0.0540541	-0.162162	6.10108	2.90527	0.184041	2	6.24616	3.3763	0.976773	0.00246743	M	N	E	R	L	A	A	S	Q	A	Q	K	R	G	K	G	T	M	N
O2	ATGTAAGTAGAAGGAGAAGCCCCGACTGTCTAGAAACGCGGGAAGGAACATAACCAGAAAGCAAAAGCAGGAAGCC	M*	GTCGGCCGGGCGACG	mix2-2263-2_28	-0.174317	0.183971																	29.537	15.8822	0.183971	1	30.3867	10.973	0.972035	0.00638411	M																	-	M
O1	ATGATGAAGAGGGAACTTATGGCACCAGAGCGTAAACGCGGGGAGGGAACATAAACAACAAGCGACAGAACCCCACC	MMKRELMAPERKRGEGT*	TCTGAAATTGATTA	mix2-2263-2_28	0.066164	0.183958	0.0162162	0.0127247	0.0306925	-0.0411669	-0.0144647	-0.00889688	-0.0324208	0.114001	-0.0219348	-0.102366	-0.0321076	-0.00365387	-0.0316321	-0.0187565	-0.00858369	-0.0643777	35.8317	27.0191	0.183958	1	39.3339	30.5555	0.910962	0.00731252	M	M	K	R	E	L	M	A	P	E	R	K	R	G	E	G	T	-	M
E1	ATGAGAAATCCCCCCCCAGAATGCCGTTGCAGAAAACGCGGGAAGGGAACATAAACAACAAGCGACAGAACCCCACC	MRNPPPECRCRKRGKGT*	GTTTTGTATACATGG	mix2-2263-2_28	0.0390013	0.183941	-0.106073	-0.0219973	-0.0198381	-0.0153846	0.0197031	-0.0615385	-0.0153846	-0.0153846	-0.00661269	-0.0461538	0.0350877	0	0.00877193	0.0175439	0	0.00215925	11.04	8.03793	0.183941	1	10.973	8.44076	1.00611	0.00349307	M	R	N	P	P	P	E	C	R	C	R	K	R	G	K	G	T	-	M
E1	ATGCCCTAGCGAGTTCGGCCGCATCGCGCCCCAAACGCGGGAAGGGAACATAAACAACAAGCGACAGAACCCCACC	MP*	GGAAGGGACACCTG	mix2-2263-2_28	-0.165963	0.0138889	0.183896																13.9453	6.10108	0.183896	2	13.3364	3.71393	1.04566	0.00397324	M	P																M	P
E2	ATGTGGTCGCCATTAACGCCGTCCGGCCCCCTTAAACGCGGGAAGGGAACATAACCAGAAAGCAAAAGCAGGAAGCC	MWSPLTPSGPLKRGKGT*	GGGGGAGTAC	mix2-2263-2_28	-0.0739796	0.0357143	0.0280612	0.0535714	0.183673	0.0612245	-0.0408163	0	0	0	0.0102041	-0.114796	-0.0178571	0	0	-0.0178571	0	-0.0535714	9.49056	5.61686	0.183673	4	9.45365	4.38919	1.00391	0.00318654	M	W	S	P	L	T	P	S	G	P	L	K	R	G	K	G	T	S	P
E1	ATGGCACATGTCCCAGCCGGCCCCCTATGGACCAAACGCGGGAAGGGAACATAAACAACAAGCGACAGAACCCCACC	MAHVPAGPLWTKRGKGT*	CGGCCCCTCGCGGCT	mix2-2263-2_28	-0.0809949	0.0408163	0.111607	0.183673	-0.0420918	0.091199	0.00956633	-0.0733418	-0.09375	0.0408163	0	0	0	-0.03125	0	0	0	-0.125	4.74528	2.90527	0.183673	3	5.40208	2.70104	0.878417	0.00218544	M	A	H	V	P	A	G	P	L	W	T	K	R	G	K	G	T	A	H
E2	ATGCGGGACGGTCTGGATCGGGTGCGCTGGTAAACGCGGGAAGGGAACATAACCAGAAAGCAAAAGCAGGAAGCC	MRDGLDRVRW*	CAGACGCCTGGGCTA	mix2-2263-2_28	-0.155102	0.0204082	-0.0342857	0.0408163	0.183673	0.082449	-0.0791837	0	0.0204082	0	-0.04								4.74528	3.58317	0.183673	4	4.22038	2.53223	1.12437	0.00202892	M	R	D	G	L	D	R	V	R	W								D	G
E2	ATGTCATCTGTGAGGCCTCTACCGCATTGCCGGAAACGCGGGAAGGGAACATAACCAGAAAGCAAAAGCAGGAAGCC	MSSVRPLPHCRKRGKGT*	GGCGACGACAGGCCA	mix2-2263-2_28	-0.0542484	0.18366	0.0722222	-0.118954	0.0656863	-0.00751634	0.0147059	-0.0444444	-0.0222222	0	0	0	0	0	-0.0666667	0	0	-0.0222222	6.58529	4.45475	0.18366	1	7.59668	4.72682	0.866864	0.00267251	M	S	S	V	R	P	L	P	H	C	R	K	R	G	K	G	T	-	M
E2	ATGTGTCTTGTAGCCATTTAGCATGATATATGTAACGCGGGAAGGGAACATAACCAGAAAGCAAAAGCAGGAAGCC	MCLVAI*	CCGAGGGCGGGGGTT	mix2-2263-2_28	-0.343623	0.183514	0.00712347	0.0447761	0.118725	0.0149254	-0.0922659												6.48845	5.32634	0.183514	1	7.42787	3.54512	0.873528	0.00264058	M	C	L	V	A	I												-	M
E1	ATGGATTACATCGGCGCCGCTGCAGGCCGTTGAAACGCGGGAAGGGAACATAAACAACAAGCGACAGAACCCCACC	MDYIGAAAGR*	CGCCGGGCGTCGCCG	mix2-2263-2_28	-0.0699384	0.113798	-0.00213371	-0.00948317	0.0870081	0.183499	-0.0723092	-0.027027	-0.00948317	-0.0540541	-0.027027								11.04	8.23161	0.183499	5	12.4923	8.10313	0.883747	0.00362341	M	D	Y	I	G	A	A	A	G	R								I	G
O1	ATGTAACCAGACCAGTACCTCCCCCGTCTCTCAAACGCGGAAGGAACATAAACAACAAGCGACAGAACCCCACC	M*	CGGTAGGCGGCGGCC	mix2-2263-2_28	-0.1711	0.183498																	76.1182	30.7959	0.183498	1	76.6421	17.7256	0.993165	0.0111864	M																	-	M
E1	ATGTCGACGTTGTCCCTGCCGACCCGGTTCCTCAAACGCGGGAAGGGAACATAAACAACAAGCGACAGAACCCCACC	MSTLSLPTRFLKRGKGT*	CAAGCAACGCAGGGG	mix2-2263-2_28	0.0022695	0.183262	0.026383	-0.00992908	0.0300709	-0.0862411	-0.04	-0.00624113	0	0	-0.04	-0.0266667	-0.0266667	-0.0133333	0	0	0	0	13.6548	6.97266	0.183262	1	12.6611	6.58379	1.07848	0.00387347	M	S	T	L	S	L	P	T	R	F	L	K	R	G	K	G	T	-	M
E1	ATGATGGTGCCATTGGGGGTCCACCATCCGGCGAAACGCGGGAAGGGAACATAAACAACAAGCGACAGAACCCCACC	MMVPLGVHHPAKRGKGT*	TCGGGTTTGGCGTGT	mix2-2263-2_28	-0.190563	0.0273973	-0.00852359	0.0684932	0.183257	0.0736682	0	0	0.0136986	0	-0.0444444	0	-0.00852359	-0.0307458	0	0.0273973	-0.0444444	-0.0444444	7.0695	3.38949	0.183257	4	7.59668	2.02578	0.930604	0.00272422	M	M	V	P	L	G	V	H	H	P	A	K	R	G	K	G	T	V	P
E2	ATGGCCATGGTCCCTCGTGAGGTCGTCGTGCGGAAACGCGGGAAGGGAACATAACCAGAAAGCAAAAGCAGGAAGCC	MAMVPREVVVRKRGKGT*	CGCCCGCGGCCGGGG	mix2-2263-2_28	-0.0636364	0.183117	0.0551948	0.0012987	-0.0175325	0.0181818	0.0363636	-0.088961	0	0	0	0	0	0	-0.107143	0	-0.0714286	0.0363636	5.32634	2.90527	0.183117	1	4.72682	2.36341	1.12683	0.00216703	M	A	M	V	P	R	E	V	V	V	R	K	R	G	K	G	T	-	M
E1	ATGGTTCCGGGATAATCAACGCTGGAGTGTCTAAACGCGGGAAGGGAACATAAACAACAAGCGACAGAACCCCACC	MVPG*	GAATCGGGGCGAAGC	mix2-2263-2_28	0.141996	0.00164474	0.00767544	0.183114	-0.318531														5.52002	3.8737	0.183114	3	5.40208	4.38919	1.02183	0.00228027	M	V	P	G														V	P
E1	ATGACTTACGCGATGCAGAAGACCCTATCGGGGAAACGCGGGAAGGGAACATAAACAACAAGCGACAGAACCCCACC	MTYAMQKTLSGKRGKGT*	ACTCCCTATGGTGTT	mix2-2263-2_28	0.102679	0.133929	0.0580357	0.183036	-0.09375	0.0401786	-0.03125	-0.09375	-0.15625	0	0	0.00446429	0.0178571	0	-0.0133929	-0.0625	-0.0625	-0.03125	5.42318	3.48633	0.183036	3	5.40208	4.05156	1.00391	0.00226718	M	T	Y	A	M	Q	K	T	L	S	G	K	R	G	K	G	T	T	Y
E1	ATGGTCAGCTGTCCCCCCCCATCTGGAACCGCCAAACGCGGGAAGGGAACATAAACAACAAGCGACAGAACCCCACC	MVSCPPPSGTAKRGKGT*	ATCTTTACGATGCGA	mix2-2263-2_28	0.175152	0.18303	-0.0330303	-0.112727	-0.0230303	-0.0306061	-0.0781818	0	0.0454545	-0.0133333	-0.0133333	-0.0133333	-0.0115152	0.00181818	-0.0115152	0.00181818	-0.0133333	-0.0266667	12.7832	8.32845	0.18303	1	12.6611	10.1289	1.00964	0.00379251	M	V	S	C	P	P	P	S	G	T	A	K	R	G	K	G	T	-	M
E1	ATGCGTTATTGTTGACCCTGCCGCTTTTGTTCCAAACGCGGGAAGGGAACATAAACAACAAGCGACAGAACCCCACC	MRYC*	ACCACGCGAGGGG	mix2-2263-2_28	0.0255319	0.00255319	0.182979	-0.197447	-0.0587234														4.5516	2.22738	0.182979	2	4.22038	2.53223	1.07848	0.00199605	M	R	Y	C														M	R
E1	ATGAGTTGGCAAGCGGTAGACAGTCCCGCCGCGAAACGCGGGAAGGGAACATAAACAACAAGCGACAGAACCCCACC	MSWQAVDSPAAKRGKGT*	GAAATGGAGGTGTTG	mix2-2263-2_28	0.0691057	0.182927	-0.0243902	-0.0772358	0.00813008	-0.00406504	-0.00406504	-0.0528455	-0.0162602	-0.00813008	0	-0.0121951	-0.00813008	0.00813008	0.00406504	0.00406504	-0.0121951	-0.0406504	23.8233	18.8843	0.182927	1	20.7643	17.5568	1.14732	0.0053057	M	S	W	Q	A	V	D	S	P	A	A	K	R	G	K	G	T	-	M
E1	ATGACACTAAAATTGCGGCACTGAGGAATACCCAAACGCGGGAAGGGAACATAAACAACAAGCGACAGAACCCCACC	MTLKLRH*	TGACTCGCTCCGATC	mix2-2263-2_28	-0.0444444	0.0042735	-0.0965812	0.182906	-0.0538462	0.025641	0	-0.0222222											7.55371	5.03581	0.182906	3	7.59668	4.55801	0.994344	0.00277376	M	T	L	K	L	R	H											T	L
O1	ATGTAAACATATCAACTGGGAACATGAAGTCACAAACGCGGGAAGGGAACATAAACAACAAGCGACAGAACCCCACC	M*	CGTTCGGTAGGCACG	mix2-2263-2_28	-0.160321	0.182893																	137.904	78.055	0.182893	1	138.428	56.2154	0.99621	0.0159309	M																	-	M
A1	ATGAGGGTGGAGGGGGGCAGACTCCGGGACCGAAAACGCGGGAAGGGAACATAAACAACAAGCGACAGAACCCCACC	MRVEGGRLRDRKRGKGT*	AATGTACTTTCAGGG	mix2-2263-2_28	-0.115836	-0.012219	0.182796	-0.030303	0	0	0.016129	0	0	0	0	0	0	-0.030303	0.016129	0	0	-0.0909091	6.00423	3.58317	0.182796	2	5.5709	3.03867	1.07779	0.00235638	M	R	V	E	G	G	R	L	R	D	R	K	R	G	K	G	T	M	R
O2	ATGTAAGACACATCCAGTTTACACACGTAGGTCAAACGCGGGAAGGGAACATAACCAGAAAGCAAAAGCAGGAAGCC	M*	GCCATGAGGGGCCAG	mix2-2263-2_28	-0.259155	0.18275																	59.655	38.8338	0.18275	1	61.7863	24.1406	0.965504	0.00970256	M																	-	M
E1	ATGTTCCTATCCCTGCAGCCAACAGTCCTCCACAAACGCGGGAAGGGAACATAAACAACAAGCGACAGAACCCCACC	MFLSLQPTVLHKRGKGT*	CGGGGGGGGGAGATG	mix2-2263-2_28	0.000392156	0.00470588	-0.0356863	-0.0588235	-0.0286275	-0.0117647	0.00666667	0.182745	-0.0235294	-0.0235294	0.00666667	-0.0352941	0.0133333	-0.0219608	0.02	0	0	-0.0117647	14.5264	5.90739	0.182745	7	14.3493	6.07734	1.01234	0.00408625	M	F	L	S	L	Q	P	T	V	L	H	K	R	G	K	G	T	Q	P
E1	ATGCTGTCAGTCGGGGAGAGACCGAGTTGAAGCAAACGCGGGAAGGGAACATAAACAACAAGCGACAGAACCCCACC	MLSVGERPS*	GAGCCCGGCGGTCCC	mix2-2263-2_28	-0.010898	0.0322581	0.0322581	0.18265	-0.0810811	0.016129	0	0.0322581	-0.289451	0									6.00423	5.90739	0.18265	3	6.24616	6.07734	0.961268	0.00243701	M	L	S	V	G	E	R	P	S									L	S
E1	ATGGGGATTTTGTGGAGGGGCCAGGGTTGTTGCAAACGCTGGAAGGGAACATAAACAACAAGCGACAGAACCCCACC	MGILWRGQGCCKRWKGT*	ATCTTACCACTTTT	mix2-2263-2_28	0.206883	-0.0263158	0.0923077	0.0506073	0.182591	-0.0238866	0.0153846	0.0153846	0.0153846	-0.263158	0	0.0153846	-0.0635628	0	0	0.0153846	0	-0.210526	6.29476	3.97054	0.182591	4	6.41497	5.23327	0.981261	0.00249104	M	G	I	L	W	R	G	Q	G	C	C	K	R	W	K	G	T	I	L
A2	ATGGCGTAGGATTGTGAGGGGCTTCGCCCAGCGAAACGCGGGAAGGGAACATAACCAGAAAGCAAAAGCAGGAAGCC	MA*	ACGGGGCCGGCCAGG	mix2-2263-2_28	-0.151459	-0.0186916	0.182555																15.979	5.81055	0.182555	2	18.0632	4.05156	0.884616	0.0045022	M	A																M	A
E1	ATGGCCCCTTCACCAAGCTCACCCAAGAGCCGTAAACGCGGGAAGGGAACATAAACAACAAGCGACAGAACCCCACC	MAPSPSSPKSRKRGKGT*	GGCGGGCGC	mix2-2263-2_28	-0.0213333	0.182359	0.00635897	-0.00164103	0.0431795	-0.0402051	-0.00646154	0.110359	-0.0224615	0.008	-0.025641	-0.0609231	-0.0401026	-0.0224615	-0.0384615	-0.0128205	0.0111795	-0.0689231	12.1053	8.32845	0.182359	1	13.1676	8.77839	0.919327	0.00376127	M	A	P	S	P	S	S	P	K	S	R	K	R	G	K	G	T	-	M
E1	ATGGGGACAGGTTGTTACTAAGCGACTCTTTAAACGCGGGAAGGGAACATAAACAACAAGCGACAGAACCCCACC	MGTGCY*	GCCACGGGCGATCTA	mix2-2263-2_28	-0.164706	0.0196078	0.045098	-0.0666667	0.0117647	0.182353	0												4.93897	2.13053	0.182353	5	5.06445	1.35052	0.975222	0.00215377	M	G	T	G	C	Y												G	C
E1	ATGAACACAGATCGGAGTTTCACACTCCCTCCGAAACGCGGGAAGGGAACATAAACAACAAGCGACAGAACCCCACC	MNTDRSFTLPPKRGKGT*	TAATAAAATGGATAA	mix2-2263-2_28	-0.0254902	-0.0627451	0.182353	0.0980392	-0.0137255	-0.0137255	-0.0411765	-0.027451	0	0	0	-0.0666667	0.0254902	-0.0137255	0.0392157	-0.0333333	0	0	4.93897	3.48633	0.182353	2	5.06445	3.20749	0.975222	0.00215377	M	N	T	D	R	S	F	T	L	P	P	K	R	G	K	G	T	M	N
E1	ATGAGATACGTCTCGATGCTAGTCTGCGTAGATAAACGCGGGAAGGGAACATAAACAACAAGCGACAGAACCCCACC	MRYVSMLVCVDKRGKGT*	AGAGGCCCCGGGAGT	mix2-2263-2_28	0.10743	0.182303	0.0279635	0.0375887	-0.000202635	-0.0167849	-0.104762	-0.0238433	-3.3773e-05	-0.00715974	-0.00239784	-0.052381	-0.0119216	-0.0262074	0	-3.3773e-05	-0.0190476	-0.0690645	40.9644	28.8591	0.182303	1	35.4512	28.0233	1.15552	0.00731235	M	R	Y	V	S	M	L	V	C	V	D	K	R	G	K	G	T	-	M
O2	ATGGCACACAGACGACTATCCATACAATTGGCTAAACGCGGGAAGGGAACATAACCAGAAAGCAAAAGCAGGAAGCC	MAHRRLSIQLAKRGKGT*	AGCCCGAAAGGGGCG	mix2-2263-2_28	0.067993	0.117915	0.0173613	0.182294	-0.0445856	-0.176349	-0.018476	-0.0433696	-0.00641762	0.00442478	-0.0140512	-0.0140512	-0.0140512	0	-0.00763359	0	0.00442478	-0.0248936	21.8864	12.8801	0.182294	3	22.1148	13.8428	0.989673	0.00525279	M	A	H	R	R	L	S	I	Q	L	A	K	R	G	K	G	T	A	H
E2	ATGATAGCTCTAGCTTACCTGGACATCCCATCCAAACGCGGGAAGGGAACATAACCAGAAAGCAAAAGCAGGAAGCC	MIALAYLDIPSKRGKGT*	CGAGGGCCCCGGGAG	mix2-2263-2_28	0.0338636	0.182273	0.0127273	-0.0131818	-0.0415909	-0.0329545	0.00704545	0.0336364	-0.02	0.00136364	0.0127273	-0.0143182	-0.00295454	-0.03	0	-0.0243182	-0.02	-0.0443182	17.0443	11.5243	0.182273	1	16.8815	11.3106	1.00964	0.00449103	M	I	A	L	A	Y	L	D	I	P	S	K	R	G	K	G	T	-	M
E2	ATGAGTGGGAGCCGTAGACTCGGCGTAGGCATGAAACGCGGGAAGGGAACATAACCAGAAAGCAAAAGCAGGAAGCC	MSGSRRLGVGMKRGKGT*	GAGGGCGCCTGTTTC	mix2-2263-2_28	0.0819672	-0.0285714	0.0412178	0.0819672	-0.0285714	-0.155035	0.00421546	0.182201	0.0163934	-0.0285714	0	0	-0.012178	0	0	-0.0571429	-0.0285714	-0.0571429	5.90739	5.32634	0.182201	7	5.90853	5.73971	0.999808	0.00237902	M	S	G	S	R	R	L	G	V	G	M	K	R	G	K	G	T	R	L
E1	ATGGTGGTACTCGAGCCGGCATCCTCCCTCTCTAAACGCGGGAAGGGAACATAAACAACAAGCGACAGAACCCCACC	MVVLEPASSLSKRGKGT*	GATCTATTGCCCTTG	mix2-2263-2_28	0.0754228	0.0286978	0.100656	0.182079	-0.112361	0.00643755	-0.109941	-0.0549703	-0.0131864	0.00342466	-0.00194834	-0.026393	-0.0129504	-0.00952577	-0.010746	0.00562909	-0.015883	-0.015883	56.556	46.8718	0.182079	3	57.566	50.9822	0.982456	0.00931251	M	V	V	L	E	P	A	S	S	L	S	K	R	G	K	G	T	V	V
E1	ATGTATGGGTTCTAGGCACCCACGTGCGCATCGAAACGCGGGAAGGGAACATAAACAACAAGCGACAGAACCCCACC	MYGF*	GTACGCGGGCGCCCG	mix2-2263-2_28	-0.0818117	-0.0456498	-0.0220193	-0.0350877	0.182062														9.49056	4.5516	0.182062	4	9.62246	4.05156	0.986293	0.00317547	M	Y	G	F														G	F
E1	ATGTGAAACAGCGAATGATGTCCGGTTGTGGTCAAACGCGGGAAGGGAACATAAACAACAAGCGACAGAACCCCACC	M*	CAGAGGTAGCAGCTC	mix2-2263-2_28	0.0467949	0.182051																	18.8843	14.7201	0.182051	1	20.2578	16.2063	0.932198	0.00488716	M																	-	M
A1	ATGGGATATTTGGAAACACATTCTCGGGGGAGCAAACGCGGGAAGGGAACATAAACAACAAGCGACAGAACCCCACC	MGYLETHSRGSKRGKGT*	CCCCGGCCCGAGAGG	mix2-2263-2_28	0.0152905	0.0733945	0.0637105	0.181957	0	0.0181787	-0.120455	-0.111281	0	-0.0185185	-0.0185185	-0.0555556	0.0366972	0.00917431	0	-0.0185185	0	-0.0185185	10.5558	6.87582	0.181957	3	9.11602	5.73971	1.15794	0.00322401	M	G	Y	L	E	T	H	S	R	G	S	K	R	G	K	G	T	G	Y
A1	ATGTTATACAATTCCTTACAGTCTGCCCGCTCCAAACGCGGGAAGGGAACATAAACAACAAGCGACAGAACCCCACC	MLYNSLQSARSKRGKGT*	ACGGCCGGGGGCGGC	mix2-2263-2_28	0.25614	0.181955	0.0175439	0.181955	-0.0155388	-0.0857143	-0.0857143	-0.2	-0.0571429	0	-0.0285714	-0.0571429	0	-0.0285714	-0.0110276	-0.0285714	0.0175439	-0.0571429	5.52002	3.00212	0.181955	1	5.90853	4.72682	0.934246	0.00232779	M	L	Y	N	S	L	Q	S	A	R	S	K	R	G	K	G	T	-	M
E1	ATGATGGTAGCGGGGACGAGGCGCTCGCGGGGCAAACGCGGGAAGGGAACATAAACAACAAGCGACAGAACCCCACC	MMVAGTRRSRGKRGKGT*	TCCGCTTTTCCCTTT	mix2-2263-2_28	0.0917293	-0.0441103	0.0766917	0.181955	-0.00902256	-0.0155388	-0.0155388	-0.0857143	0.0175439	0.0175439	-0.0285714	-0.039599	-0.0220551	0	0	0	0	0.0175439	5.52002	4.06738	0.181955	3	5.90853	4.05156	0.934246	0.00232779	M	M	V	A	G	T	R	R	S	R	G	K	R	G	K	G	T	M	V
E2	ATGGGGCCGCACGCGATCACCCTAGTTATTTCCAAACGCGGGAAGGGAACATAACCAGAAAGCAAAAGCAGGAAGCC	MGPHAITLVISKRGKGT*	CACGCGAGCTCCCCC	mix2-2263-2_28	-0.0941558	-0.0551948	0.012987	0.181818	0.00324675	-0.0454545	0	0	0	0	0	-0.0194805	0	0.012987	0	0	0.025974	-0.0227273	7.45687	2.90527	0.181818	3	7.42787	2.1946	1.00391	0.00272806	M	G	P	H	A	I	T	L	V	I	S	K	R	G	K	G	T	G	P
E1	ATGCGTAGGACAGCATAATCCCCAACAGGTACGAAACGCGGGAAGGGAACATAAACAACAAGCGACAGAACCCCACC	MRRTA*	TCTTCTCGGATCCTT	mix2-2263-2_28	0.339589	0.181818	-0.328446	-0.16305	0.0222874	0.0363636													5.32634	3.00212	0.181818	1	5.23327	4.72682	1.01778	0.00221861	M	R	R	T	A													-	M
E1	ATGGCGAGGGTCCCGCCTCACTGTCCGCTGATGAAACGCGGGAAGGGAACATAAACAACAAGCGACAGAACCCCACC	MARVPPHCPLMKRGKGT*	GCTGGAGACATACCC	mix2-2263-2_28	-0.23569	0	0.181818	0	0.0227273	0	0	-0.037037	0	0	0.0227273	0	0	0.0227273	0.0227273	0	0	0	4.26107	1.16211	0.181818	2	4.55801	0.168815	0.934853	0.00198997	M	A	R	V	P	P	H	C	P	L	M	K	R	G	K	G	T	M	A
E2	ATGGTTTTAGGCTACTAGTTGCGCGCCAGGCCCAAACGCGGGAAGGGAACATAACCAGAAAGCAAAAGCAGGAAGCC	MVLGY*	GGGCCGTGGCGACGC	mix2-2263-2_28	-0.102703	0.181757	-0.0222973	0.0405405	-0.0324324	0.0216216													7.16634	5.03581	0.181757	1	6.7526	4.05156	1.06127	0.00261849	M	V	L	G	Y													-	M
A2	ATGTAACCGATAAGTAACGAAGGACCTGGCTCAAAACGCGGGAAGGGAACATAACCAGAAAGCAAAAGCAGGAAGCC	M*	CGGGCGGCTTTGCCA	mix2-2263-2_28	-0.147989	0.181753																	4.64844	2.03369	0.181753	1	4.89564	1.51934	0.949506	0.00208645	M																	-	M
E2	ATGGTACAAGTAGTAAGTTGAAGCCCGCTGAAGAAACGCGGGAAGGGAACATAACCAGAAAGCAAAAGCAGGAAGCC	MVQVVS*	GAGTGACGGAGGAGC	mix2-2263-2_28	0.105341	0.181571	0.131985	-0.0117183	0.019736	-0.346984	-0.122857												11.7179	8.90951	0.181571	1	11.3106	9.79128	1.03601	0.00354266	M	V	Q	V	V	S												-	M
E2	ATGTCGACATCGACGCGAAATCCGTCCGCCCGGAAACGCGGGAAGGGAACATAACCAGAAAGCAAAAGCAGGAAGCC	MSTSTRNPSARKRGKGT*	CACAGCGGGATTCAA	mix2-2263-2_28	0.00252343	0.181327	-0.00288392	-0.0115357	-0.0389329	-0.0126172	-0.0263158	-0.0263158	-0.0263158	0.0136986	0	0	0	0	-0.0263158	0	0	-0.0263158	7.0695	4.26107	0.181327	1	6.41497	3.88275	1.10203	0.00256176	M	S	T	S	T	R	N	P	S	A	R	K	R	G	K	G	T	-	M
E1	ATGAGTGCTCAGGGGTGTGCTAGCTGCGGGACTAAACGCGGGAAGGGAACATAAACAACAAGCGACAGAACCCCACC	MSAQGCASCGTKRGKGT*	GGGCGACAGGAGGGC	mix2-2263-2_28	-0.108337	0.18123	0.0698104	-0.0123286	-0.0379103	0.0520881	0.0194175	-0.031746	-0.015873	0.00354446	-0.0220373	-0.0696563	0	-0.015873	-0.015873	0	0	0.00354446	9.97478	8.52214	0.18123	1	10.6354	7.93431	0.937889	0.00330679	M	S	A	Q	G	C	A	S	C	G	T	K	R	G	K	G	T	-	M
E1	ATGAAAAATTGCGTACACGCAGTTCCCGCAGTAAACGCGGGAAGGAACTAAACAACAAGCGACAGAACCCCACC	MKNCVHAVPAVNAGRN*	GGCGGGCCGGGGGCA	mix2-2263-2_28	0.0516543	0.087575	0.181209	-0.103923	0.103741	-0.00496998	-0.057811	-0.0236214	-0.0420634	-0.0261901	-0.0235795	-0.0236214	-0.0447159	-0.0368421	0	-0.00526316	-0.00526316		36.5096	28.8591	0.181209	2	32.0749	26.8416	1.13826	0.0068125	M	K	N	C	V	H	A	V	P	A	V	N	A	G	R	N		M	K
A2	ATGTAAAATATGTCATATACGCCGCACTCCTACAAACGCGGGAAGGGAACATAACCAGAAAGCAAAAGCAGGAAGCC	M*	GAGTACCTGCGGGGT	mix2-2263-2_28	-0.193701	0.181193																	27.9875	17.238	0.181193	1	24.9846	10.4665	1.12019	0.00583254	M																	-	M
E1	ATGCAGAATGCTCTCAATTTACCCCGTCCGGTCAAACGCGGGAAGGGAACATAAACAACAAGCGACAGAACCCCACC	MQNALNLPRPVKRGKGT*	GGGCACGACCTTGCT	mix2-2263-2_28	0.183291	0.0618073	0.181159	0	0.0488065	-0.112212	-0.0512575	-0.0882353	0	-0.0588235	0	-0.0392157	0	-0.0196078	-0.0283461	0	0	-0.0784314	17.819	11.04	0.181159	2	17.2191	13.8428	1.03484	0.00455078	M	Q	N	A	L	N	L	P	R	P	V	K	R	G	K	G	T	M	Q
E1	ATGAGTAAAGGCGTGGGCGGGGCGTGACACCTCAAACGCGGGAAGGGAACATAAACAACAAGCGACAGAACCCCACC	MSKGVGGA*	GTCCGGGTCGTCGCG	mix2-2263-2_28	-0.110168	0.181159	0.041327	0.0558197	-0.0177763	-0.0122283	-0.00554801	0	-0.0724638										12.3958	10.1685	0.181159	1	11.6482	8.10313	1.06418	0.00362694	M	S	K	G	V	G	G	A										-	M
E2	ATGTGATTATGTAACTTACCACCGGCTCTAGCGAAACGCGGGAAGGGAACATAACCAGAAAGCAAAAGCAGGAAGCC	M*	GCTAAATGAGGGGGC	mix2-2263-2_28	-0.179183	0.181159																	6.68213	4.84212	0.181159	1	7.42787	4.05156	0.899603	0.00262988	M																	-	M
E1	ATGTCGCCACGGACCGGGACACCGACGTGCCCTAAACGCGGGAAGGGAACATAAACAACAAGCGACAGAACCCCACC	MSPRTGTPTCPKRGKGT*	GATGGCCTGTTCTTC	mix2-2263-2_28	0.0227273	0.181034	0.0454545	0.0564263	-0.0289969	0	-0.0344828	-0.115204	-0.0344828	-0.0344828	0	0	0	-0.0462382	0	0.0227273	0	-0.0344828	4.26107	4.16423	0.181034	1	4.89564	4.89564	0.870381	0.00202448	M	S	P	R	T	G	T	P	T	C	P	K	R	G	K	G	T	-	M
O2	ATGCTGTAGCTCGTTAGTCTGCATGGTGGTCCGAAACGCGGGAAGGGAACATAACCAGAAAGCAAAAGCAGGAAGCC	ML*	AGGTGGGAGGAGCGA	mix2-2263-2_28	-0.259675	0.0224719	0.181024																8.61898	3.1958	0.181024	2	9.11602	1.01289	0.945477	0.00301759	M	L																M	L
E2	ATGCCCGAGCTCGTACTCGCGACGTACCGTACCAAACGCGGGAAGGGAACATAACCAGAAAGCAAAAGCAGGAAGCC	MPELVLATYRTKRGKGT*	GGGTGGCGGGGCGGG	mix2-2263-2_28	-0.195031	0.18102	0.0390435	0.020736	-0.0278349	0	0	0	0	0	-0.0188679	-0.00896693	0	0	0	0.00990099	0	0	9.78109	5.22949	0.18102	1	8.9472	3.03867	1.0932	0.00311705	M	P	E	L	V	L	A	T	Y	R	T	K	R	G	K	G	T	-	M
O1	ATGTACGCAGAGTCGTGAATACATCGAAGAGGCAAACGCGGGAAGGGAACATAAACAACAAGCGACAGAACCCCACC	MYAES*	GTACTAACAGGTCCG	mix2-2263-2_28	0.00658731	0.0315125	-0.0140199	0.180995	-0.0204397	-0.133094													49.0991	46.9686	0.180995	3	43.7231	42.3726	1.12296	0.00816636	M	Y	A	E	S													Y	A
E1	ATGCGGCCAGACACCCTCGCCCGGAAGGTTAACAAACGCGGGAAGGGAACATAAACAACAAGCGACAGAACCCCACC	MRPDTLARKVNKRGKGT*	GCCGCCGGCGGGGCT	mix2-2263-2_28	-0.0265306	0.0455782	0.0278912	0.180952	0.0585034	-0.0333333	0.0102041	-0.201701	-0.00646258	0.0102041	-0.0360544	-0.042517	0	0.064966	-0.0564626	0.0204082	-0.0166667	-0.0295918	9.49056	7.55371	0.180952	3	10.1289	8.10313	0.936978	0.00320522	M	R	P	D	T	L	A	R	K	V	N	K	R	G	K	G	T	R	P
E2	ATGAGTCTAGCTTCGCACGCAAGAGTTCCAAGCAAACGCGGGAAGGGAACATAACCAGAAAGCAAAAGCAGGAAGCC	MSLASHARVPSKRGKGT*	TTGCTTACATGATAC	mix2-2263-2_28	0.0797022	0.180916	-0.0421953	0.0606729	0.00661886	0	0	-0.0204082	-0.0204082	0	0	-0.0204082	-0.0204082	-0.0816327	0	-0.0204082	0	-0.0816327	7.16634	5.13265	0.180916	1	8.27194	6.41497	0.866344	0.00277057	M	S	L	A	S	H	A	R	V	P	S	K	R	G	K	G	T	-	M
E1	ATGGCCCGCCTTGTCATTGGCGCACTGCCCCGTAAACGCGGGAAGGGAACATAAACAACAAGCGACAGAACCCCACC	MARLVIGALPRKRGKGT*	AATTCGCGTTCGAGT	mix2-2263-2_28	-0.00553192	-0.0268085	-0.02	0.180851	0.0531915	0.0319149	0.086383	-0.04	0	0	-0.04	-0.06	-0.04	0	-0.04	0	-0.04	0	9.10319	3.8737	0.180851	3	8.44076	3.20749	1.07848	0.00299454	M	A	R	L	V	I	G	A	L	P	R	K	R	G	K	G	T	A	R
O2	ATGTTGTATTGTGCACACTGAAGAGCGATGGTTAAACGCGGGAAGGGAACATAACCAGAAAGCAAAAGCAGGAAGCC	MLYCAH*	CGATTACCCGCCACA	mix2-2263-2_28	0.022176	0.0206514	0.0206514	-0.0037422	0.180596	-0.0648649	-0.0468468												10.7495	9.49056	0.180596	4	10.973	9.45365	0.979635	0.00340213	M	L	Y	C	A	H												Y	C
E2	ATGTCATGCCCGCATCGCGCCCCACGGCGGAATAAACGCGGGAAGGGAACATAACCAGAAAGCAAAAGCAGGAAGCC	MSCPHRAPRRNKRGKGT*	CTTTAACTAAGCCAC	mix2-2263-2_28	-0.291063	-0.0157005	0.0386473	0.0555556	0.180556	0.0138889	0	-0.0295894	0	0	0.0138889	0	0	0	-0.0217391	0.0277778	0.0138889	0.0138889	6.97266	4.45475	0.180556	4	7.7655	2.70104	0.897903	0.00269068	M	S	C	P	H	R	A	P	R	R	N	K	R	G	K	G	T	C	P
E1	ATGCGTAGTGGGTACAGCGGGCCTCGCCCGGCTAAACGCGGGAAGGGAACATAAACAACAAGCGACAGAACCCCACC	MRSGYSGPRPAKRGKGT*	GGAGGCGAGAGAGGG	mix2-2263-2_28	0.224476	0.0635565	0.180527	-0.0791075	-0.0148749	0.0196078	-0.172414	0.0196078	-0.0689655	0	0	-0.0344828	0	0	-0.0344828	0	-0.0344828	-0.0689655	4.93897	2.80843	0.180527	2	4.89564	3.88275	1.00885	0.00211055	M	R	S	G	Y	S	G	P	R	P	A	K	R	G	K	G	T	M	R
E1	ATGGCGGGGTCTTCGCTGCGGTCCCTCCACGGCAAACGCGGGAAGGGAACATAAACAACAAGCGACAGAACCCCACC	MAGSSLRSLHGKRGKGT*	ATGCTTAAAATGGCT	mix2-2263-2_28	-0.197502	0.180389	0.0633673	0	-0.0120259	0.0212766	0.0106383	0.0212766	-0.0217391	0	-0.0217391	0	-0.0217391	0.0106383	-0.0217391	-0.0217391	0	0.0106383	9.10319	3.77686	0.180389	1	7.7655	1.68815	1.17226	0.00291284	M	A	G	S	S	L	R	S	L	H	G	K	R	G	K	G	T	-	M
E1	ATGAAAAGGCTGCTACTGGGTAGCGTTCACGGTAAACGCGGGAAGGGAACATAAACAACAAGCGACAGAACCCCACC	MKRLLLGSVHGKRGKGT*	ATTAGCCGCGGTAGT	mix2-2263-2_28	0.056814	0.180388	0.100661	-0.0254648	-0.216372	-0.00900901	0.0108837	-0.00645732	0	-0.018018	0	-0.0540541	-0.0122377	-0.00322866	-0.00322866	0.00255169	-0.00900901	0	16.7538	12.6864	0.180388	1	18.7385	15.3622	0.894083	0.00456278	M	K	R	L	L	L	G	S	V	H	G	K	R	G	K	G	T	-	M
E1	ATGAGGTGGACCCTGGGCCCTCGTGCGCGCCCCAAACGCGGGAAGGGAACATAAACAACAAGCGACAGAACCCCACC	MRWTLGPRARPKRGKGT*	CCATGAAAACCAGCA	mix2-2263-2_28	-0.0269699	0.163934	0.180328	0.0666314	0	0.0819672	0.0163934	0.000528821	0	-0.0645161	-0.0158646	-0.193548	-0.0639873	0	0.0163934	-0.0322581	-0.0322581	0	5.90739	3.97054	0.180328	2	5.23327	2.86986	1.12881	0.00227009	M	R	W	T	L	G	P	R	A	R	P	K	R	G	K	G	T	M	R
E1	ATGCGGTGTCCGGGTGCGCGCCTCTGTGCCCCGAAACGCGGGAAGGGAACATAAACAACAAGCGACAGAACCCCACC	MRCPGARLCAPKRGKGT*	GATGGGGAGGAGCCG	mix2-2263-2_28	-0.0406302	0.0447761	-0.00729685	-0.0111111	0.00746269	0.00746269	-0.00729685	0.180265	-0.0147595	0.00746269	-0.0480929	-0.0628524	-0.018408	-0.0111111	0	-0.0222222	-0.0111111	0	12.9769	6.19792	0.180265	7	15.1934	6.7526	0.854116	0.00396386	M	R	C	P	G	A	R	L	C	A	P	K	R	G	K	G	T	A	R
E2	ATGTCAGCTTGCCGTAAGACTGCACAAGATCGCAAATGCGGGAAGGGAACCTAACCAGAAAGCAAAAGCAGGAAGCC	MSACRKTAQDRKCGKGT*	GGTGGGAACGATAGT	mix2-2263-2_28	0.0111164	0.0663828	-0.0779722	0.180148	0.0583412	-0.0793125	-0.00528224	-0.0238095	0	-0.0357143	0	-0.047619	0	-0.0119048	0.00662252	-0.0119048	-0.0119048	-0.017187	14.6232	8.71582	0.180148	3	14.1805	8.60957	1.03122	0.0040219	M	S	A	C	R	K	T	A	Q	D	R	K	C	G	K	G	T	S	A
E1	ATGCCATAGTGAGGAACAGGTCCCACCATTTTCAAACGCGGGAAGGGAACATAAACAACAAGCGACAGAACCCCACC	MP*	TATACTGCCGCTCGA	mix2-2263-2_28	-0.130087	-0.0251082	0.180087																22.3706	19.1748	0.180087	2	23.6341	17.388	0.946539	0.00532901	M	P																M	P
E2	ATGCCGTAGCGGCCCCCGCCTCTTACGCCCCATAAACGCGGGAAGGGAACATAACCAGAAAGCAAAAGCAGGAAGCC	MP*	GGAGTGAGGACCCGG	mix2-2263-2_28	-0.119811	0.0127476	0.179931																13.0737	4.45475	0.179931	2	14.5181	3.20749	0.900513	0.00391147	M	P																M	P
E2	ATGAGTGATGCCCGGTCGATCCAGGAAGGGGTGAAACGCGGGAAGGGAACATAACCAGAAAGCAAAAGCAGGAAGCC	MSDARSIQEGVKRGKGT*	GGGCGACCCCTGGAA	mix2-2263-2_28	-0.100892	-0.120796	0.179822	-0.0109815	0.0638298	0	0	0	0	0	0	0	0.0212766	-0.0322581	0	0	0	0	4.5516	2.80843	0.179822	2	5.23327	2.70104	0.869743	0.00209284	M	S	D	A	R	S	I	Q	E	G	V	K	R	G	K	G	T	M	S
E2	ATGCCCTGCCCCAATGGCCCCTAGCATCCACCAAACGCGGGAAGGGAACGTAACCAGAAAGCAAAAGCAGGAAGCC	MPCPNGP*	GACGGGGCCGGTCGG	mix2-2263-2_28	-0.0790336	0.018018	0.0298935	0.179771	-0.042588	0	-0.0151515	-0.0151515											10.7495	3.29264	0.179771	3	11.1418	2.53223	0.964792	0.00340218	M	P	C	P	N	G	P											P	C
E2	ATGACCCACAGCACCGTTGTGCGCCACAGGCGAAAACGCGGGAAGGGAACATAACCAGAAAGCAAAAGCAGGAAGCC	MTHSTVVRHRRKRGKGT*	GGAGCCCGGACGGTC	mix2-2263-2_28	0.128205	0.179487	-0.0128205	-0.141026	-0.0128205	0.025641	-0.115385	0.0769231	0	-0.0769231	-0.0128205	-0.0384615	0	0	0	0	0	0	3.77686	2.13053	0.179487	1	4.38919	3.03867	0.86049	0.00187301	M	T	H	S	T	V	V	R	H	R	R	K	R	G	K	G	T	-	M
E1	ATGCCGGGAGCCTGAGCCCGTCCGTGGGCCGGAAACGCGGGAAGGGAACATAAACAACAAGCGACAGAACCCCACC	MPGA*	GGGTGCCGCAGTGTC	mix2-2263-2_28	-0.204762	0.0111111	-0.015873	0.179365	-0.00793651														12.2022	5.71371	0.179365	3	11.8171	3.20749	1.03259	0.00358955	M	P	G	A														P	G
A1	ATGAGTTGAGCCCCGTTTTGTTGGCGGGTCCCAAAACGCGGGAAGGGAACATAAACAACAAGCGACAGAACCCCACC	MS*	GCGCGGGTCGGACCC	mix2-2263-2_28	-0.186952	0.179276	0.0175439																5.52002	1.54948	0.179276	1	5.40208	0.506445	1.02183	0.00223248	M	S																-	M
E2	ATGTGGGCCCATCATACGTGGTGACATCCCTCTAAACGCGGGAAGGGAACATAACCAGAAAGCAAAAGCAGGAAGCC	MWAHHTW*	CGACAGGCTGGTAG	mix2-2263-2_28	0.00341151	0.179104	0.0149254	-0.0422175	-0.0136461	0	-0.0707889	-0.0571429											6.48845	1.54948	0.179104	1	5.90853	1.51934	1.09815	0.00240557	M	W	A	H	H	T	W											-	M
E2	ATGCGCTGGTAAGGTCGGGGCCCCGTGCGTGGAACGCGGGAAGGGAACATAACCAGAAAGCAAAAGCAGGAAGCC	MRW*	GCGGGGCCCGCTCCG	mix2-2263-2_28	-0.166852	-0.0450501	0.179088	0.0606229															5.61686	3.29264	0.179088	2	5.23327	2.1946	1.0733	0.00222051	M	R	W															M	R
E1	ATGACTCGCTACCAGATGTATATAGTCTCCAAACGCGGGAAGGGAACATAAACAACAAGCGACAGAACCCCACC	MTRYQMYIVSKRGKGT*	GGCGGGGCGGCCTGG	mix2-2263-2_28	0.0689076	0.0735294	0.178992	0.0743697	-0.0407563	-0.0285714	-0.0285714	-0.0571429	-0.0285714	0.0294118	-0.0857143	-0.042437	-0.0563025	-0.0285714	0	0	0		6.58529	3.8737	0.178992	2	5.90853	3.88275	1.11454	0.0024148	M	T	R	Y	Q	M	Y	I	V	S	K	R	G	K	G	T		M	T
E2	ATGACGCCGACCCATGCCTCGACGCGACCTCCTAAACGCGGGAAGGGAACATAACCAGAAAGCAAAAGCAGGAAGCC	MTPTHASTRPPKRGKGT*	GCGCCGACCTTTACG	mix2-2263-2_28	-0.22807	0.178947	0.17193	0.126316	-0.119298	-0.0245614	-0.00350877	-0.0280702	-0.0175439	0	0	-0.0350877	-0.0175439	0	0	0.0315789	0	-0.0350877	9.20004	6.77897	0.178947	1	9.62246	4.89564	0.9561	0.00309206	M	T	P	T	H	A	S	T	R	P	P	K	R	G	K	G	T	-	M
E2	ATGACTACATACTCCATCGATCGGACCCCTCTGAAACGCGGGAAGGGAACATAACCAGAAAGCAAAAGCAGGAAGCC	MTTYSIDRTPLKRGKGT*	GGACGGGTCGTAGG	mix2-2263-2_28	0.0484848	0.178788	0.0818182	0.0424242	0.0424242	-0.0333333	-0.030303	-0.0151515	-0.0333333	0	-0.1	-0.0666667	0	-0.0333333	0.0181818	0	-0.0666667	-0.0333333	5.32634	4.35791	0.178788	1	5.06445	4.38919	1.05171	0.00216021	M	T	T	Y	S	I	D	R	T	P	L	K	R	G	K	G	T	-	M
A1	ATGTAAGAGGTATACACAAAAAGACAGCAGCACAAACGCGGGAAGGGAACATAAACAACAAGCGACAGAACCCCACC	M*	GGGGCCGACGGGAGC	mix2-2263-2_28	-0.142857	0.178571																	5.42318	3.48633	0.178571	1	4.72682	2.53223	1.14732	0.00212473	M																	-	M
E1	ATGTCGCGTGCCCCATTTTAAACGCCCCCCCTGAAACGCGGGAAGGGAACATAAACAACAAGCGACAGAACCCCACC	MSRAPF*	GTCGGGCGTCG	mix2-2263-2_28	-0.0143068	0.178466	-0.070354	0	0	0.0364307	-0.0479351												10.9432	5.81055	0.178466	1	10.1289	4.89564	1.08039	0.00329965	M	S	R	A	P	F												-	M
E1	ATGAGAGTTCCATCGTGTCCCCCACCCCGACGGAAACGCGGGAAGGGAACATAAACAACAAGCGACAGAACCCCACC	MRVPSCPPPRRKRGKGT*	CCTTATTCGCTACGC	mix2-2263-2_28	0.141892	0.178458	0.0465024	0.00099364	-0.0997615	-0.0467011	-0.0258347	-0.0872417	-0.121622	-0.0049682	0.00119237	-0.0135135	0.00735294	0	0	0.00119237	0.0147059	0	13.1706	9.78109	0.178458	1	12.4923	11.1418	1.05429	0.0037161	M	R	V	P	S	C	P	P	P	R	R	K	R	G	K	G	T	-	M
E2	ATGCCGTTAGCAGCCGCCTACAGGGCAGGTTAAAAACGCGGGAAGAGAACATAACCAGAAAGCAAAAGCAGGAAGCC	MPLAAAYRAG*	ACATGCCGCGGGGGG	mix2-2263-2_28	-0.0715686	0.178431	0.103922	0	-0.0588235	0.00392157	-0.117647	0.0166667	0	0	0								5.81055	2.80843	0.178431	1	5.73971	2.36341	1.01234	0.00229809	M	P	L	A	A	A	Y	R	A	G								-	M
E1	ATGAGCGCACCTAGAGTCGTTGATGTCCGCGCAAAACGCGGGAAGGGAACATAAACAACAAGCGACAGAACCCCACC	MSAPRVVDVRAKRGKGT*	ACAGAACGAGGGCGA	mix2-2263-2_28	0.14532	-0.10197	0.178325	0	-0.0108374	0.0689655	-0.0399015	-0.0571429	0	0	0	0	-0.0285714	-0.0285714	-0.0571429	0.0172414	0	-0.0571429	5.61686	3.1958	0.178325	2	5.90853	4.05156	0.950637	0.00229333	M	S	A	P	R	V	V	D	V	R	A	K	R	G	K	G	T	M	S
E1	ATGTTAAAACTCGACCCTCTCTGAGTTCACGTAAAACGCGGGAAGGGAACATAAACAACAAGCGACAGAACCCCACC	MLKLDPL*	GAATTCCTTCTGGTC	mix2-2263-2_28	0.0329913	0.0292643	0.178254	-0.0345557	-0.147011	-0.0049694	0.00473934	0.00473934											20.4338	11.4274	0.178254	2	17.388	10.1289	1.17517	0.00467995	M	L	K	L	D	P	L											M	L
E1	ATGAGTTCGCATTCGCCGGAAGGCAGACTCCGCAAACGCGGGAAGGGAACATAAACAACAAGCGACAGAACCCCACC	MSSHSPEGRLRKRGKGT*	GGGGTCGCCGGGCCG	mix2-2263-2_28	0.0426667	0.178182	-0.0277576	-0.0294545	-0.0214545	-0.0151515	0	0.0530909	-0.151515	-0.0151515	-0.0151515	0	0.008	0	0.008	0.008	0	0	12.1053	7.45687	0.178182	1	11.1418	7.09024	1.08648	0.00349487	M	S	S	H	S	P	E	G	R	L	R	K	R	G	K	G	T	-	M
E2	ATGTAACAGAGCGGCCGTCCCGGGGGGGCTCAAACGCGGAAGGGAACATAACCAGAAAGCAAAAGCAGGAAGCC	M*	CCCCGGCGGGGCCGA	mix2-2263-2_28	-0.168209	0.17791																	9.68425	7.84424	0.17791	1	11.3106	7.25905	0.856209	0.00327765	M																	-	M
E1	ATGAAGAATCCCAGAACTAGGCCACGGCCCCCCAAACGCGGGAAGGGAACATAAACAACAAGCGACAGAACCCCACC	MKNPRTRPRPPKRGKGT*	CAGGGAATGCCAGAG	mix2-2263-2_28	0.111111	0.177778	0.0958333	0.0458333	-0.0625	-0.0208333	0.00277778	-0.0611111	-0.0208333	-0.0833333	0	-0.134722	-0.0416667	0.0111111	0	-0.00972222	-0.0208333	0	8.71582	6.19792	0.177778	1	8.10313	6.7526	1.07561	0.00286989	M	K	N	P	R	T	R	P	R	P	P	K	R	G	K	G	T	-	M
A1	ATGATCAAAAACAATGGACCACCACGGTCAAATAAACGCGGGAAGGGAACATAAACAACAAGCGACAGAACCCCACC	MIKNNGPPRSNKRGKGT*	ACGGACCCCCTCGGT	mix2-2263-2_28	0.333333	0	0.0888889	0.118519	0.177778	0.0444444	0.00740741	-0.681481	-0.037037	0	0	-0.0740741	0	0	0	0	0	0.0222222	4.35791	2.90527	0.177778	4	4.55801	4.55801	0.9561	0.00195896	M	I	K	N	N	G	P	P	R	S	N	K	R	G	K	G	T	K	N
E2	ATGCCGGACCTCGAAGCGCCGTTCCCACGCCAGAAACGCGGGAAGGGAACATAACCAGAAAGCAAAAGCAGGAAGCC	MPDLEAPFPRQKRGKGT*	GAGGCGACCGTAGCG	mix2-2263-2_28	-0.148148	0.0666667	0.0888889	0.177778	0	-0.0740741	-0.037037	0	0	0	-0.037037	0	0	0	0	-0.037037	0	0	4.35791	2.42106	0.177778	3	4.55801	1.85697	0.9561	0.00195896	M	P	D	L	E	A	P	F	P	R	Q	K	R	G	K	G	T	P	D
O2	ATGTGAGAAACTACCCGCTGGACTGCTCGCGCGAAACGCGGGAATGGAACATAACCAGAAAGCAAAAGCAGGAAGCC	M*	GGGGACCGAGGTAAA	mix2-2263-2_28	-0.153623	0.177778																	6.68213	2.80843	0.177778	1	7.59668	2.02578	0.879612	0.00259831	M																	-	M
E2	ATGTGATTATCCGCAACCCCCGGCTTCCGAACGCGGGAAGGGAACATAACCAGAAAGCAAAAGCAGGAAGCC	M*	AGGCGCCGCGTTGAG	mix2-2263-2_28	-0.105759	0.177741																	8.32845	4.64844	0.177741	1	7.09024	3.20749	1.17464	0.00271878	M																	-	M
E2	ATGGAACTGGGCCGACCGACCGAGAGGCCGCCCAAACGCGGGAAGGGAACATAACCAGAAAGCAAAAGCAGGAAGCC	MELGRPTERPPKRGKGT*	CGCGCCCCGATGGTG	mix2-2263-2_28	0.00921659	-0.0145929	0.177675	-0.0078085	0.00857655	-0.0236815	-0.03149	-0.015617	-0.047619	0	0.00806452	-0.047619	-0.0078085	-0.0078085	0	0	-0.015873	-0.0078085	12.0085	4.74528	0.177675	2	10.6354	4.55801	1.12911	0.00342818	M	E	L	G	R	P	T	E	R	P	P	K	R	G	K	G	T	M	E
E1	ATGAGATGATTGGCTCGACTACTGCGCGGTAAACGCGGGAAGGGAACATAAACAACAAGCGACAGAACCCCACC	MR*	TTTTACAAAATTCTG	mix2-2263-2_28	-0.129032	-0.0806452	0.177419																6.00423	5.22949	0.177419	2	5.23327	3.88275	1.14732	0.00224443	M	R																M	R
E2	ATGGGACGCCAGCCACCTCTCCTGTCAGGGCCTAAACGCGGGAAGGGAACATAACCAGAAAGCAAAAGCAGGAAGCC	MGRQPPLLSGPKRGKGT*	CGGGGCGCGTGGACG	mix2-2263-2_28	0.00643382	0.17739	0.0211397	0.173713	0.03125	0.015625	-0.0588235	-0.160846	-0.0882353	0	-0.0294118	-0.0588235	0	0	0	0	0	0	6.19792	3.97054	0.17739	1	5.73971	3.54512	1.07983	0.00232949	M	G	R	Q	P	P	L	L	S	G	P	K	R	G	K	G	T	-	M
O1	ATGTAAACAACATGAGGTAGTGTCGTCTACGCAAACGCGGGAAGGGAACATAAACAACAAGCGACAGAACCCCACC	M*	GTCTTTACTAATTTT	mix2-2263-2_28	-0.169174	0.177247																	129.769	67.7897	0.177247	1	129.65	45.5801	1.00092	0.0148631	M																	-	M
O2	ATGTAGAAAACCCAAGGGAAATTCACAGTTACCAAACGCGGGAAGGGAACATAACCAGAAAGCAAAAGCAGGAAGCC	M*	CCGGACGGATCGCGG	mix2-2263-2_28	-0.177613	0.17723																	29.1496	10.9432	0.17723	1	30.7244	5.73971	0.948745	0.0061462	M																	-	M
A1	ATGCCCCGGCGCGGGTGGGTGGGGCTCAGTCTGAACGCGGAGGGAACATAAACAACAAGCGACAGAACCCCACC	MPRRGWVGLSLNAEGT*	CCAAGAGACGATCTT	mix2-2263-2_28	-0.140987	0	0	0.021978	0.177227	0.0446575	-0.0301613	-0.0212766	0	0	0	0	-0.0851064	0.032967	0.021978	-0.0212766	0		8.81267	3.68001	0.177227	4	7.93431	2.1946	1.1107	0.00285239	M	P	R	R	G	W	V	G	L	S	L	N	A	E	G	T		R	R
E1	ATGTTGGCCGGTTAGCTTGACAAGTCACTTGGCAAACGCGGGAAGGGAACATAAACAACAAGCGACAGAACCCCACC	MLAG*	AGCGAGCCGGACCAG	mix2-2263-2_28	-0.176231	0.177188	0	0.065758	-0.0884744														7.94108	4.35791	0.177188	1	8.60957	3.20749	0.922355	0.00283255	M	L	A	G														-	M
E1	ATGACACAAAAGGGGCCGACATTCTCTGGCCGCAAACGCGGGAAGGGAACATAAACAACAAGCGACAGAACCCCACC	MTQKGPTFSGRKRGKGT*	TCGGCTTTGGCCAA	mix2-2263-2_28	0.118259	0.177164	0.0591904	0.0412539	0.00456565	0.000163059	-0.0314704	-0.166646	-0.0269863	0	-0.0225021	-0.027027	-0.0405202	8.1529e-05	-0.018018	0	0	-0.0134524	21.4022	15.979	0.177164	1	18.7385	15.1934	1.14215	0.00482401	M	T	Q	K	G	P	T	F	S	G	R	K	R	G	K	G	T	-	M
E1	ATGCGGAGGCGGCTTGAGAGGCATTGCTCGGGGAAACGCGGGAAGGGAACATAAACAACAAGCGACAGAACCCCACC	MRRRLERHCSGKRGKGT*	ATGATACCGCGCCAC	mix2-2263-2_28	0.0317726	0.0191548	0.177106	-0.00440864	-0.0142901	-0.0261478	-0.028124	-0.0377014	0.00775312	-0.0147461	0.00395257	-0.00881727	-0.0162663	-0.00273639	0.00395257	-0.00334448	-0.0294922	-0.0200669	49.0023	32.7328	0.177106	2	50.4757	33.4254	0.970809	0.00833895	M	R	R	R	L	E	R	H	C	S	G	K	R	G	K	G	T	M	R
E1	ATGCGAGAGCGGGAACGCTAGGCCACCGCAAGCAAACGCGGGAAGGGAACATAAACAACAAGCGACAGAACCCCACC	MRERER*	GGTGGCGTTCTTTCA	mix2-2263-2_28	-0.0672348	0.055161	-0.00899621	0.177083	-0.0752841	0	0.0160985												12.3958	8.81267	0.177083	3	11.1418	7.25905	1.11255	0.00349821	M	R	E	R	E	R												R	E
E1	ATGAGATATGCACCCGCCACGTCTACGTCAGATAAACGCGGGAAGGGAACATAAACAACAAGCGACAGAACCCCACC	MRYAPATSTSDKRGKGT*	TACAAAACACCCACA	mix2-2263-2_28	0.0416667	0.177083	0.0270833	-0.0854167	0.00416667	-0.0333333	-0.00625	-0.0729167	0.0208333	0	-0.0166667	0	0	0	-0.0166667	0	0	-0.0166667	9.29688	7.26319	0.177083	1	10.1289	8.10313	0.917856	0.00311728	M	R	Y	A	P	A	T	S	T	S	D	K	R	G	K	G	T	-	M
E1	ATGCTGGAGGTTGCGCTCGTACTGTCCGCCATCAAACGCGGGAAGGGAACATAAACAACAAGCGACAGAACCCCACC	MLEVALVLSAIKRGKGT*	GTCTCCGGTTGGGTC	mix2-2263-2_28	0.0229812	0.132555	0.177057	-0.0691341	0.00444388	0.0167598	-0.0512316	0.0111732	0	-0.0454545	0	-0.0340909	-0.0113636	-0.0113636	0	0	0.00539614	-0.125	17.3348	11.8148	0.177057	2	14.8557	10.1289	1.16688	0.00421924	M	L	E	V	A	L	V	L	S	A	I	K	R	G	K	G	T	M	L
E1	ATGCCGGGTGCCGCACCCCCACCGTCGACGACCAAACGCGGGAAGGGAACATAAACAACAAGCGACAGAACCCCACC	MPGAAPPPSTTKRGKGT*	GTCGGCGGGCGGTCG	mix2-2263-2_28	-0.0437065	-0.0131562	0.0188488	0.17704	-0.0466793	0	-0.0294118	-0.000253004	0	-0.00980392	0	-0.0196078	0.0030993	0.0129032	0	-0.0165085	-0.0196078	0.00645161	15.0106	6.10108	0.17704	3	17.2191	5.90853	0.871738	0.00422351	M	P	G	A	A	P	P	P	S	T	T	K	R	G	K	G	T	P	G
E1	ATGGACCAACTGGAATCAAAACACACGGTCCGTAAACGCGGGAAGGGAACATAAACAACAAGCGACAGAACCCCACC	MDQLESKHTVRKRGKGT*	ACCGGGCGGGGAGGA	mix2-2263-2_28	0.0801282	0.176969	-0.0260989	0.021978	-0.0272436	-0.0196886	-0.0503663	-0.0625	0	-0.0208333	0	-0.0208333	0	0	0.010989	0	0	-0.0208333	8.81267	4.06738	0.176969	1	8.10313	4.05156	1.08756	0.00286635	M	D	Q	L	E	S	K	H	T	V	R	K	R	G	K	G	T	-	M
E1	ATGCTTCGAACGTCGTAGTGGGCCCAGCGGTCGAACGCGGGAAGGGAACATAAACAACAAGCGACAGAACCCCACC	MLRTS*	TTGCTGGGGGTTGGC	mix2-2263-2_28	0.0203684	0.157369	0.176959	-0.280358	-0.0744681	-0.0136222													15.8822	12.6864	0.176959	2	15.8686	12.9988	1.00085	0.00418963	M	L	R	T	S													M	L
E2	ATGGGCGCTTGGTAGCTGCGATCTCGCCGCCTAAACGCGGGAAGGGAACATAACCAGAAAGCAAAAGCAGGAAGCC	MGAW*	CTGGAGGTTCCACCC	mix2-2263-2_28	-0.416863	0.0318396	0.0377358	0.126179	0.176887														5.13265	3.48633	0.176887	4	5.40208	1.51934	0.950124	0.002155	M	G	A	W														A	W
A1	ATGGATCAAAATGCAGTACACATCACGGCCCAAAAACGCGGGAAGGGAACATAAACAACAAGCGACAGAACCCCACC	MDQNAVHITAQKRGKGT*	CTGACCGATGTTTTG	mix2-2263-2_28	0.0681622	0.0487489	0.176877	0.0655738	-0.105263	0.0228645	-0.0660052	0.0327869	0	0	-0.0789474	0	-0.0263158	0.0327869	-0.0625539	-0.00992235	-0.0461605	-0.0526316	5.90739	4.26107	0.176877	2	6.41497	5.06445	0.920875	0.00236738	M	D	Q	N	A	V	H	I	T	A	Q	K	R	G	K	G	T	M	D
E2	ATGAGTCCAGCGCCCCCTGAGCCCGTCAGCGGTAAACGCGGGAAGGGAACATAACCAGAAAGCAAAAGCAGGAAGCC	MSPAPPEPVSGKRGKGT*	GGGGTCCCCAGCCT	mix2-2263-2_28	-0.0945498	0.176754	0.000903342	0.0620295	0.0617284	-0.133996	-0.0731707	0	0	-0.0243902	0	0	0.0123457	0.0123457	0	0	0	0	7.84424	5.90739	0.176754	1	6.92142	4.55801	1.13333	0.00263618	M	S	P	A	P	P	E	P	V	S	G	K	R	G	K	G	T	-	M
E1	ATGGCCCCCCCTACGTACCCTGGTCGCCCCCGCAAACGCGGGAAGGGAACATAAACAACAAGCGACAGAACCCCACC	MAPPTYPGRPRKRGKGT*	AACAGGGCTACCTGA	mix2-2263-2_28	-0.0354797	0.00283286	-0.0380675	0.0162775	0.176679	-0.0378378	0.000260317	0.01983	0	-0.00540541	-0.0187888	-0.0213613	0	-0.00257254	-0.00540541	0.00566572	-0.0108108	-0.0108108	34.1854	14.2358	0.176679	4	31.2308	10.8042	1.09461	0.00645989	M	A	P	P	T	Y	P	G	R	P	R	K	R	G	K	G	T	P	P
E1	ATGACGCGATCGTGGGCACCGGCGCTTCGCAGTAAACGCGGGAAGGGAACATAAACAACAAGCGACAGAACCCCACC	MTRSWAPALRSKRGKGT*	TCTTTCGAAGCTTCG	mix2-2263-2_28	-0.00984068	0.17657	0.0988754	-0.020806	-0.000281162	0.00515464	-0.00909091	-0.0169634	-0.0363636	-0.00393627	-0.0545455	-0.0339269	0	-0.00909091	-0.00393627	-0.00909091	0	-0.0363636	18.7874	13.8485	0.17657	1	18.5697	12.8299	1.01173	0.00461033	M	T	R	S	W	A	P	A	L	R	S	K	R	G	K	G	T	-	M
E1	ATGAAGACTTAGCGGTACGCTCGGGAACCCTTTAAAGCGGGAAGGGAACATAAACAACAAGCGACAGAACCCCACC	MKT*	CCCATTCATCAAAAG	mix2-2263-2_28	-0.0359375	0.176563	0.0046875	-0.15625															12.3958	10.3621	0.176563	1	13.5052	10.8042	0.917856	0.00369587	M	K	T															-	M
A1	ATGGAAGAGGAGAAGACGCACCAACGAGGGGGCAAACGCGGGAAGGGAACATAAACAACAAGCGACAGAACCCCACC	MEEEKTHQRGGKRGKGT*	GATATGGGTCGATAT	mix2-2263-2_28	-0.107585	0.0735294	0.176471	-0.00851393	0	0.0441176	0	-0.0263158	0	0	0	0	-0.0232198	0	-0.0116099	0	0	-0.0642415	6.58529	2.61475	0.176471	2	6.41497	1.51934	1.02655	0.00244047	M	E	E	E	K	T	H	Q	R	G	G	K	R	G	K	G	T	M	E
E2	ATGCCCTAAGTGACCTCGTGGCGTCACCGCGCCAAACGCGGGAAGGGAACATAACCAGAAAGCAAAAGCAGGAAGCC	MP*	CGGGGCCACCGGGGT	mix2-2263-2_28	-0.22964	0.0799707	0.176082																4.5516	2.61475	0.176082	2	4.89564	1.68815	0.929725	0.00200859	M	P																M	P
E1	ATGACCGGGCGGCACCGAGCTCGGGCTGTTGGGAAACGCGGGAAGGGAACATAAACAACAAGCGACAGAACCCCACC	MTGRHRARAVGKRGKGT*	CAGCACCAATGTCGT	mix2-2263-2_28	-0.0689796	0.0204082	0.175918	-0.02	-0.0297959	-0.0297959	0	0.0204082	0	0	0	-0.0297959	-0.0497959	0.0204082	0	0	0.0306122	-0.06	9.49056	8.81267	0.175918	2	8.44076	7.42787	1.12437	0.00294964	M	T	G	R	H	R	A	R	A	V	G	K	R	G	K	G	T	M	T
E1	ATGGCACTGGGTCCAATCGAGATTCCTCCTAGGAAACGCGGGAAGGGAACATAAACAACAAGCGACAGAACCCCACC	MALGPIEIPPRKRGKGT*	CTTGCCTAGGCTCGC	mix2-2263-2_28	0.0169232	-0.0147396	0.0183426	0.175893	0	-0.00349383	-0.056338	-0.0345016	0	0	0	0	0.00775194	-0.0485861	0.00775194	-0.0422535	0.00775194	-0.0204171	12.4927	12.1053	0.175893	3	11.9859	11.6482	1.04228	0.00356025	M	A	L	G	P	I	E	I	P	P	R	K	R	G	K	G	T	A	L
A1	ATGAGTTAACGAGACCGGGGCGTTGGGAATGAAACGCGGGAAGGGAACATAAACAACAAGCGACAGAACCCCACC	MS*	GTGGGCGGCAGGGGC	mix2-2263-2_28	-0.188645	0.175824	0.0668498																8.13477	5.13265	0.175824	1	8.77839	3.71393	0.926682	0.00284781	M	S																-	M
E1	ATGCATTGAATACCGGCCTCGGGCCGGCCCGTCAAACGCGGGAAGGGAACATAAACAACAAGCGACAGAACCCCACC	MH*	CCCAGCCCGCGCGTC	mix2-2263-2_28	0.00549451	0.175824	-0.247253																5.03581	2.13053	0.175824	1	4.72682	2.02578	1.06537	0.00204589	M	H																-	M
E2	ATGACGTAGAGAACGTATTCCTGCGCTAAGGGTAAACGCGGGAAGGGAACCTAACCAGAAAGCAAAAGCAGGAAGCC	MT*	GTGGTGGGTGGACGG	mix2-2263-2_28	-0.11167	-0.0914375	0.175721																12.2022	11.2337	0.175721	2	11.9859	9.79128	1.01804	0.00353167	M	T																M	T
O1	ATGTAGAGATCGTAAGAGGGGGTCTCGCGCACGAAACGCGGGAGGGAACATAAACAACAAGCGACAGAACCCCACC	M*	GCCGGACGGGGATTG	mix2-2263-2_28	-0.175735	0.175713																	86.2867	37.0907	0.175713	1	92.8483	23.6341	0.929329	0.0117851	M																	-	M
E2	ATGAGTCGGGTCCCGCTGCGTGTCTGCCCGGGGAAACGCGGGAAGGGAACATAACCAGAAAGCAAAAGCAGGAAGCC	MSRVPLRVCPGKRGKGT*	AAGCAGGCACACCAC	mix2-2263-2_28	-0.14245	0.175689	-0.00546059	0.0137702	-0.00593542	0.00688509	0	-0.0123457	0	0.00641026	0	-0.0123457	0.000474834	0	0	0	0	0	15.1074	7.7474	0.175689	1	13.674	4.72682	1.10483	0.00391786	M	S	R	V	P	L	R	V	C	P	G	K	R	G	K	G	T	-	M
E1	ATGACTATTAAAGTCCCCCGCTGACATGCCCATAAACGCGGGAAGGGAACATAAACAACAAGCGACAGAACCCCACC	MTIKVPR*	GGGGGGCCGGCGCCC	mix2-2263-2_28	-0.0620393	0.0798526	0.0257985	0.0448403	0.175676	-0.0503685	-0.113636	-0.113636											7.16634	4.84212	0.175676	4	7.42787	4.55801	0.964792	0.00260455	M	T	I	K	V	P	R											I	K
E2	ATGCTGCGGTCATTGCCCGGGGCGGACGCCCAGAAACGCGGGAAGGGAACCTAACCAGAAAGCAAAAGCAGGAAGCC	MLRSLPGADAQKRGKGT*	GAGGGGGGATACGCG	mix2-2263-2_28	0.152027	0.0540541	0.175676	0.0425676	-0.153378	-0.075	-0.022973	0	-0.0114865	-0.025	-0.025	0	-0.05	-0.0364865	-0.025	0	0	0	7.16634	3.38949	0.175676	2	6.7526	4.22038	1.06127	0.00253089	M	L	R	S	L	P	G	A	D	A	Q	K	R	G	K	G	T	M	L
E2	ATGCCGCCTAAACTCGCAGTTCAAGACAGCAGCAAACGCGGGAAGGGAACATAACCAGAAAGCAAAAGCAGGAAGCC	MPPKLAVQDSSKRGKGT*	CGAACCGACTCAGGA	mix2-2263-2_28	0.0155925	0.175676	-0.14553	-0.025641	0	0	0	-0.102564	0	0	0	-0.0121275	0	0	0	0.0675676	0	0	7.16634	3.00212	0.175676	1	6.58379	3.03867	1.08848	0.00251167	M	P	P	K	L	A	V	Q	D	S	S	K	R	G	K	G	T	-	M
O2	ATGCCGGGCAATAGACTTCCACGCTCCACCTGCAAACGCGGGAAGGGAACATAACCAGAAAGCAAAAGCAGGAAGCC	MPGNRLPRSTCKRGKGT*	GGGACGTCCACCATC	mix2-2263-2_28	-0.0822383	0.00950871	0.00124609	0.175654	-0.0402524	-0.0207372	0.00150011	-0.0121107	-0.00246815	0	-0.0125947	-0.00419825	-0.00346021	0.000254023	-0.000484018	-0.000229994	-0.00246815	-0.0017301	97.6172	33.0233	0.175654	3	97.5751	24.4782	1.00043	0.0124111	M	P	G	N	R	L	P	R	S	T	C	K	R	G	K	G	T	P	G
E2	ATGTTCTACGCCCTTTCCCTCTGCGTAAGCGGGAAACGCGGGAAGGGAACATAACCAGAAAGCAAAAGCAGGAAGCC	MFYALSLCVSGKRGKGT*	CTAGGAGCGGGCATA	mix2-2263-2_28	-0.0178908	0.0508475	0.0847458	0.175612	-0.115819	-0.0555556	0	-0.0108286	-0.0555556	-0.0555556	0	0	0	0	0	0	0	0	5.71371	2.32422	0.175612	3	6.07734	2.36341	0.940165	0.00228942	M	F	Y	A	L	S	L	C	V	S	G	K	R	G	K	G	T	F	Y
E1	ATGCGGCAGAGAAGGTGGTCCACTAAATGCCCTAAACGCGGGAAGGGAACATAAACAACAAGCGACAGAACCCCACC	MRQRRWSTKCPKRGKGT*	AGTATTACGCCGATT	mix2-2263-2_28	0.212054	0.0832672	0.175416	-0.00951626	-0.256305	-0.0461538	0	-0.0358446	-0.0153846	0	-0.00507534	-0.0615385	-0.0461538	0.0103093	0	0	-0.0153846	0	9.39372	6.00423	0.175416	2	10.973	9.45365	0.856077	0.00317312	M	R	Q	R	R	W	S	T	K	C	P	K	R	G	K	G	T	M	R
E2	ATGGGTCGATTGAGGACGCCCGTCAAAGGAACCAAACGCGGGAAGGGAACATAACCAGAAAGCAAAAGCAGGAAGCC	MGRLRTPVKGTKRGKGT*	GGGCCGCCGTGCACT	mix2-2263-2_28	0.13126	0.0269675	0.0253165	0.175289	-0.0616401	-0.0434783	-0.0869565	-0.0434783	0	-0.0217391	-0.0434783	0.0126582	0	-0.0217391	-0.0217391	0	0	-0.03082	7.65056	3.29264	0.175289	3	7.7655	4.38919	0.985199	0.00268618	M	G	R	L	R	T	P	V	K	G	T	K	R	G	K	G	T	G	R
O2	ATGTAGAATCATAAGCGTCTTCGCCGGGGATGCAAACGCGGGAAGGGAACATAACCAGAAAGCAAAAGCAGGAAGCC	M*	GGCCCCGAGAGCCCC	mix2-2263-2_28	-0.213639	0.17525																	34.5728	19.5622	0.17525	1	39.5027	14.6869	0.875199	0.00690064	M																	-	M
E1	ATGTAGCAATACCGAACCGCGTCCACAGTCACGAAACGCGGGAAGGGAACATAAACAACAAGCGACAGAACCCCACC	M*	AATCCAACCATTATT	mix2-2263-2_28	-0.173102	0.175204																	7.84424	6.10108	0.175204	1	7.93431	4.89564	0.988648	0.00272272	M																	-	M
E2	ATGAGTCAACTCACACCTGTCTTCTGGACGGTGAAACGCGGGAAGGGAACATAACCAGAAAGCAAAAGCAGGAAGCC	MSQLTPVFWTVKRGKGT*	GGGGCGGGTACAAGA	mix2-2263-2_28	0.183673	0.17517	-0.037415	-0.0221088	0	-0.0408163	-0.0901361	0.0119048	-0.0612245	0	0	0	-0.0204082	-0.0085034	-0.0289116	0	0	-0.0204082	8.13477	5.81055	0.17517	1	8.27194	7.09024	0.983417	0.00278691	M	S	Q	L	T	P	V	F	W	T	V	K	R	G	K	G	T	-	M
E1	ATGGGCAGTTCGACTCGAGTCTCGACGTCCGGCAAACGCGGGAAGGGAACGTAAACAACAAGCGACAGAACCCCACC	MGSSTRVSTSGKRGKGT*	ATTTGCACGAGCACT	mix2-2263-2_28	0.0169492	0.175141	-0.0451977	0.0374936	0.0338983	-0.0909091	-0.0436569	0.0169492	0	0	0.0169492	0	0	0	0.0338983	0	-0.030303	-0.121212	5.71371	5.61686	0.175141	1	5.5709	5.5709	1.02563	0.00222425	M	G	S	S	T	R	V	S	T	S	G	K	R	G	K	G	T	-	M
E2	ATGGGACCTTTGCTACGCTAGGGCTCGCCCTGGAAACGCGGGAAGGGAACATAACCAGAAAGCAAAAGCAGGAAGCC	MGPLLR*	CCGTATCGGGCGTAC	mix2-2263-2_28	-0.310596	0.175032	-0.0660661	0.130416	0.030888	-0.00686401	0.00900901												10.7495	7.16634	0.175032	1	10.6354	3.88275	1.01073	0.00326644	M	G	P	L	L	R												-	M
E2	ATGCTCAATCGGACGGGCCGACAGGATTCCTGGAAACGCGGGAAGGGAACATAACCAGAAAGCAAAAGCAGGAAGCC	MLNRTGRQDSWKRGKGT*	GGAGAGGAACCCA	mix2-2263-2_28	0.075	0.025	0.175	0	-0.0375	0.0125	-0.05	-0.05	0	0	0	-0.025	0.0125	0	0	0	0.0125	-0.15	7.7474	5.03581	0.175	2	6.7526	4.89564	1.14732	0.00258102	M	L	N	R	T	G	R	Q	D	S	W	K	R	G	K	G	T	M	L
O1	ATGTAATTTAACCACACGATTTGTCAGTCCGCGAAACGCGGGAAGGGAACATAAACAACAAGCGACAGAACCCCACC	M*	TCCAATTCGATTTGC	mix2-2263-2_28	-0.217852	0.174802																	125.024	71.3729	0.174802	1	116.482	41.8661	1.07333	0.0140348	M																	-	M
O2	ATGTAAAGGACTCGCATATCAATCTGCTAACCGAAACGCGGGAAGGGAACATACCAGAAAGCAAAAGCAGGAAGCC	M*	GTGGACCGGCGGGTG	mix2-2263-2_28	-0.189049	0.1748																	84.5435	50.0676	0.1748	1	85.4205	34.1007	0.989734	0.0113633	M																	-	M
A1	ATGTTAACGCCATCTTAGCTAAGCGGGCCGCTAAACGCGGGAAGGGAACATAAACAACAAGCGACAGAACCCCACC	MLTPS*	GGGGGGTAGGTCCCC	mix2-2263-2_28	0.0642785	0.0140609	-0.072146	-0.00753264	0.174757	-0.145464													9.97478	3.48633	0.174757	4	9.79128	4.05156	1.01874	0.0031103	M	L	T	P	S													T	P
E1	ATGTCCTAATTGGCACTCGGGTGCGTCCCTGCCAACGCGGGAAGGGAACATAAACAACAAGCGACAGAACCCCACC	MS*	GGATTCCTCCCCCCG	mix2-2263-2_28	-0.270499	-0.0142602	0.174688																19.7559	11.1369	0.174688	2	22.2836	6.7526	0.886566	0.00489199	M	S																M	S
E1	ATGTGCTAATTCTGGCATGCGTCGGCTGGTAAACGCGGAAGGGAACATAAACAACAAGCGACAGAACCCCACC	MC*	TTCGCATAGATACCG	mix2-2263-2_28	-0.031746	-0.0529101	0.174603																4.06738	1.93685	0.174603	2	4.55801	2.02578	0.89236	0.00188443	M	C																M	C
E1	ATGCCAGGGCCCCACAGATCCGGCCGGCGTTCGAAACGCGGGAAGGGAACATAAACAACAAGCGACAGAACCCCACC	MPGPHRSGRRSKRGKGT*	GACTCGGCCGGACGC	mix2-2263-2_28	-0.0660232	0.101544	0.0173745	0.174517	0	-0.0540541	-0.027027	0	0.0142857	0	-0.027027	0	0.0142857	-0.0127413	-0.027027	0	0	-0.108108	6.77897	3.1958	0.174517	3	6.24616	2.53223	1.0853	0.00241514	M	P	G	P	H	R	S	G	R	R	S	K	R	G	K	G	T	P	G
A1	ATGTATTATGTCGGAGTATACGGCTTTCCGAGTAAACGCGGGAAGGGAACATAAACAACAAGCGACAGAACCCCACC	MYYVGVYGFPSKRGKGT*	ACAAGGGAGAGTAGG	mix2-2263-2_28	0.333015	0.00239063	0.0124313	0.0337079	0.174516	0.00119531	-0.0301219	-0.0212766	0.0224719	0.011236	-0.158977	-0.20153	-0.0313172	-0.0638298	-0.0100406	-0.0313172	0	-0.0425532	8.61898	4.64844	0.174516	4	7.93431	6.92142	1.08629	0.00279003	M	Y	Y	V	G	V	Y	G	F	P	S	K	R	G	K	G	T	Y	V
E1	ATGGCCCACCATCGCTCCTGGCTGCGTCGGGACAAACGCGGGAAGGGAACATAAACAACAAGCGACAGAACCCCACC	MAHHRSWLRRDKRGKGT*	GGGGCCCGGGGGGGA	mix2-2263-2_28	0.0480769	0.174451	0.0728022	0.0769231	0	-0.00824176	-0.0892857	0	-0.0178571	0	-0.0178571	-0.00824176	0	-0.0357143	-0.0535714	-0.00824176	0	-0.0975275	10.0716	4.5516	0.174451	1	9.45365	4.38919	1.06537	0.00308116	M	A	H	H	R	S	W	L	R	R	D	K	R	G	K	G	T	-	M
E2	ATGACATCTAGGGGTCAGGTCTCGGGGGCCTCGAAACGCGGGAAGGGAACATAACCAGAAAGCAAAAGCAGGAAGCC	MTSRGQVSGASKRGKGT*	GCCGGGGCCCGACGG	mix2-2263-2_28	0.160256	0.174318	-0.00785773	-0.00620347	0	-0.0961538	0	-0.00847808	0.000620348	-0.0192308	0.0215054	-0.0254342	0.0198511	-0.0769231	-0.0384615	-0.0361869	-0.00620347	-0.0384615	9.00635	5.81055	0.174318	1	8.77839	6.92142	1.02597	0.00291125	M	T	S	R	G	Q	V	S	G	A	S	K	R	G	K	G	T	-	M
O1	ATGAAATTAATAATAGATTTATCATGCATTGTAAAACGCGGGAAGGGAACATAAACAACAAGCGACAGAACCCCACC	MKLIIDLSCIVKRGKGT*	CTCACACCCCGGTTT	mix2-2263-2_28	0.336968	0.0289243	0.174289	-0.0114525	-0.0590994	-0.154823	0	-0.0114525	-0.0325203	-0.0114525	0.0111007	-0.00813008	0.0288462	-0.0195826	-0.0731707	-0.00813008	-0.0162602	-0.133404	20.1432	11.7179	0.174289	2	20.7643	18.232	0.970092	0.00480615	M	K	L	I	I	D	L	S	C	I	V	K	R	G	K	G	T	M	K
E2	ATGCTTCATGCGCGGCCACGGGTTCCACGATCCAAACGCGGGAAGGGAACATAACCAGAAAGCAAAAGCAGGAAGCC	MLHARPRVPRSKRGKGT*	GAGCGCGCCACGGGC	mix2-2263-2_28	0.173772	0.174042	0.00715057	-0.115893	-0.0147059	-0.0441176	-0.0404749	-0.0441176	0	-0.00553157	0	-0.0294118	-0.0147059	-0.025769	0.00917431	-0.0147059	0	0	10.5558	5.61686	0.174042	1	11.4794	7.93431	0.919543	0.00330536	M	L	H	A	R	P	R	V	P	R	S	K	R	G	K	G	T	-	M
A1	ATGATCACAACTCACGTCCGCCACTGCCCGCCGAAACGCGGGAAGGGAACATAAACAACAAGCGACAGAACCCCACC	MITTHVRHCPPKRGKGT*	CAAAAAGATCCGTGG	mix2-2263-2_28	0.295396	0.0326087	0.0673487	0.173913	-0.0871697	0.0260017	-0.0153453	0.0172634	-0.0763001	0	-0.0980392	-0.252771	0	0.0108696	-0.0174766	0	-0.0196078	-0.0588235	8.90951	5.03581	0.173913	3	8.60957	7.42787	1.03484	0.00287819	M	I	T	T	H	V	R	H	C	P	P	K	R	G	K	G	T	I	T
E2	ATGCAGACTGGCAATCATGTGGCGGCCGGCGTCAAACGCGGGAAGGGAACATAACCAGAAAGCAAAAGCAGGAAGCC	MQTGNHVAAGVKRGKGT*	AGCCGGGCAGACTGG	mix2-2263-2_28	-0.0202679	0.173823	-0.0450017	0.056338	0.0329784	-0.0553075	0.028169	-0.0487805	-0.0243902	0	0	-0.0243902	0	0	0	-0.0243902	0	-0.0243902	6.87582	4.16423	0.173823	1	6.92142	3.88275	0.993411	0.00249165	M	Q	T	G	N	H	V	A	A	G	V	K	R	G	K	G	T	-	M
O2	ATGCAGATGAATTCCGCACTGACTAGCGCGTCGAAACGCGGGAAGGGAACATAACCAGAAAGCAAAAGCAGGAAGCC	MQMNSALTSASKRGKGT*	ACGTGGGGCAAAGCG	mix2-2263-2_28	0.0241113	-4.8563e-05	0	0.0234314	-0.046013	-0.0106109	0.0103681	0.173781	-0.020979	-0.0559441	-0.013986	-0.0384858	0.00689588	-4.8563e-05	-0.00699301	0	-0.020979	-0.0244998	27.8906	26.438	0.173781	7	24.1406	23.4653	1.15534	0.0055306	M	Q	M	N	S	A	L	T	S	A	S	K	R	G	K	G	T	A	L
A2	ATGATAAAAACGACCACACAAGAACGGCCACGCAAACGCGGGAAGGGAACATAACCAGAAAGCAAAAGCAGGAAGCC	MIKTTTQERPRKRGKGT*	CATCGAGGGGCGACC	mix2-2263-2_28	0.290123	0.111993	0.173721	-0.0573192	0.0255732	0.0132275	-0.0590829	-0.0820106	-0.0714286	0	-0.047619	-0.047619	-0.0952381	-0.0238095	0	-0.0238095	-0.0238095	-0.0590829	7.84424	4.26107	0.173721	2	7.09024	5.73971	1.10634	0.00260981	M	I	K	T	T	T	Q	E	R	P	R	K	R	G	K	G	T	M	I
E2	ATGAACTAATCACGGCAATAGCGGCCATCGTCCAAACGCGGGAAGGGAACATAACCAGAAAGCAAAAGCAGGAAGCC	MN*	CACGCCCAAAAGGGG	mix2-2263-2_28	-0.0818182	-0.0172727	0.173636																4.26107	2.90527	0.173636	2	4.22038	2.53223	1.00964	0.0018569	M	N																M	N
A1	ATGTAGTATACGCCACGAAGCCCCAACTCAGGGAACGCGGGAAGGGAACATAAACAACAAGCGACAGAACCCCACC	M*	GGGGGGGGACCCGCG	mix2-2263-2_28	-0.156546	0.173469																	7.94108	4.93897	0.173469	1	8.27194	3.3763	0.960003	0.00273991	M																	-	M
E1	ATGTACGCGCCCTCGACCCCCCTTTAGGCTCAGAACGCGGGAAGGGAACATAAACAACAAGCGACAGAACCCCACC	MYAPSTPL*	CCGCCCTCGACACCC	mix2-2263-2_28	-0.310386	0.0533816	0.108213	0.17343	0	-0.0118357	0.0434783	-0.0222222	0										8.90951	4.5516	0.17343	3	7.59668	1.68815	1.17282	0.00276406	M	Y	A	P	S	T	P	L										Y	A
E1	ATGTGAAGGCCTGCGGCGTGACCGCCCGGCCAAAACGCGGGAAGGGAACATAAACAACAAGCGACAGAACCCCACC	M*	GGGGGGAGGGCGGGG	mix2-2263-2_28	-0.170034	0.173401																	5.22949	1.74316	0.173401	1	5.5709	0.67526	0.938716	0.00214422	M																	-	M
E2	ATGTGTAAACCATGATACCCGTAGGTCCACCGCAAACGCGGGAAGGGAACATAACCAGAAAGCAAAAGCAGGAAGCC	MCKP*	GCGGCCGCGGTGCCG	mix2-2263-2_28	0.0603741	0.036352	0.173257	0.0431548	0.0618622														14.2358	12.7832	0.173257	2	16.2063	14.3493	0.878417	0.00399428	M	C	K	P														M	C
O2	ATGTAAGCAGCACATATAGCGAGAGGCGGTTCGCAAACGCGGGAAGGGAACATAACCAGAAAGCAAAAGCAGGAAGCC	M*	GCCTTCGTTCAACGG	mix2-2263-2_28	-0.183175	0.173158																	147.394	95.7772	0.173158	1	155.479	72.0841	0.948003	0.0159358	M																	-	M
A1	ATGTCGAATAAGGGACAACAGATCCCCCGCCCTAAACGCGGGAAGGGAACATAAACAACAAGCGACAGAACCCCACC	MSNKGQQIPRPKRGKGT*	AAGACAAATCTTCCA	mix2-2263-2_28	-0.0490074	0.0576923	0.173077	-0.148883	0.0192308	0.0384615	0	0	0	0.0192308	-0.0322581	0	0	0	-0.0322581	0	0	-0.0322581	5.03581	1.93685	0.173077	2	5.23327	1.68815	0.962268	0.00207659	M	S	N	K	G	Q	Q	I	P	R	P	K	R	G	K	G	T	M	S
E1	ATGAGCTAAGCTATTCAGTCGGCGCCCTCTTGCAAACGCGGGAAGGGAACATAAACAACAAGCGACAGAACCCCACC	MS*	GGGCGACAATCCGGG	mix2-2263-2_28	-0.154179	-0.0027195	0.172938																22.6611	14.0422	0.172938	2	25.9975	12.3235	0.871665	0.00528692	M	S																M	S
E2	ATGATGATTCAGGGGGGGTCACTGCTCAGCGGCAAACGCGGGAAGGGAACATAACCAGAAAGCAAAAGCAGGAAGCC	MMIQGGSLLSGKRGKGT*	ACCTCGGGGTCCCCC	mix2-2263-2_28	0.0530075	-0.0229323	0.172932	0.11391	0.0169173	-0.0714286	0.0453008	-0.139662	-0.0178571	-0.0178571	0	-0.0178571	0	-0.0357143	0	-0.0357143	0	-0.0430451	9.20004	7.0695	0.172932	2	9.45365	7.7655	0.973173	0.00297225	M	M	I	Q	G	G	S	L	L	S	G	K	R	G	K	G	T	M	M
E1	ATGATCATTCCCCCAAGCCAGAGCGGGTAAACGCGGGAAGGGAACATAAACAACAAGCGACAGAACCCCACC	MIIPPSQSG*	GCGGGGGGGGGCCG	mix2-2263-2_28	-0.00601421	0.00492072	0.172772	-0.047567	0.0508475	-0.047567	-0.0322581	0	-0.0322581	0									5.71371	2.61475	0.172772	2	5.23327	2.36341	1.0918	0.00215325	M	I	I	P	P	S	Q	S	G									M	I
E1	ATGCCTGCATGCCCTAGGCTTCATCCGCATGGCAAACGCGGGAAGGGAACATAAACAACAAGCGACAGAACCCCACC	MPACPRLHPHGKRGKGT*	GGCCCCGCTGCGCCA	mix2-2263-2_28	-0.0181818	0.0454545	-0.0181818	0.172727	-0.0272727	-0.0181818	0	-0.0181818	0	0	0	-0.0181818	0.00909091	0	0	0	0	0	10.6527	3.48633	0.172727	3	9.28483	1.85697	1.14732	0.00308589	M	P	A	C	P	R	L	H	P	H	G	K	R	G	K	G	T	P	A
E2	ATGACAGTGAAATCGTTCGGGTAAATTGTTCGTAAACGCGGGAAGGGAACATAACCAGAAAGCAAAAGCAGGAAGCC	MTVKSFG*	CCGCCCACCTCC	mix2-2263-2_28	0.0466009	0.172697	0	-0.0197368	0.0427632	-0.103618	0	-0.0625											5.52002	4.74528	0.172697	1	5.40208	4.89564	1.02183	0.00215055	M	T	V	K	S	F	G											-	M
E2	ATGCTACGTGGTTGCCGACGAGCCCTCTGGGACAAACGCGGGAAGGGAACATAACCAGAAAGCAAAAGCAGGAAGCC	MLRGCRRALWDKRGKGT*	TTAGAAGCCACGTGC	mix2-2263-2_28	-0.0309524	0.172682	-0.0340852	0.0330827	0.0172932	-0.00112782	-0.0206767	-0.0370927	0.00263158	-0.00476191	-0.000626566	-0.00689223	-0.00426065	-0.0142857	-0.0142857	-0.0190476	-0.0238095	-0.00952381	36.8001	27.4064	0.172682	1	35.4512	25.1535	1.03805	0.00670647	M	L	R	G	C	R	R	A	L	W	D	K	R	G	K	G	T	-	M
E1	ATGAGATCGGGCCCTCTTCTCTCGCTGTGCCTTAAACGCGGGAAGGGAACATAAACAACAAGCGACAGAACCCCACC	MRSGPLLSLCLKRGKGT*	AGCCAAGATAACGGG	mix2-2263-2_28	-0.0531922	0.172566	0.000324739	-0.00545561	0.0353316	-0.0166916	0.0115607	0	0	0.00578035	0	-0.0449438	0	-0.0166916	-0.00513087	-0.00545561	0	-0.0561798	16.7538	11.2337	0.172566	1	15.0245	8.9472	1.11509	0.00408411	M	R	S	G	P	L	L	S	L	C	L	K	R	G	K	G	T	-	M
O1	ATGAAGATAAAGGAGCCCGTAAGGCAAGTTTTGAAACGCGGGAAGGGAACATAAACAACAAGCGACAGAACCCCACC	MKIKEPVRQVLKRGKGT*	TTAGAGAATGCATAT	mix2-2263-2_28	0.150794	0.172487	-0.0248677	0.0121693	-0.062963	-0.134921	-0.0142857	-0.0142857	-0.0428571	0.0148148	-0.0285714	0.000529101	-0.0142857	0	0	0	-0.0137566	0	13.0737	7.55371	0.172487	1	11.8171	8.60957	1.10634	0.00352434	M	K	I	K	E	P	V	R	Q	V	L	K	R	G	K	G	T	-	M
E2	ATGGCCCCCCCGCTCTACACTACGCGCGGGACGAAACGCGGGAAGGGAACATAACCAGAAAGCAAAAGCAGGAAGCC	MAPPLYTTRGTKRGKGT*	TGACCTTGGTCCT	mix2-2263-2_28	-0.241379	-0.0172414	0.0287356	0.172414	0.0229885	0	0.0114943	0	0	0	0.0114943	0.0344828	0.0344828	0	0	0.0114943	0	-0.0344828	8.4253	3.1958	0.172414	3	9.79128	1.01289	0.86049	0.00291654	M	A	P	P	L	Y	T	T	R	G	T	K	R	G	K	G	T	A	P
E1	ATGCCCGCGCCCTTAGATCACCCTCATTCTTGCAAACGCGGGAAGGGAACATAAACAACAAGCGACAGAACCCCACC	MPAPLDHPHSCKRGKGT*	CATAATCATCGAAAA	mix2-2263-2_28	-0.160764	-0.00978565	0.0764212	0.0689655	0.172414	-0.00232992	0	-0.027027	0	0	0	-0.108108	0	0	0.0172414	0	0	-0.027027	5.61686	2.42106	0.172414	4	6.24616	1.68815	0.899251	0.00225471	M	P	A	P	L	D	H	P	H	S	C	K	R	G	K	G	T	A	P
E1	ATGGGTTGCCGCAGAGCCCTGCTGTGGCCACCCAAACGCGGAAAGGGAACATAAACAACAAGCGACAGAACCCCACC	MGCRRALLWPPKRGKGT*	AACCGTGTGAGGGGA	mix2-2263-2_28	-0.199797	0	0.0172414	0	0	0	0	0.172414	0	0	0	0	-0.0294118	0.0344828	0	0.0344828	-0.0294118	0	5.61686	1.45264	0.172414	7	5.73971	0.33763	0.978597	0.00219804	M	G	C	R	R	A	L	L	W	P	P	K	R	G	K	G	T	A	L
E1	ATGCCGTTGTCGCGATCTCGGGGCGGACCCCCCAAACGCGGGAAGGGAACATAAACAACAAGCGACAGAACCCCACC	MPLSRSRGGPPKRGKGT*	GACGAGGACGTGGGG	mix2-2263-2_28	-0.153017	0.0301724	0.172414	0.0237069	-0.03125	-0.0625	0.0172414	-0.0140086	0	0	0	0	0	0	0	0	0	0	5.61686	2.5179	0.172414	2	5.40208	1.68815	1.03976	0.00215829	M	P	L	S	R	S	R	G	G	P	P	K	R	G	K	G	T	M	P
E1	ATGCCTGAGCATCGAGGCGGCCCCGTTGACCAGAAACGCGGGAAGGGAACATAAACAACAAGCGACAGAACCCCACC	MPEHRGGPVDQKRGKGT*	CTGTGAACAACGCTC	mix2-2263-2_28	-0.0366876	0.0402815	0.172357	-0.0416292	-0.0634921	-0.031746	0.0188679	0.0283019	-0.015873	0.0188679	0.0377358	0	0	0	0	-0.015873	-0.047619	-0.0634921	10.2653	4.93897	0.172357	2	10.6354	4.72682	0.965206	0.0031722	M	P	E	H	R	G	G	P	V	D	Q	K	R	G	K	G	T	M	P
E2	ATGGCATAAACTAGCCCAGCCGGAGCACGGCCGAAACGCGGGAAGGGAACATAACCAGAAAGCAAAAGCAGGAAGCC	MA*	TTCGGAACTGGCCGG	mix2-2263-2_28	-0.285247	0.172238	0.143532																6.19792	4.93897	0.172238	1	7.25905	3.54512	0.85382	0.00242753	M	A																-	M
E1	ATGAAAGCATCACCGAGTTGGCCTCCGCCACCGAAACGCGGGAAGGGAACATAAACAACAAGCGACAGAACCCCACC	MKASPSWPPPPKRGKGT*	CTCTGCTAATTCCGT	mix2-2263-2_28	0.225	0.172222	0.00833333	-0.0444444	-0.0222222	-0.172222	-0.05	0.0277778	0.0138889	-0.125	-0.025	-0.0111111	0.0277778	0	0	0	0	-0.025	6.97266	5.22949	0.172222	1	6.7526	6.58379	1.03259	0.00246075	M	K	A	S	P	S	W	P	P	P	P	K	R	G	K	G	T	-	M
E1	ATGGTCCCGGGCCCCGTAGCCATTTCCTGTTTGAAACGCGGGAAGGGAACATAAACAACAAGCGACAGAACCCCACC	MVPGPVAISCLKRGKGT*	CGGGGGTTTGCCCCG	mix2-2263-2_28	-0.2	0.172222	0.05	0.0111111	0	0	-0.0111111	0.0166667	0	0.0166667	0	0	0	0	0	-0.0277778	-0.0277778	0	5.81055	2.13053	0.172222	1	6.07734	1.01289	0.9561	0.00225662	M	V	P	G	P	V	A	I	S	C	L	K	R	G	K	G	T	-	M
O1	ATGTGAAATAGTTAAGACGTTAAGCTCCCCCGAAACGCGGGAAGGGAACATAAACAACAAGCGACAGAACCCCACC	M*	GTCTTATTCCTAT	mix2-2263-2_28	-0.125761	0.172188																	25.2759	13.7516	0.172188	1	25.8287	10.6354	0.978597	0.00542926	M																	-	M
E2	ATGATCCGTCTGCCTTCCGACTGAACGCAAGGCAAACGCGGGAAGGGAACATAACCAGAAAGCAAAAGCAGGAAGCC	MIRLPSD*	GCGGCGGGGACAAGG	mix2-2263-2_28	-0.067907	0.172093	-0.0167442	0.0697674	-0.0734884	-0.04	0	-0.0902326											4.16423	2.61475	0.172093	1	4.22038	2.36341	0.986695	0.0018277	M	I	R	L	P	S	D											-	M
E1	ATGCACATCCGGACCATTGGACCCATTCGGGCGAAACGCGGGAAGGGAACATAAACAACAAGCGACAGAACCCCACC	MHIRTIGPIRAKRGKGT*	ATCGCCCGCAGGTGG	mix2-2263-2_28	0.191516	0.124749	-0.00878514	0.120482	0.171938	0.0120482	-0.0263554	-0.0208333	0.0120482	-0.00878514	-0.0921185	-0.175452	-0.00878514	0	0	0	-0.0208333	-0.1875	8.03793	5.32634	0.171938	4	8.10313	6.24616	0.991954	0.00270878	M	H	I	R	T	I	G	P	I	R	A	K	R	G	K	G	T	I	R
E2	ATGCTATGGTACCGTATCAGGGACGGTCCACCGAAACGCGGGAAGGGAACATAACCAGAAAGCAAAAGCAGGAAGCC	MLWYRIRDGPPKRGKGT*	TACCGAACCTGGGG	mix2-2263-2_28	0.381213	0.17184	0.0456482	0.0215054	0.0215054	0.00263745	0	-0.00811524	0	-0.622642	-0.0269832	0	0	-0.0188679	0	0.0215054	0	0.0107527	9.00635	3.8737	0.17184	1	8.9472	7.25905	1.00661	0.00288638	M	L	W	Y	R	I	R	D	G	P	P	K	R	G	K	G	T	-	M
E2	ATGACGGGAGCGTTATCTTGGCGAGGGCCGGCGAAACGCGGGAAGGGAACATAACCAGAAAGCAAAAGCAGGAAGCC	MTGALSWRGPAKRGKGT*	TGCTGGACGCAGGGC	mix2-2263-2_28	-0.0469043	0.025641	0.17167	0.0409631	-0.03596	-0.0243902	-0.03596	0.0384615	-0.0487805	0	0	-0.0487805	0	0.0128205	0	0	0	-0.0487805	7.55371	3.48633	0.17167	2	6.92142	2.86986	1.09135	0.00253143	M	T	G	A	L	S	W	R	G	P	A	K	R	G	K	G	T	M	T
E2	ATGCGCGATTGGTCTATCGGTCTTCCGCGCGCGAAACGCGGGAAGGGAACATAACCAGAAAGCAAAAGCAGGAAGCC	MRDWSIGLPRAKRGKGT*	CCTTCGCGAGGCTCC	mix2-2263-2_28	0.0273176	-0.0479512	0.171607	0.0297879	0	-0.0322581	-0.0232491	0.010898	-0.016129	0	-0.0322581	-0.0322581	0	0	-0.016129	0.00900901	0	-0.0483871	10.7495	6.29476	0.171607	2	10.4665	6.41497	1.02704	0.00318713	M	R	D	W	S	I	G	L	P	R	A	K	R	G	K	G	T	M	R
E1	ATGGCCCCACCCCGGCACACGCGCTAACTACCGAAACGCGGGAAGGGAACATAAACAACAAGCGACAGAACCCCACC	MAPPRHTR*	CCTGAACTGTGCCGG	mix2-2263-2_28	-0.0708642	0.0911111	0.00172839	0.171605	-0.0153086	-0.06	0	-0.04	0										7.84424	4.06738	0.171605	3	8.44076	3.88275	0.929329	0.00271694	M	A	P	P	R	H	T	R										A	P
E2	ATGCTGCGCGCCCGAGCTTCGGATCCCCTGCATAAACGCGGGAAGGGAACATAACCAGAAAGCAAAAGCAGGAAGCC	MLRARASDPLHKRGKGT*	ATAGTTTTTCCTTAC	mix2-2263-2_28	0.15623	0.171559	-0.0952381	0.0583823	0.030985	0.0208741	-0.119048	-0.0678408	0.0273973	-0.0238095	-0.0238095	-0.142857	-0.0101109	0	0	0	0	-0.0238095	7.0695	3.48633	0.171559	1	7.09024	4.89564	0.997076	0.00249789	M	L	R	A	R	A	S	D	P	L	H	K	R	G	K	G	T	-	M
E2	ATGGTGAGGGATCCGGGCTACCGCGTCCCCGGAAAACGCGGGAAGGGAACATAACCAGAAAGCAAAAGCAGGAAGCC	MVRDPGYRVPGKRGKGT*	GCGGTGAAGCGCCTC	mix2-2263-2_28	0.111546	0.00782779	0.171559	-0.00587084	-0.0339204	-0.047619	0.0172864	0.0273973	0	-0.0714286	0	-0.0714286	0.0136986	-0.0238095	-0.0238095	0	0	-0.047619	7.0695	4.26107	0.171559	2	7.09024	4.89564	0.997076	0.00249789	M	V	R	D	P	G	Y	R	V	P	G	K	R	G	K	G	T	M	V
A1	ATGGACAAAAATTAACAAGGCCGGTAGGCTCCCAAACGCGGGAAGGAACATAAACAACAAGCGACAGAACCCCACC	MDKN*	ATTCGTTCTTTTGTG	mix2-2263-2_28	-0.00431894	0.0534884	0.0677741	-0.239867	0.171429														6.77897	3.77686	0.171429	4	7.25905	3.71393	0.933865	0.00248218	M	D	K	N														K	N
E1	ATGACTGGACACACCAGGGCCCCGGGCAATTTGAAACGCGGGAAGGGAACATAAACAACAAGCGACAGAACCCCACC	MTGHTRAPGNLKRGKGT*	AGGGCCGGCCCAGGG	mix2-2263-2_28	0.167033	0.171429	0.0395604	0.138462	-0.0395604	-0.0417582	-0.153846	0	-0.0285714	-0.0285714	-0.0571429	0.0153846	-0.0857143	0	0.0021978	0.0153846	0	-0.0285714	6.29476	4.16423	0.171429	1	5.90853	4.38919	1.06537	0.00228157	M	T	G	H	T	R	A	P	G	N	L	K	R	G	K	G	T	-	M
E2	ATGGTCTCACCATCGCCAGCGGCCAGCTCCGTTAAACGCGGGAAGGGAACATAACCAGAAAGCAAAAGCAGGAAGCC	MVSPSPAASSVKRGKGT*	GCGGCGGCGGACAGG	mix2-2263-2_28	-0.0989656	0.171373	0.035225	0.000559128	0.048085	0.0136986	-0.0612245	0	0	0	0	0	-0.067934	0	-0.0204082	0	-0.0204082	0	7.0695	3.8737	0.171373	1	8.27194	3.71393	0.854636	0.0026137	M	V	S	P	S	P	A	A	S	S	V	K	R	G	K	G	T	-	M
E1	ATGATCTAGAGTCAAACCGGAAAAACTGAGGGTAAACGCGGGAAGGGAACATAAACAACAAGCGACAGAACCCCACC	MI*	GCGGGGGGGCGGGGG	mix2-2263-2_28	-0.0934445	0.0115009	0.171363																7.16634	4.74528	0.171363	2	7.93431	4.72682	0.903209	0.00259156	M	I																M	I
E1	ATGCCGTTTAGCGATCAGCCACGGGCCGCCTCAAAACGCGGGAAGGGAACATAAACAACAAGCGACAGAACCCCACC	MPFSDQPRAASKRGKGT*	AACAACCCGTGGGTT	mix2-2263-2_28	0.240678	0.171186	0.0175141	0.0519774	0.00169491	-0.0333333	-0.0497175	-0.0666667	-0.0666667	0	-0.0333333	-0.0666667	0	0	0	-0.0333333	0	-0.1	5.71371	3.1958	0.171186	1	5.06445	3.88275	1.1282	0.00211254	M	P	F	S	D	Q	P	R	A	A	S	K	R	G	K	G	T	-	M
A2	ATGATTAAGACGTCCACGGGAGGCTACGGGGCCAAACGCGGGAAGGGAACATAACCAGAAAGCAAAAGCAGGAAGCC	MIKTSTGGYGAKRGKGT*	TGTGCGGGAAAGACA	mix2-2263-2_28	0.0350736	0.0526551	0.171174	-0.0630968	-0.0278447	-0.016689	0.0129407	-0.00838911	-0.0240964	0.00740741	-0.0407854	-0.0139224	0.0249888	0	-0.0120482	-0.00464079	0.00740741	-0.120482	13.0737	10.459	0.171174	2	14.0117	11.9859	0.933062	0.00368154	M	I	K	T	S	T	G	G	Y	G	A	K	R	G	K	G	T	M	I
A1	ATGAAAACACAACAAAAGAGAAAAAGCGCGGGAAAACGCGGGAAGGGAACATAAACAACAAGCGACAGAACCCCACC	MKTQQKRKSAGKRGKGT*	CACCGACCATCATTG	mix2-2263-2_28	0.244231	0.00192308	0.171154	0.109615	-0.0346154	-0.119231	-0.025	-0.0288462	-0.125	0	0	-0.05	-0.00961539	0.0153846	-0.025	0	-0.025	-0.05	6.29476	3.97054	0.171154	2	6.7526	5.5709	0.932198	0.00237134	M	K	T	Q	Q	K	R	K	S	A	G	K	R	G	K	G	T	M	K
E1	ATGCGACGTCCAGCACCTCATCGGAATTAAACGCGGGAAGGGAACATAAACAACAAGCGACAGAACCCCACC	MRRPAPHRN*	AGCCGCCAGCACAGC	mix2-2263-2_28	0.0114815	0.171111	-0.0837037	0.0144444	0.032963	0.0144444	-0.0185185	0.00148148	-0.166667	-0.037037									9.68425	9.39372	0.171111	1	9.11602	8.9472	1.06233	0.00295419	M	R	R	P	A	P	H	R	N									-	M
E2	ATGAGGCCTCGTCAACGTCGATCTCACGGGGCCAAACGCGGGAAGGGAACATAACCAGAAAGCAAAAGCAGGAAGCC	MRPRQRRSHGAKRGKGT*	TTTGACACGTTTTCT	mix2-2263-2_28	-0.0397959	0.171088	-0.131293	-0.0911565	0	0	0.0482993	-0.0285714	0	0	0	0	0.0102041	0.0204082	0	0.0408163	0	0	9.49056	9.39372	0.171088	1	10.1289	9.62246	0.936978	0.0030305	M	R	P	R	Q	R	R	S	H	G	A	K	R	G	K	G	T	-	M
E1	ATGACAAGAATCAAGAGCGGAACCCCCCCGCTCAAACGCGGGAAGGGAACATAAACAACAAGCGACAGAACCCCACC	MTRIKSGTPPLKRGKGT*	ACCGGGGAATGGTCC	mix2-2263-2_28	0.0993866	0.171024	0.0944939	0.0292829	-0.014824	-0.0487805	-0.0368044	-0.0305973	-0.0121951	-0.0243902	-0.134146	-0.0365854	-0.0305973	0.0239521	-0.0365854	-0.0062071	0.00598802	-0.0121951	16.1727	12.2022	0.171024	1	13.8428	11.8171	1.16831	0.00390728	M	T	R	I	K	S	G	T	P	P	L	K	R	G	K	G	T	-	M
E1	ATGCGGCGGCGGGTGGGGACGGCCACCCGCGGCAAACGCGGGAAGGGAACATAAACAACAAGCGACAGAACCCCACC	MRRRVGTATRGKRGKGT*	ACCTGCGCTCGGGTA	mix2-2263-2_28	-0.222174	-0.0140926	0.170981	-0.0064711	0.00992235	-0.0327869	-0.0163934	0.0625539	0	0.0263158	0.0526316	-0.024015	-0.0163934	0.0175439	0.00877193	-0.0163934	0	0	11.04	8.4253	0.170981	2	10.2977	5.5709	1.07209	0.00318547	M	R	R	R	V	G	T	A	T	R	G	K	R	G	K	G	T	M	R
E2	ATGTGTCTGCCCTCGAGTTATGAGCGACGCTGTAAACGCGGGAAGGGAACATAACCAGAAAGCAAAAGCAGGAAGCC	MCLPSSYERRCKRGKGT*	TGTGTCTGCGCCCTC	mix2-2263-2_28	-0.0540404	0.170875	0.0614478	0.0452862	-0.114646	-0.0373737	0	-0.000336701	0	0	0	0	0	0	0	0.00606061	-0.049495	-0.0277778	15.979	9.29688	0.170875	1	18.232	9.62246	0.876425	0.00422599	M	C	L	P	S	S	Y	E	R	R	C	K	R	G	K	G	T	-	M
E1	ATGGCCATCCCTGTTTAGTATCTCCGGACCGCCAAACGCGGGAAGGGAACATAAACAACAAGCGACAGAACCCCACC	MAIPV*	AGTTTTTATCTTTAT	mix2-2263-2_28	7.2674e-05	-0.071657	-0.0139535	-0.00276163	0.034593	0.170858													30.9896	18.3032	0.170858	5	36.2953	21.4395	0.85382	0.00634587	M	A	I	P	V													P	V
A2	ATGGCATAAATCAGACCCATACCAAACCTAAGAAAACGCGGGAAGGGAACATAACCAGAAAGCAAAAGCAGGAAGCC	MA*	CCGCGTGTAAGTGCG	mix2-2263-2_28	-0.0929339	-0.00844854	0.170763																24.4043	11.9116	0.170763	2	20.9331	8.10313	1.16583	0.00500113	M	A																M	A
A1	ATGGTAATAAGGGAACATGTCGGCCCGTCGGTAAAACGCGGGAAGGGAACATAAACAACAAGCGACAGAACCCCACC	MVIREHVGPSVKRGKGT*	CATAGCGCCGGACAG	mix2-2263-2_28	0.29895	0.0116707	0.0279199	0.170751	-0.0834904	-0.167071	-0.0506329	-0.0253165	-0.0253165	-0.0506329	-0.0126582	-0.0632911	0	0	0.0070922	-0.0126582	-0.0253165	0	13.6548	7.84424	0.170751	3	13.3364	11.6482	1.02387	0.00366593	M	V	I	R	E	H	V	G	P	S	V	K	R	G	K	G	T	V	I
E2	ATGGCAATACCGCCCCACCTGGTGCACGGATGCAAACGCGGGAAGGGAACATAACCAGAAAGCAAAAGCAGGAAGCC	MAIPPHLVHGCKRGKGT*	CCCTTGGGGGGGAG	mix2-2263-2_28	0.136054	-0.0387755	0.170748	0.109524	-0.0258503	0.0408163	0.0204082	-0.0462585	0	0	0	-0.1	-0.0333333	-0.0666667	0	0	-0.0333333	-0.133333	4.74528	2.5179	0.170748	2	5.06445	3.3763	0.936978	0.00199256	M	A	I	P	P	H	L	V	H	G	C	K	R	G	K	G	T	M	A
E1	ATGCCGCGAGATCAGCCCGGCATTCTGCTACGCAAACGCGGGAAGGGAACATAAACAACAAGCGACAGAACCCCACC	MPRDQPGILLRKRGKGT*	CGGGGGCGGGGTGGT	mix2-2263-2_28	-0.0518293	0.0243902	0.170732	-0.0619919	0	-0.0797764	0.0121951	-0.0208333	0	0	0	0	0	-0.0208333	0.0365854	0	-0.0208333	0	7.94108	3.29264	0.170732	2	8.10313	3.03867	0.980003	0.00267998	M	P	R	D	Q	P	G	I	L	L	R	K	R	G	K	G	T	M	P
E1	ATGGTCCCTGCCTAGCTCGGCGCCCCCTGGACCAAACGCGGGAAGGGAACATAAACAACAAGCGACAGAACCCCACC	MVPA*	GCCGAGCGGCGCGGC	mix2-2263-2_28	-0.110535	0.0153088	0.170732	0.0365854	-0.100156														7.94108	2.90527	0.170732	2	7.93431	2.02578	1.00085	0.00266305	M	V	P	A														M	V
E2	ATGCCGGCGGTCGCATGTCTCCTACATTCTGTTAAACGCGGGAAGGGAACATAACCAGAAAGCAAAAGCAGGAAGCC	MPAVACLLHSVKRGKGT*	AGCCTCCGGCGCGTG	mix2-2263-2_28	0.0969512	-0.22622	0.0353659	0.170732	0.0243902	-0.000609756	-0.0378049	0	0	0	0	0	0	0	0	0	0	0	7.94108	2.90527	0.170732	3	6.7526	2.70104	1.176	0.00253685	M	P	A	V	A	C	L	L	H	S	V	K	R	G	K	G	T	P	A
A1	ATGGCTAAGGATACGGAGTGCGACGCGTCCGGTAAACGCGGGAAGGGAACATAAACAACAAGCGACAGAACCCCACC	MAKDTECDASGKRGKGT*	CAAGATATATTGTCC	mix2-2263-2_28	0.137899	0	0.010319	0.170732	-0.00375234	0	0	-0.157598	0	0	-0.0384615	0.0487805	-0.0140713	-0.0384615	0	-0.0384615	0	0	3.97054	1.74316	0.170732	3	4.38919	2.1946	0.904618	0.00180866	M	A	K	D	T	E	C	D	A	S	G	K	R	G	K	G	T	A	K
E2	ATGAGATCGTGCCCCGCGGCTCGGCCCGCGCGCAAACGCGGGAAGGGAACATAACCAGAAAGCAAAAGCAGGAAGCC	MRSCPAARPARKRGKGT*	GTGCGCAGCGGGAGA	mix2-2263-2_28	0.0320529	0.170418	0.0207977	-0.0269146	-0.0597015	-0.0597015	0.0260582	-0.0149254	-0.0447761	0	0	0	0	0	0	-0.0298507	0	-0.0134573	11.8148	5.61686	0.170418	1	11.3106	5.73971	1.04458	0.0033333	M	R	S	C	P	A	A	R	P	A	R	K	R	G	K	G	T	-	M
E2	ATGTAGGATCGGGGTCCCGGCGAGTCGCCGATAAACGCGGGAAGGGAACATAACCAGAAAGCAAAAGCAGGAAGCC	M*	CCGGCCGCCCGCAGC	mix2-2263-2_28	-0.114815	0.17037																	13.0737	9.10319	0.17037	1	15.1934	8.77839	0.86049	0.00375467	M																	-	M
A1	ATGAAATATAAGGAAAGCCGGGTCTGCCGGCGCAAACGCGGGAAGGGAACATAAACAACAAGCGACAGAACCCCACC	MKYKESRVCRRKRGKGT*	GAGGGGCGCGGGCCT	mix2-2263-2_28	0.384128	-0.0239201	0.170255	-0.10567	-0.0288448	-0.057971	-0.062755	0.00970874	0	0	-0.0144928	-0.101449	-0.0289855	-0.0144928	-0.0289855	0	0	-0.115942	9.97478	4.64844	0.170255	2	11.6482	10.1289	0.856333	0.00319279	M	K	Y	K	E	S	R	V	C	R	R	K	R	G	K	G	T	M	K
O1	ATGGCATAGCAGCTCCGGATACGGTTCGACTTAACGCGGGAAGGGAACATAAACAACAAGCGACAGAACCCCACC	MA*	ACGGGGCGCGGCTGC	mix2-2263-2_28	-0.13634	-0.00977723	0.170251																61.9792	22.4675	0.170251	2	68.2013	14.8557	0.908768	0.00941954	M	A																M	A
E2	ATGCCGGGACCTACGATCCGTTGGGGCCCCCAGAAACGCGGGAAGGGAACATAACCAGAAAGCAAAAGCAGGAAGCC	MPGPTIRWGPQKRGKGT*	TTAACCGTACCGTGA	mix2-2263-2_28	-0.206753	0.0185014	0.0740056	0.170213	0	-0.0333025	0.0212766	0	0	0	0.0106383	0	0	0	-0.0217391	-0.0217391	0	-0.0111008	9.10319	4.45475	0.170213	3	7.7655	2.1946	1.17226	0.00274853	M	P	G	P	T	I	R	W	G	P	Q	K	R	G	K	G	T	P	G
E2	ATGCGCGCACGCCTCTGCCGGGGTTCTCCTCCGAAACGCGGGAAGGGAACATAACCAGAAAGCAAAAGCAGGAAGCC	MRARLCRGSPPKRGKGT*	ACGGCACCGCGAGAA	mix2-2263-2_28	-0.0559667	0.0420907	0.0851064	0.170213	0.0740056	-0.0217391	0.0106383	-0.0869565	-0.0217391	-0.0869565	0	0	-0.0434783	-0.0434783	0	0	-0.0217391	0	9.10319	3.8737	0.170213	3	7.7655	2.86986	1.17226	0.00274853	M	R	A	R	L	C	R	G	S	P	P	K	R	G	K	G	T	R	A
E1	ATGGACTTTCGGTACGGTGTAGAGCCGCTAGGAAAACGCGGGAAGGGAACATAAACAACAAGCGACAGAACCCCACC	MDFRYGVEPLGKRGKGT*	AAGTTTTCCACTGAT	mix2-2263-2_28	0.182979	-0.0390071	0.170213	0.0943262	0.0638298	-0.0453901	0.0212766	-0.0120567	-0.0666667	-0.0666667	-0.0120567	0	-0.0666667	0	0.0212766	-0.0666667	-0.0333333	-0.14539	4.5516	2.80843	0.170213	2	5.06445	4.05156	0.898734	0.00196155	M	D	F	R	Y	G	V	E	P	L	G	K	R	G	K	G	T	M	D
A1	ATGACACAAAAAAGAACACACCCATCCTAGCACAAACGCGGGAAGGGAACATAAACAACAAGCGACAGAACCCCACC	MTQKRTHPS*	CTGGGGGGGAGGGGT	mix2-2263-2_28	0.156301	0.106383	0.12766	0.170213	-0.380524	0.0466448	0	-0.111293	0	-0.115385									4.5516	2.61475	0.170213	3	4.38919	3.20749	1.037	0.00187885	M	T	Q	K	R	T	H	P	S									T	Q
E1	ATGCGGTTTCCAGAGCCCGCCCCATCGTCCGTTAAACGCTGGAAGGGAACATAAACAACAAGCGACAGAACCCCACC	MRFPEPAPSSVKRWKGT*	GAGTAAAAAACCCAC	mix2-2263-2_28	0.334697	0.170213	0	-0.0171849	-0.0130933	-0.0384615	-0.192308	-0.0384615	0	0	0	0.0212766	0.0212766	-0.0556465	-0.115385	0	0	-0.0769231	4.5516	1.45264	0.170213	1	4.38919	2.86986	1.037	0.00187885	M	R	F	P	E	P	A	P	S	S	V	K	R	W	K	G	T	-	M
A1	ATGTGCGGGGAGGAGGGCGAGGGCGCCTGCGCGAAACGCGGGAAGGGAACATAAACAACAAGCGACAGAACCCCACC	MCGEEGEGACAKRGKGT*	CGGCACGGGTGTGGC	mix2-2263-2_28	-0.185532	-0.04	0.0638298	0.170213	0.0425532	0	0.0425532	0	0	0	0.0212766	0	-0.0748936	0	0	0	0	-0.04	4.5516	1.93685	0.170213	3	4.22038	1.01289	1.07848	0.00185679	M	C	G	E	E	G	E	G	A	C	A	K	R	G	K	G	T	C	G
E2	ATGGTAACTTGTCTCCCGTGGCTGACGGCTTCCAAACGCGGGAAGGGAACATAACCAGAAAGCAAAAGCAGGAAGCC	MVTCLPWLTASKRGKGT*	GGCGGTGAAGCCCGC	mix2-2263-2_28	0.13942	0.170073	-0.00823995	-0.0461437	0.0540541	0	-0.0326302	-0.0487805	0	-0.0243902	-0.0243902	-0.0487805	0	0	-0.0243902	0	0	-0.121951	7.16634	2.90527	0.170073	1	6.92142	3.88275	1.03539	0.00246844	M	V	T	C	L	P	W	L	T	A	S	K	R	G	K	G	T	-	M
A1	ATGTAGCACATCATCAAAAAATAGGCGGCCGGCAAACGCGGGAAGGGAACATAAACAACAAGCGACAGAACCCCACC	M*	CGCCCTGGGGGTGCG	mix2-2263-2_28	-0.030914	0.170027																	4.64844	3.29264	0.170027	1	5.23327	3.54512	0.888248	0.00199142	M																	-	M
E1	ATGTGCGTATCCGCTTCCTTTCCGTACGGGCCCAAACGCGGGAAGGGAACATAAACAACAAGCGACAGAACCCCACC	MCVSASFPYGPKRGKGT*	GGGGTGGGGACATGG	mix2-2263-2_28	0.136667	0.17	0.017619	-0.00809524	-0.02	-0.0280952	-0.0480952	0	0	0	0	-0.08	-0.02	0	-0.04	0	0	-0.04	8.13477	4.74528	0.17	1	8.44076	5.73971	0.963749	0.00272116	M	C	V	S	A	S	F	P	Y	G	P	K	R	G	K	G	T	-	M
E1	ATGCCTAGGGACGTGGCTCGCCAGCGCGGTTCAAAACGCGGGAAGGGAACATAAACAACAAGCGACAGAACCCCACC	MPRDVARQRGSKRGKGT*	GAGCCGAATGCATAA	mix2-2263-2_28	0.00480769	0.0512821	0.169872	0.0304487	0.0625	0.0625	-0.0384615	-0.230769	0	0	0	-0.0384615	0.0208333	-0.0384615	-0.0384615	0.0208333	0	-0.0384615	4.64844	3.1958	0.169872	2	4.38919	3.03867	1.05906	0.001887	M	P	R	D	V	A	R	Q	R	G	S	K	R	G	K	G	T	M	P
E1	ATGGAGCAAGAAAGCCGGTGCAGTAGATGCCGGAAACGCGGGAAGGGAACATAAACAACAAGCGACAGAACCCCACC	MEQESRCSRCRKRGKGT*	AATCTGACTTGGTAA	mix2-2263-2_28	0.00114529	0.16983	-0.036322	0.00534468	-0.0519743	-0.0416667	0.0157068	0.00545375	-0.0208333	0	-0.0155977	0	0.0052356	0.0209424	-0.0104167	-0.00518107	0	-0.0208333	18.4969	14.4295	0.16983	1	16.2063	12.3235	1.14134	0.00423637	M	E	Q	E	S	R	C	S	R	C	R	K	R	G	K	G	T	-	M
E2	ATGCCCCACGTGCTAAGGTCCACGTCTTCGCAGAAACGCGGGAAGGGAACATAACCAGAAAGCAAAAGCAGGAAGCC	MPHVLRSTSSQKRGKGT*	AAAAATGCATAGGAC	mix2-2263-2_28	0.197403	0.0798701	-0.012013	0.169805	-0.186039	-0.025	0	-0.025	0	0	-0.025	-0.012013	-0.037013	-0.05	0	0	0	-0.075	7.45687	3.00212	0.169805	3	6.7526	4.05156	1.1043	0.00247575	M	P	H	V	L	R	S	T	S	S	Q	K	R	G	K	G	T	P	H
E1	ATGGAGCTTTGACGGTCCCGGAGACACGGGCTCAAACGCGGGAAGGGAACATAAACAACAAGCGACAGAACCCCACC	MEL*	CATGGGGCGAGGGGG	mix2-2263-2_28	-0.0261324	0.169736	-0.0288701	-0.0654554															7.94108	4.74528	0.169736	1	8.27194	4.72682	0.960003	0.00268094	M	E	L															-	M
E2	ATGCATACATATACGTGCCGCTATACGAGGGCGAAACGCGGGAAGGGAACATAACCAGAAAGCAAAAGCAGGAAGCC	MHTYTCRYTRAKRGKGT*	AACTCCAGAACGTCT	mix2-2263-2_28	0.09375	0.169643	0.0758929	-0.102679	-0.125	0.0357143	0.00446429	-0.03125	-0.03125	0	0	0	0	0	0	-0.03125	-0.03125	-0.0267857	5.42318	3.38949	0.169643	1	5.40208	3.88275	1.00391	0.00210129	M	H	T	Y	T	C	R	Y	T	R	A	K	R	G	K	G	T	-	M
E2	ATGGTGCCCTTTGCCGAGTCGCAACGCCGAGGGAAACGCGGGAAGGGAACATAACCAGAAAGCAAAAGCAGGAAGCC	MVPFAESQRRGKRGKGT*	GTGAGGGGGTCCCGA	mix2-2263-2_28	-0.148148	0.148889	-0.199259	-0.017037	-0.017037	0.16963	0	0.02	0	0.02	0	0	0.04	0	0	0	0	0	4.84212	4.74528	0.16963	5	4.55801	3.71393	1.06233	0.00192941	M	V	P	F	A	E	S	Q	R	R	G	K	R	G	K	G	T	F	A
A1	ATGGGTTTGATATAAGGGCAACACCGTGCGGGTAAACGCGGGAAGGGAACATAAACAACAAGCGACAGAACCCCACC	MGLI*	CATGCCCCGTTGTTT	mix2-2263-2_28	-0.145717	0.00304041	-0.0992214	0.169522	0.111754														14.0422	10.2653	0.169522	3	15.6998	9.28483	0.894416	0.00385507	M	G	L	I														G	L
E1	ATGACTAGGCCGGCCGCGCTGATGAGGTACCACAAACGCGGGAAGGGAACATAAACAACAAGCGACAGAACCCCACC	MTRPAALMRYHKRGKGT*	GCCGGGGTGGCCGCG	mix2-2263-2_28	-0.106567	-0.0488383	0.169512	0.020863	0.0279753	-0.00237079	-0.00237079	0.00877193	-0.0135135	-0.00675676	0.00201517	-0.0135135	-0.0202703	-0.0158843	0.0175439	-0.00912755	-0.00474158	-0.00675676	22.0801	13.7516	0.169512	2	24.9846	12.9988	0.883747	0.00508066	M	T	R	P	A	A	L	M	R	Y	H	K	R	G	K	G	T	M	T
E1	ATGCACATTGACTACGGACGCGTCCCGTTGATGAAACGCGGGAAGGGAACATAAACAACAAGCGACAGAACCCCACC	MHIDYGRVPLMKRGKGT*	TCAGGCGGTGGGGCG	mix2-2263-2_28	0.337679	0.093003	0.169492	0.00825728	0.067362	-0.119948	-0.0512821	0.0169492	0.0169492	-0.0512821	0	-0.102564	-0.0769231	-0.0769231	-0.025641	-0.025641	0	-0.153846	5.71371	2.90527	0.169492	2	6.58379	5.40208	0.867845	0.00226352	M	H	I	D	Y	G	R	V	P	L	M	K	R	G	K	G	T	M	H
A1	ATGCCAAGATACAACGAACATCCCCGCGCCCCGAAACGCGGGAAGGGAACATAAACAACAAGCGACAGAACCCCACC	MPRYNEHPRAPKRGKGT*	CGCGAGGTCCCTCCA	mix2-2263-2_28	0.0997799	0.0344828	0.169479	-0.00464661	0.0247004	-0.137442	-0.0425532	-0.0833945	0	0	0	0	0	0.0229885	-0.00978234	-0.0212766	0	-0.0638298	8.4253	4.26107	0.169479	2	7.93431	4.89564	1.06188	0.00269103	M	P	R	Y	N	E	H	P	R	A	P	K	R	G	K	G	T	M	P
E1	ATGGGTAAACACTACGCCCGTGCGCCCCCTCTCAAACGCGGGAAGGGAACATAAACAACAAGCGACAGAACCCCACC	MGKHYARAPPLKRGKGT*	GGGCGCGGGGGGTGC	mix2-2263-2_28	0.459082	0.0730907	0.169472	0.0287323	0.029304	0.00463698	0.000973978	-0.00635203	-0.010015	-0.640073	-0.0194584	-0.013678	-0.017341	-0.013678	-0.017341	0.003663	0.003663	-0.017341	26.438	12.0085	0.169472	2	29.205	26.1663	0.905255	0.00562048	M	G	K	H	Y	A	R	A	P	P	L	K	R	G	K	G	T	M	G
E1	ATGGGCCCATAACAAAGCCAAGCGACCGCGCACAAACGCGGGAAGGGAACATAAACAACAAGCGACAGAACCCCACC	MGP*	TATGAGTCCATGTCG	mix2-2263-2_28	-0.0752365	-0.0227478	-0.0154258	0.169395															27.697	24.3075	0.169395	3	28.6986	22.6212	0.965099	0.00566723	M	G	P															G	P
A2	ATGTAATCAGACTCCACCACAGACCGCTATTGGAAACGCGGGAAGGGAACATAACCAGAAAGCAAAAGCAGGAAGCC	M*	CAGCAAGAGACCGGG	mix2-2263-2_28	-0.161064	0.169285																	40.1896	16.6569	0.169285	1	37.3081	9.45365	1.07723	0.00685584	M																	-	M
E1	ATGGAGGGGACGTACAGTATGAGTACCGGAGGTAAACGCGGGAAGGGAACATAAACAACAAGCGACAGAACCCCACC	MEGTYSMSTGGKRGKGT*	GGTGGCGAGGGGGGG	mix2-2263-2_28	-0.271414	0.140351	-0.0588235	0.0526316	0	0	0.169247	0.0402477	0.0175439	0	0.0526316	-0.0356037	0.0350877	0.0701754	0.00567595	-0.0412797	-0.0294118	-0.0882353	5.52002	4.74528	0.169247	6	5.73971	3.03867	0.961724	0.0021464	M	E	G	T	Y	S	M	S	T	G	G	K	R	G	K	G	T	Y	S
E2	ATGTGGCTACCCCCAGAGCTGCTTCTGGCTCCTAAACTCGGGAAGGGAACATAACCAGAAAGCAAAAGCAGGAAGCC	MWLPPELLLAPKLGKGT*	GGCCGGAGGGGCCAG	mix2-2263-2_28	0.0263158	0.169247	-0.0412797	-0.0531476	0.0175439	0	0	0.0696594	-0.0294118	0	0	0	0.0175439	0	0	0	-0.0294118	-0.0294118	5.52002	2.61475	0.169247	1	5.73971	2.1946	0.961724	0.0021464	M	W	L	P	P	E	L	L	L	A	P	K	L	G	K	G	T	-	M
A1	ATGGCGTGCAGGAGACTCGGGCGACACGCGTTCAAACGCGGGAAGGGAACATAAACAACAAGCGACAGAACCCCACC	MACRRLGRHAFKRGKGT*	GTGCCCTCTTGGCTT	mix2-2263-2_28	0	-0.00954401	0.0121951	0.0609756	-0.04772	0.0243902	0.169141	-0.0217391	0	-0.0217391	-0.0434783	-0.019088	0.0365854	-0.0217391	-0.0652174	-0.0530223	0	0	7.94108	7.94108	0.169141	6	7.7655	7.7655	1.02261	0.00262121	M	A	C	R	R	L	G	R	H	A	F	K	R	G	K	G	T	R	L
E2	ATGCAGTCCGTAGTCTCTGACAGGGTCCACCCGAAACGCGGGAAGGGAACATAACCAGAAAGCAAAAGCAGGAAGCC	MQSVVSDRVHPKRGKGT*	AGGGGCTCGGCCCGG	mix2-2263-2_28	0.173189	0.169141	-0.062978	0.00719748	0.136302	-0.131804	-0.00944669	-0.123257	0	-0.0350877	-0.0175439	-0.000449843	-0.0350877	0	-0.0175439	0	0	-0.0350877	11.3306	6.58529	0.169141	1	9.62246	7.09024	1.17751	0.00311174	M	Q	S	V	V	S	D	R	V	H	P	K	R	G	K	G	T	-	M
E1	ATGGTACGCCCGTAACCTCGTCGACTCTCCGCCAAACGCGGGAAGGGAACATAAACAACAAGCGACAGAACCCCACC	MVRP*	TCACTTACTACCAAG	mix2-2263-2_28	-0.14217	-0.0387363	-0.0322802	0.0495879	0.169093														10.8464	5.52002	0.169093	4	10.973	4.05156	0.98846	0.00319405	M	V	R	P														R	P
A1	ATGACTATTGGGGGACGGGGCCCCGGCGGTCGCAAACGCGGGAAGGGAACATAAACAACAAGCGACAGAACCCCACC	MTIGGRGPGGRKRGKGT*	CCAGAGGGGCGGTGC	mix2-2263-2_28	-0.0781355	-0.00972502	0	0.0140845	0.169014	0	0	-0.047619	0	0	0	0	-0.0238095	0	0	0	0	0	6.87582	1.35579	0.169014	4	7.09024	0.67526	0.969759	0.00244035	M	T	I	G	G	R	G	P	G	G	R	K	R	G	K	G	T	I	G
E2	ATGAGTCGCGGCTGGGGGCAACCTGCATCGTGCAAACGCGGGAAGGGAACATAACCAGAAAGCAAAAGCAGGAAGCC	MSRGWGQPASCKRGKGT*	AGGTGCTATGCGCGG	mix2-2263-2_28	-0.203704	0.168981	-0.037037	0	0.0462963	0.0416667	0	0	0	0	0	0.0208333	-0.037037	0	0	0	0	0	4.64844	2.32422	0.168981	1	4.55801	1.35052	1.01984	0.00189856	M	S	R	G	W	G	Q	P	A	S	C	K	R	G	K	G	T	-	M
E2	ATGTAGAAGGACCCCAGCCGAGACCTGCGCCCTAAACGCGGGAAGGGAACATAACCAGAAAGCAAAAGCAGGAAGCC	M*	GAGCCTGCGGACAG	mix2-2263-2_28	-0.139545	0.168944																	10.1685	7.16634	0.168944	1	11.6482	6.58379	0.872961	0.0031866	M																	-	M
E2	ATGGCTAATCGGGGCCGGCGCTGCCAGGAGTGTAAACGCGGGAAGGGAACATAACCAGAAAGCAAAAGCAGGAAGCC	MANRGRRCQECKRGKGT*	GTCGGGGGCCGGGTG	mix2-2263-2_28	-0.0125926	0.0259259	0.168889	-0.037037	0	-0.0740741	0	0.02	0	-0.037037	0.02	0	0	0	-0.037037	-0.037037	0	0	4.84212	2.03369	0.168889	2	4.55801	1.85697	1.06233	0.00192098	M	A	N	R	G	R	R	C	Q	E	C	K	R	G	K	G	T	M	A
E2	ATGCGAACGCCGGGATTCCAAAGGCCCGTGCCCAAACGCGGAAAGGGAACATAACCAGAAAGCAAAAGCAGGAAGCC	MRTPGFQRPVPKRGKGT*	ACAAGGTGGTTTGCT	mix2-2263-2_28	0.133333	0.168889	-0.0177778	-0.0222222	0.0311111	0.0266667	-0.0444444	0	0	-0.0444444	-0.0666667	-0.0311111	-0.0222222	0	0	-0.0222222	0	-0.0222222	7.26319	4.84212	0.168889	1	7.59668	5.5709	0.9561	0.00253113	M	R	T	P	G	F	Q	R	P	V	P	K	R	G	K	G	T	-	M
E1	ATGCTAGGCACAAGGCGACCGCTGGTAGTTCGGAAACGCGGGAAGGGAACATAAACAACAAGCGACAGAACCCCACC	MLGTRRPLVVRKRGKGT*	GGCTACGACAGGGTC	mix2-2263-2_28	0.0148026	0.16886	0.0328947	-0.00383772	-0.0180921	-0.0564693	0.0449561	-0.0142544	-0.0175439	0	-0.0422149	0	-0.0526316	0	0	0	0	0.0137061	9.29688	6.87582	0.16886	1	9.62246	6.58379	0.966164	0.00292697	M	L	G	T	R	R	P	L	V	V	R	K	R	G	K	G	T	-	M
A2	ATGCGAACACAGGGATCGGAAACGCGGGTCAGAAAACGCGGGAAGGGAACATAACCAGAAAGCAAAAGCAGGAAGCC	MRTQGSETRVRKRGKGT*	GGAACACGGGCGAAC	mix2-2263-2_28	0.0176875	0.0165411	0.16885	-0.00851621	0.000327547	-0.0162136	-0.0348837	-0.0324271	0	0.0024566	0	-0.00458565	-0.0232558	0	0	-0.0116279	0	-0.0627252	13.7516	8.23161	0.16885	2	14.5181	8.77839	0.947206	0.00372688	M	R	T	Q	G	S	E	T	R	V	R	K	R	G	K	G	T	M	R
E2	ATGGGCTGTTGGGATCATTGGGGCGTGATATTCAAACGCGGGAAGGGAACATAACCAGAAAGCAAAAGCAGGAAGCC	MGCWDHWGVIFKRGKGT*	TTGTTACACTTCACT	mix2-2263-2_28	0.0896104	0.114805	-0.101039	0.168831	0.0779221	-0.014026	-0.027013	0.038961	0	-0.00701299	-0.02	-0.034026	-0.067013	0	-0.04	-0.04	-0.06	-0.08	7.45687	4.5516	0.168831	3	8.44076	5.90853	0.883436	0.00263258	M	G	C	W	D	H	W	G	V	I	F	K	R	G	K	G	T	G	C
E1	ATGCTTCGTATGCAAGGATGGCGTCCACCCCGCAAACGCGGGAAGGGAACATAAACAACAAGCGACAGAACCCCACC	MLRMQGWRPPRKRGKGT*	TTTTTAGTCCCTTTT	mix2-2263-2_28	0.104078	0.168655	0.089154	0.100028	0.0525936	-0.0216921	-0.0896533	-0.0508183	-0.0194175	-0.0622469	-0.0816644	-0.0291262	-0.0194175	0.00571429	-0.0485437	-0.0216921	0	-0.0428294	16.9474	12.7832	0.168655	1	17.388	14.3493	0.974665	0.00418545	M	L	R	M	Q	G	W	R	P	P	R	K	R	G	K	G	T	-	M
O1	ATGCGATGTCTTCGATGCTTCTTGCCATCGCTCAAACGCGGGAAGGGAACATAAACAACAAGCGACAGAACCCCACC	MRCLRCFLPSLKRGKGT*	TTCTCCCAGACAGCG	mix2-2263-2_28	-0.218254	0.0238095	0.168651	0.0277778	-0.0238095	0	-0.00595238	0	0	0	0	0	0	0	0	0	0	0	6.97266	5.81055	0.168651	2	7.09024	4.55801	0.983417	0.00244538	M	R	C	L	R	C	F	L	P	S	L	K	R	G	K	G	T	M	R
E1	ATGATACCAGCCTACCGGAGGCTAGCGCGTTGGAAACGCGGGAAGGGAACATAAACAACAAGCGACAGAACCCCACC	MIPAYRRLARWKRGKGT*	TTATTTCACGGTTCC	mix2-2263-2_28	0.0404494	-0.0662921	0.0449438	0.168539	0.0449438	0	-0.1	0	0	0	0	-0.06	-0.02	0	0	0	-0.02	-0.06	8.61898	2.5179	0.168539	3	8.44076	3.03867	1.02111	0.00274514	M	I	P	A	Y	R	R	L	A	R	W	K	R	G	K	G	T	I	P
E1	ATGATACATTCACCACCTTGAGGTTCCGCCATCAAACGCGGGAAGGGAACATAAACAACAAGCGACAGAACCCCACC	MIHSPP*	TTTAGTTATCGCAAC	mix2-2263-2_28	0.142051	0.168398	0.0789024	-0.00589629	-0.0083782	-0.124383	-0.22483												82.2193	54.2318	0.168398	1	85.0828	67.6949	0.966344	0.0108427	M	I	H	S	P	P												-	M
O1	ATGTAGGGGAGGCCGCGGTCAAGCGATCATGGAAACGCGGGAAGGGAACATAAACAACAAGCGACAGAACCCCACC	M*	GCGGAGAGCAATGAA	mix2-2263-2_28	-0.123879	0.168379																	54.9097	21.6927	0.168379	1	61.2799	17.0503	0.896048	0.00869774	M																	-	M
E1	ATGCACCAGGTTCGCGCAGCGCGGCGTGCCAAACGCGGGAAGGGAACATAAACAACAAGCGACAGAACCCCACC	MHQVRAARRAKRGKGT*	TCGGATGCGAGGCAT	mix2-2263-2_28	0.0682148	0.16836	-0.135704	0	0	0.0188679	0.0188679	0	0.0188679	0.0188679	-0.115385	-0.0776488	0.0188679	0.0188679	0	0	-0.0399129		5.13265	2.80843	0.16836	1	4.38919	2.70104	1.16938	0.00192684	M	H	Q	V	R	A	A	R	R	A	K	R	G	K	G	T		-	M
E2	ATGCTCCAGTCCAGCGAGCTCGCGGATGGCCTCAAACGCGGGAAGGGAACATAACCAGAAAGCAAAAGCAGGAAGCC	MLQSSELADGLKRGKGT*	ACGCGTCCGGCCTGA	mix2-2263-2_28	0.0196078	0.0196078	0.168357	-0.0594997	0	0	-0.0689655	0	0	0	-0.0344828	0	0	0	0	-0.0297498	-0.0344828	0.0196078	4.93897	4.84212	0.168357	2	4.89564	4.89564	1.00885	0.00196827	M	L	Q	S	S	E	L	A	D	G	L	K	R	G	K	G	T	M	L
O1	ATGGTGAAGTGGTTAGGTCTCCCGCTCTGGCTGAAACGCGGGAAGGGAACATAAACAACAAGCGACAGAACCCCACC	MVKWLGLPLWLKRGKGT*	GCCCTTGACGTCCCT	mix2-2263-2_28	0.144444	0.0566667	0.168333	-0.0127778	-0.0683333	-0.0672222	-0.0461111	-0.045	-0.0166667	-0.0155556	-0.00611111	-0.0194444	-0.0266667	-0.0177778	-0.0177778	0.0111111	-0.00888889	-0.0133333	34.8633	21.8864	0.168333	2	37.9834	29.3738	0.917856	0.00656703	M	V	K	W	L	G	L	P	L	W	L	K	R	G	K	G	T	M	V
E2	ATGGCAACTTGGCGAGGGGCTCGAAACGGGCTTAAACGCGGGAAGGGAACATAACCAGAAAGCAAAAGCAGGAAGCC	MATWRGARNGLKRGKGT*	CAGGGTCTCTGAACG	mix2-2263-2_28	0.121328	0.13251	0.168224	0.060247	-0.0400534	-0.0263685	0.0382176	0	-0.0357143	0	-0.0178571	-0.052737	-0.0178571	-0.0892857	-0.0892857	0.00934579	0	-0.0714286	10.3621	7.0695	0.168224	2	9.45365	6.7526	1.0961	0.00299674	M	A	T	W	R	G	A	R	N	G	L	K	R	G	K	G	T	M	A
O1	ATGAAAAACTAAGACTTGTGCAGCTCACTGGGAAAACGCGGGAAGGGAACATAAACAACAAGCGACAGAACCCCACC	MKN*	CGTAACCCTCATGTT	mix2-2263-2_28	-0.100211	-0.0553132	0.00816326	0.168191															23.7264	16.9474	0.168191	3	24.4782	15.0245	0.969288	0.00511975	M	K	N															K	N
E1	ATGTGAGCTCACGCCTACATTTCTTGCTTACTCAAACGCGGGAAGGGAACATAAACAACAAGCGACAGAACCCCACC	M*	GTCTGCACTCTTCA	mix2-2263-2_28	-0.127616	0.168061																	32.0549	23.7264	0.168061	1	32.2437	19.4137	0.994144	0.00608511	M																	-	M
E2	ATGTGATAGCAGCGCCCACGGCCGGGCGGAGTCAAACGCAGGAAGGGAACATAACCAGAAAGCAAAAGCAGGAAGCC	M*	AGGGCACCGGATTAT	mix2-2263-2_28	-0.069995	0.168058																	17.7222	8.81267	0.168058	1	18.5697	7.93431	0.954362	0.00431164	M																	-	M
E1	ATGAGAGTGCGATAACACCGGAATGGAAATGCAAACGCGGGAAGGGAACATAAACAACAAGCGACAGAACCCCACC	MRVR*	GGGGGCGGCCTCGGG	mix2-2263-2_28	-0.0347708	0.168026	0.0573038	-0.0479798	-0.105672														15.1074	10.1685	0.168026	1	16.7127	10.973	0.903949	0.00398032	M	R	V	R														-	M
E1	ATGCGGCTGGCATGTTCCGGGTTGGGATATGTGAAACGCGGGAAGGGAACATAAACAACAAGCGACAGAACCCCACC	MRLACSGLGYVKRGKGT*	GAAAAGGAAGCTCCG	mix2-2263-2_28	-0.121429	0.167857	0.0178571	-0.0107143	0.0142857	-0.025	-0.075	-0.025	0.00357143	0	0	0.0428571	0.0285714	0.0178571	0	0.0142857	0	-0.05	6.77897	3.1958	0.167857	1	6.7526	2.36341	1.00391	0.00237813	M	R	L	A	C	S	G	L	G	Y	V	K	R	G	K	G	T	-	M
O1	ATGTCACCCGCCGGACCTGTCCCTAGCAGCGTCAAACGCGGGAAGGGAACATAAACAACAAGCGACAGAACCCCACC	MSPAGPVPSSVKRGKGT*	GGCCCGGCCTGGCCC	mix2-2263-2_28	-0.153554	0.0078125	0.167749	-0.0101783	0.0210717	0	-0.003136	0	0	0	0	-0.0140845	0.00390625	-0.0140845	0	-0.0172205	0.0117188	0	24.7917	9.39372	0.167749	2	23.9717	5.40208	1.0342	0.00514177	M	S	P	A	G	P	V	P	S	S	V	K	R	G	K	G	T	M	S
E1	ATGGTCGCCAGGCGGTTACTTTCGGGGCTGCGGAAACGCGGGAAGGGAACATAAACAACAAGCGACAGAACCCCACC	MVARRLLSGLRKRGKGT*	TCGCTGTATTTCATA	mix2-2263-2_28	-0.0651613	0.167742	0.08	0.02	0	0.04	0.04	-0.129032	0	-0.0322581	0	0	0	0	0.00774194	-0.0322581	0	-0.0322581	4.84212	2.03369	0.167742	1	5.23327	1.51934	0.925258	0.00198896	M	V	A	R	R	L	L	S	G	L	R	K	R	G	K	G	T	-	M
E1	ATGGTGCGACGTTGCCCGGTTCCGCTTTCCTCTAAACGCGGGAAGGGAACATAAACAACAAGCGACAGAACCCCACC	MVRRCPVPLSSKRGKGT*	CTGGCCGCTATAAT	mix2-2263-2_28	-0.0334959	0.0746237	0.167691	-0.0188679	-0.01166	0.0337079	0.011236	0.0449438	0.00360399	0	-0.0188679	-0.0754717	0	-0.00763197	-0.0188679	-0.0188679	0	-0.113208	8.61898	4.84212	0.167691	2	8.9472	4.55801	0.963316	0.00277966	M	V	R	R	C	P	V	P	L	S	S	K	R	G	K	G	T	M	V
A1	ATGTAATAGTTACGGGGATCGAGGCCGGCGCGGAAACGCGGGAAGGGAAATAAACAACAAGCGACAGAACCCCACC	M*	AGGGCGCGGACCGGC	mix2-2263-2_28	-0.207834	0.167588																	10.1685	5.22949	0.167588	1	10.4665	3.20749	0.971521	0.00306086	M																	-	M
E1	ATGACAAGAGCGGCGACATTATACGTTGCGACCAAACGCGGGAAGGGAACATAAACAACAAGCGACAGAACCCCACC	MTRAATLYVATKRGKGT*	TGACACCCAAGATCT	mix2-2263-2_28	0.104126	0.078401	0.167569	0.0121212	-0.0549323	0	-0.00767247	0.00606061	-0.00457769	-0.0106383	-0.0106383	-0.0623469	0.00148291	-0.030432	-0.0137331	-0.0106383	0	-0.106383	15.979	12.0085	0.167569	2	15.8686	12.6611	1.00696	0.00397459	M	T	R	A	A	T	L	Y	V	A	T	K	R	G	K	G	T	M	T
O1	ATGAAGCCATGGCAACGCGCCACCCCCTCCAGGAAACGCGGGAAGTGAACATAAACAACAAGCGACAGAACCCCACC	MKPWQRATPSRKRGK*	AACCTGACGAAATTC	mix2-2263-2_28	-0.0517821	0.0300897	-0.0234235	0.167561	0.00206381	-0.000444914	-0.0164469	-0.0129586	-0.00249377	0.00200398	-0.026422	-0.00697656	-0.0044828	0.00103938	-0.00697656	-0.0129586			64.5939	29.1496	0.167561	3	67.6949	27.348	0.954193	0.00936573	M	K	P	W	Q	R	A	T	P	S	R	K	R	G	K			K	P
E2	ATGGATAAGCCGATCGTCAGAACTCCGAGCCGGAAACGCGGGAAGGGAATATAACCAGAAAGCAAAAGCAGGAAGCC	MDKPIVRTPSRKRGKGI*	CGAGTCAGGGGACTC	mix2-2263-2_28	0.0529499	0.167552	0.0446903	-0.0370206	0.00884956	-0.05	0.00988201	-0.0411504	0	-0.0833333	0	-0.0333333	-0.0166667	-0.0166667	0.00884956	0.00884956	0	-0.0234513	10.9432	7.26319	0.167552	1	10.1289	7.25905	1.08039	0.00309786	M	D	K	P	I	V	R	T	P	S	R	K	R	G	K	G	I	-	M
E1	ATGAAGTCGTCATGGACTGTCGTACTTGACTATAAACGCGGGAAGGGAACATAAACAACAAGCGACAGAACCCCACC	MKSSWTVVLDYKRGKGT*	CGCGAGGCGGGCCCA	mix2-2263-2_28	0.0516827	0.133013	0.167468	0.00560897	0.015625	0	0.03125	0	0	-0.0512821	-0.0356571	-0.0512821	0	0.015625	0	-0.0769231	-0.102564	-0.0769231	6.19792	3.97054	0.167468	2	6.58379	4.38919	0.941391	0.00229193	M	K	S	S	W	T	V	V	L	D	Y	K	R	G	K	G	T	M	K
E2	ATGCCGAGGTCCGAGCCGTGCGTTGCCGGGGGCAAACGCGGGAAGGGAACATAACCAGAAAGCAAAAGCAGGAAGCC	MPRSEPCVAGGKRGKGT*	AGCGAGGGGCGAGCC	mix2-2263-2_28	-0.132033	0.167423	0.122958	-0.1098	0	0	0	-0.0131579	-0.0131579	0	-0.0131579	-0.0131579	0	0	0	-0.0131579	0	0.0172414	11.2337	5.32634	0.167423	1	12.8299	4.38919	0.875586	0.0033501	M	P	R	S	E	P	C	V	A	G	G	K	R	G	K	G	T	-	M
E1	ATGGACGCCGCGGTGACCAGCACTAACGGGCTCAAACGCGGGAAGGGAACATAAACAACAAGCGACAGAACCCCACC	MDAAVTSTNGLKRGKGT*	TACGCGCGGCGACGC	mix2-2263-2_28	-0.164417	0.16731	0.00337512	0.0327869	0.0163934	0	-0.0588235	0	0	0	0	0	0	0	0.00337512	0	0	0	5.90739	1.84001	0.16731	1	5.73971	0.844076	1.02921	0.0021656	M	D	A	A	V	T	S	T	N	G	L	K	R	G	K	G	T	-	M
O2	ATGTAATATATGAGGCTTTCCAGCGCCGTGGCTCGCGGGAAGGGAACATAACCAGAAAGCAAAAGCAGGAAGCC	M*	CCCACGGTGGCACGA	mix2-2263-2_28	-0.192536	0.167259																	67.4992	31.0864	0.167259	1	65.8379	18.232	1.02523	0.0093945	M																	-	M
E2	ATGAAATTAATCCGCGCGGCCTTGTTCCCCCCGAAACGCGGGAAGGGAACATAACCAGAAAGCAAAAGCAGGAAGCC	MKLIRAALFPPKRGKGT*	GTAGTGTAGTTCTTG	mix2-2263-2_28	0.348873	0.167008	0.0983607	0.0522541	0	0.0163934	0	-0.0133197	0	-0.03125	0	-0.375	-0.202357	-0.03125	-0.03125	0.0163934	-0.03125	0	5.90739	3.1958	0.167008	1	5.40208	4.89564	1.09354	0.0021226	M	K	L	I	R	A	A	L	F	P	P	K	R	G	K	G	T	-	M
E1	ATGGAAACAGTGGTGTCCTCTTGGGTCACTAGAAAACGCGGGAATGGAACATAAACAACAAGCGACAGAACCCCACC	METVVSSWVTRKRGNGT*	TAAGACCCAACTTAC	mix2-2263-2_28	0.0226232	0.166981	-0.00457851	-0.0517102	0.0546728	0.0253165	-0.00861837	-0.0385133	0.0126582	0	0	-0.0638298	-0.0212766	0	0	-0.0212766	-0.0212766	-0.0425532	7.65056	4.93897	0.166981	1	7.93431	5.23327	0.964237	0.00257548	M	E	T	V	V	S	S	W	V	T	R	K	R	G	N	G	T	-	M
E1	ATGGGAATTCGGGTCGGACCTCCGCGTAGTAACAAACGCGGGAAGGGAACATAAACAACAAGCGACAGAACCCCACC	MGIRVGPPRSNKRGKGT*	GTCGAGAAGGCATCC	mix2-2263-2_28	0.16632	0.020196	0.0196614	0.166855	0.156222	-0.0444906	-0.110247	-0.0769231	-0.0661123	-0.0769231	-0.032967	-0.032967	0.00540541	0.0216216	-0.010989	-0.021978	-0.0001782	-0.0769231	17.9159	13.4611	0.166855	3	15.3622	14.0117	1.16623	0.00405652	M	G	I	R	V	G	P	P	R	S	N	K	R	G	K	G	T	G	I
E1	ATGGCCCGTTACAGCTCGCTGACATATGGACGGAAACGCGGGAATGGAACATAAACAACAAGCGACAGAACCCCACC	MARYSSLTYGRKRGNGT*	GTTGAAAAGGGCATC	mix2-2263-2_28	0.295	0.166818	-0.0463636	0.0368182	0.0595455	-0.154545	-0.04	-0.0886364	0	0	0	-0.1	0	0	0	-0.02	0	-0.1	8.52214	5.22949	0.166818	1	8.44076	7.59668	1.00964	0.00270788	M	A	R	Y	S	S	L	T	Y	G	R	K	R	G	N	G	T	-	M
E2	ATGCGGCTCAGCGAAGGAAGATCTACCAGTCCCAAACGCGGGAAGGGAACATAACCAGAAAGCAAAAGCAGGAAGCC	MRLSEGRSTSPKRGKGT*	CCGAAGAGGTGGGG	mix2-2263-2_28	0.361111	0.0507937	0.166667	-0.0134921	-0.0738095	-0.0960317	-0.149603	-0.120635	-0.0178571	-0.0535714	-0.0178571	-0.0178571	-0.0178571	0	0	0	0	0	8.71582	3.38949	0.166667	2	9.45365	7.09024	0.921954	0.00281831	M	R	L	S	E	G	R	S	T	S	P	K	R	G	K	G	T	M	R
E2	ATGGCTGACTCTCTAGGGAGGGCTTCCTTCCCCAAACGCGGGAAGGGAACATAACCAGAAAGCAAAAGCAGGAAGCC	MADSLGRASFPKRGKGT*	ACCCTTCTGAGTGCA	mix2-2263-2_28	-0.18547	-0.0384615	0.0444444	0.166667	0.0200855	0.0111111	0	0.0222222	0.0111111	0	0.0111111	0	-0.0547009	0	0.0111111	0	-0.0192308	0	8.71582	3.29264	0.166667	3	8.77839	1.68815	0.992873	0.00275614	M	A	D	S	L	G	R	A	S	F	P	K	R	G	K	G	T	A	D
E1	ATGTGGTTGTCTTTCACTCCACCCGCTCGGTCGAACGCGGGAAGGTAACATAAACAACAAGCGACAGAACCCCACC	MWLSFTPPARSNAGR*	ACCTGGTAAGCTATT	mix2-2263-2_28	-0.00773652	0	0	0	0.00375774	0.129973	-0.0117153	0.00375774	-0.0769231	0.166667	-0.0769231	-0.00773652	-0.0384615	-0.0384615	-0.00773652	0			8.4253	8.32845	0.166667	9	8.77839	8.27194	0.959777	0.00272815	M	W	L	S	F	T	P	P	A	R	S	N	A	G	R			P	A
A1	ATGATGAAGACGCAGCTCTACCATTGGACCCGTAAACGCGGGAAGGGAACATAAACAACAAGCGACAGAACCCCACC	MMKTQLYHWTRKRGKGT*	CTGGGGGGGGATTGC	mix2-2263-2_28	0.0888889	0.0888889	0.166667	0.0555556	0.0333333	0.0444444	0.0111111	-0.0111111	-0.0444444	-0.0666667	-0.0333333	-0.0555556	-0.0222222	0	0.0111111	0	-0.0222222	-0.2	8.71582	5.61686	0.166667	2	7.59668	5.23327	1.14732	0.00263875	M	M	K	T	Q	L	Y	H	W	T	R	K	R	G	K	G	T	M	M
E1	ATGACAAAAATATGCCCGCGTTCGGGGTAAAGGAAACGCGGGAAGGGAACATAAACAACAAGCGACAGAACCCCACC	MTKICPRSG*	CGGGGGGGCCGTTCC	mix2-2263-2_28	0.116071	0.166667	0.0625	-0.0982143	-0.0833333	-0.0625	0	0	0	-0.0208333									8.13477	4.64844	0.166667	1	8.10313	5.23327	1.00391	0.00263522	M	T	K	I	C	P	R	S	G									-	M
A1	ATGTATTAATTGGATAAAGACGAAGACTCCGGGAAACGCGGGAAGGGAACATAAACAACAAGCGACAGAACCCCACC	MY*	GATTCAAATCTGTTT	mix2-2263-2_28	-0.304318	0.166667	0.153846																7.55371	3.29264	0.166667	1	6.41497	0.844076	1.17751	0.00240207	M	Y																-	M
E2	ATGGGCATTCTTGTGAGCGCCGCTAGCTCTCCTAAACGCGGGAAGGGAACATAACCAGAAAGCAAAAGCAGGAAGCC	MGILVSAASSPKRGKGT*	GGGCCCGGGGACAAC	mix2-2263-2_28	0.162005	0	-0.027972	0.00932401	-0.0361305	0.166667	-0.025641	-0.0314685	0.0151515	0	-0.025641	-0.025641	-0.102564	-0.0512821	0	0.0757576	0	-0.102564	6.3916	3.38949	0.166667	5	6.58379	4.55801	0.970809	0.00230219	M	G	I	L	V	S	A	A	S	S	P	K	R	G	K	G	T	L	V
E2	ATGGCCAGGTCTCTGCCTCTTCTCCTGCATTAACGCGGAAGGGAACATAACCAGAAAGCAAAAGCAGGAAGCC	MARSLPLLLH*	GACACGAAATGGGTC	mix2-2263-2_28	-0.0878788	0.112121	0.166667	0.0363636	0.0181818	0.0030303	-0.0333333	0	-0.0666667	0.0181818	-0.1								5.32634	3.48633	0.166667	2	5.06445	2.86986	1.05171	0.00201375	M	A	R	S	L	P	L	L	L	H								M	A
E1	ATGGCCCGTCGTGACGCTCTCGTCCTCTCCTCAAAACGCGGGAAGGGAACATAAACAACAAGCGACAGAACCCCACC	MARRDALVLSSKRGKGT*	GCCCAGGCCATCGAC	mix2-2263-2_28	0.274074	0.0148148	0.166667	0.111111	-0.144444	-0.062963	0.0185185	0.0185185	0.0185185	0.0185185	-0.133333	-0.0333333	-0.0666667	0	-0.0666667	0	-0.0333333	-0.1	5.22949	3.09896	0.166667	2	5.06445	4.38919	1.03259	0.00200266	M	A	R	R	D	A	L	V	L	S	S	K	R	G	K	G	T	M	A
E1	ATGATCCATCGCCCCCCTGCGTAGTCCCGAGGCAAACGCGGGAAGGGAACATAAACAACAAGCGACAGAACCCCACC	MIHRPPA*	CTGACTCAATTCGAA	mix2-2263-2_28	-0.12963	0.0740741	0.166667	-0.148148	0.037037	0.0185185	0	-0.0185185											5.22949	2.61475	0.166667	2	4.55801	1.68815	1.14732	0.00194014	M	I	H	R	P	P	A											M	I
E1	ATGCGCTTAGCTTATCCAGCCCCTCGCTCCTCAAAACGCGGGAAGGGAACATAAACAACAAGCGACAGAACCCCACC	MRLAYPAPRSSKRGKGT*	TGAACGCATGAACTC	mix2-2263-2_28	0.0740741	0.037037	0.166667	0.0925926	-0.185185	0.0185185	0.0740741	-0.0555556	0	-0.037037	-0.037037	-0.037037	-0.037037	0	0	0	-0.0740741	0	5.22949	2.71159	0.166667	2	4.55801	2.70104	1.14732	0.00194014	M	R	L	A	Y	P	A	P	R	S	S	K	R	G	K	G	T	M	R
E2	ATGGCGCGGTGTCTCTCAAATAAACGCTGGTACAAACGCGGGAAGGGAACATAACCAGAAAGCAAAAGCAGGAAGCC	MARCLSNKRWYKRGKGT*	CCGGGGCGGGCGCGG	mix2-2263-2_28	0.205128	0.166667	-0.0128205	0.0512821	0	-0.153846	0.025641	0	0	-0.025641	0.0512821	-0.192308	0	-0.0384615	0	0	-0.0384615	-0.0384615	3.77686	2.42106	0.166667	1	4.38919	3.71393	0.86049	0.00173922	M	A	R	C	L	S	N	K	R	W	Y	K	R	G	K	G	T	-	M
E2	ATGCCACAGTTCCTGGCGCCCCCCAGGCGCACCAAACGCGGGAAGGGAACATAACCAGAAAGCAAAAGCAGGAAGCC	MPQFLAPPRRTKRGKGT*	TTCGGCCGGAGACCA	mix2-2263-2_28	-0.0651828	0.166534	0.105326	-0.0810811	-0.00993641	0.00238474	-0.027027	-0.027027	0	0	0.0147059	0	0	0	0	0.0147059	-0.0123211	-0.0810811	6.58529	3.09896	0.166534	1	6.24616	2.53223	1.05429	0.00228464	M	P	Q	F	L	A	P	P	R	R	T	K	R	G	K	G	T	-	M
E2	ATGTATCCATCTCGTTCTTCAGCCCCCCCTGCGAAACGCGGGAAGGGAACATAACCAGAAAGCAAAAGCAGGAAGCC	MYPSRSSAPPAKRGKGT*	CACCGAGTGGCCTGT	mix2-2263-2_28	0.181779	0.14952	0	0.166521	0.0104621	-0.027027	0.016129	-0.189189	0	-0.0810811	-0.0810811	-0.027027	0	0	0	0	0	-0.135135	6.00423	3.68001	0.166521	3	6.24616	5.06445	0.961268	0.00222181	M	Y	P	S	R	S	S	A	P	P	A	K	R	G	K	G	T	Y	P
E1	ATGATCAGAGATCTCCCCAACTATGGTCCAATGAAACGCGGGAAGGGAACATAAACAACAAGCGACAGAACCCCACC	MIRDLPNYGPMKRGKGT*	TTATACATCACCAC	mix2-2263-2_28	0.156472	0.0675676	0.16643	0.0540541	0.0405405	0.000711238	-0.0654339	0	0	0	0	-0.131579	-0.0263158	-0.0526316	-0.0526316	0	0.0135135	-0.170697	7.16634	3.97054	0.16643	2	6.41497	4.55801	1.11713	0.00236094	M	I	R	D	L	P	N	Y	G	P	M	K	R	G	K	G	T	M	I
E1	ATGTCGCCGTGGGACGCCACCAGGCCGTAGGAGAAACGCGGGAAGGGAACATAAACAACAAGCGACAGAACCCCACC	MSPWDATRP*	GAGCGGCGGGGGGCAG	mix2-2263-2_28	-0.00936768	0.0357143	0.011856	0.166423	0.0862119	0	0	-0.00746487	-0.0402518	-0.122219									10.8464	7.45687	0.166423	3	10.2977	5.73971	1.05328	0.00308407	M	S	P	W	D	A	T	R	P									S	P
E2	ATGTATGGGGCTGTCGGACCGATCGCCGGATGCAAACGCGGGAAGGGAACATAACCAGAAAGCAAAAGCAGGAAGCC	MYGAVGPIAGCKRGKGT*	ACGAGGCGAGGGTGA	mix2-2263-2_28	-0.0307998	0.166418	0.103328	0.00496771	0.0188773	-0.0114257	0.00248386	-0.0909091	-0.0606061	-0.0909091	0	-0.030303	0	0	0	0	0.0491803	-0.030303	5.90739	3.58317	0.166418	1	5.5709	3.20749	1.0604	0.00213479	M	Y	G	A	V	G	P	I	A	G	C	K	R	G	K	G	T	-	M
E1	ATGCGGCGTCGCTTGTCACGTAGTGGGCCCCCGAAACGCGGGAAGGGAACATAAACAACAAGCGACAGAACCCCACC	MRRRLSRSGPPKRGKGT*	CCGGTGGGGCGGACG	mix2-2263-2_28	-0.0103383	0	-0.00219298	0.166353	-0.0269424	-0.0447995	-0.0272556	0	0	0.00877193	-0.0714286	0	0.0175439	0	0.00877193	0	0	-0.0181704	11.04	4.45475	0.166353	3	9.45365	3.71393	1.16781	0.00302048	M	R	R	R	L	S	R	S	G	P	P	K	R	G	K	G	T	R	R
E2	ATGGGAGCGTCGCGCTCCGCCCCGGGCCCCGGGAAACGCGGGAAGGGAACATAACCAGAAAGCAAAAGCAGGAAGCC	MGASRSAPGPGKRGKGT*	TGACCCGACCGATAT	mix2-2263-2_28	-0.122993	0	-0.000816326	0.0062585	0	0	0	0.166259	0.0266667	0	-0.0204082	0	0.0133333	0	0	-0.00707483	0	-0.0408163	7.26319	2.22738	0.166259	7	8.27194	1.35052	0.878051	0.00255641	M	G	A	S	R	S	A	P	G	P	G	K	R	G	K	G	T	S	A
E1	ATGGCGATCGGTAGTATCAGTTTGTGTCTCCCGAAACGCGGGAAGGGAACATAAACAACAAGCGACAGAACCCCACC	MAIGSISLCLPKRGKGT*	CACCAGAGCGGGAGT	mix2-2263-2_28	0.103908	0.166253	-0.000310174	0.0533499	0.00961539	0	-0.0645161	-0.0645161	-0.0322581	0	0	0.00310174	0.00961539	0	0.0288462	-0.016129	0	-0.112903	10.0716	5.81055	0.166253	1	10.4665	6.24616	0.962268	0.00302774	M	A	I	G	S	I	S	L	C	L	P	K	R	G	K	G	T	-	M
E1	ATGCCCCATTGGAACACGAGCGCCCTCCCAGAGAAACGCGGGAAGGGAACATAAACAACAAGCGACAGAACCCCACC	MPHWNTSALPEKRGKGT*	CTCGAACCTATCCTT	mix2-2263-2_28	0.147048	0.166136	0.00706964	0.0441852	0.00176741	-0.0434783	-0.00636267	-0.0272181	-0.057971	0	-0.0434783	0	-0.0127253	-0.0289855	-0.115942	0	0	-0.0706964	11.9116	4.84212	0.166136	1	11.6482	6.92142	1.02261	0.00328651	M	P	H	W	N	T	S	A	L	P	E	K	R	G	K	G	T	-	M
A1	ATGAAATAAAGGATCCTGCGCAACACAGCCCCAAAACGCGGGAAGGGAACATAAACAACAAGCGACAGAACCCCACC	MK*	GGTTTAGTTCTTCGG	mix2-2263-2_28	-0.147619	0.0708333	0.166071																10.8464	7.45687	0.166071	2	10.1289	5.40208	1.07083	0.00306229	M	K																M	K
O1	ATGTAAATGTATCGGCCCCGTGCCCTTTCTTACAAACGCGGGAAGGGAACATAAACAACAAGCGACAGAACCCCACC	M*	TTCTACATTGTTGA	mix2-2263-2_28	-0.136639	0.165925																	150.784	72.535	0.165925	1	162.569	56.2154	0.927506	0.0155828	M																	-	M
E2	ATGAGTTGAAGTAAGGGTAGACCCGACAGGACTAAACGCGGGAAGGGAACATAACCAGAAAGCAAAAGCAGGAAGCC	MS*	CGAGCTAGCGCCGGC	mix2-2263-2_28	-0.0727753	-0.137255	0.165913																6.58529	5.71371	0.165913	2	6.58379	5.23327	1.00023	0.00231247	M	S																M	S
E1	ATGCAAGATGAGCGGCCGTCCGGTGGGTCGAGCAAACGCGGGAAGGGAACATAAACAACAAGCGACAGAACCCCACC	MQDERPSGGSSKRGKGT*	GCTGGCCCGGGGGTC	mix2-2263-2_28	0.00490956	0.165891	0.0242894	-0.00878553	0	0	0	0	-0.0222222	0.0116279	-0.0328165	0	-0.00956072	-0.0222222	-0.0222222	0	0	-0.0888889	8.32845	5.32634	0.165891	1	7.59668	4.89564	1.09633	0.00259078	M	Q	D	E	R	P	S	G	G	S	S	K	R	G	K	G	T	-	M
E1	ATGCCACTAAATAACCTCGCAGGTCACACCGATAAACGCGGGAAGGGAACATAAACAACAAGCGACAGAACCCCACC	MPLNNLAGHTDKRGKGT*	TAAACAAATGCTCTA	mix2-2263-2_28	-0.101734	0.118147	-0.0313118	0.165871	-0.0621581	-0.028169	0.0165289	-0.00337563	0.00826446	0	0	-0.056338	0.00826446	0	0	-0.00582004	0	-0.028169	11.7179	8.61898	0.165871	3	11.9859	7.59668	0.977646	0.00329332	M	P	L	N	N	L	A	G	H	T	D	K	R	G	K	G	T	P	L
E1	ATGTCCGAGAAAGCGCGAACCTCAGTCACTGCCAAACGCGGGAAGGGAACATAAACAACAAGCGACAGAACCCCACC	MSEKARTSVTAKRGKGT*	AATGCTTATCGCCAA	mix2-2263-2_28	0.131886	0.165784	0.0587924	0.0534958	0.0391949	-0.295551	0.0169492	-0.03125	0	0	0	0	-0.03125	-0.03125	0	-0.09375	0	0	5.71371	3.97054	0.165784	1	5.40208	4.55801	1.05769	0.002086	M	S	E	K	A	R	T	S	V	T	A	K	R	G	K	G	T	-	M
E1	ATGCCGTTATCCCACAGCTCTAGTTCGGCCGTTAAACGCGGGAAGGGAACATAAACAACAAGCGACAGAACCCCACC	MPLSHSSSSAVKRGKGT*	CATGCCATAGCTCCG	mix2-2263-2_28	-0.0320652	0.0543478	0.122283	0.165761	0	-0.0217391	-0.105435	-0.0217391	0	0	0	-0.0434783	0	0	0	-0.0434783	0	-0.0652174	7.7474	5.03581	0.165761	3	7.7655	4.72682	0.99767	0.00254981	M	P	L	S	H	S	S	S	S	A	V	K	R	G	K	G	T	P	L
O2	ATGAAATGGTAGCGGATTGGACGCGCGTCGAGTAAACGCGGGAAGGGAACATAACCAGAAAGCAAAAGCAGGAAGCC	MKW*	GGGACAGGGATAGGA	mix2-2263-2_28	-0.164176	0.00995204	-0.00811734	0.16573															153.689	88.0298	0.16573	3	154.803	63.4745	0.992801	0.0154252	M	K	W															K	W
E1	ATGACGGTCCGAACACGTGAACGTTTCGCGAAGAAACGCGGGAAGGGAACATAAACAACAAGCGACAGAACCCCACC	MTVRTRERFAKKRGKGT*	CGGTTGCCTGACATA	mix2-2263-2_28	0.0850709	0.165638	0.0371977	0.0190158	-0.161802	-0.0181818	-0.0363636	-0.0271893	0.00917431	0	0	0	0	-0.0181818	-0.0181818	0.00917431	0	-0.0453711	10.5558	6.77897	0.165638	1	9.28483	6.7526	1.13689	0.00295111	M	T	V	R	T	R	E	R	F	A	K	K	R	G	K	G	T	-	M
A1	ATGAGATCACAGGTATATCGGATGCGGGGCCCGAAACGCGGGAAGGGAACATAAACAACAAGCGACAGAACCCCACC	MRSQVYRMRGPKRGKGT*	GAATTTGAGAACTTC	mix2-2263-2_28	0.190789	0.16557	-0.0745614	0.0389254	0.0526316	0.0701754	-0.0411184	-0.0449561	0	0	0.0175439	-0.1875	-0.09375	0	0	0	-0.03125	0	5.52002	3.77686	0.16557	1	5.40208	4.38919	1.02183	0.0020618	M	R	S	Q	V	Y	R	M	R	G	P	K	R	G	K	G	T	-	M
E2	ATGTGGGTCTCGGTCACGGCGGGCTGCGCCCGGAAACGCGGGAAGGGAACATAACCAGAAAGCAAAAGCAGGAAGCC	MWVSVTAGCARKRGKGT*	CGTCTGCCGGAAGA	mix2-2263-2_28	0.0678105	0.109944	0.1655	-0.00513539	0.0672269	-0.00548553	0.00840336	-0.0694444	-0.0416667	-0.00548553	0	-0.111111	-0.0555556	0	-0.0138889	-0.0277778	0	-0.0555556	11.5243	6.10108	0.1655	2	12.1547	6.92142	0.948133	0.00328329	M	W	V	S	V	T	A	G	C	A	R	K	R	G	K	G	T	M	W
A2	ATGTGAGATTAACTATCCCCGGGAGGGGCACAGAAACGCGGGAAGGGAACATAACCAGAAAGCAAAAGCAGGAAGCC	M*	GGAGCCGCATGGCCC	mix2-2263-2_28	-0.191992	0.165467																	16.8506	6.19792	0.165467	1	15.3622	2.70104	1.09689	0.00394922	M																	-	M
E1	ATGCGCTGCATGCCCTTAGCCGGTGTGTCACGGAAACGCGGGAAGGGAACATAAACAACAAGCGACAGAACCCCACC	MRCMPLAGVSRKRGKGT*	GGCGGTCGGATCTAG	mix2-2263-2_28	0.0208333	0.165278	0.025	0.0152778	-0.0444444	-0.0222222	0.025	-0.0222222	0	-0.0888889	0	-0.0222222	0.0125	-0.0222222	0	-0.0222222	-0.0444444	0	7.7474	2.22738	0.165278	1	7.59668	2.53223	1.01984	0.00252561	M	R	C	M	P	L	A	G	V	S	R	K	R	G	K	G	T	-	M
A1	ATGACTACAAATCACAAACGAATGAAGCGGACAAAACGCGGGAAGGGAACATAAACAACAAGCGACAGAACCCCACC	MTTNHKRMKRTKRGKGT*	ATCTCGCTTGACCTC	mix2-2263-2_28	0.0859454	0.0724638	0.16515	0.0606673	0.0259521	-0.00876306	-0.0872936	0	-0.0465116	-0.0232558	0	-0.0232558	-0.101786	0.0144928	0	0.00572969	-0.0465116	-0.0465116	6.68213	3.77686	0.16515	2	7.25905	4.38919	0.920524	0.00238094	M	T	T	N	H	K	R	M	K	R	T	K	R	G	K	G	T	M	T
E1	ATGGTCGCAGGGGTCCTGGGGGCCGGGGGCTGGAAACGCGGGAAGGGAACATAAACAACAAGCGACAGAACCCCACC	MVAGVLGAGGWKRGKGT*	CCCCACACGCTGCCT	mix2-2263-2_28	0.0758978	0.165124	0.0547945	0.0136986	0.0273973	-0.0133284	0	0.0136986	0	-0.0540541	0	-0.027027	-0.0673825	-0.0540541	0	-0.135135	0	0.0273973	7.0695	2.71159	0.165124	1	6.24616	2.70104	1.13182	0.00231419	M	V	A	G	V	L	G	A	G	G	W	K	R	G	K	G	T	-	M
E1	ATGCCGCAATAATCCCGTTCCCATCGGCTCGGGAAACGCGGGAAGGGAACATAAACAACAAGCGACAGAACCCCACC	MPQ*	TACTCCTATGACACC	mix2-2263-2_28	-0.128898	-0.0619543	0.165073	0.0033264															6.29476	3.8737	0.165073	2	6.24616	2.86986	1.00778	0.00223404	M	P	Q															M	P
E2	ATGCTTACCGTACGGCGGCCCACACCTACTCTCAAACGCGGGAAGGGAACATAACCAGAAAGCAAAAGCAGGAAGCC	MLTVRRPTPTLKRGKGT*	ACGAGACGATTAGCA	mix2-2263-2_28	0.259898	0.164751	-0.00255428	0.045977	-0.0440613	-0.0440613	0.0159642	-0.0925926	-0.0740741	-0.0555556	0	-0.037037	0	0	0	0	0	-0.148148	8.4253	3.48633	0.164751	1	9.11602	6.24616	0.92423	0.00272761	M	L	T	V	R	R	P	T	P	T	L	K	R	G	K	G	T	-	M
A2	ATGTAGACATAGAACAACAATTCGCTCCGCTCCAAACGCGGGAAGGGAACATAACCAGAAAGCAAAAGCAGGAAGCC	M*	TCTAGTGCAGATTTA	mix2-2263-2_28	-0.124591	0.164741																	19.659	6.97266	0.164741	1	19.0761	4.38919	1.03056	0.00439606	M																	-	M
E2	ATGACACGGTCAACGGCCCCCATCCGGGCAGCGAAACGCGGGAAGGGAACATAACCAGAAAGCAAAAGCAGGAAGCC	MTRSTAPIRAAKRGKGT*	GTGGGTAGGTGCAAT	mix2-2263-2_28	0.044717	0.164717	-0.0354717	-0.0120755	-0.0177358	-0.0754717	-0.0277358	0.0211321	0.03	-0.0188679	0.01	-0.0566038	0	-0.0277358	0	-0.00886792	0.01	0	9.68425	6.87582	0.164717	1	8.9472	6.7526	1.08238	0.00282784	M	T	R	S	T	A	P	I	R	A	A	K	R	G	K	G	T	-	M
E2	ATGACATAACCGCGGTCTCCGATGGATGCAGACAAACGCGGGAAGGGAACATAACCAGAAAGCAAAAGCAGGAAGCC	MT*	ACCGGACCGTACGAG	mix2-2263-2_28	-0.166017	0.111442	0.164641																8.61898	6.00423	0.164641	2	8.27194	4.38919	1.04195	0.00266539	M	T																M	T
E1	ATGGCGACTTAGGACACCAGCGGCCTCCGCATTAAACGCGGGAAGGGAACATAAACAACAAGCGACAGAACCCCACC	MAT*	TTCTCTCCGGCATCT	mix2-2263-2_28	-0.00509526	-0.117412	-0.0019938	0.164599															11.8148	8.52214	0.164599	3	12.4923	8.9472	0.945764	0.00331724	M	A	T															A	T
E1	ATGCTACTGAAGTAGGCATAAAGGCCCGCCCTGAAACGCGGGAAGGGAACATAAACAACAAGCGACAGAACCCCACC	MLLK*	GTTGCGGTGCTATCG	mix2-2263-2_28	-0.0550805	-0.0907948	0.0291751	0.00616197	0.164487														10.8464	7.16634	0.164487	4	11.9859	7.09024	0.904929	0.00319073	M	L	L	K														L	K
E2	ATGTCTGCATTAACTGCTCCGACACTCCTGGTCAAACGCGGGAAGGGAACATAACCAGAAAGCAAAAGCAGGAAGCC	MSALTAPTLLVKRGKGT*	GTCCAGGACGACCCG	mix2-2263-2_28	0.201006	0.164384	0.0343864	-0.0950517	-0.0472463	-0.0539558	-0.0131395	-0.00670953	-0.0204082	0	0	-0.0408163	-0.0408163	0	0	0	-0.0408163	-0.0408163	7.0695	3.1958	0.164384	1	8.27194	5.40208	0.854636	0.0025071	M	S	A	L	T	A	P	T	L	L	V	K	R	G	K	G	T	-	M
E2	ATGCTTTGTGCCAGGTACAGCGACTCTTCGAAACGCGGGAAGGGAACATAACCAGAAAGCAAAAGCAGGAAGCC	MLCARYSDSSKRGKGT*	GGAGGTCTCGGCGGG	mix2-2263-2_28	0.293706	0.164336	0.00699301	-0.0402098	-0.0629371	0.0227273	0	0	0	-0.0384615	-0.192308	0	0	0	0	0	-0.0769231		4.26107	2.5179	0.164336	1	4.38919	3.88275	0.970809	0.00177831	M	L	C	A	R	Y	S	D	S	S	K	R	G	K	G	T		-	M
E2	ATGATAGTGCCGGGTCTCGCATCCGGATGTTCCAAACGCGGGAAGGGAACATAACCAGAAAGCAAAAGCAGGAAGCC	MIVPGLASGCSKRGKGT*	GAACGGGCTGAAGGA	mix2-2263-2_28	-0.0607143	0.164286	0.00952381	0.00952381	-0.0261905	0	0.0190476	0	0	0	-0.0178571	0	-0.0357143	-0.00833333	0	0	0	-0.0178571	10.1685	2.61475	0.164286	1	9.45365	1.51934	1.07561	0.00291	M	I	V	P	G	L	A	S	G	C	S	K	R	G	K	G	T	-	M
E1	ATGTTGTTGTTCCACTCAAATTGCTGCCAGCTCAAACGCGGGAAGGGAACATAAACAACAAGCGACAGAACCCCACC	MLLFHSNCCQLKRGKGT*	CGCCTGCGCGCCTGG	mix2-2263-2_28	0.337912	0.125275	0.164286	-0.0571429	-0.0571429	-0.104396	-0.114286	-0.0186813	-0.0285714	0.0192308	0	-0.114286	-0.0285714	0	0	0	0	-0.0950549	5.03581	2.61475	0.164286	2	5.90853	4.89564	0.852295	0.00204445	M	L	L	F	H	S	N	C	C	Q	L	K	R	G	K	G	T	M	L
E1	ATGATAGATGCCAATGGGCCTCCCCTCCGCAAAACGCGGGAAGGGACATAAACAACAAGCGACAGAACCCCACC	MIDANGPPLRKTREGT*	TTTAGCCAGCTTGGT	mix2-2263-2_28	0.061039	0.128571	-0.0512987	-0.196104	0.164286	0.0363636	-0.0357143	-0.0357143	0	0	-0.0357143	0	-0.0357143	0	0	0	0		5.32634	3.09896	0.164286	4	4.72682	3.03867	1.12683	0.00194418	M	I	D	A	N	G	P	P	L	R	K	T	R	E	G	T		D	A
A1	ATGACAAAAAAGCAACGCCTACTCCCGTCAGGCAAACGCGGGAAGGGAACATAAACAACAAGCGACAGAACCCCACC	MTKKQRLLPSGKRGKGT*	GCACTGAGCCCGTGG	mix2-2263-2_28	0.0342191	0.164179	0.0910084	0.154714	-0.0338551	0.0203859	-0.0677102	-0.174736	0	-0.0731707	-0.131416	-0.0243902	0.0298507	0.0149254	0	0	0	0.0054605	6.48845	4.74528	0.164179	1	6.92142	5.23327	0.937444	0.00231268	M	T	K	K	Q	R	L	L	P	S	G	K	R	G	K	G	T	-	M
E1	ATGCCCCCACTGGATCGCCTATAGAGAGGGACCAAACGCGGGAAGGGAACATAAACAACAAGCGACAGAACCCCACC	MPPLDRL*	CCGTCAAGAACCCC	mix2-2263-2_28	-0.353111	0.125	0.164171	0.0178571	0.0535714	0	0	-0.0144009											5.42318	2.5179	0.164171	2	5.23327	0.67526	1.03629	0.00201416	M	P	P	L	D	R	L											M	P
E1	ATGAAACTACAGACAAGCGGGTAATACTCTATGAAACGCGGGAAGGGAACATAAACAACAAGCGACAGAACCCCACC	MKLQTSG*	ATGAGAGGACGCACG	mix2-2263-2_28	0.0582707	0.16416	-0.0576441	0.0523183	-0.116228	-0.0093985	-0.0808271	0.00814536											11.04	8.23161	0.16416	1	9.45365	7.7655	1.16781	0.00298067	M	K	L	Q	T	S	G											-	M
[truncated: 14,163 more rows]
[truncated: 1 more columns]
